# Supplementary material for: Higher temperature accelerates the aging-dependent weakening of the melanization immune response in mosquitoes
Source: PLoS Pathog. 2024 Jan 10;20(1):e1011935. doi: 10.1371/journal.ppat.1011935 (PMC10805325; doi:10.1371/journal.ppat.1011935)
Supplement: S1 File — (XLSX) [file ppat.1011935.s011.xlsx]

## Sheet: Fig 3-4 emmeans
Temp	Age	Treatment	response	SE	df	lower.CL	upper.CL			Treatment	mean_Delta_OD	n_Delta_OD	SE_Delta_OD		% difference
27	1	Naïve	0.550201	0.0952489	302	0.390899	0.772804			Naïve	0.211105	12	0.0451691		reference
30	1	Naïve	0.333669	0.0620133	302	0.23095	0.480178			LB	0.163953	12	0.0355365		-22.3358
32	1	Naïve	0.103121	0.0234044	302	0.0652878	0.159967			E_coli	0.0807115	12	0.0185312		-61.7672
27	5	Naïve	0.387374	0.065344	302	0.277518	0.539204			M_luteus	0.135756	12	0.029776		-35.693
30	5	Naïve	0.171682	0.0325242	302	0.117738	0.248407
32	5	Naïve	0.0796782	0.0158369	302	0.0533522	0.116944			Temp	mean_Delta_OD	n_Delta_OD	SE_Delta_OD
27	10	Naïve	0.260857	0.0502619	302	0.177997	0.380238			27	0.265446	16	0.0300722		reference
30	10	Naïve	0.116645	0.0212753	302	0.0809953	0.166262			30	0.122794	16	0.0212138		-53.7402
32	10	Naïve	0.104207	0.0199247	302	0.07102	0.150987			32	0.0554043	16	0.00714531		-79.1278
27	15	Naïve	0.304561	0.0544907	302	0.213697	0.432334
30	15	Naïve	0.0818928	0.0188641	302	0.0513536	0.127633			Age	mean_Delta_OD	n_Delta_OD	SE_Delta_OD
32	15	Naïve	0.0393763	0.0102285	302	0.0228458	0.0642263			1	0.232063	12	0.0464651		reference
27	1	LB	0.430735	0.084772	302	0.291854	0.633515			5	0.149171	12	0.0323365		-35.7195
30	1	LB	0.26038	0.0524589	302	0.17457	0.386085			10	0.111796	12	0.0193858		-51.825
32	1	LB	0.0789975	0.0200166	302	0.0471691	0.128546			15	0.0984959	12	0.0279028		-57.5563
27	5	LB	0.302632	0.057878	302	0.207178	0.44004
30	5	LB	0.132937	0.028039	302	0.0871627	0.200277
32	5	LB	0.0605538	0.0136896	302	0.0381612	0.0933579
27	10	LB	0.203095	0.0428154	302	0.133503	0.306436
30	10	LB	0.0896374	0.0187626	302	0.0587842	0.13433
32	10	LB	0.0798515	0.017651	302	0.0510432	0.122255
27	15	LB	0.237479	0.0480813	302	0.158849	0.352726
30	15	LB	0.0622961	0.0160365	302	0.0367245	0.101863
32	15	LB	0.0288466	0.00889715	302	0.0147523	0.0509664
27	1	E_coli	0.21983	0.0438477	302	0.147891	0.324546
30	1	E_coli	0.130995	0.0277771	302	0.0856831	0.197765
32	1	E_coli	0.0364095	0.0103319	302	0.0199464	0.0619231
27	5	E_coli	0.153028	0.0295932	302	0.104059	0.223022
30	5	E_coli	0.0645375	0.0148474	302	0.0403661	0.100309
32	5	E_coli	0.0267917	0.00724866	302	0.0149673	0.044216
27	10	E_coli	0.101123	0.022956	302	0.0640033	0.156861
30	10	E_coli	0.0419579	0.00981893	302	0.0258216	0.0653629
32	10	E_coli	0.0368549	0.00934638	302	0.021643	0.0593795
27	15	E_coli	0.119053	0.024862	302	0.0783333	0.178543
30	15	E_coli	0.0277002	0.00849357	302	0.0141993	0.0487334
32	15	E_coli	0.0102573	0.00465221	302	0.00289174	0.0218311
27	1	M_luteus	0.359292	0.0725928	302	0.240826	0.533709
30	1	M_luteus	0.216551	0.0471565	302	0.14041	0.331237
32	1	M_luteus	0.064571	0.0165542	302	0.038178	0.105423
27	5	M_luteus	0.251954	0.0502274	302	0.169621	0.372025
30	5	M_luteus	0.109767	0.0245735	302	0.0699811	0.169344
32	5	M_luteus	0.049117	0.0118442	302	0.0298553	0.0776877
27	10	M_luteus	0.168552	0.0374869	302	0.108124	0.259894
30	10	M_luteus	0.0734862	0.0162641	302	0.0469015	0.112491
32	10	M_luteus	0.0652866	0.0150904	302	0.0407477	0.101691
27	15	M_luteus	0.197363	0.0411414	302	0.130336	0.296402
30	15	M_luteus	0.0505769	0.0136376	302	0.0288961	0.0843425
32	15	M_luteus	0.0225495	0.00768468	302	0.0104538	0.0417982

## Sheet: Fig 3-4 pairwise contrasts
contrast	ratio	SE	df	null	t.ratio	p.value
Temp27 Age1 Naïve / Temp30 Age1 Naïve	1.63006	0.38287	302	1	2.08027	1
Temp27 Age1 Naïve / Temp32 Age1 Naïve	4.95222	1.265	302	1	6.26304	1.46212e-06
Temp27 Age1 Naïve / Temp27 Age5 Naïve	1.40976	0.314491	302	1	1.53943	1
Temp27 Age1 Naïve / Temp30 Age5 Naïve	3.08341	0.723371	302	1	4.79981	0.0028179
Temp27 Age1 Naïve / Temp32 Age5 Naïve	6.2468	1.45161	302	1	7.88406	6.56222e-11
Temp27 Age1 Naïve / Temp27 Age10 Naïve	2.06826	0.495503	302	1	3.03331	0.948663
Temp27 Age1 Naïve / Temp30 Age10 Naïve	4.42339	1.00153	302	1	6.56712	2.52481e-07
Temp27 Age1 Naïve / Temp32 Age10 Naïve	4.90515	1.13992	302	1	6.84308	4.87486e-08
Temp27 Age1 Naïve / Temp27 Age15 Naïve	1.7809	0.409974	302	1	2.50696	0.999999
Temp27 Age1 Naïve / Temp30 Age15 Naïve	6.09625	1.55642	302	1	7.08038	1.14159e-08
Temp27 Age1 Naïve / Temp32 Age15 Naïve	11.3455	2.94381	302	1	9.36078	0
Temp27 Age1 Naïve / Temp27 Age1 LB	1.27106	0.171392	302	1	1.77877	1
Temp27 Age1 Naïve / Temp30 Age1 LB	2.0719	0.549535	302	1	2.74654	0.999272
Temp27 Age1 Naïve / Temp32 Age1 LB	6.29457	1.81481	302	1	6.38085	7.45679e-07
Temp27 Age1 Naïve / Temp27 Age5 LB	1.79189	0.464145	302	1	2.25178	1
Temp27 Age1 Naïve / Temp30 Age5 LB	3.91921	1.04846	302	1	5.10578	0.000658795
Temp27 Age1 Naïve / Temp32 Age5 LB	7.94006	2.10906	302	1	7.80024	1.14338e-10
Temp27 Age1 Naïve / Temp27 Age10 LB	2.62888	0.712357	302	1	3.56698	0.37724
Temp27 Age1 Naïve / Temp30 Age10 LB	5.6224	1.47259	302	1	6.59282	2.17065e-07
Temp27 Age1 Naïve / Temp32 Age10 LB	6.23474	1.67593	302	1	6.8084	6.00944e-08
Temp27 Age1 Naïve / Temp27 Age15 LB	2.26363	0.602437	302	1	3.06973	0.928595
Temp27 Age1 Naïve / Temp30 Age15 LB	7.74871	2.22347	302	1	7.13555	8.10684e-09
Temp27 Age1 Naïve / Temp32 Age15 LB	14.4209	4.25264	302	1	9.04959	0
Temp27 Age1 Naïve / Temp27 Age1 E_coli	2.43746	0.332492	302	1	6.5315	3.11113e-07
Temp27 Age1 Naïve / Temp30 Age1 E_coli	3.9732	1.0701	302	1	5.12223	0.000608056
Temp27 Age1 Naïve / Temp32 Age1 E_coli	12.0708	3.48017	302	1	8.63922	3.75699e-13
Temp27 Age1 Naïve / Temp27 Age5 E_coli	3.43623	0.888074	302	1	4.77616	0.00314335
Temp27 Age1 Naïve / Temp30 Age5 E_coli	7.5157	2.04154	302	1	7.42532	1.30418e-09
Temp27 Age1 Naïve / Temp32 Age5 E_coli	15.2263	4.10678	302	1	10.0959	0
Temp27 Age1 Naïve / Temp27 Age10 E_coli	5.04129	1.39668	302	1	5.8389	1.52986e-05
Temp27 Age1 Naïve / Temp30 Age10 E_coli	10.7818	2.85005	302	1	8.99554	0
Temp27 Age1 Naïve / Temp32 Age10 E_coli	11.9561	3.2629	302	1	9.0919	0
Temp27 Age1 Naïve / Temp27 Age15 E_coli	4.34087	1.15844	302	1	5.50111	9.0854e-05
Temp27 Age1 Naïve / Temp30 Age15 E_coli	14.8594	4.33004	302	1	9.26086	0
Temp27 Age1 Naïve / Temp32 Age15 E_coli	27.6543	8.21621	302	1	11.1738	0
Temp27 Age1 Naïve / Temp27 Age1 M_luteus	1.51696	0.217944	302	1	2.90044	0.989123
Temp27 Age1 Naïve / Temp30 Age1 M_luteus	2.47274	0.685462	302	1	3.26587	0.746765
Temp27 Age1 Naïve / Temp32 Age1 M_luteus	7.51232	2.1595	302	1	7.01502	1.70852e-08
Temp27 Age1 Naïve / Temp27 Age5 M_luteus	2.13855	0.567417	302	1	2.86485	0.993574
Temp27 Age1 Naïve / Temp30 Age5 M_luteus	4.67742	1.28945	302	1	5.59622	5.54638e-05
Temp27 Age1 Naïve / Temp32 Age5 M_luteus	9.47615	2.5754	302	1	8.27436	4.75886e-12
Temp27 Age1 Naïve / Temp27 Age10 M_luteus	3.13746	0.875963	302	1	4.0954	0.0592766
Temp27 Age1 Naïve / Temp30 Age10 M_luteus	6.71011	1.79931	302	1	7.09907	1.01681e-08
Temp27 Age1 Naïve / Temp32 Age10 M_luteus	7.44092	2.03309	302	1	7.34541	2.16916e-09
Temp27 Age1 Naïve / Temp27 Age15 M_luteus	2.70155	0.731219	302	1	3.67178	0.274774
Temp27 Age1 Naïve / Temp30 Age15 M_luteus	9.24777	2.69033	302	1	7.64613	3.1396e-10
Temp27 Age1 Naïve / Temp32 Age15 M_luteus	17.2107	5.19353	302	1	9.42976	0
Temp30 Age1 Naïve / Temp32 Age1 Naïve	3.03806	0.794914	302	1	4.24694	0.0320618
Temp30 Age1 Naïve / Temp27 Age5 Naïve	0.86485	0.198591	302	1	-0.632332	1
Temp30 Age1 Naïve / Temp30 Age5 Naïve	1.8916	0.455342	302	1	2.648	0.999936
Temp30 Age1 Naïve / Temp32 Age5 Naïve	3.83225	0.914698	302	1	5.62858	4.68234e-05
Temp30 Age1 Naïve / Temp27 Age10 Naïve	1.26882	0.311558	302	1	0.96962	1
Temp30 Age1 Naïve / Temp30 Age10 Naïve	2.71364	0.632119	302	1	4.28558	0.0272998
Temp30 Age1 Naïve / Temp32 Age10 Naïve	3.00918	0.719249	302	1	4.60915	0.00671586
Temp30 Age1 Naïve / Temp27 Age15 Naïve	1.09254	0.258658	302	1	0.373819	1
Temp30 Age1 Naïve / Temp30 Age15 Naïve	3.73989	0.977062	302	1	5.04895	0.000867627
Temp30 Age1 Naïve / Temp32 Age15 Naïve	6.9602	1.84694	302	1	7.31169	2.6855e-09
Temp30 Age1 Naïve / Temp27 Age1 LB	0.779764	0.215467	302	1	-0.900264	1
Temp30 Age1 Naïve / Temp30 Age1 LB	1.27106	0.171392	302	1	1.77877	1
Temp30 Age1 Naïve / Temp32 Age1 LB	3.86156	1.15421	302	1	4.52017	0.00996904
Temp30 Age1 Naïve / Temp27 Age5 LB	1.09928	0.29713	302	1	0.350184	1
Temp30 Age1 Naïve / Temp30 Age5 LB	2.40433	0.669241	302	1	3.15172	0.866881
Temp30 Age1 Naïve / Temp32 Age5 LB	4.87103	1.34753	302	1	5.72331	2.83986e-05
Temp30 Age1 Naïve / Temp27 Age10 LB	1.61275	0.454235	302	1	1.69692	1
Temp30 Age1 Naïve / Temp30 Age10 LB	3.4492	0.942081	302	1	4.53315	0.00941481
Temp30 Age1 Naïve / Temp32 Age10 LB	3.82486	1.07084	302	1	4.79167	0.00292607
Temp30 Age1 Naïve / Temp27 Age15 LB	1.38868	0.385064	302	1	1.18416	1
Temp30 Age1 Naïve / Temp30 Age15 LB	4.75363	1.41347	302	1	5.24277	0.000335917
Temp30 Age1 Naïve / Temp32 Age15 LB	8.84684	2.69875	302	1	7.14651	7.57235e-09
Temp30 Age1 Naïve / Temp27 Age1 E_coli	1.49532	0.409548	302	1	1.469	1
Temp30 Age1 Naïve / Temp30 Age1 E_coli	2.43746	0.332492	302	1	6.5315	3.11113e-07
Temp30 Age1 Naïve / Temp32 Age1 E_coli	7.40515	2.19139	302	1	6.76576	7.76532e-08
Temp30 Age1 Naïve / Temp27 Age5 E_coli	2.10804	0.561677	302	1	2.79891	0.997915
Temp30 Age1 Naïve / Temp30 Age5 E_coli	4.61069	1.28714	302	1	5.47485	0.000103997
Temp30 Age1 Naïve / Temp32 Age5 E_coli	9.34096	2.59127	302	1	8.05456	2.10392e-11
Temp30 Age1 Naïve / Temp27 Age10 E_coli	3.0927	0.87961	302	1	3.96971	0.0965285
Temp30 Age1 Naïve / Temp30 Age10 E_coli	6.61438	1.80063	302	1	6.93988	2.70752e-08
Temp30 Age1 Naïve / Temp32 Age10 E_coli	7.33476	2.05947	302	1	7.09669	1.03192e-08
Temp30 Age1 Naïve / Temp27 Age15 E_coli	2.66301	0.731782	302	1	3.56432	0.38012
Temp30 Age1 Naïve / Temp30 Age15 E_coli	9.11584	2.72294	302	1	7.39866	1.54613e-09
Temp30 Age1 Naïve / Temp32 Age15 E_coli	16.9652	5.16253	302	1	9.30382	0
Temp30 Age1 Naïve / Temp27 Age1 M_luteus	0.930617	0.25448	302	1	-0.262961	1
Temp30 Age1 Naïve / Temp30 Age1 M_luteus	1.51696	0.217944	302	1	2.90044	0.989123
Temp30 Age1 Naïve / Temp32 Age1 M_luteus	4.60862	1.34214	302	1	5.24657	0.000329631
Temp30 Age1 Naïve / Temp27 Age5 M_luteus	1.31194	0.35283	302	1	1.00957	1
Temp30 Age1 Naïve / Temp30 Age5 M_luteus	2.86948	0.800741	302	1	3.7775	0.193643
Temp30 Age1 Naïve / Temp32 Age5 M_luteus	5.81338	1.60053	302	1	6.39319	6.94542e-07
Temp30 Age1 Naïve / Temp27 Age10 M_luteus	1.92475	0.543768	302	1	2.31776	1
Temp30 Age1 Naïve / Temp30 Age10 M_luteus	4.11648	1.1188	302	1	5.2063	0.000402438
Temp30 Age1 Naïve / Temp32 Age10 M_luteus	4.56482	1.26458	302	1	5.48096	0.000100779
Temp30 Age1 Naïve / Temp27 Age15 M_luteus	1.65733	0.454732	302	1	1.84131	1
Temp30 Age1 Naïve / Temp30 Age15 M_luteus	5.67327	1.6702	302	1	5.89599	1.1233e-05
Temp30 Age1 Naïve / Temp32 Age15 M_luteus	10.5584	3.22188	302	1	7.7238	1.88977e-10
Temp32 Age1 Naïve / Temp27 Age5 Naïve	0.284672	0.0714155	302	1	-5.00825	0.00105512
Temp32 Age1 Naïve / Temp30 Age5 Naïve	0.622633	0.162659	302	1	-1.81363	1
Temp32 Age1 Naïve / Temp32 Age5 Naïve	1.26141	0.326795	302	1	0.896409	1
Temp32 Age1 Naïve / Temp27 Age10 Naïve	0.417642	0.110956	302	1	-3.2865	0.721925
Temp32 Age1 Naïve / Temp30 Age10 Naïve	0.893213	0.226734	302	1	-0.444884	1
Temp32 Age1 Naïve / Temp32 Age10 Naïve	0.990495	0.256694	302	1	-0.0368519	1
Temp32 Age1 Naïve / Temp27 Age15 Naïve	0.359616	0.0924752	302	1	-3.97713	0.0938498
Temp32 Age1 Naïve / Temp30 Age15 Naïve	1.23101	0.344368	302	1	0.74296	1
Temp32 Age1 Naïve / Temp32 Age15 Naïve	2.291	0.650877	302	1	2.91793	0.986174
Temp32 Age1 Naïve / Temp27 Age1 LB	0.256665	0.0742732	302	1	-4.69968	0.00446273
Temp32 Age1 Naïve / Temp30 Age1 LB	0.418379	0.12122	302	1	-3.00744	0.960297
Temp32 Age1 Naïve / Temp32 Age1 LB	1.27106	0.171392	302	1	1.77877	1
Temp32 Age1 Naïve / Temp27 Age5 LB	0.361835	0.102708	302	1	-3.58133	0.361947
Temp32 Age1 Naïve / Temp30 Age5 LB	0.791404	0.230846	302	1	-0.802033	1
Temp32 Age1 Naïve / Temp32 Age5 LB	1.60333	0.464639	302	1	1.62903	1
Temp32 Age1 Naïve / Temp27 Age10 LB	0.530849	0.156505	302	1	-2.14801	1
Temp32 Age1 Naïve / Temp30 Age10 LB	1.13533	0.325262	302	1	0.443023	1
Temp32 Age1 Naïve / Temp32 Age10 LB	1.25898	0.368603	302	1	0.786604	1
Temp32 Age1 Naïve / Temp27 Age15 LB	0.457094	0.132689	302	1	-2.69685	0.999768
Temp32 Age1 Naïve / Temp30 Age15 LB	1.56469	0.484096	302	1	1.44702	1
Temp32 Age1 Naïve / Temp32 Age15 LB	2.912	0.923891	302	1	3.36887	0.617978
Temp32 Age1 Naïve / Temp27 Age1 E_coli	0.492195	0.143153	302	1	-2.43731	1
Temp32 Age1 Naïve / Temp30 Age1 E_coli	0.802307	0.236054	302	1	-0.748637	1
Temp32 Age1 Naïve / Temp32 Age1 E_coli	2.43746	0.332492	302	1	6.5315	3.11113e-07
Temp32 Age1 Naïve / Temp27 Age5 E_coli	0.693876	0.197111	302	1	-1.28651	1
Temp32 Age1 Naïve / Temp30 Age5 E_coli	1.51764	0.449516	302	1	1.40839	1
Temp32 Age1 Naïve / Temp32 Age5 E_coli	3.07464	0.904798	302	1	3.81677	0.168935
Temp32 Age1 Naïve / Temp27 Age10 E_coli	1.01799	0.306538	302	1	0.0591977	1
Temp32 Age1 Naïve / Temp30 Age10 E_coli	2.17717	0.630172	302	1	2.68799	0.999814
Temp32 Age1 Naïve / Temp32 Age10 E_coli	2.41429	0.717689	302	1	2.96503	0.975081
Temp32 Age1 Naïve / Temp27 Age15 E_coli	0.87655	0.255681	302	1	-0.451718	1
Temp32 Age1 Naïve / Temp30 Age15 E_coli	3.00054	0.942777	302	1	3.49709	0.456872
Temp32 Age1 Naïve / Temp32 Age15 E_coli	5.58422	1.7869	302	1	5.37497	0.00017308
Temp32 Age1 Naïve / Temp27 Age1 M_luteus	0.306319	0.0914603	302	1	-3.96254	0.0991853
Temp32 Age1 Naïve / Temp30 Age1 M_luteus	0.499319	0.152594	302	1	-2.27257	1
Temp32 Age1 Naïve / Temp32 Age1 M_luteus	1.51696	0.217944	302	1	2.90044	0.989123
Temp32 Age1 Naïve / Temp27 Age5 M_luteus	0.431836	0.127246	302	1	-2.84972	0.994947
Temp32 Age1 Naïve / Temp30 Age5 M_luteus	0.94451	0.287208	302	1	-0.187743	1
Temp32 Age1 Naïve / Temp32 Age5 M_luteus	1.91352	0.574816	302	1	2.16027	1
Temp32 Age1 Naïve / Temp27 Age10 M_luteus	0.633547	0.194647	302	1	-1.48559	1
Temp32 Age1 Naïve / Temp30 Age10 M_luteus	1.35497	0.402707	302	1	1.02211	1
Temp32 Age1 Naïve / Temp32 Age10 M_luteus	1.50254	0.453431	302	1	1.34921	1
Temp32 Age1 Naïve / Temp27 Age15 M_luteus	0.545524	0.163337	302	1	-2.02398	1
Temp32 Age1 Naïve / Temp30 Age15 M_luteus	1.8674	0.593364	302	1	1.96554	1
Temp32 Age1 Naïve / Temp32 Age15 M_luteus	3.47536	1.14057	302	1	3.79568	0.181859
Temp27 Age5 Naïve / Temp30 Age5 Naïve	2.1872	0.502034	302	1	3.40961	0.565654
Temp27 Age5 Naïve / Temp32 Age5 Naïve	4.43112	1.00718	302	1	6.54937	2.80194e-07
Temp27 Age5 Naïve / Temp27 Age10 Naïve	1.4671	0.344282	302	1	1.63332	1
Temp27 Age5 Naïve / Temp30 Age10 Naïve	3.1377	0.694019	302	1	5.16977	0.000481787
Temp27 Age5 Naïve / Temp32 Age10 Naïve	3.47943	0.791589	302	1	5.48061	0.000100964
Temp27 Age5 Naïve / Temp27 Age15 Naïve	1.26327	0.284308	302	1	1.0384	1
Temp27 Age5 Naïve / Temp30 Age15 Naïve	4.32433	1.08457	302	1	5.83818	1.53579e-05
Temp27 Age5 Naïve / Temp32 Age15 Naïve	8.04787	2.05292	302	1	8.17523	9.26725e-12
Temp27 Age5 Naïve / Temp27 Age1 LB	0.901617	0.236494	302	1	-0.394837	1
Temp27 Age5 Naïve / Temp30 Age1 LB	1.46969	0.385382	302	1	1.46843	1
Temp27 Age5 Naïve / Temp32 Age1 LB	4.465	1.27596	302	1	5.23595	0.000347483
Temp27 Age5 Naïve / Temp27 Age5 LB	1.27106	0.171392	302	1	1.77877	1
Temp27 Age5 Naïve / Temp30 Age5 LB	2.78006	0.735889	302	1	3.86272	0.143423
Temp27 Age5 Naïve / Temp32 Age5 LB	5.63222	1.48025	302	1	6.57678	2.3855e-07
Temp27 Age5 Naïve / Temp27 Age10 LB	1.86477	0.500207	302	1	2.32307	1
Temp27 Age5 Naïve / Temp30 Age10 LB	3.9882	1.03318	302	1	5.33985	0.000206678
Temp27 Age5 Naïve / Temp32 Age10 LB	4.42257	1.17728	302	1	5.585	5.88095e-05
Temp27 Age5 Naïve / Temp27 Age15 LB	1.60569	0.422813	302	1	1.79838	1
Temp27 Age5 Naïve / Temp30 Age15 LB	5.49648	1.5635	302	1	5.9908	6.69167e-06
Temp27 Age5 Naïve / Temp32 Age15 LB	10.2293	2.99219	302	1	7.9493	4.25793e-11
Temp27 Age5 Naïve / Temp27 Age1 E_coli	1.72899	0.457292	302	1	2.07021	1
Temp27 Age5 Naïve / Temp30 Age1 E_coli	2.81836	0.754544	302	1	3.87023	0.139585
Temp27 Age5 Naïve / Temp32 Age1 E_coli	8.56235	2.45769	302	1	7.48125	9.11697e-10
Temp27 Age5 Naïve / Temp27 Age5 E_coli	2.43746	0.332492	302	1	6.5315	3.11113e-07
Temp27 Age5 Naïve / Temp30 Age5 E_coli	5.3312	1.44055	302	1	6.19358	2.16548e-06
Temp27 Age5 Naïve / Temp32 Age5 E_coli	10.8007	2.89794	302	1	8.86881	1.25233e-13
Temp27 Age5 Naïve / Temp27 Age10 E_coli	3.576	0.985887	302	1	4.62192	0.00634217
Temp27 Age5 Naïve / Temp30 Age10 E_coli	7.648	2.01061	302	1	7.73866	1.71444e-10
Temp27 Age5 Naïve / Temp32 Age10 E_coli	8.48096	2.3041	302	1	7.86893	7.26352e-11
Temp27 Age5 Naïve / Temp27 Age15 E_coli	3.07916	0.817309	302	1	4.23707	0.0333974
Temp27 Age5 Naïve / Temp30 Age15 E_coli	10.5404	3.05882	302	1	8.1158	1.39009e-11
Temp27 Age5 Naïve / Temp32 Age15 E_coli	19.6163	5.8058	302	1	10.0564	0
Temp27 Age5 Naïve / Temp27 Age1 M_luteus	1.07604	0.285536	302	1	0.276199	1
Temp27 Age5 Naïve / Temp30 Age1 M_luteus	1.75402	0.478465	302	1	2.05991	1
Temp27 Age5 Naïve / Temp32 Age1 M_luteus	5.32881	1.51029	302	1	5.90334	1.07927e-05
Temp27 Age5 Naïve / Temp27 Age5 M_luteus	1.51696	0.217944	302	1	2.90044	0.989123
Temp27 Age5 Naïve / Temp30 Age5 M_luteus	3.31789	0.900447	302	1	4.41918	0.0154781
Temp27 Age5 Naïve / Temp32 Age5 M_luteus	6.72183	1.79783	302	1	7.12388	8.71723e-09
Temp27 Age5 Naïve / Temp27 Age10 M_luteus	2.22553	0.612042	302	1	2.90898	0.987752
Temp27 Age5 Naïve / Temp30 Age10 M_luteus	4.75976	1.25545	302	1	5.91513	1.01222e-05
Temp27 Age5 Naïve / Temp32 Age10 M_luteus	5.27816	1.42035	302	1	6.18199	2.31141e-06
Temp27 Age5 Naïve / Temp27 Age15 M_luteus	1.91633	0.510347	302	1	2.44225	1
Temp27 Age5 Naïve / Temp30 Age15 M_luteus	6.55983	1.8826	302	1	6.55415	2.72446e-07
Temp27 Age5 Naïve / Temp32 Age15 M_luteus	12.2083	3.63828	302	1	8.39589	2.00373e-12
Temp30 Age5 Naïve / Temp32 Age5 Naïve	2.02593	0.483111	302	1	2.96075	0.976301
Temp30 Age5 Naïve / Temp27 Age10 Naïve	0.670768	0.164593	302	1	-1.6274	1
Temp30 Age5 Naïve / Temp30 Age10 Naïve	1.43457	0.333863	302	1	1.55061	1
Temp30 Age5 Naïve / Temp32 Age10 Naïve	1.59082	0.379558	302	1	1.94577	1
Temp30 Age5 Naïve / Temp27 Age15 Naïve	0.577573	0.136596	302	1	-2.32101	1
Temp30 Age5 Naïve / Temp30 Age15 Naïve	1.97711	0.515849	302	1	2.61253	0.999977
Temp30 Age5 Naïve / Temp32 Age15 Naïve	3.67954	0.975297	302	1	4.91507	0.00164371
Temp30 Age5 Naïve / Temp27 Age1 LB	0.412225	0.112797	302	1	-3.23863	0.778371
Temp30 Age5 Naïve / Temp30 Age1 LB	0.671951	0.183749	302	1	-1.45387	1
Temp30 Age5 Naïve / Temp32 Age1 LB	2.04143	0.604817	302	1	2.40877	1
Temp30 Age5 Naïve / Temp27 Age5 LB	0.581137	0.155576	302	1	-2.02745	1
Temp30 Age5 Naïve / Temp30 Age5 LB	1.27106	0.171392	302	1	1.77877	1
Temp30 Age5 Naïve / Temp32 Age5 LB	2.57509	0.70557	302	1	3.45215	0.511837
Temp30 Age5 Naïve / Temp27 Age10 LB	0.852587	0.237955	302	1	-0.571413	1
Temp30 Age5 Naïve / Temp30 Age10 LB	1.82343	0.493171	302	1	2.22108	1
Temp30 Age5 Naïve / Temp32 Age10 LB	2.02203	0.56047	302	1	2.5402	0.999998
Temp30 Age5 Naïve / Temp27 Age15 LB	0.734131	0.201612	302	1	-1.12541	1
Temp30 Age5 Naïve / Temp30 Age15 LB	2.51303	0.740746	302	1	3.12621	0.888527
Temp30 Age5 Naïve / Temp32 Age15 LB	4.67692	1.4151	302	1	5.09842	0.000682792
Temp30 Age5 Naïve / Temp27 Age1 E_coli	0.790506	0.214318	302	1	-0.867094	1
Temp30 Age5 Naïve / Temp30 Age1 E_coli	1.28857	0.353298	302	1	0.92471	1
Temp30 Age5 Naïve / Temp32 Age1 E_coli	3.91476	1.1479	302	1	4.65431	0.00548176
Temp30 Age5 Naïve / Temp27 Age5 E_coli	1.11442	0.293945	302	1	0.410729	1
Temp30 Age5 Naïve / Temp30 Age5 E_coli	2.43746	0.332492	302	1	6.5315	3.11113e-07
Temp30 Age5 Naïve / Temp32 Age5 E_coli	4.93813	1.3566	302	1	5.81315	1.7573e-05
Temp30 Age5 Naïve / Temp27 Age10 E_coli	1.63497	0.460787	302	1	1.74439	1
Temp30 Age5 Naïve / Temp30 Age10 E_coli	3.49672	0.942361	302	1	4.64501	0.00571665
Temp30 Age5 Naïve / Temp32 Age10 E_coli	3.87755	1.07777	302	1	4.87571	0.00197823
Temp30 Age5 Naïve / Temp27 Age15 E_coli	1.40781	0.383004	302	1	1.25723	1
Temp30 Age5 Naïve / Temp30 Age15 E_coli	4.81912	1.42686	302	1	5.31131	0.000238565
Temp30 Age5 Naïve / Temp32 Age15 E_coli	8.96872	2.70645	302	1	7.26971	3.50039e-09
Temp30 Age5 Naïve / Temp27 Age1 M_luteus	0.491974	0.135056	302	1	-2.58391	0.999991
Temp30 Age5 Naïve / Temp30 Age1 M_luteus	0.801947	0.225833	302	1	-0.783762	1
Temp30 Age5 Naïve / Temp32 Age1 M_luteus	2.43637	0.711624	302	1	3.0488	0.940667
Temp30 Age5 Naïve / Temp27 Age5 M_luteus	0.693565	0.187392	302	1	-1.35429	1
Temp30 Age5 Naïve / Temp30 Age5 M_luteus	1.51696	0.217944	302	1	2.90044	0.989123
Temp30 Age5 Naïve / Temp32 Age5 M_luteus	3.07326	0.849523	302	1	4.06167	0.0677107
Temp30 Age5 Naïve / Temp27 Age10 M_luteus	1.01753	0.288602	302	1	0.0612667	1
Temp30 Age5 Naïve / Temp30 Age10 M_luteus	2.17619	0.593916	302	1	2.84916	0.994992
Temp30 Age5 Naïve / Temp32 Age10 M_luteus	2.41321	0.670753	302	1	3.16947	0.850572
Temp30 Age5 Naïve / Temp27 Age15 M_luteus	0.876156	0.241347	302	1	-0.479961	1
Temp30 Age5 Naïve / Temp30 Age15 M_luteus	2.9992	0.885683	302	1	3.71934	0.235552
Temp30 Age5 Naïve / Temp32 Age15 M_luteus	5.58171	1.70835	302	1	5.61813	4.94608e-05
Temp32 Age5 Naïve / Temp27 Age10 Naïve	0.331091	0.0805456	302	1	-4.5437	0.00898603
Temp32 Age5 Naïve / Temp30 Age10 Naïve	0.708105	0.163217	302	1	-1.49746	1
Temp32 Age5 Naïve / Temp32 Age10 Naïve	0.785226	0.185612	302	1	-1.02286	1
Temp32 Age5 Naïve / Temp27 Age15 Naïve	0.28509	0.066791	302	1	-5.35661	0.000189915
Temp32 Age5 Naïve / Temp30 Age15 Naïve	0.9759	0.252605	302	1	-0.0942465	1
Temp32 Age5 Naïve / Temp32 Age15 Naïve	1.81622	0.478066	302	1	2.26713	1
Temp32 Age5 Naïve / Temp27 Age1 LB	0.203474	0.0552785	302	1	-5.86077	1.35947e-05
Temp32 Age5 Naïve / Temp30 Age1 LB	0.331675	0.0900877	302	1	-4.06311	0.0673279
Temp32 Age5 Naïve / Temp32 Age1 LB	1.00765	0.29656	302	1	0.0258878	1
Temp32 Age5 Naïve / Temp27 Age5 LB	0.286849	0.0762276	302	1	-4.6993	0.00447039
Temp32 Age5 Naïve / Temp30 Age5 LB	0.627395	0.171841	302	1	-1.70203	1
Temp32 Age5 Naïve / Temp32 Age5 LB	1.27106	0.171392	302	1	1.77877	1
Temp32 Age5 Naïve / Temp27 Age10 LB	0.420836	0.116654	302	1	-3.12237	0.891593
Temp32 Age5 Naïve / Temp30 Age10 LB	0.900045	0.241658	302	1	-0.392225	1
Temp32 Age5 Naïve / Temp32 Age10 LB	0.99807	0.274697	302	1	-0.00701749	1
Temp32 Age5 Naïve / Temp27 Age15 LB	0.362367	0.0988053	302	1	-3.72285	0.232831
Temp32 Age5 Naïve / Temp30 Age15 LB	1.24043	0.363305	302	1	0.735633	1
Temp32 Age5 Naïve / Temp32 Age15 LB	2.30852	0.694669	302	1	2.78021	0.998543
Temp32 Age5 Naïve / Temp27 Age1 E_coli	0.390193	0.105038	302	1	-3.49604	0.458135
Temp32 Age5 Naïve / Temp30 Age1 E_coli	0.636038	0.173254	302	1	-1.66117	1
Temp32 Age5 Naïve / Temp32 Age1 E_coli	1.93232	0.56287	302	1	2.26139	1
Temp32 Age5 Naïve / Temp27 Age5 E_coli	0.550078	0.144023	302	1	-2.28282	1
Temp32 Age5 Naïve / Temp30 Age5 E_coli	1.20313	0.330528	302	1	0.673129	1
Temp32 Age5 Naïve / Temp32 Age5 E_coli	2.43746	0.332492	302	1	6.5315	3.11113e-07
Temp32 Age5 Naïve / Temp27 Age10 E_coli	0.80702	0.225967	302	1	-0.765734	1
Temp32 Age5 Naïve / Temp30 Age10 E_coli	1.72598	0.461836	302	1	2.03974	1
Temp32 Age5 Naïve / Temp32 Age10 E_coli	1.91396	0.528357	302	1	2.35161	1
Temp32 Age5 Naïve / Temp27 Age15 E_coli	0.694895	0.187713	302	1	-1.34747	1
Temp32 Age5 Naïve / Temp30 Age15 E_coli	2.37872	0.699975	302	1	2.94482	0.980457
Temp32 Age5 Naïve / Temp32 Age15 E_coli	4.42695	1.32876	302	1	4.95651	0.0013507
Temp32 Age5 Naïve / Temp27 Age1 M_luteus	0.242838	0.0666889	302	1	-5.15384	0.000520981
Temp32 Age5 Naïve / Temp30 Age1 M_luteus	0.395841	0.111556	302	1	-3.28842	0.719586
Temp32 Age5 Naïve / Temp32 Age1 M_luteus	1.20259	0.351186	302	1	0.631712	1
Temp32 Age5 Naïve / Temp27 Age5 M_luteus	0.342343	0.0925435	302	1	-3.9654	0.0981186
Temp32 Age5 Naïve / Temp30 Age5 M_luteus	0.748771	0.209926	302	1	-1.03196	1
Temp32 Age5 Naïve / Temp32 Age5 M_luteus	1.51696	0.217944	302	1	2.90044	0.989123
Temp32 Age5 Naïve / Temp27 Age10 M_luteus	0.502252	0.142513	302	1	-2.42699	1
Temp32 Age5 Naïve / Temp30 Age10 M_luteus	1.07417	0.293283	302	1	0.262044	1
Temp32 Age5 Naïve / Temp32 Age10 M_luteus	1.19116	0.331179	302	1	0.629158	1
Temp32 Age5 Naïve / Temp27 Age15 M_luteus	0.43247	0.119169	302	1	-3.04202	0.944263
Temp32 Age5 Naïve / Temp30 Age15 M_luteus	1.4804	0.437228	302	1	1.32833	1
Temp32 Age5 Naïve / Temp32 Age15 M_luteus	2.75513	0.843802	302	1	3.3091	0.694002
Temp27 Age10 Naïve / Temp30 Age10 Naïve	2.13871	0.508388	302	1	3.19804	0.82232
Temp27 Age10 Naïve / Temp32 Age10 Naïve	2.37164	0.577239	302	1	3.54809	0.397954
Temp27 Age10 Naïve / Temp27 Age15 Naïve	0.861063	0.20789	302	1	-0.619581	1
Temp27 Age10 Naïve / Temp30 Age15 Naïve	2.94753	0.781916	302	1	4.07485	0.0642929
Temp27 Age10 Naïve / Temp32 Age15 Naïve	5.48556	1.47825	302	1	6.31632	1.07953e-06
Temp27 Age10 Naïve / Temp27 Age1 LB	0.614557	0.17134	302	1	-1.74623	1
Temp27 Age10 Naïve / Temp30 Age1 LB	1.00176	0.279105	302	1	0.00632667	1
Temp27 Age10 Naïve / Temp32 Age1 LB	3.04342	0.916107	302	1	3.69746	0.253028
Temp27 Age10 Naïve / Temp27 Age5 LB	0.866376	0.236554	302	1	-0.525332	1
Temp27 Age10 Naïve / Temp30 Age5 LB	1.89493	0.532244	302	1	2.27567	1
Temp27 Age10 Naïve / Temp32 Age5 LB	3.83901	1.07143	302	1	4.82002	0.00256572
Temp27 Age10 Naïve / Temp27 Age10 LB	1.27106	0.171392	302	1	1.77877	1
Temp27 Age10 Naïve / Temp30 Age10 LB	2.71842	0.74938	302	1	3.62776	0.315162
Temp27 Age10 Naïve / Temp32 Age10 LB	3.01449	0.850717	302	1	3.90998	0.120699
Temp27 Age10 Naïve / Temp27 Age15 LB	1.09446	0.306208	302	1	0.322627	1
Temp27 Age10 Naïve / Temp30 Age15 LB	3.74649	1.12196	302	1	4.41055	0.0160648
Temp27 Age10 Naïve / Temp32 Age15 LB	6.97248	2.14239	302	1	6.32022	1.0557e-06
Temp27 Age10 Naïve / Temp27 Age1 E_coli	1.17851	0.323289	302	1	0.598754	1
Temp27 Age10 Naïve / Temp30 Age1 E_coli	1.92104	0.532762	302	1	2.35412	1
Temp27 Age10 Naïve / Temp32 Age1 E_coli	5.83624	1.72838	302	1	5.95679	8.06345e-06
Temp27 Age10 Naïve / Temp27 Age5 E_coli	1.66141	0.443771	302	1	1.90063	1
Temp27 Age10 Naïve / Temp30 Age5 E_coli	3.63383	1.01623	302	1	4.61382	0.00657695
Temp27 Age10 Naïve / Temp32 Age5 E_coli	7.36191	2.0452	302	1	7.18594	5.92077e-09
Temp27 Age10 Naïve / Temp27 Age10 E_coli	2.43746	0.332492	302	1	6.5315	3.11113e-07
Temp27 Age10 Naïve / Temp30 Age10 E_coli	5.21301	1.42156	302	1	6.05494	4.69723e-06
Temp27 Age10 Naïve / Temp32 Age10 E_coli	5.78076	1.62438	302	1	6.24397	1.62913e-06
Temp27 Age10 Naïve / Temp27 Age15 E_coli	2.09881	0.577694	302	1	2.69345	0.999787
Temp27 Age10 Naïve / Temp30 Age15 E_coli	7.18449	2.14759	302	1	6.59682	2.12003e-07
Temp27 Age10 Naïve / Temp32 Age15 E_coli	13.3708	4.07348	302	1	8.51153	8.76632e-13
Temp27 Age10 Naïve / Temp27 Age1 M_luteus	0.733449	0.205007	302	1	-1.10907	1
Temp27 Age10 Naïve / Temp30 Age1 M_luteus	1.19557	0.342479	302	1	0.623547	1
Temp27 Age10 Naïve / Temp32 Age1 M_luteus	3.6322	1.07781	302	1	4.34673	0.0211009
Temp27 Age10 Naïve / Temp27 Age5 M_luteus	1.03399	0.284658	302	1	0.121397	1
Temp27 Age10 Naïve / Temp30 Age5 M_luteus	2.26153	0.644673	302	1	2.86269	0.993787
Temp27 Age10 Naïve / Temp32 Age5 M_luteus	4.58171	1.28887	302	1	5.4107	0.000144366
Temp27 Age10 Naïve / Temp27 Age10 M_luteus	1.51696	0.217944	302	1	2.90044	0.989123
Temp27 Age10 Naïve / Temp30 Age10 M_luteus	3.24433	0.901628	302	1	4.23488	0.0337009
Temp27 Age10 Naïve / Temp32 Age10 M_luteus	3.59768	1.01743	302	1	4.52716	0.00966683
Temp27 Age10 Naïve / Temp27 Age15 M_luteus	1.3062	0.366304	302	1	0.952526	1
Temp27 Age10 Naïve / Temp30 Age15 M_luteus	4.47129	1.34073	302	1	4.99472	0.00112574
Temp27 Age10 Naïve / Temp32 Age15 M_luteus	8.32138	2.58423	302	1	6.82274	5.51174e-08
Temp30 Age10 Naïve / Temp32 Age10 Naïve	1.10891	0.255694	302	1	0.448342	1
Temp30 Age10 Naïve / Temp27 Age15 Naïve	0.402609	0.0919513	302	1	-3.98351	0.0915986
Temp30 Age10 Naïve / Temp30 Age15 Naïve	1.37819	0.349539	302	1	1.26474	1
Temp30 Age10 Naïve / Temp32 Age15 Naïve	2.5649	0.661437	302	1	3.65254	0.291943
Temp30 Age10 Naïve / Temp27 Age1 LB	0.28735	0.0761853	302	1	-4.70355	0.0043849
Temp30 Age10 Naïve / Temp30 Age1 LB	0.468398	0.124181	302	1	-2.86075	0.993973
Temp30 Age10 Naïve / Temp32 Age1 LB	1.42302	0.410357	302	1	1.22336	1
Temp30 Age10 Naïve / Temp27 Age5 LB	0.405094	0.104934	302	1	-3.48844	0.467257
Temp30 Age10 Naïve / Temp30 Age5 LB	0.886019	0.236979	302	1	-0.452458	1
Temp30 Age10 Naïve / Temp32 Age5 LB	1.79502	0.476724	302	1	2.20277	1
Temp30 Age10 Naïve / Temp27 Age10 LB	0.594313	0.160995	302	1	-1.92086	1
Temp30 Age10 Naïve / Temp30 Age10 LB	1.27106	0.171392	302	1	1.77877	1
Temp30 Age10 Naïve / Temp32 Age10 LB	1.40949	0.378902	302	1	1.2768	1
Temp30 Age10 Naïve / Temp27 Age15 LB	0.511741	0.136207	302	1	-2.51701	0.999999
Temp30 Age10 Naïve / Temp30 Age15 LB	1.75176	0.502632	302	1	1.95386	1
Temp30 Age10 Naïve / Temp32 Age15 LB	3.26014	0.961542	302	1	4.00683	0.0837781
Temp30 Age10 Naïve / Temp27 Age1 E_coli	0.551039	0.145655	302	1	-2.25458	1
Temp30 Age10 Naïve / Temp30 Age1 E_coli	0.898226	0.240398	302	1	-0.401044	1
Temp30 Age10 Naïve / Temp32 Age1 E_coli	2.72886	0.782887	302	1	3.49919	0.454375
Temp30 Age10 Naïve / Temp27 Age5 E_coli	0.776831	0.199495	302	1	-0.983358	1
Temp30 Age10 Naïve / Temp30 Age5 E_coli	1.69908	0.458778	302	1	1.96317	1
Temp30 Age10 Naïve / Temp32 Age5 E_coli	3.44223	0.922845	302	1	4.61074	0.00666805
Temp30 Age10 Naïve / Temp27 Age10 E_coli	1.13969	0.313907	302	1	0.474729	1
Temp30 Age10 Naïve / Temp30 Age10 E_coli	2.43746	0.332492	302	1	6.5315	3.11113e-07
Temp30 Age10 Naïve / Temp32 Age10 E_coli	2.70293	0.733468	302	1	3.66426	0.281398
Temp30 Age10 Naïve / Temp27 Age15 E_coli	0.981344	0.260348	302	1	-0.0709854	1
Temp30 Age10 Naïve / Temp30 Age15 E_coli	3.35927	0.973929	302	1	4.17947	0.0422905
Temp30 Age10 Naïve / Temp32 Age15 E_coli	6.25183	1.84876	302	1	6.19812	2.11085e-06
Temp30 Age10 Naïve / Temp27 Age1 M_luteus	0.342941	0.0919616	302	1	-3.99095	0.0890359
Temp30 Age10 Naïve / Temp30 Age1 M_luteus	0.559014	0.154047	302	1	-2.11046	1
Temp30 Age10 Naïve / Temp32 Age1 M_luteus	1.69832	0.485792	302	1	1.85161	1
Temp30 Age10 Naïve / Temp27 Age5 M_luteus	0.483463	0.127509	302	1	-2.75566	0.999116
Temp30 Age10 Naïve / Temp30 Age5 M_luteus	1.05743	0.289827	302	1	0.203733	1
Temp30 Age10 Naïve / Temp32 Age5 M_luteus	2.14228	0.578793	302	1	2.81991	0.996948
Temp30 Age10 Naïve / Temp27 Age10 M_luteus	0.709289	0.196897	302	1	-1.23737	1
Temp30 Age10 Naïve / Temp30 Age10 M_luteus	1.51696	0.217944	302	1	2.90044	0.989123
Temp30 Age10 Naïve / Temp32 Age10 M_luteus	1.68218	0.457038	302	1	1.91424	1
Temp30 Age10 Naïve / Temp27 Age15 M_luteus	0.610743	0.164366	302	1	-1.83216	1
Temp30 Age10 Naïve / Temp30 Age15 M_luteus	2.09065	0.605123	302	1	2.54792	0.999997
Temp30 Age10 Naïve / Temp32 Age15 M_luteus	3.89085	1.16881	302	1	4.52273	0.00985734
Temp32 Age10 Naïve / Temp27 Age15 Naïve	0.363067	0.085086	302	1	-4.32325	0.0233049
Temp32 Age10 Naïve / Temp30 Age15 Naïve	1.24283	0.321708	302	1	0.839817	1
Temp32 Age10 Naïve / Temp32 Age15 Naïve	2.31299	0.608265	302	1	3.18863	0.831889
Temp32 Age10 Naïve / Temp27 Age1 LB	0.259128	0.06959	302	1	-5.02853	0.000957283
Temp32 Age10 Naïve / Temp30 Age1 LB	0.422394	0.11353	302	1	-3.20644	0.813564
Temp32 Age10 Naïve / Temp32 Age1 LB	1.28326	0.374065	302	1	0.855594	1
Temp32 Age10 Naïve / Temp27 Age5 LB	0.365307	0.0959725	302	1	-3.83308	0.159472
Temp32 Age10 Naïve / Temp30 Age5 LB	0.798999	0.21645	302	1	-0.828329	1
Temp32 Age10 Naïve / Temp32 Age5 LB	1.61872	0.435447	302	1	1.79042	1
Temp32 Age10 Naïve / Temp27 Age10 LB	0.535943	0.146972	302	1	-2.27446	1
Temp32 Age10 Naïve / Temp30 Age10 LB	1.14622	0.304203	302	1	0.514223	1
Temp32 Age10 Naïve / Temp32 Age10 LB	1.27106	0.171392	302	1	1.77877	1
Temp32 Age10 Naïve / Temp27 Age15 LB	0.461481	0.124419	302	1	-2.8683	0.993222
Temp32 Age10 Naïve / Temp30 Age15 LB	1.57971	0.458098	302	1	1.57675	1
Temp32 Age10 Naïve / Temp32 Age15 LB	2.93995	0.875735	302	1	3.62029	0.322401
Temp32 Age10 Naïve / Temp27 Age1 E_coli	0.496918	0.132175	302	1	-2.62917	0.999963
Temp32 Age10 Naïve / Temp30 Age1 E_coli	0.810006	0.218304	302	1	-0.781839	1
Temp32 Age10 Naïve / Temp32 Age1 E_coli	2.46085	0.7097	302	1	3.12246	0.891525
Temp32 Age10 Naïve / Temp27 Age5 E_coli	0.700534	0.181224	302	1	-1.3758	1
Temp32 Age10 Naïve / Temp30 Age5 E_coli	1.53221	0.416275	302	1	1.57061	1
Temp32 Age10 Naïve / Temp32 Age5 E_coli	3.10415	0.837311	302	1	4.19938	0.0389922
Temp32 Age10 Naïve / Temp27 Age10 E_coli	1.02775	0.284701	302	1	0.0988267	1
Temp32 Age10 Naïve / Temp30 Age10 E_coli	2.19806	0.581194	302	1	2.9786	0.970892
Temp32 Age10 Naïve / Temp32 Age10 E_coli	2.43746	0.332492	302	1	6.5315	3.11113e-07
Temp32 Age10 Naïve / Temp27 Age15 E_coli	0.884961	0.236272	302	1	-0.457745	1
Temp32 Age10 Naïve / Temp30 Age15 E_coli	3.02934	0.882539	302	1	3.80442	0.176407
Temp32 Age10 Naïve / Temp32 Age15 E_coli	5.63781	1.67473	302	1	5.82217	1.67412e-05
Temp32 Age10 Naïve / Temp27 Age1 M_luteus	0.309259	0.084491	302	1	-4.29559	0.026179
Temp32 Age10 Naïve / Temp30 Age1 M_luteus	0.50411	0.141508	302	1	-2.44011	1
Temp32 Age10 Naïve / Temp32 Age1 M_luteus	1.53152	0.445299	302	1	1.46604	1
Temp32 Age10 Naïve / Temp27 Age5 M_luteus	0.43598	0.117298	302	1	-3.08558	0.91846
Temp32 Age10 Naïve / Temp30 Age5 M_luteus	0.953573	0.266113	302	1	-0.170348	1
Temp32 Age10 Naïve / Temp32 Age5 M_luteus	1.93188	0.531642	302	1	2.39282	1
Temp32 Age10 Naïve / Temp27 Age10 M_luteus	0.639627	0.180672	302	1	-1.58204	1
Temp32 Age10 Naïve / Temp30 Age10 M_luteus	1.36797	0.371626	302	1	1.15338	1
Temp32 Age10 Naïve / Temp32 Age10 M_luteus	1.51696	0.217944	302	1	2.90044	0.989123
Temp32 Age10 Naïve / Temp27 Age15 M_luteus	0.550759	0.151012	302	1	-2.17536	1
Temp32 Age10 Naïve / Temp30 Age15 M_luteus	1.88532	0.554321	302	1	2.15665	1
Temp32 Age10 Naïve / Temp32 Age15 M_luteus	3.50871	1.06936	302	1	4.11864	0.0540415
Temp27 Age15 Naïve / Temp30 Age15 Naïve	3.42313	0.879941	302	1	4.78709	0.00298871
Temp27 Age15 Naïve / Temp32 Age15 Naïve	6.37068	1.66454	302	1	7.08704	1.0955e-08
Temp27 Age15 Naïve / Temp27 Age1 LB	0.713719	0.190879	302	1	-1.26108	1
Temp27 Age15 Naïve / Temp30 Age1 LB	1.1634	0.311257	302	1	0.565711	1
Temp27 Age15 Naïve / Temp32 Age1 LB	3.53449	1.02652	302	1	4.34726	0.0210535
Temp27 Age15 Naïve / Temp27 Age5 LB	1.00617	0.26301	302	1	0.0235335	1
Temp27 Age15 Naïve / Temp30 Age5 LB	2.20069	0.593816	302	1	2.9232	0.985172
Temp27 Age15 Naïve / Temp32 Age5 LB	4.45846	1.1946	302	1	5.57885	6.07237e-05
Temp27 Age15 Naïve / Temp27 Age10 LB	1.47615	0.403367	302	1	1.42518	1
Temp27 Age15 Naïve / Temp30 Age10 LB	3.15706	0.83435	302	1	4.35007	0.0208036
Temp27 Age15 Naïve / Temp32 Age10 LB	3.5009	0.94925	302	1	4.62122	0.00636218
Temp27 Age15 Naïve / Temp27 Age15 LB	1.27106	0.171392	302	1	1.77877	1
Temp27 Age15 Naïve / Temp30 Age15 LB	4.35101	1.25791	302	1	5.08602	0.000725192
Temp27 Age15 Naïve / Temp32 Age15 LB	8.09753	2.40559	302	1	7.04045	1.46092e-08
Temp27 Age15 Naïve / Temp27 Age1 E_coli	1.36867	0.367216	302	1	1.16972	1
Temp27 Age15 Naïve / Temp30 Age1 E_coli	2.23101	0.606096	302	1	2.9538	0.978191
Temp27 Age15 Naïve / Temp32 Age1 E_coli	6.77794	1.96891	302	1	6.58779	2.23585e-07
Temp27 Age15 Naïve / Temp27 Age5 E_coli	1.92949	0.503381	302	1	2.5193	0.999999
Temp27 Age15 Naïve / Temp30 Age5 E_coli	4.22017	1.15624	302	1	5.25541	0.000315453
Temp27 Age15 Naïve / Temp32 Age5 E_coli	8.54979	2.32609	302	1	7.8875	6.41194e-11
Temp27 Age15 Naïve / Temp27 Age10 E_coli	2.83076	0.790757	302	1	3.72495	0.231225
Temp27 Age15 Naïve / Temp30 Age10 E_coli	6.05415	1.61493	302	1	6.75073	8.49734e-08
Temp27 Age15 Naïve / Temp32 Age10 E_coli	6.71352	1.84807	302	1	6.91716	3.10973e-08
Temp27 Age15 Naïve / Temp27 Age15 E_coli	2.43746	0.332492	302	1	6.5315	3.11113e-07
Temp27 Age15 Naïve / Temp30 Age15 E_coli	8.34374	2.44964	302	1	7.22611	4.60407e-09
Temp27 Age15 Naïve / Temp32 Age15 E_coli	15.5283	4.64807	302	1	9.16268	0
Temp27 Age15 Naïve / Temp27 Age1 M_luteus	0.851795	0.231733	302	1	-0.589625	1
Temp27 Age15 Naïve / Temp30 Age1 M_luteus	1.38848	0.388034	302	1	1.1744	1
Temp27 Age15 Naïve / Temp32 Age1 M_luteus	4.21828	1.22174	302	1	4.96987	0.00126752
Temp27 Age15 Naïve / Temp27 Age5 M_luteus	1.20082	0.321456	302	1	0.683644	1
Temp27 Age15 Naïve / Temp30 Age5 M_luteus	2.62644	0.730077	302	1	3.47383	0.485017
Temp27 Age15 Naïve / Temp32 Age5 M_luteus	5.32099	1.45845	302	1	6.09886	3.6807e-06
Temp27 Age15 Naïve / Temp27 Age10 M_luteus	1.76173	0.495857	302	1	2.012	1
Temp27 Age15 Naïve / Temp30 Age10 M_luteus	3.76782	1.01924	302	1	4.90364	0.00173476
Temp27 Age15 Naïve / Temp32 Age10 M_luteus	4.17818	1.15144	302	1	5.18854	0.000439289
Temp27 Age15 Naïve / Temp27 Age15 M_luteus	1.51696	0.217944	302	1	2.90044	0.989123
Temp27 Age15 Naïve / Temp30 Age15 M_luteus	5.19276	1.52197	302	1	5.62023	4.89186e-05
Temp27 Age15 Naïve / Temp32 Age15 M_luteus	9.66408	2.9373	302	1	7.46335	1.02253e-09
Temp30 Age15 Naïve / Temp32 Age15 Naïve	1.86107	0.527858	302	1	2.18999	1
Temp30 Age15 Naïve / Temp27 Age1 LB	0.208499	0.0605687	302	1	-5.397	0.000154782
Temp30 Age15 Naïve / Temp30 Age1 LB	0.339865	0.0987705	302	1	-3.7135	0.240119
Temp30 Age15 Naïve / Temp32 Age1 LB	1.03253	0.32184	302	1	0.102708	1
Temp30 Age15 Naïve / Temp27 Age5 LB	0.293933	0.0837882	302	1	-4.29527	0.0262148
Temp30 Age15 Naïve / Temp30 Age5 LB	0.642888	0.188124	302	1	-1.50974	1
Temp30 Age15 Naïve / Temp32 Age5 LB	1.30245	0.378792	302	1	0.908596	1
Temp30 Age15 Naïve / Temp27 Age10 LB	0.431229	0.127507	302	1	-2.84466	0.995348
Temp30 Age15 Naïve / Temp30 Age10 LB	0.922272	0.265199	302	1	-0.281396	1
Temp30 Age15 Naïve / Temp32 Age10 LB	1.02272	0.300407	302	1	0.0764763	1
Temp30 Age15 Naïve / Temp27 Age15 LB	0.371315	0.108217	302	1	-3.39932	0.578833
Temp30 Age15 Naïve / Temp30 Age15 LB	1.27106	0.171392	302	1	1.77877	1
Temp30 Age15 Naïve / Temp32 Age15 LB	2.36553	0.752193	302	1	2.70772	0.999698
Temp30 Age15 Naïve / Temp27 Age1 E_coli	0.399829	0.114956	302	1	-3.18844	0.832074
Temp30 Age15 Naïve / Temp30 Age1 E_coli	0.651745	0.189453	302	1	-1.47273	1
Temp30 Age15 Naïve / Temp32 Age1 E_coli	1.98004	0.610304	302	1	2.21628	1
Temp30 Age15 Naïve / Temp27 Age5 E_coli	0.563662	0.158234	302	1	-2.04221	1
Temp30 Age15 Naïve / Temp30 Age5 E_coli	1.23284	0.360904	302	1	0.715032	1
Temp30 Age15 Naïve / Temp32 Age5 E_coli	2.49765	0.726565	302	1	3.14663	0.871373
Temp30 Age15 Naïve / Temp27 Age10 E_coli	0.826949	0.246157	302	1	-0.638334	1
Temp30 Age15 Naïve / Temp30 Age10 E_coli	1.7686	0.505859	302	1	1.99351	1
Temp30 Age15 Naïve / Temp32 Age10 E_coli	1.96122	0.576313	302	1	2.29218	1
Temp30 Age15 Naïve / Temp27 Age15 E_coli	0.712055	0.205359	302	1	-1.17751	1
Temp30 Age15 Naïve / Temp30 Age15 E_coli	2.43746	0.332492	302	1	6.5315	3.11113e-07
Temp30 Age15 Naïve / Temp32 Age15 E_coli	4.53628	1.43642	302	1	4.7753	0.00315596
Temp30 Age15 Naïve / Temp27 Age1 M_luteus	0.248835	0.0734018	302	1	-4.71543	0.00415364
Temp30 Age15 Naïve / Temp30 Age1 M_luteus	0.405616	0.12244	302	1	-2.98929	0.967243
Temp30 Age15 Naïve / Temp32 Age1 M_luteus	1.23229	0.383459	302	1	0.67123	1
Temp30 Age15 Naïve / Temp27 Age5 M_luteus	0.350797	0.102111	302	1	-3.5988	0.343841
Temp30 Age15 Naïve / Temp30 Age5 M_luteus	0.767262	0.230466	302	1	-0.881987	1
Temp30 Age15 Naïve / Temp32 Age5 M_luteus	1.55442	0.46126	302	1	1.4865	1
Temp30 Age15 Naïve / Temp27 Age10 M_luteus	0.514655	0.156201	302	1	-2.18861	1
Temp30 Age15 Naïve / Temp30 Age10 M_luteus	1.10069	0.323078	302	1	0.326863	1
Temp30 Age15 Naïve / Temp32 Age10 M_luteus	1.22057	0.363813	302	1	0.668711	1
Temp30 Age15 Naïve / Temp27 Age15 M_luteus	0.44315	0.131111	302	1	-2.75076	0.999203
Temp30 Age15 Naïve / Temp30 Age15 M_luteus	1.51696	0.217944	302	1	2.90044	0.989123
Temp30 Age15 Naïve / Temp32 Age15 M_luteus	2.82317	0.916438	302	1	3.19722	0.823163
Temp32 Age15 Naïve / Temp27 Age1 LB	0.112032	0.0324794	302	1	-7.55046	5.83837e-10
Temp32 Age15 Naïve / Temp30 Age1 LB	0.182618	0.0529708	302	1	-5.86204	1.3502e-05
Temp32 Age15 Naïve / Temp32 Age1 LB	0.554806	0.172911	302	1	-1.89032	1
Temp32 Age15 Naïve / Temp27 Age5 LB	0.157938	0.0449338	302	1	-6.48693	4.03546e-07
Temp32 Age15 Naïve / Temp30 Age5 LB	0.34544	0.100907	302	1	-3.63881	0.304648
Temp32 Age15 Naïve / Temp32 Age5 LB	0.69984	0.203297	302	1	-1.22862	1
Temp32 Age15 Naïve / Temp27 Age10 LB	0.23171	0.0684204	302	1	-4.95207	0.00137953
Temp32 Age15 Naïve / Temp30 Age10 LB	0.49556	0.142236	302	1	-2.44606	1
Temp32 Age15 Naïve / Temp32 Age10 LB	0.549533	0.161108	302	1	-2.04209	1
Temp32 Age15 Naïve / Temp27 Age15 LB	0.199517	0.0580471	302	1	-5.5402	7.42311e-05
Temp32 Age15 Naïve / Temp30 Age15 LB	0.682974	0.211773	302	1	-1.2297	1
Temp32 Age15 Naïve / Temp32 Age15 LB	1.27106	0.171392	302	1	1.77877	1
Temp32 Age15 Naïve / Temp27 Age1 E_coli	0.214839	0.0621145	302	1	-5.31911	0.000229407
Temp32 Age15 Naïve / Temp30 Age1 E_coli	0.3502	0.102366	302	1	-3.58954	0.353368
Temp32 Age15 Naïve / Temp32 Age1 E_coli	1.06393	0.330071	302	1	0.199741	1
Temp32 Age15 Naïve / Temp27 Age5 E_coli	0.30287	0.0855352	302	1	-4.22941	0.0344697
Temp32 Age15 Naïve / Temp30 Age5 E_coli	0.662436	0.195015	302	1	-1.39892	1
Temp32 Age15 Naïve / Temp32 Age5 E_coli	1.34205	0.392865	302	1	1.00501	1
Temp32 Age15 Naïve / Temp27 Age10 E_coli	0.444341	0.133035	302	1	-2.70931	0.999687
Temp32 Age15 Naïve / Temp30 Age10 E_coli	0.950314	0.273407	302	1	-0.177136	1
Temp32 Age15 Naïve / Temp32 Age10 E_coli	1.05381	0.311347	302	1	0.177415	1
Temp32 Age15 Naïve / Temp27 Age15 E_coli	0.382606	0.11099	302	1	-3.31191	0.690487
Temp32 Age15 Naïve / Temp30 Age15 E_coli	1.30971	0.409669	302	1	0.862565	1
Temp32 Age15 Naïve / Temp32 Age15 E_coli	2.43746	0.332492	302	1	6.5315	3.11113e-07
Temp32 Age15 Naïve / Temp27 Age1 M_luteus	0.133706	0.0389518	302	1	-6.90676	3.31296e-08
Temp32 Age15 Naïve / Temp30 Age1 M_luteus	0.217948	0.0650183	302	1	-5.10693	0.000655135
Temp32 Age15 Naïve / Temp32 Age1 M_luteus	0.662139	0.204088	302	1	-1.33759	1
Temp32 Age15 Naïve / Temp27 Age5 M_luteus	0.188492	0.0541761	302	1	-5.80582	1.82789e-05
Temp32 Age15 Naïve / Temp30 Age5 M_luteus	0.41227	0.122384	302	1	-2.9849	0.96878
Temp32 Age15 Naïve / Temp32 Age5 M_luteus	0.835231	0.245015	302	1	-0.61376	1
Temp32 Age15 Naïve / Temp27 Age10 M_luteus	0.276537	0.0829971	302	1	-4.28285	0.0276133
Temp32 Age15 Naïve / Temp30 Age10 M_luteus	0.591432	0.171462	302	1	-1.81163	1
Temp32 Age15 Naïve / Temp32 Age10 M_luteus	0.655845	0.193126	302	1	-1.43252	1
Temp32 Age15 Naïve / Temp27 Age15 M_luteus	0.238116	0.0696008	302	1	-4.90936	0.00168856
Temp32 Age15 Naïve / Temp30 Age15 M_luteus	0.815102	0.253604	302	1	-0.657092	1
Temp32 Age15 Naïve / Temp32 Age15 M_luteus	1.51696	0.217944	302	1	2.90044	0.989123
Temp27 Age1 LB / Temp30 Age1 LB	1.63006	0.38287	302	1	2.08027	1
Temp27 Age1 LB / Temp32 Age1 LB	4.95222	1.265	302	1	6.26304	1.46212e-06
Temp27 Age1 LB / Temp27 Age5 LB	1.40976	0.314491	302	1	1.53943	1
Temp27 Age1 LB / Temp30 Age5 LB	3.08341	0.723371	302	1	4.79981	0.0028179
Temp27 Age1 LB / Temp32 Age5 LB	6.2468	1.45161	302	1	7.88406	6.56222e-11
Temp27 Age1 LB / Temp27 Age10 LB	2.06826	0.495503	302	1	3.03331	0.948663
Temp27 Age1 LB / Temp30 Age10 LB	4.42339	1.00153	302	1	6.56712	2.52481e-07
Temp27 Age1 LB / Temp32 Age10 LB	4.90515	1.13992	302	1	6.84308	4.87486e-08
Temp27 Age1 LB / Temp27 Age15 LB	1.7809	0.409974	302	1	2.50696	0.999999
Temp27 Age1 LB / Temp30 Age15 LB	6.09625	1.55642	302	1	7.08038	1.14159e-08
Temp27 Age1 LB / Temp32 Age15 LB	11.3455	2.94381	302	1	9.36078	0
Temp27 Age1 LB / Temp27 Age1 E_coli	1.91766	0.307718	302	1	4.05759	0.0688007
Temp27 Age1 LB / Temp30 Age1 E_coli	3.12589	0.898846	302	1	3.96358	0.098797
Temp27 Age1 LB / Temp32 Age1 E_coli	9.49666	2.85805	302	1	7.47936	9.22718e-10
Temp27 Age1 LB / Temp27 Age5 E_coli	2.70343	0.739321	302	1	3.63661	0.306727
Temp27 Age1 LB / Temp30 Age5 E_coli	5.91293	1.69921	302	1	6.18413	2.28378e-06
Temp27 Age1 LB / Temp32 Age5 E_coli	11.9792	3.42015	302	1	8.69742	2.50466e-13
Temp27 Age1 LB / Temp27 Age10 E_coli	3.9662	1.16346	302	1	4.69693	0.00451903
Temp27 Age1 LB / Temp30 Age10 E_coli	8.48254	2.36697	302	1	7.662	2.83027e-10
Temp27 Age1 LB / Temp32 Age10 E_coli	9.40639	2.68622	302	1	7.84872	8.30296e-11
Temp27 Age1 LB / Temp27 Age15 E_coli	3.41515	0.958125	302	1	4.37789	0.0184792
Temp27 Age1 LB / Temp30 Age15 E_coli	11.6905	3.5667	302	1	8.05909	2.0413e-11
Temp27 Age1 LB / Temp32 Age15 E_coli	21.7568	6.66896	302	1	10.048	0
Temp27 Age1 LB / Temp27 Age1 M_luteus	1.19346	0.199214	302	1	1.05952	1
Temp27 Age1 LB / Temp30 Age1 M_luteus	1.94541	0.574042	302	1	2.25527	1
Temp27 Age1 LB / Temp32 Age1 M_luteus	5.91028	1.77468	302	1	5.91697	1.00214e-05
Temp27 Age1 LB / Temp27 Age5 M_luteus	1.68249	0.471319	302	1	1.85725	1
Temp27 Age1 LB / Temp30 Age5 M_luteus	3.67993	1.07207	302	1	4.47225	0.0122976
Temp27 Age1 LB / Temp32 Age5 M_luteus	7.45531	2.14409	302	1	6.98532	2.05043e-08
Temp27 Age1 LB / Temp27 Age10 M_luteus	2.46838	0.729418	302	1	3.05769	0.935719
Temp27 Age1 LB / Temp30 Age10 M_luteus	5.27914	1.49291	302	1	5.88328	1.20346e-05
Temp27 Age1 LB / Temp32 Age10 M_luteus	5.8541	1.67441	302	1	6.17832	2.35963e-06
Temp27 Age1 LB / Temp27 Age15 M_luteus	2.12543	0.604272	302	1	2.65199	0.999928
Temp27 Age1 LB / Temp30 Age15 M_luteus	7.27563	2.21733	302	1	6.51177	3.49145e-07
Temp27 Age1 LB / Temp32 Age15 M_luteus	13.5405	4.21333	302	1	8.37393	2.37943e-12
Temp30 Age1 LB / Temp32 Age1 LB	3.03806	0.794914	302	1	4.24694	0.0320618
Temp30 Age1 LB / Temp27 Age5 LB	0.86485	0.198591	302	1	-0.632332	1
Temp30 Age1 LB / Temp30 Age5 LB	1.8916	0.455342	302	1	2.648	0.999936
Temp30 Age1 LB / Temp32 Age5 LB	3.83225	0.914698	302	1	5.62858	4.68234e-05
Temp30 Age1 LB / Temp27 Age10 LB	1.26882	0.311558	302	1	0.96962	1
Temp30 Age1 LB / Temp30 Age10 LB	2.71364	0.632119	302	1	4.28558	0.0272998
Temp30 Age1 LB / Temp32 Age10 LB	3.00918	0.719249	302	1	4.60915	0.00671586
Temp30 Age1 LB / Temp27 Age15 LB	1.09254	0.258658	302	1	0.373819	1
Temp30 Age1 LB / Temp30 Age15 LB	3.73989	0.977062	302	1	5.04895	0.000867627
Temp30 Age1 LB / Temp32 Age15 LB	6.9602	1.84694	302	1	7.31169	2.6855e-09
Temp30 Age1 LB / Temp27 Age1 E_coli	1.17643	0.330978	302	1	0.577548	1
Temp30 Age1 LB / Temp30 Age1 E_coli	1.91766	0.307718	302	1	4.05759	0.0688007
Temp30 Age1 LB / Temp32 Age1 E_coli	5.82596	1.76728	302	1	5.80961	1.79101e-05
Temp30 Age1 LB / Temp27 Age5 E_coli	1.65849	0.457167	302	1	1.8353	1
Temp30 Age1 LB / Temp30 Age5 E_coli	3.62743	1.0496	302	1	4.45315	0.0133629
Temp30 Age1 LB / Temp32 Age5 E_coli	7.34894	2.11363	302	1	6.93493	2.79053e-08
Temp30 Age1 LB / Temp27 Age10 E_coli	2.43317	0.718431	302	1	3.0115	0.958608
Temp30 Age1 LB / Temp30 Age10 E_coli	5.20382	1.46352	302	1	5.86475	1.3305e-05
Temp30 Age1 LB / Temp32 Age10 E_coli	5.77058	1.66158	302	1	6.08729	3.92543e-06
Temp30 Age1 LB / Temp27 Age15 E_coli	2.09511	0.592582	302	1	2.61492	0.999976
Temp30 Age1 LB / Temp30 Age15 E_coli	7.17183	2.20338	302	1	6.41273	6.20501e-07
Temp30 Age1 LB / Temp32 Age15 E_coli	13.3473	4.11998	302	1	8.39494	2.00373e-12
Temp30 Age1 LB / Temp27 Age1 M_luteus	0.732158	0.20578	302	1	-1.10923	1
Temp30 Age1 LB / Temp30 Age1 M_luteus	1.19346	0.199214	302	1	1.05952	1
Temp30 Age1 LB / Temp32 Age1 M_luteus	3.62581	1.08373	302	1	4.30949	0.0246947
Temp30 Age1 LB / Temp27 Age5 M_luteus	1.03216	0.287154	302	1	0.113794	1
Temp30 Age1 LB / Temp30 Age5 M_luteus	2.25755	0.653298	302	1	2.81383	0.99726
Temp30 Age1 LB / Temp32 Age5 M_luteus	4.57364	1.30684	302	1	5.32073	0.000227546
Temp30 Age1 LB / Temp27 Age10 M_luteus	1.51429	0.444551	302	1	1.41345	1
Temp30 Age1 LB / Temp30 Age10 M_luteus	3.23862	0.90989	302	1	4.18276	0.0417281
Temp30 Age1 LB / Temp32 Age10 M_luteus	3.59134	1.02145	302	1	4.49521	0.0111238
Temp30 Age1 LB / Temp27 Age15 M_luteus	1.3039	0.368448	302	1	0.939077	1
Temp30 Age1 LB / Temp30 Age15 M_luteus	4.46342	1.35319	302	1	4.9342	0.00150152
Temp30 Age1 LB / Temp32 Age15 M_luteus	8.30672	2.5721	302	1	6.83717	5.05214e-08
Temp32 Age1 LB / Temp27 Age5 LB	0.284672	0.0714155	302	1	-5.00825	0.00105512
Temp32 Age1 LB / Temp30 Age5 LB	0.622633	0.162659	302	1	-1.81363	1
Temp32 Age1 LB / Temp32 Age5 LB	1.26141	0.326795	302	1	0.896409	1
Temp32 Age1 LB / Temp27 Age10 LB	0.417642	0.110956	302	1	-3.2865	0.721925
Temp32 Age1 LB / Temp30 Age10 LB	0.893213	0.226734	302	1	-0.444884	1
Temp32 Age1 LB / Temp32 Age10 LB	0.990495	0.256694	302	1	-0.0368519	1
Temp32 Age1 LB / Temp27 Age15 LB	0.359616	0.0924752	302	1	-3.97713	0.0938498
Temp32 Age1 LB / Temp30 Age15 LB	1.23101	0.344368	302	1	0.74296	1
Temp32 Age1 LB / Temp32 Age15 LB	2.291	0.650877	302	1	2.91793	0.986174
Temp32 Age1 LB / Temp27 Age1 E_coli	0.387232	0.117086	302	1	-3.13769	0.879049
Temp32 Age1 LB / Temp30 Age1 E_coli	0.631211	0.195984	302	1	-1.48191	1
Temp32 Age1 LB / Temp32 Age1 E_coli	1.91766	0.307718	302	1	4.05759	0.0688007
Temp32 Age1 LB / Temp27 Age5 E_coli	0.545903	0.162295	302	1	-2.03607	1
Temp32 Age1 LB / Temp30 Age5 E_coli	1.194	0.370368	302	1	0.5716	1
Temp32 Age1 LB / Temp32 Age5 E_coli	2.41896	0.745805	302	1	2.86503	0.993556
Temp32 Age1 LB / Temp27 Age10 E_coli	0.800894	0.252836	302	1	-0.703301	1
Temp32 Age1 LB / Temp30 Age10 E_coli	1.71288	0.518015	302	1	1.77953	1
Temp32 Age1 LB / Temp32 Age10 E_coli	1.89943	0.585858	302	1	2.08	1
Temp32 Age1 LB / Temp27 Age15 E_coli	0.68962	0.209475	302	1	-1.22341	1
Temp32 Age1 LB / Temp30 Age15 E_coli	2.36066	0.770686	302	1	2.631	0.999961
Temp32 Age1 LB / Temp32 Age15 E_coli	4.39335	1.44228	302	1	4.50854	0.0104922
Temp32 Age1 LB / Temp27 Age1 M_luteus	0.240995	0.074694	302	1	-4.59114	0.00727877
Temp32 Age1 LB / Temp30 Age1 M_luteus	0.392836	0.126266	302	1	-2.90696	0.988088
Temp32 Age1 LB / Temp32 Age1 M_luteus	1.19346	0.199214	302	1	1.05952	1
Temp32 Age1 LB / Temp27 Age5 M_luteus	0.339745	0.104492	302	1	-3.51007	0.4415
Temp32 Age1 LB / Temp30 Age5 M_luteus	0.743088	0.236196	302	1	-0.934196	1
Temp32 Age1 LB / Temp32 Age5 M_luteus	1.50545	0.473148	302	1	1.30163	1
Temp32 Age1 LB / Temp27 Age10 M_luteus	0.498439	0.160323	302	1	-2.1647	1
Temp32 Age1 LB / Temp30 Age10 M_luteus	1.06601	0.330454	302	1	0.206224	1
Temp32 Age1 LB / Temp32 Age10 M_luteus	1.18212	0.369901	302	1	0.534672	1
Temp32 Age1 LB / Temp27 Age15 M_luteus	0.429188	0.133608	302	1	-2.71714	0.999623
Temp32 Age1 LB / Temp30 Age15 M_luteus	1.46917	0.484833	302	1	1.16572	1
Temp32 Age1 LB / Temp32 Age15 M_luteus	2.73422	0.91979	302	1	2.99003	0.966976
Temp27 Age5 LB / Temp30 Age5 LB	2.1872	0.502034	302	1	3.40961	0.565654
Temp27 Age5 LB / Temp32 Age5 LB	4.43112	1.00718	302	1	6.54937	2.80194e-07
Temp27 Age5 LB / Temp27 Age10 LB	1.4671	0.344282	302	1	1.63332	1
Temp27 Age5 LB / Temp30 Age10 LB	3.1377	0.694019	302	1	5.16977	0.000481787
Temp27 Age5 LB / Temp32 Age10 LB	3.47943	0.791589	302	1	5.48061	0.000100964
Temp27 Age5 LB / Temp27 Age15 LB	1.26327	0.284308	302	1	1.0384	1
Temp27 Age5 LB / Temp30 Age15 LB	4.32433	1.08457	302	1	5.83818	1.53579e-05
Temp27 Age5 LB / Temp32 Age15 LB	8.04787	2.05292	302	1	8.17523	9.26725e-12
Temp27 Age5 LB / Temp27 Age1 E_coli	1.36027	0.375595	302	1	1.11433	1
Temp27 Age5 LB / Temp30 Age1 E_coli	2.21733	0.63094	302	1	2.79847	0.997932
Temp27 Age5 LB / Temp32 Age1 E_coli	6.73638	2.00948	302	1	6.39458	6.88978e-07
Temp27 Age5 LB / Temp27 Age5 E_coli	1.91766	0.307718	302	1	4.05759	0.0688007
Temp27 Age5 LB / Temp30 Age5 E_coli	4.19429	1.19339	302	1	5.03895	0.000910451
Temp27 Age5 LB / Temp32 Age5 E_coli	8.49736	2.40199	302	1	7.56966	5.1571e-10
Temp27 Age5 LB / Temp27 Age10 E_coli	2.8134	0.817574	302	1	3.5595	0.38537
Temp27 Age5 LB / Temp30 Age10 E_coli	6.01702	1.66149	302	1	6.49903	3.76064e-07
Temp27 Age5 LB / Temp32 Age10 E_coli	6.67235	1.88758	302	1	6.70907	1.08993e-07
Temp27 Age5 LB / Temp27 Age15 E_coli	2.42251	0.672617	302	1	3.18673	0.833788
Temp27 Age5 LB / Temp30 Age15 E_coli	8.29257	2.50884	302	1	6.992	1.96809e-08
Temp27 Age5 LB / Temp32 Age15 E_coli	15.433	4.69196	302	1	9.00108	0
Temp27 Age5 LB / Temp27 Age1 M_luteus	0.846571	0.234582	302	1	-0.601092	1
Temp27 Age5 LB / Temp30 Age1 M_luteus	1.37996	0.399431	302	1	1.11264	1
Temp27 Age5 LB / Temp32 Age1 M_luteus	4.19241	1.2366	302	1	4.85919	0.00213738
Temp27 Age5 LB / Temp27 Age5 M_luteus	1.19346	0.199214	302	1	1.05952	1
Temp27 Age5 LB / Temp30 Age5 M_luteus	2.61033	0.746003	302	1	3.3573	0.632837
Temp27 Age5 LB / Temp32 Age5 M_luteus	5.28836	1.49137	302	1	5.90587	1.06456e-05
Temp27 Age5 LB / Temp27 Age10 M_luteus	1.75093	0.50792	302	1	1.93096	1
Temp27 Age5 LB / Temp30 Age10 M_luteus	3.74472	1.03768	302	1	4.7648	0.00331239
Temp27 Age5 LB / Temp32 Age10 M_luteus	4.15256	1.16505	302	1	5.07453	0.000766724
Temp27 Age5 LB / Temp27 Age15 M_luteus	1.50766	0.420094	302	1	1.47343	1
Temp27 Age5 LB / Temp30 Age15 M_luteus	5.16091	1.54617	302	1	5.47781	0.000102424
Temp27 Age5 LB / Temp32 Age15 M_luteus	9.60481	2.94047	302	1	7.3895	1.63905e-09
Temp30 Age5 LB / Temp32 Age5 LB	2.02593	0.483111	302	1	2.96075	0.976301
Temp30 Age5 LB / Temp27 Age10 LB	0.670768	0.164593	302	1	-1.6274	1
Temp30 Age5 LB / Temp30 Age10 LB	1.43457	0.333863	302	1	1.55061	1
Temp30 Age5 LB / Temp32 Age10 LB	1.59082	0.379558	302	1	1.94577	1
Temp30 Age5 LB / Temp27 Age15 LB	0.577573	0.136596	302	1	-2.32101	1
Temp30 Age5 LB / Temp30 Age15 LB	1.97711	0.515849	302	1	2.61253	0.999977
Temp30 Age5 LB / Temp32 Age15 LB	3.67954	0.975297	302	1	4.91507	0.00164371
Temp30 Age5 LB / Temp27 Age1 E_coli	0.621926	0.174795	302	1	-1.68983	1
Temp30 Age5 LB / Temp30 Age1 E_coli	1.01378	0.293234	302	1	0.0473042	1
Temp30 Age5 LB / Temp32 Age1 E_coli	3.07992	0.933044	302	1	3.71323	0.240338
Temp30 Age5 LB / Temp27 Age5 E_coli	0.876765	0.241569	302	1	-0.477332	1
Temp30 Age5 LB / Temp30 Age5 E_coli	1.91766	0.307718	302	1	4.05759	0.0688007
Temp30 Age5 LB / Temp32 Age5 E_coli	3.88505	1.11647	302	1	4.72252	0.0040213
Temp30 Age5 LB / Temp27 Age10 E_coli	1.2863	0.379556	302	1	0.853247	1
Temp30 Age5 LB / Temp30 Age10 E_coli	2.75102	0.773057	302	1	3.60123	0.34137
Temp30 Age5 LB / Temp32 Age10 E_coli	3.05064	0.877169	302	1	3.879	0.13521
Temp30 Age5 LB / Temp27 Age15 E_coli	1.10759	0.312981	302	1	0.361614	1
Temp30 Age5 LB / Temp30 Age15 E_coli	3.79142	1.16353	302	1	4.34278	0.0214567
Temp30 Age5 LB / Temp32 Age15 E_coli	7.05609	2.1759	302	1	6.33615	9.63787e-07
Temp30 Age5 LB / Temp27 Age1 M_luteus	0.387058	0.11011	302	1	-3.33657	0.659338
Temp30 Age5 LB / Temp30 Age1 M_luteus	0.630928	0.187028	302	1	-1.55368	1
Temp30 Age5 LB / Temp32 Age1 M_luteus	1.9168	0.578822	302	1	2.15467	1
Temp30 Age5 LB / Temp27 Age5 M_luteus	0.545658	0.153776	302	1	-2.14948	1
Temp30 Age5 LB / Temp30 Age5 M_luteus	1.19346	0.199214	302	1	1.05952	1
Temp30 Age5 LB / Temp32 Age5 M_luteus	2.41787	0.699109	302	1	3.05347	0.9381
Temp30 Age5 LB / Temp27 Age10 M_luteus	0.800535	0.2377	302	1	-0.749258	1
Temp30 Age5 LB / Temp30 Age10 M_luteus	1.71211	0.486967	302	1	1.89057	1
Temp30 Age5 LB / Temp32 Age10 M_luteus	1.89858	0.546173	302	1	2.22857	1
Temp30 Age5 LB / Temp27 Age15 M_luteus	0.689311	0.197141	302	1	-1.30093	1
Temp30 Age5 LB / Temp30 Age15 M_luteus	2.3596	0.722667	302	1	2.80309	0.997746
Temp30 Age5 LB / Temp32 Age15 M_luteus	4.39138	1.37321	302	1	4.73175	0.00385511
Temp32 Age5 LB / Temp27 Age10 LB	0.331091	0.0805456	302	1	-4.5437	0.00898603
Temp32 Age5 LB / Temp30 Age10 LB	0.708105	0.163217	302	1	-1.49746	1
Temp32 Age5 LB / Temp32 Age10 LB	0.785226	0.185612	302	1	-1.02286	1
Temp32 Age5 LB / Temp27 Age15 LB	0.28509	0.066791	302	1	-5.35661	0.000189915
Temp32 Age5 LB / Temp30 Age15 LB	0.9759	0.252605	302	1	-0.0942465	1
Temp32 Age5 LB / Temp32 Age15 LB	1.81622	0.478066	302	1	2.26713	1
Temp32 Age5 LB / Temp27 Age1 E_coli	0.306982	0.0857255	302	1	-4.22903	0.0345241
Temp32 Age5 LB / Temp30 Age1 E_coli	0.500399	0.143919	302	1	-2.40725	1
Temp32 Age5 LB / Temp32 Age1 E_coli	1.52024	0.457779	302	1	1.39103	1
Temp32 Age5 LB / Temp27 Age5 E_coli	0.432771	0.118457	302	1	-3.0599	0.934447
Temp32 Age5 LB / Temp30 Age5 E_coli	0.946554	0.272113	302	1	-0.191066	1
Temp32 Age5 LB / Temp32 Age5 E_coli	1.91766	0.307718	302	1	4.05759	0.0688007
Temp32 Age5 LB / Temp27 Age10 E_coli	0.634918	0.18627	302	1	-1.54839	1
Temp32 Age5 LB / Temp30 Age10 E_coli	1.3579	0.37915	302	1	1.09571	1
Temp32 Age5 LB / Temp32 Age10 E_coli	1.50579	0.430286	302	1	1.43243	1
Temp32 Age5 LB / Temp27 Age15 E_coli	0.546704	0.153502	302	1	-2.15064	1
Temp32 Age5 LB / Temp30 Age15 E_coli	1.87144	0.571125	302	1	2.05358	1
Temp32 Age5 LB / Temp32 Age15 E_coli	3.48288	1.06869	302	1	4.0668	0.0663598
Temp32 Age5 LB / Temp27 Age1 M_luteus	0.191052	0.0543787	302	1	-5.81534	1.73673e-05
Temp32 Age5 LB / Temp30 Age1 M_luteus	0.311425	0.0923954	302	1	-3.9321	0.111191
Temp32 Age5 LB / Temp32 Age1 M_luteus	0.946129	0.285697	302	1	-0.183386	1
Temp32 Age5 LB / Temp27 Age5 M_luteus	0.269336	0.0759529	302	1	-4.65175	0.00554555
Temp32 Age5 LB / Temp30 Age5 M_luteus	0.589091	0.172607	302	1	-1.80603	1
Temp32 Age5 LB / Temp32 Age5 M_luteus	1.19346	0.199214	302	1	1.05952	1
Temp32 Age5 LB / Temp27 Age10 M_luteus	0.395144	0.117392	302	1	-3.12537	0.889203
Temp32 Age5 LB / Temp30 Age10 M_luteus	0.845095	0.240503	302	1	-0.591403	1
Temp32 Age5 LB / Temp32 Age10 M_luteus	0.937136	0.269709	302	1	-0.225594	1
Temp32 Age5 LB / Temp27 Age15 M_luteus	0.340243	0.0973561	302	1	-3.76776	0.200212
Temp32 Age5 LB / Temp30 Age15 M_luteus	1.1647	0.356803	302	1	0.497675	1
Temp32 Age5 LB / Temp32 Age15 M_luteus	2.16758	0.678345	302	1	2.472	1
Temp27 Age10 LB / Temp30 Age10 LB	2.13871	0.508388	302	1	3.19804	0.82232
Temp27 Age10 LB / Temp32 Age10 LB	2.37164	0.577239	302	1	3.54809	0.397954
Temp27 Age10 LB / Temp27 Age15 LB	0.861063	0.20789	302	1	-0.619581	1
Temp27 Age10 LB / Temp30 Age15 LB	2.94753	0.781916	302	1	4.07485	0.0642929
Temp27 Age10 LB / Temp32 Age15 LB	5.48556	1.47825	302	1	6.31632	1.07953e-06
Temp27 Age10 LB / Temp27 Age1 E_coli	0.927185	0.262643	302	1	-0.266891	1
Temp27 Age10 LB / Temp30 Age1 E_coli	1.51137	0.440389	302	1	1.41742	1
Temp27 Age10 LB / Temp32 Age1 E_coli	4.59163	1.40026	302	1	4.99816	0.00110739
Temp27 Age10 LB / Temp27 Age5 E_coli	1.30711	0.36315	302	1	0.963966	1
Temp27 Age10 LB / Temp30 Age5 E_coli	2.8589	0.832777	302	1	3.60611	0.336446
Temp27 Age10 LB / Temp32 Age5 E_coli	5.79194	1.67659	302	1	6.06787	4.37251e-06
Temp27 Age10 LB / Temp27 Age10 E_coli	1.91766	0.307718	302	1	4.05759	0.0688007
Temp27 Age10 LB / Temp30 Age10 E_coli	4.1013	1.16147	302	1	4.98349	0.00118782
Temp27 Age10 LB / Temp32 Age10 E_coli	4.54798	1.3172	302	1	5.22985	0.000358157
Temp27 Age10 LB / Temp27 Age15 E_coli	1.65122	0.470236	302	1	1.76106	1
Temp27 Age10 LB / Temp30 Age15 E_coli	5.65235	1.74555	302	1	5.60871	5.19582e-05
Temp27 Age10 LB / Temp32 Age15 E_coli	10.5194	3.26521	302	1	7.5813	4.78265e-10
Temp27 Age10 LB / Temp27 Age1 M_luteus	0.577037	0.166438	302	1	-1.90631	1
Temp27 Age10 LB / Temp30 Age1 M_luteus	0.940605	0.282386	302	1	-0.20396	1
Temp27 Age10 LB / Temp32 Age1 M_luteus	2.85761	0.873468	302	1	3.43511	0.533234
Temp27 Age10 LB / Temp27 Age5 M_luteus	0.813482	0.232539	302	1	-0.722151	1
Temp27 Age10 LB / Temp30 Age5 M_luteus	1.77924	0.527757	302	1	1.94252	1
Temp27 Age10 LB / Temp32 Age5 M_luteus	3.60463	1.05603	302	1	4.37669	0.0185745
Temp27 Age10 LB / Temp27 Age10 M_luteus	1.19346	0.199214	302	1	1.05952	1
Temp27 Age10 LB / Temp30 Age10 M_luteus	2.55246	0.736021	302	1	3.24964	0.765775
Temp27 Age10 LB / Temp32 Age10 M_luteus	2.83045	0.825108	302	1	3.56912	0.37494
Temp27 Age10 LB / Temp27 Age15 M_luteus	1.02764	0.297948	302	1	0.0940539	1
Temp27 Age10 LB / Temp30 Age15 M_luteus	3.51776	1.08997	302	1	4.05949	0.0682916
Temp27 Age10 LB / Temp32 Age15 M_luteus	6.5468	2.07086	302	1	5.94018	8.83007e-06
Temp30 Age10 LB / Temp32 Age10 LB	1.10891	0.255694	302	1	0.448342	1
Temp30 Age10 LB / Temp27 Age15 LB	0.402609	0.0919513	302	1	-3.98351	0.0915986
Temp30 Age10 LB / Temp30 Age15 LB	1.37819	0.349539	302	1	1.26474	1
Temp30 Age10 LB / Temp32 Age15 LB	2.5649	0.661437	302	1	3.65254	0.291943
Temp30 Age10 LB / Temp27 Age1 E_coli	0.433527	0.119644	302	1	-3.02851	0.95098
Temp30 Age10 LB / Temp30 Age1 E_coli	0.706674	0.201032	302	1	-1.22044	1
Temp30 Age10 LB / Temp32 Age1 E_coli	2.14692	0.640157	302	1	2.56237	0.999996
Temp30 Age10 LB / Temp27 Age5 E_coli	0.611167	0.165238	302	1	-1.82118	1
Temp30 Age10 LB / Temp30 Age5 E_coli	1.33674	0.380106	302	1	1.02069	1
Temp30 Age10 LB / Temp32 Age5 E_coli	2.70815	0.764999	302	1	3.52686	0.421982
Temp30 Age10 LB / Temp27 Age10 E_coli	0.896644	0.26035	302	1	-0.375728	1
Temp30 Age10 LB / Temp30 Age10 E_coli	1.91766	0.307718	302	1	4.05759	0.0688007
Temp30 Age10 LB / Temp32 Age10 E_coli	2.12651	0.600955	302	1	2.66978	0.999884
Temp30 Age10 LB / Temp27 Age15 E_coli	0.772067	0.214275	302	1	-0.93208	1
Temp30 Age10 LB / Temp30 Age15 E_coli	2.64289	0.7989	302	1	3.2151	0.804348
Temp30 Age10 LB / Temp32 Age15 E_coli	4.91859	1.49419	302	1	5.24393	0.000333974
Temp30 Age10 LB / Temp27 Age1 M_luteus	0.269807	0.0754888	302	1	-4.68228	0.0048299
Temp30 Age10 LB / Temp30 Age1 M_luteus	0.439801	0.128461	302	1	-2.81226	0.997336
Temp30 Age10 LB / Temp32 Age1 M_luteus	1.33614	0.397493	302	1	0.974097	1
Temp30 Age10 LB / Temp27 Age5 M_luteus	0.380362	0.1054	302	1	-3.48834	0.467384
Temp30 Age10 LB / Temp30 Age5 M_luteus	0.831926	0.239893	302	1	-0.638134	1
Temp30 Age10 LB / Temp32 Age5 M_luteus	1.68543	0.479665	302	1	1.83425	1
Temp30 Age10 LB / Temp27 Age10 M_luteus	0.558029	0.163252	302	1	-1.99399	1
Temp30 Age10 LB / Temp30 Age10 M_luteus	1.19346	0.199214	302	1	1.05952	1
Temp30 Age10 LB / Temp32 Age10 M_luteus	1.32344	0.374617	302	1	0.990015	1
Temp30 Age10 LB / Temp27 Age15 M_luteus	0.480498	0.135182	302	1	-2.60518	0.999982
Temp30 Age10 LB / Temp30 Age15 M_luteus	1.64481	0.496657	302	1	1.64801	1
Temp30 Age10 LB / Temp32 Age15 M_luteus	3.0611	0.944275	302	1	3.62679	0.316093
Temp32 Age10 LB / Temp27 Age15 LB	0.363067	0.085086	302	1	-4.32325	0.0233049
Temp32 Age10 LB / Temp30 Age15 LB	1.24283	0.321708	302	1	0.839817	1
Temp32 Age10 LB / Temp32 Age15 LB	2.31299	0.608265	302	1	3.18863	0.831889
Temp32 Age10 LB / Temp27 Age1 E_coli	0.390948	0.109157	302	1	-3.36369	0.624634
Temp32 Age10 LB / Temp30 Age1 E_coli	0.637268	0.183427	302	1	-1.56537	1
Temp32 Age10 LB / Temp32 Age1 E_coli	1.93606	0.583037	302	1	2.1938	1
Temp32 Age10 LB / Temp27 Age5 E_coli	0.551141	0.150922	302	1	-2.17563	1
Temp32 Age10 LB / Temp30 Age5 E_coli	1.20545	0.346607	302	1	0.649861	1
Temp32 Age10 LB / Temp32 Age5 E_coli	2.44217	0.697599	302	1	3.12584	0.888822
Temp32 Age10 LB / Temp27 Age10 E_coli	0.80858	0.237256	302	1	-0.724128	1
Temp32 Age10 LB / Temp30 Age10 E_coli	1.72931	0.482879	302	1	1.96154	1
Temp32 Age10 LB / Temp32 Age10 E_coli	1.91766	0.307718	302	1	4.05759	0.0688007
Temp32 Age10 LB / Temp27 Age15 E_coli	0.696238	0.195492	302	1	-1.28948	1
Temp32 Age10 LB / Temp30 Age15 E_coli	2.38331	0.727236	302	1	2.84624	0.995225
Temp32 Age10 LB / Temp32 Age15 E_coli	4.43551	1.35985	302	1	4.85886	0.0021407
Temp32 Age10 LB / Temp27 Age1 M_luteus	0.243308	0.0696429	302	1	-4.93802	0.00147458
Temp32 Age10 LB / Temp30 Age1 M_luteus	0.396606	0.118379	302	1	-3.09841	0.909618
Temp32 Age10 LB / Temp32 Age1 M_luteus	1.20491	0.365737	302	1	0.614115	1
Temp32 Age10 LB / Temp27 Age5 M_luteus	0.343005	0.0973356	302	1	-3.77065	0.198245
Temp32 Age10 LB / Temp30 Age5 M_luteus	0.750218	0.221056	302	1	-0.975344	1
Temp32 Age10 LB / Temp32 Age5 M_luteus	1.51989	0.442199	302	1	1.43892	1
Temp32 Age10 LB / Temp27 Age10 M_luteus	0.503223	0.150317	302	1	-2.29897	1
Temp32 Age10 LB / Temp30 Age10 M_luteus	1.07624	0.30807	302	1	0.256695	1
Temp32 Age10 LB / Temp32 Age10 M_luteus	1.19346	0.199214	302	1	1.05952	1
Temp32 Age10 LB / Temp27 Age15 M_luteus	0.433306	0.124696	302	1	-2.90609	0.988231
Temp32 Age10 LB / Temp30 Age15 M_luteus	1.48326	0.4566	302	1	1.28071	1
Temp32 Age10 LB / Temp32 Age15 M_luteus	2.76046	0.867321	302	1	3.23174	0.786109
Temp27 Age15 LB / Temp30 Age15 LB	3.42313	0.879941	302	1	4.78709	0.00298871
Temp27 Age15 LB / Temp32 Age15 LB	6.37068	1.66454	302	1	7.08704	1.0955e-08
Temp27 Age15 LB / Temp27 Age1 E_coli	1.07679	0.30223	302	1	0.263598	1
Temp27 Age15 LB / Temp30 Age1 E_coli	1.75523	0.507506	302	1	1.94579	1
Temp27 Age15 LB / Temp32 Age1 E_coli	5.33251	1.61289	302	1	5.53396	7.66696e-05
Temp27 Age15 LB / Temp27 Age5 E_coli	1.51801	0.417688	302	1	1.51698	1
Temp27 Age15 LB / Temp30 Age5 E_coli	3.3202	0.959487	302	1	4.15255	0.0471637
Temp27 Age15 LB / Temp32 Age5 E_coli	6.7265	1.93132	302	1	6.63852	1.6573e-07
Temp27 Age15 LB / Temp27 Age10 E_coli	2.22708	0.656816	302	1	2.71492	0.999642
Temp27 Age15 LB / Temp30 Age10 E_coli	4.76307	1.33702	302	1	5.5606	6.67734e-05
Temp27 Age15 LB / Temp32 Age10 E_coli	5.28182	1.51711	302	1	5.79416	1.94588e-05
Temp27 Age15 LB / Temp27 Age15 E_coli	1.91766	0.307718	302	1	4.05759	0.0688007
Temp27 Age15 LB / Temp30 Age15 E_coli	6.56439	2.01276	302	1	6.13684	2.97763e-06
Temp27 Age15 LB / Temp32 Age15 E_coli	12.2168	3.76418	302	1	8.12297	1.32747e-11
Temp27 Age15 LB / Temp27 Age1 M_luteus	0.670145	0.190592	302	1	-1.40737	1
Temp27 Age15 LB / Temp30 Age1 M_luteus	1.09238	0.324012	302	1	0.297881	1
Temp27 Age15 LB / Temp32 Age1 M_luteus	3.31871	1.00149	302	1	3.9751	0.0945774
Temp27 Age15 LB / Temp27 Age5 M_luteus	0.944742	0.266189	302	1	-0.201746	1
Temp27 Age15 LB / Temp30 Age5 M_luteus	2.06634	0.605248	302	1	2.47783	1
Temp27 Age15 LB / Temp32 Age5 M_luteus	4.18626	1.21059	302	1	4.95123	0.00138502
Temp27 Age15 LB / Temp27 Age10 M_luteus	1.38603	0.411735	302	1	1.09892	1
Temp27 Age15 LB / Temp30 Age10 M_luteus	2.96431	0.843126	302	1	3.82049	0.166735
Temp27 Age15 LB / Temp32 Age10 M_luteus	3.28716	0.945607	302	1	4.13682	0.0502466
Temp27 Age15 LB / Temp27 Age15 M_luteus	1.19346	0.199214	302	1	1.05952	1
Temp27 Age15 LB / Temp30 Age15 M_luteus	4.08537	1.25124	302	1	4.59527	0.00714576
Temp27 Age15 LB / Temp32 Age15 M_luteus	7.60316	2.37769	302	1	6.48676	4.03947e-07
Temp30 Age15 LB / Temp32 Age15 LB	1.86107	0.527858	302	1	2.18999	1
Temp30 Age15 LB / Temp27 Age1 E_coli	0.314563	0.0937271	302	1	-3.88163	0.13392
Temp30 Age15 LB / Temp30 Age1 E_coli	0.512757	0.156888	302	1	-2.18307	1
Temp30 Age15 LB / Temp32 Age1 E_coli	1.55779	0.49612	302	1	1.39183	1
Temp30 Age15 LB / Temp27 Age5 E_coli	0.443458	0.129878	302	1	-2.77644	0.998647
Temp30 Age15 LB / Temp30 Age5 E_coli	0.969929	0.296532	302	1	-0.0998682	1
Temp30 Age15 LB / Temp32 Age5 E_coli	1.96501	0.597197	302	1	2.22266	1
Temp30 Age15 LB / Temp27 Age10 E_coli	0.650597	0.202497	302	1	-1.3811	1
Temp30 Age15 LB / Temp30 Age10 E_coli	1.39144	0.414574	302	1	1.10871	1
Temp30 Age15 LB / Temp32 Age10 E_coli	1.54298	0.469023	302	1	1.42683	1
Temp30 Age15 LB / Temp27 Age15 E_coli	0.560205	0.167726	302	1	-1.93537	1
Temp30 Age15 LB / Temp30 Age15 E_coli	1.91766	0.307718	302	1	4.05759	0.0688007
Temp30 Age15 LB / Temp32 Age15 E_coli	3.56889	1.15606	302	1	3.92761	0.113063
Temp30 Age15 LB / Temp27 Age1 M_luteus	0.19577	0.0597691	302	1	-5.34163	0.000204827
Temp30 Age15 LB / Temp30 Age1 M_luteus	0.319116	0.101074	302	1	-3.6062	0.336354
Temp30 Age15 LB / Temp32 Age1 M_luteus	0.969494	0.31165	302	1	-0.0963767	1
Temp30 Age15 LB / Temp27 Age5 M_luteus	0.275988	0.0836101	302	1	-4.24956	0.0317153
Temp30 Age15 LB / Temp30 Age5 M_luteus	0.603639	0.189041	302	1	-1.61184	1
Temp30 Age15 LB / Temp32 Age5 M_luteus	1.22293	0.378668	302	1	0.649957	1
Temp30 Age15 LB / Temp27 Age10 M_luteus	0.404902	0.128338	302	1	-2.85243	0.99472
Temp30 Age15 LB / Temp30 Age10 M_luteus	0.865965	0.264366	302	1	-0.471398	1
Temp30 Age15 LB / Temp32 Age10 M_luteus	0.960279	0.295935	302	1	-0.13152	1
Temp30 Age15 LB / Temp27 Age15 M_luteus	0.348646	0.106937	302	1	-3.43535	0.532929
Temp30 Age15 LB / Temp30 Age15 M_luteus	1.19346	0.199214	302	1	1.05952	1
Temp30 Age15 LB / Temp32 Age15 M_luteus	2.22111	0.737037	302	1	2.40485	1
Temp32 Age15 LB / Temp27 Age1 E_coli	0.169023	0.0513201	302	1	-5.85493	1.40306e-05
Temp32 Age15 LB / Temp30 Age1 E_coli	0.275517	0.08583	302	1	-4.13807	0.0499937
Temp32 Age15 LB / Temp32 Age1 E_coli	0.837039	0.27143	302	1	-0.548562	1
Temp32 Age15 LB / Temp27 Age5 E_coli	0.238281	0.0711702	302	1	-4.80212	0.0027879
Temp32 Age15 LB / Temp30 Age5 E_coli	0.521168	0.162249	302	1	-2.09331	1
Temp32 Age15 LB / Temp32 Age5 E_coli	1.05585	0.327003	302	1	0.175484	1
Temp32 Age15 LB / Temp27 Age10 E_coli	0.349583	0.110763	302	1	-3.31714	0.68393
Temp32 Age15 LB / Temp30 Age10 E_coli	0.747654	0.227044	302	1	-0.95765	1
Temp32 Age15 LB / Temp32 Age10 E_coli	0.829083	0.256641	302	1	-0.605511	1
Temp32 Age15 LB / Temp27 Age15 E_coli	0.301013	0.0918452	302	1	-3.93485	0.110056
Temp32 Age15 LB / Temp30 Age15 E_coli	1.03041	0.337785	302	1	0.0913714	1
Temp32 Age15 LB / Temp32 Age15 E_coli	1.91766	0.307718	302	1	4.05759	0.0688007
Temp32 Age15 LB / Temp27 Age1 M_luteus	0.105192	0.0321738	302	1	-7.3628	1.94237e-09
Temp32 Age15 LB / Temp30 Age1 M_luteus	0.171469	0.0544065	302	1	-5.55743	6.78816e-05
Temp32 Age15 LB / Temp32 Age1 M_luteus	0.520934	0.167987	302	1	-2.02229	1
Temp32 Age15 LB / Temp27 Age5 M_luteus	0.148295	0.0450146	302	1	-6.28749	1.27238e-06
Temp32 Age15 LB / Temp30 Age5 M_luteus	0.324351	0.101773	302	1	-3.58835	0.354603
Temp32 Age15 LB / Temp32 Age5 M_luteus	0.657113	0.203979	302	1	-1.3527	1
Temp32 Age15 LB / Temp27 Age10 M_luteus	0.217564	0.0691115	302	1	-4.80155	0.00279531
Temp32 Age15 LB / Temp30 Age10 M_luteus	0.465305	0.142336	302	1	-2.50104	1
Temp32 Age15 LB / Temp32 Age10 M_luteus	0.515983	0.159306	302	1	-2.14315	1
Temp32 Age15 LB / Temp27 Age15 M_luteus	0.187336	0.057578	302	1	-5.44931	0.000118545
Temp32 Age15 LB / Temp30 Age15 M_luteus	0.641277	0.209283	302	1	-1.36139	1
Temp32 Age15 LB / Temp32 Age15 M_luteus	1.19346	0.199214	302	1	1.05952	1
Temp27 Age1 E_coli / Temp30 Age1 E_coli	1.63006	0.38287	302	1	2.08027	1
Temp27 Age1 E_coli / Temp32 Age1 E_coli	4.95222	1.265	302	1	6.26304	1.46212e-06
Temp27 Age1 E_coli / Temp27 Age5 E_coli	1.40976	0.314491	302	1	1.53943	1
Temp27 Age1 E_coli / Temp30 Age5 E_coli	3.08341	0.723371	302	1	4.79981	0.0028179
Temp27 Age1 E_coli / Temp32 Age5 E_coli	6.2468	1.45161	302	1	7.88406	6.56222e-11
Temp27 Age1 E_coli / Temp27 Age10 E_coli	2.06826	0.495503	302	1	3.03331	0.948663
Temp27 Age1 E_coli / Temp30 Age10 E_coli	4.42339	1.00153	302	1	6.56712	2.52481e-07
Temp27 Age1 E_coli / Temp32 Age10 E_coli	4.90515	1.13992	302	1	6.84308	4.87486e-08
Temp27 Age1 E_coli / Temp27 Age15 E_coli	1.7809	0.409974	302	1	2.50696	0.999999
Temp27 Age1 E_coli / Temp30 Age15 E_coli	6.09625	1.55642	302	1	7.08038	1.14159e-08
Temp27 Age1 E_coli / Temp32 Age15 E_coli	11.3455	2.94381	302	1	9.36078	0
Temp27 Age1 E_coli / Temp27 Age1 M_luteus	0.622354	0.104582	302	1	-2.82218	0.996824
Temp27 Age1 E_coli / Temp30 Age1 M_luteus	1.01447	0.296946	302	1	0.0490911	1
Temp27 Age1 E_coli / Temp32 Age1 M_luteus	3.08203	0.92955	302	1	3.73202	0.225853
Temp27 Age1 E_coli / Temp27 Age5 M_luteus	0.877367	0.247498	302	1	-0.463784	1
Temp27 Age1 E_coli / Temp30 Age5 M_luteus	1.91897	0.554357	302	1	2.25625	1
Temp27 Age1 E_coli / Temp32 Age5 M_luteus	3.88772	1.10864	302	1	4.76153	0.00336254
Temp27 Age1 E_coli / Temp27 Age10 M_luteus	1.28719	0.374822	302	1	0.866976	1
Temp27 Age1 E_coli / Temp30 Age10 M_luteus	2.75291	0.776198	302	1	3.59156	0.351276
Temp27 Age1 E_coli / Temp32 Age10 M_luteus	3.05274	0.865537	302	1	3.93625	0.10948
Temp27 Age1 E_coli / Temp27 Age15 M_luteus	1.10835	0.31591	302	1	0.360917	1
Temp27 Age1 E_coli / Temp30 Age15 M_luteus	3.79402	1.14516	302	1	4.41775	0.015574
Temp27 Age1 E_coli / Temp32 Age15 M_luteus	7.06094	2.19136	302	1	6.29798	1.19857e-06
Temp30 Age1 E_coli / Temp32 Age1 E_coli	3.03806	0.794914	302	1	4.24694	0.0320618
Temp30 Age1 E_coli / Temp27 Age5 E_coli	0.86485	0.198591	302	1	-0.632332	1
Temp30 Age1 E_coli / Temp30 Age5 E_coli	1.8916	0.455342	302	1	2.648	0.999936
Temp30 Age1 E_coli / Temp32 Age5 E_coli	3.83225	0.914698	302	1	5.62858	4.68234e-05
Temp30 Age1 E_coli / Temp27 Age10 E_coli	1.26882	0.311558	302	1	0.96962	1
Temp30 Age1 E_coli / Temp30 Age10 E_coli	2.71364	0.632119	302	1	4.28558	0.0272998
Temp30 Age1 E_coli / Temp32 Age10 E_coli	3.00918	0.719249	302	1	4.60915	0.00671586
Temp30 Age1 E_coli / Temp27 Age15 E_coli	1.09254	0.258658	302	1	0.373819	1
Temp30 Age1 E_coli / Temp30 Age15 E_coli	3.73989	0.977062	302	1	5.04895	0.000867627
Temp30 Age1 E_coli / Temp32 Age15 E_coli	6.9602	1.84694	302	1	7.31169	2.6855e-09
Temp30 Age1 E_coli / Temp27 Age1 M_luteus	0.381798	0.108753	302	1	-3.38032	0.603247
Temp30 Age1 E_coli / Temp30 Age1 M_luteus	0.622354	0.104582	302	1	-2.82218	0.996824
Temp30 Age1 E_coli / Temp32 Age1 M_luteus	1.89075	0.573195	302	1	2.10113	1
Temp30 Age1 E_coli / Temp27 Age5 M_luteus	0.538243	0.152491	302	1	-2.18644	1
Temp30 Age1 E_coli / Temp30 Age5 M_luteus	1.17724	0.341378	302	1	0.562707	1
Temp30 Age1 E_coli / Temp32 Age5 M_luteus	2.38502	0.683043	302	1	3.03505	0.947804
Temp30 Age1 E_coli / Temp27 Age10 M_luteus	0.789656	0.230791	302	1	-0.808017	1
Temp30 Age1 E_coli / Temp30 Age10 M_luteus	1.68884	0.478347	302	1	1.85018	1
Temp30 Age1 E_coli / Temp32 Age10 M_luteus	1.87278	0.53379	302	1	2.20128	1
Temp30 Age1 E_coli / Temp27 Age15 M_luteus	0.679944	0.194736	302	1	-1.34688	1
Temp30 Age1 E_coli / Temp30 Age15 M_luteus	2.32754	0.705608	302	1	2.78671	0.998346
Temp30 Age1 E_coli / Temp32 Age15 M_luteus	4.33171	1.35005	302	1	4.70362	0.00438339
Temp32 Age1 E_coli / Temp27 Age5 E_coli	0.284672	0.0714155	302	1	-5.00825	0.00105512
Temp32 Age1 E_coli / Temp30 Age5 E_coli	0.622633	0.162659	302	1	-1.81363	1
Temp32 Age1 E_coli / Temp32 Age5 E_coli	1.26141	0.326795	302	1	0.896409	1
Temp32 Age1 E_coli / Temp27 Age10 E_coli	0.417642	0.110956	302	1	-3.2865	0.721925
Temp32 Age1 E_coli / Temp30 Age10 E_coli	0.893213	0.226734	302	1	-0.444884	1
Temp32 Age1 E_coli / Temp32 Age10 E_coli	0.990495	0.256694	302	1	-0.0368519	1
Temp32 Age1 E_coli / Temp27 Age15 E_coli	0.359616	0.0924752	302	1	-3.97713	0.0938498
Temp32 Age1 E_coli / Temp30 Age15 E_coli	1.23101	0.344368	302	1	0.74296	1
Temp32 Age1 E_coli / Temp32 Age15 E_coli	2.291	0.650877	302	1	2.91793	0.986174
Temp32 Age1 E_coli / Temp27 Age1 M_luteus	0.125672	0.0389404	302	1	-6.69364	1.19483e-07
Temp32 Age1 E_coli / Temp30 Age1 M_luteus	0.204852	0.0652626	302	1	-4.97661	0.00122747
Temp32 Age1 E_coli / Temp32 Age1 M_luteus	0.622354	0.104582	302	1	-2.82218	0.996824
Temp32 Age1 E_coli / Temp27 Age5 M_luteus	0.177167	0.0546838	302	1	-5.60707	5.24071e-05
Temp32 Age1 E_coli / Temp30 Age5 M_luteus	0.387498	0.122039	302	1	-3.01024	0.959137
Temp32 Age1 E_coli / Temp32 Age5 M_luteus	0.785045	0.244453	302	1	-0.777213	1
Temp32 Age1 E_coli / Temp27 Age10 M_luteus	0.259921	0.0824009	302	1	-4.2501	0.031645
Temp32 Age1 E_coli / Temp30 Age10 M_luteus	0.555895	0.171513	302	1	-1.90312	1
Temp32 Age1 E_coli / Temp32 Age10 M_luteus	0.616438	0.191064	302	1	-1.56089	1
Temp32 Age1 E_coli / Temp27 Age15 M_luteus	0.223808	0.0696672	302	1	-4.80905	0.00269971
Temp32 Age1 E_coli / Temp30 Age15 M_luteus	0.766126	0.250257	302	1	-0.815573	1
Temp32 Age1 E_coli / Temp32 Age15 M_luteus	1.42581	0.47766	302	1	1.0589	1
Temp27 Age5 E_coli / Temp30 Age5 E_coli	2.1872	0.502034	302	1	3.40961	0.565654
Temp27 Age5 E_coli / Temp32 Age5 E_coli	4.43112	1.00718	302	1	6.54937	2.80194e-07
Temp27 Age5 E_coli / Temp27 Age10 E_coli	1.4671	0.344282	302	1	1.63332	1
Temp27 Age5 E_coli / Temp30 Age10 E_coli	3.1377	0.694019	302	1	5.16977	0.000481787
Temp27 Age5 E_coli / Temp32 Age10 E_coli	3.47943	0.791589	302	1	5.48061	0.000100964
Temp27 Age5 E_coli / Temp27 Age15 E_coli	1.26327	0.284308	302	1	1.0384	1
Temp27 Age5 E_coli / Temp30 Age15 E_coli	4.32433	1.08457	302	1	5.83818	1.53579e-05
Temp27 Age5 E_coli / Temp32 Age15 E_coli	8.04787	2.05292	302	1	8.17523	9.26725e-12
Temp27 Age5 E_coli / Temp27 Age1 M_luteus	0.441461	0.122048	302	1	-2.95758	0.977178
Temp27 Age5 E_coli / Temp30 Age1 M_luteus	0.719608	0.205644	302	1	-1.15144	1
Temp27 Age5 E_coli / Temp32 Age1 M_luteus	2.18621	0.645131	302	1	2.65062	0.999931
Temp27 Age5 E_coli / Temp27 Age5 M_luteus	0.622354	0.104582	302	1	-2.82218	0.996824
Temp27 Age5 E_coli / Temp30 Age5 M_luteus	1.36121	0.383873	302	1	1.09349	1
Temp27 Age5 E_coli / Temp32 Age5 M_luteus	2.75772	0.767284	302	1	3.6459	0.298037
Temp27 Age5 E_coli / Temp27 Age10 M_luteus	0.913055	0.259692	302	1	-0.319803	1
Temp27 Age5 E_coli / Temp30 Age10 M_luteus	1.95276	0.536871	302	1	2.43422	1
Temp27 Age5 E_coli / Temp32 Age10 M_luteus	2.16543	0.599198	302	1	2.79216	0.998164
Temp27 Age5 E_coli / Temp27 Age15 M_luteus	0.786198	0.218621	302	1	-0.865045	1
Temp27 Age5 E_coli / Temp30 Age15 M_luteus	2.69126	0.794967	302	1	3.35155	0.640202
Temp27 Age5 E_coli / Temp32 Age15 M_luteus	5.00862	1.52324	302	1	5.2977	0.000255415
Temp30 Age5 E_coli / Temp32 Age5 E_coli	2.02593	0.483111	302	1	2.96075	0.976301
Temp30 Age5 E_coli / Temp27 Age10 E_coli	0.670768	0.164593	302	1	-1.6274	1
Temp30 Age5 E_coli / Temp30 Age10 E_coli	1.43457	0.333863	302	1	1.55061	1
Temp30 Age5 E_coli / Temp32 Age10 E_coli	1.59082	0.379558	302	1	1.94577	1
Temp30 Age5 E_coli / Temp27 Age15 E_coli	0.577573	0.136596	302	1	-2.32101	1
Temp30 Age5 E_coli / Temp30 Age15 E_coli	1.97711	0.515849	302	1	2.61253	0.999977
Temp30 Age5 E_coli / Temp32 Age15 E_coli	3.67954	0.975297	302	1	4.91507	0.00164371
Temp30 Age5 E_coli / Temp27 Age1 M_luteus	0.201839	0.058184	302	1	-5.55136	7.00575e-05
Temp30 Age5 E_coli / Temp30 Age1 M_luteus	0.32901	0.0977543	302	1	-3.74152	0.2188
Temp30 Age5 E_coli / Temp32 Age1 M_luteus	0.999551	0.306107	302	1	-0.00146516	1
Temp30 Age5 E_coli / Temp27 Age5 M_luteus	0.284544	0.0816393	302	1	-4.38066	0.0182616
Temp30 Age5 E_coli / Temp30 Age5 M_luteus	0.622354	0.104582	302	1	-2.82218	0.996824
Temp30 Age5 E_coli / Temp32 Age5 M_luteus	1.26085	0.365446	302	1	0.799693	1
Temp30 Age5 E_coli / Temp27 Age10 M_luteus	0.417455	0.123437	302	1	-2.95438	0.978038
Temp30 Age5 E_coli / Temp30 Age10 M_luteus	0.892813	0.256004	302	1	-0.395407	1
Temp30 Age5 E_coli / Temp32 Age10 M_luteus	0.990051	0.285457	302	1	-0.03468	1
Temp30 Age5 E_coli / Temp27 Age15 M_luteus	0.359455	0.104181	302	1	-3.53024	0.418106
Temp30 Age5 E_coli / Temp30 Age15 M_luteus	1.23046	0.376889	302	1	0.67708	1
Temp30 Age5 E_coli / Temp32 Age15 M_luteus	2.28997	0.720789	302	1	2.6323	0.999959
Temp32 Age5 E_coli / Temp27 Age10 E_coli	0.331091	0.0805456	302	1	-4.5437	0.00898603
Temp32 Age5 E_coli / Temp30 Age10 E_coli	0.708105	0.163217	302	1	-1.49746	1
Temp32 Age5 E_coli / Temp32 Age10 E_coli	0.785226	0.185612	302	1	-1.02286	1
Temp32 Age5 E_coli / Temp27 Age15 E_coli	0.28509	0.066791	302	1	-5.35661	0.000189915
Temp32 Age5 E_coli / Temp30 Age15 E_coli	0.9759	0.252605	302	1	-0.0942465	1
Temp32 Age5 E_coli / Temp32 Age15 E_coli	1.81622	0.478066	302	1	2.26713	1
Temp32 Age5 E_coli / Temp27 Age1 M_luteus	0.0996276	0.0287293	302	1	-7.99786	3.06821e-11
Temp32 Age5 E_coli / Temp30 Age1 M_luteus	0.162399	0.0482842	302	1	-6.11365	3.38941e-06
Temp32 Age5 E_coli / Temp32 Age1 M_luteus	0.493378	0.151066	302	1	-2.30735	1
Temp32 Age5 E_coli / Temp27 Age5 M_luteus	0.140451	0.040315	302	1	-6.83841	5.01424e-08
Temp32 Age5 E_coli / Temp30 Age5 M_luteus	0.307193	0.0901904	302	1	-4.02009	0.0796055
Temp32 Age5 E_coli / Temp32 Age5 M_luteus	0.622354	0.104582	302	1	-2.82218	0.996824
Temp32 Age5 E_coli / Temp27 Age10 M_luteus	0.206055	0.0609513	302	1	-5.34012	0.000206397
Temp32 Age5 E_coli / Temp30 Age10 M_luteus	0.440692	0.126412	302	1	-2.8566	0.994356
Temp32 Age5 E_coli / Temp32 Age10 M_luteus	0.488688	0.140938	302	1	-2.48276	1
Temp32 Age5 E_coli / Temp27 Age15 M_luteus	0.177427	0.0514388	302	1	-5.96448	7.7311e-06
Temp32 Age5 E_coli / Temp30 Age15 M_luteus	0.607355	0.186053	302	1	-1.62778	1
Temp32 Age5 E_coli / Temp32 Age15 M_luteus	1.13033	0.356002	302	1	0.388973	1
Temp27 Age10 E_coli / Temp30 Age10 E_coli	2.13871	0.508388	302	1	3.19804	0.82232
Temp27 Age10 E_coli / Temp32 Age10 E_coli	2.37164	0.577239	302	1	3.54809	0.397954
Temp27 Age10 E_coli / Temp27 Age15 E_coli	0.861063	0.20789	302	1	-0.619581	1
Temp27 Age10 E_coli / Temp30 Age15 E_coli	2.94753	0.781916	302	1	4.07485	0.0642929
Temp27 Age10 E_coli / Temp32 Age15 E_coli	5.48556	1.47825	302	1	6.31632	1.07953e-06
Temp27 Age10 E_coli / Temp27 Age1 M_luteus	0.300907	0.0884869	302	1	-4.08394	0.0620271
Temp27 Age10 E_coli / Temp30 Age1 M_luteus	0.490497	0.148488	302	1	-2.35305	1
Temp27 Age10 E_coli / Temp32 Age1 M_luteus	1.49016	0.464434	302	1	1.27984	1
Temp27 Age10 E_coli / Temp27 Age5 M_luteus	0.424206	0.124199	302	1	-2.92895	0.984016
Temp27 Age10 E_coli / Temp30 Age5 M_luteus	0.927822	0.277521	302	1	-0.250459	1
Temp27 Age10 E_coli / Temp32 Age5 M_luteus	1.87971	0.555526	302	1	2.13548	1
Temp27 Age10 E_coli / Temp27 Age10 M_luteus	0.622354	0.104582	302	1	-2.82218	0.996824
Temp27 Age10 E_coli / Temp30 Age10 M_luteus	1.33103	0.389381	302	1	0.977483	1
Temp27 Age10 E_coli / Temp32 Age10 M_luteus	1.476	0.434008	302	1	1.32406	1
Temp27 Age10 E_coli / Temp27 Age15 M_luteus	0.535886	0.158405	302	1	-2.11044	1
Temp27 Age10 E_coli / Temp30 Age15 M_luteus	1.83441	0.57172	302	1	1.94671	1
Temp27 Age10 E_coli / Temp32 Age15 M_luteus	3.41396	1.09275	302	1	3.83611	0.157768
Temp30 Age10 E_coli / Temp32 Age10 E_coli	1.10891	0.255694	302	1	0.448342	1
Temp30 Age10 E_coli / Temp27 Age15 E_coli	0.402609	0.0919513	302	1	-3.98351	0.0915986
Temp30 Age10 E_coli / Temp30 Age15 E_coli	1.37819	0.349539	302	1	1.26474	1
Temp30 Age10 E_coli / Temp32 Age15 E_coli	2.5649	0.661437	302	1	3.65254	0.291943
Temp30 Age10 E_coli / Temp27 Age1 M_luteus	0.140696	0.0396721	302	1	-6.95518	2.46592e-08
Temp30 Age10 E_coli / Temp30 Age1 M_luteus	0.229343	0.0667762	302	1	-5.05743	0.000832822
Temp30 Age10 E_coli / Temp32 Age1 M_luteus	0.696758	0.209206	302	1	-1.20336	1
Temp30 Age10 E_coli / Temp27 Age5 M_luteus	0.198347	0.0556569	302	1	-5.76521	2.27188e-05
Temp30 Age10 E_coli / Temp30 Age5 M_luteus	0.433824	0.124668	302	1	-2.90607	0.988233
Temp30 Age10 E_coli / Temp32 Age5 M_luteus	0.8789	0.249295	302	1	-0.455093	1
Temp30 Age10 E_coli / Temp27 Age10 M_luteus	0.290995	0.084292	302	1	-4.2616	0.03017
Temp30 Age10 E_coli / Temp30 Age10 M_luteus	0.622354	0.104582	302	1	-2.82218	0.996824
Temp30 Age10 E_coli / Temp32 Age10 M_luteus	0.690135	0.194654	302	1	-1.31489	1
Temp30 Age10 E_coli / Temp27 Age15 M_luteus	0.250565	0.0710525	302	1	-4.88078	0.00193169
Temp30 Age10 E_coli / Temp30 Age15 M_luteus	0.857718	0.257673	302	1	-0.510887	1
Temp30 Age10 E_coli / Temp32 Age15 M_luteus	1.59627	0.493297	302	1	1.51335	1
Temp32 Age10 E_coli / Temp27 Age15 E_coli	0.363067	0.085086	302	1	-4.32325	0.0233049
Temp32 Age10 E_coli / Temp30 Age15 E_coli	1.24283	0.321708	302	1	0.839817	1
Temp32 Age10 E_coli / Temp32 Age15 E_coli	2.31299	0.608265	302	1	3.18863	0.831889
Temp32 Age10 E_coli / Temp27 Age1 M_luteus	0.126878	0.0367949	302	1	-7.11899	8.98573e-09
Temp32 Age10 E_coli / Temp30 Age1 M_luteus	0.206818	0.0618715	302	1	-5.26781	0.000296546
Temp32 Age10 E_coli / Temp32 Age1 M_luteus	0.628326	0.193392	302	1	-1.50979	1
Temp32 Age10 E_coli / Temp27 Age5 M_luteus	0.178867	0.0516629	302	1	-5.95882	7.97455e-06
Temp32 Age10 E_coli / Temp30 Age5 M_luteus	0.391216	0.115524	302	1	-3.17817	0.842227
Temp32 Age10 E_coli / Temp32 Age5 M_luteus	0.792579	0.231146	302	1	-0.797097	1
Temp32 Age10 E_coli / Temp27 Age10 M_luteus	0.262415	0.0780635	302	1	-4.49719	0.0110277
Temp32 Age10 E_coli / Temp30 Age10 M_luteus	0.561229	0.16194	302	1	-2.00185	1
Temp32 Age10 E_coli / Temp32 Age10 M_luteus	0.622354	0.104582	302	1	-2.82218	0.996824
Temp32 Age10 E_coli / Temp27 Age15 M_luteus	0.225956	0.0658863	302	1	-5.10107	0.000674071
Temp32 Age10 E_coli / Temp30 Age15 M_luteus	0.773478	0.238129	302	1	-0.834313	1
Temp32 Age10 E_coli / Temp32 Age15 M_luteus	1.43949	0.455225	302	1	1.15195	1
Temp27 Age15 E_coli / Temp30 Age15 E_coli	3.42313	0.879941	302	1	4.78709	0.00298871
Temp27 Age15 E_coli / Temp32 Age15 E_coli	6.37068	1.66454	302	1	7.08704	1.0955e-08
Temp27 Age15 E_coli / Temp27 Age1 M_luteus	0.34946	0.099597	302	1	-3.68897	0.260069
Temp27 Age15 E_coli / Temp30 Age1 M_luteus	0.569641	0.167588	302	1	-1.91281	1
Temp27 Age15 E_coli / Temp32 Age1 M_luteus	1.7306	0.524442	302	1	1.8099	1
Temp27 Age15 E_coli / Temp27 Age5 M_luteus	0.492654	0.139739	302	1	-2.4959	1
Temp27 Age15 E_coli / Temp30 Age5 M_luteus	1.07753	0.31293	302	1	0.257125	1
Temp27 Age15 E_coli / Temp32 Age5 M_luteus	2.18301	0.625882	302	1	2.72301	0.999568
Temp27 Age15 E_coli / Temp27 Age10 M_luteus	0.722774	0.211565	302	1	-1.10914	1
Temp27 Age15 E_coli / Temp30 Age10 M_luteus	1.5458	0.438278	302	1	1.53615	1
Temp27 Age15 E_coli / Temp32 Age10 M_luteus	1.71416	0.488748	302	1	1.89012	1
Temp27 Age15 E_coli / Temp27 Age15 M_luteus	0.622354	0.104582	302	1	-2.82218	0.996824
Temp27 Age15 E_coli / Temp30 Age15 M_luteus	2.1304	0.646157	302	1	2.49357	1
Temp27 Age15 E_coli / Temp32 Age15 M_luteus	3.96482	1.23645	302	1	4.41699	0.0156255
Temp30 Age15 E_coli / Temp32 Age15 E_coli	1.86107	0.527858	302	1	2.18999	1
Temp30 Age15 E_coli / Temp27 Age1 M_luteus	0.102088	0.0315874	302	1	-7.37498	1.79772e-09
Temp30 Age15 E_coli / Temp30 Age1 M_luteus	0.166409	0.0529067	302	1	-5.64054	4.39734e-05
Temp30 Age15 E_coli / Temp32 Age1 M_luteus	0.505562	0.164822	302	1	-2.09217	1
Temp30 Age15 E_coli / Temp27 Age5 M_luteus	0.143919	0.0443661	302	1	-6.28832	1.26644e-06
Temp30 Age15 E_coli / Temp30 Age5 M_luteus	0.314779	0.098946	302	1	-3.67724	0.27004
Temp30 Age15 E_coli / Temp32 Age5 M_luteus	0.637723	0.198246	302	1	-1.4471	1
Temp30 Age15 E_coli / Temp27 Age10 M_luteus	0.211144	0.0667987	302	1	-4.91588	0.00163741
Temp30 Age15 E_coli / Temp30 Age10 M_luteus	0.451575	0.139093	302	1	-2.58106	0.999992
Temp30 Age15 E_coli / Temp32 Age10 M_luteus	0.500757	0.154913	302	1	-2.23571	1
Temp30 Age15 E_coli / Temp27 Age15 M_luteus	0.181808	0.0565189	302	1	-5.48396	9.92399e-05
Temp30 Age15 E_coli / Temp30 Age15 M_luteus	0.622354	0.104582	302	1	-2.82218	0.996824
Temp30 Age15 E_coli / Temp32 Age15 M_luteus	1.15824	0.387201	302	1	0.439437	1
Temp32 Age15 E_coli / Temp27 Age1 M_luteus	0.0548545	0.0168901	302	1	-9.42837	0
Temp32 Age15 E_coli / Temp30 Age1 M_luteus	0.089416	0.0282998	302	1	-7.62872	3.51529e-10
Temp32 Age15 E_coli / Temp32 Age1 M_luteus	0.271651	0.088307	302	1	-4.00904	0.0830708
Temp32 Age15 E_coli / Temp27 Age5 M_luteus	0.0773315	0.0237252	302	1	-8.34311	3.0056e-12
Temp32 Age15 E_coli / Temp30 Age5 M_luteus	0.169139	0.0529265	302	1	-5.67893	3.59242e-05
Temp32 Age15 E_coli / Temp32 Age5 M_luteus	0.342665	0.106088	302	1	-3.45934	0.502887
Temp32 Age15 E_coli / Temp27 Age10 M_luteus	0.113453	0.0357445	302	1	-6.90779	3.29225e-08
Temp32 Age15 E_coli / Temp30 Age10 M_luteus	0.242643	0.0743856	302	1	-4.61947	0.00641235
Temp32 Age15 E_coli / Temp32 Age10 M_luteus	0.269069	0.0828385	302	1	-4.26408	0.0298597
Temp32 Age15 E_coli / Temp27 Age15 M_luteus	0.0976903	0.0302301	302	1	-7.51645	7.26978e-10
Temp32 Age15 E_coli / Temp30 Age15 M_luteus	0.334407	0.108676	302	1	-3.37063	0.615707
Temp32 Age15 E_coli / Temp32 Age15 M_luteus	0.622354	0.104582	302	1	-2.82218	0.996824
Temp27 Age1 M_luteus / Temp30 Age1 M_luteus	1.63006	0.38287	302	1	2.08027	1
Temp27 Age1 M_luteus / Temp32 Age1 M_luteus	4.95222	1.265	302	1	6.26304	1.46212e-06
Temp27 Age1 M_luteus / Temp27 Age5 M_luteus	1.40976	0.314491	302	1	1.53943	1
Temp27 Age1 M_luteus / Temp30 Age5 M_luteus	3.08341	0.723371	302	1	4.79981	0.0028179
Temp27 Age1 M_luteus / Temp32 Age5 M_luteus	6.2468	1.45161	302	1	7.88406	6.56222e-11
Temp27 Age1 M_luteus / Temp27 Age10 M_luteus	2.06826	0.495503	302	1	3.03331	0.948663
Temp27 Age1 M_luteus / Temp30 Age10 M_luteus	4.42339	1.00153	302	1	6.56712	2.52481e-07
Temp27 Age1 M_luteus / Temp32 Age10 M_luteus	4.90515	1.13992	302	1	6.84308	4.87486e-08
Temp27 Age1 M_luteus / Temp27 Age15 M_luteus	1.7809	0.409974	302	1	2.50696	0.999999
Temp27 Age1 M_luteus / Temp30 Age15 M_luteus	6.09625	1.55642	302	1	7.08038	1.14159e-08
Temp27 Age1 M_luteus / Temp32 Age15 M_luteus	11.3455	2.94381	302	1	9.36078	0
Temp30 Age1 M_luteus / Temp32 Age1 M_luteus	3.03806	0.794914	302	1	4.24694	0.0320618
Temp30 Age1 M_luteus / Temp27 Age5 M_luteus	0.86485	0.198591	302	1	-0.632332	1
Temp30 Age1 M_luteus / Temp30 Age5 M_luteus	1.8916	0.455342	302	1	2.648	0.999936
Temp30 Age1 M_luteus / Temp32 Age5 M_luteus	3.83225	0.914698	302	1	5.62858	4.68234e-05
Temp30 Age1 M_luteus / Temp27 Age10 M_luteus	1.26882	0.311558	302	1	0.96962	1
Temp30 Age1 M_luteus / Temp30 Age10 M_luteus	2.71364	0.632119	302	1	4.28558	0.0272998
Temp30 Age1 M_luteus / Temp32 Age10 M_luteus	3.00918	0.719249	302	1	4.60915	0.00671586
Temp30 Age1 M_luteus / Temp27 Age15 M_luteus	1.09254	0.258658	302	1	0.373819	1
Temp30 Age1 M_luteus / Temp30 Age15 M_luteus	3.73989	0.977062	302	1	5.04895	0.000867627
Temp30 Age1 M_luteus / Temp32 Age15 M_luteus	6.9602	1.84694	302	1	7.31169	2.6855e-09
Temp32 Age1 M_luteus / Temp27 Age5 M_luteus	0.284672	0.0714155	302	1	-5.00825	0.00105512
Temp32 Age1 M_luteus / Temp30 Age5 M_luteus	0.622633	0.162659	302	1	-1.81363	1
Temp32 Age1 M_luteus / Temp32 Age5 M_luteus	1.26141	0.326795	302	1	0.896409	1
Temp32 Age1 M_luteus / Temp27 Age10 M_luteus	0.417642	0.110956	302	1	-3.2865	0.721925
Temp32 Age1 M_luteus / Temp30 Age10 M_luteus	0.893213	0.226734	302	1	-0.444884	1
Temp32 Age1 M_luteus / Temp32 Age10 M_luteus	0.990495	0.256694	302	1	-0.0368519	1
Temp32 Age1 M_luteus / Temp27 Age15 M_luteus	0.359616	0.0924752	302	1	-3.97713	0.0938498
Temp32 Age1 M_luteus / Temp30 Age15 M_luteus	1.23101	0.344368	302	1	0.74296	1
Temp32 Age1 M_luteus / Temp32 Age15 M_luteus	2.291	0.650877	302	1	2.91793	0.986174
Temp27 Age5 M_luteus / Temp30 Age5 M_luteus	2.1872	0.502034	302	1	3.40961	0.565654
Temp27 Age5 M_luteus / Temp32 Age5 M_luteus	4.43112	1.00718	302	1	6.54937	2.80194e-07
Temp27 Age5 M_luteus / Temp27 Age10 M_luteus	1.4671	0.344282	302	1	1.63332	1
Temp27 Age5 M_luteus / Temp30 Age10 M_luteus	3.1377	0.694019	302	1	5.16977	0.000481787
Temp27 Age5 M_luteus / Temp32 Age10 M_luteus	3.47943	0.791589	302	1	5.48061	0.000100964
Temp27 Age5 M_luteus / Temp27 Age15 M_luteus	1.26327	0.284308	302	1	1.0384	1
Temp27 Age5 M_luteus / Temp30 Age15 M_luteus	4.32433	1.08457	302	1	5.83818	1.53579e-05
Temp27 Age5 M_luteus / Temp32 Age15 M_luteus	8.04787	2.05292	302	1	8.17523	9.26725e-12
Temp30 Age5 M_luteus / Temp32 Age5 M_luteus	2.02593	0.483111	302	1	2.96075	0.976301
Temp30 Age5 M_luteus / Temp27 Age10 M_luteus	0.670768	0.164593	302	1	-1.6274	1
Temp30 Age5 M_luteus / Temp30 Age10 M_luteus	1.43457	0.333863	302	1	1.55061	1
Temp30 Age5 M_luteus / Temp32 Age10 M_luteus	1.59082	0.379558	302	1	1.94577	1
Temp30 Age5 M_luteus / Temp27 Age15 M_luteus	0.577573	0.136596	302	1	-2.32101	1
Temp30 Age5 M_luteus / Temp30 Age15 M_luteus	1.97711	0.515849	302	1	2.61253	0.999977
Temp30 Age5 M_luteus / Temp32 Age15 M_luteus	3.67954	0.975297	302	1	4.91507	0.00164371
Temp32 Age5 M_luteus / Temp27 Age10 M_luteus	0.331091	0.0805456	302	1	-4.5437	0.00898603
Temp32 Age5 M_luteus / Temp30 Age10 M_luteus	0.708105	0.163217	302	1	-1.49746	1
Temp32 Age5 M_luteus / Temp32 Age10 M_luteus	0.785226	0.185612	302	1	-1.02286	1
Temp32 Age5 M_luteus / Temp27 Age15 M_luteus	0.28509	0.066791	302	1	-5.35661	0.000189915
Temp32 Age5 M_luteus / Temp30 Age15 M_luteus	0.9759	0.252605	302	1	-0.0942465	1
Temp32 Age5 M_luteus / Temp32 Age15 M_luteus	1.81622	0.478066	302	1	2.26713	1
Temp27 Age10 M_luteus / Temp30 Age10 M_luteus	2.13871	0.508388	302	1	3.19804	0.82232
Temp27 Age10 M_luteus / Temp32 Age10 M_luteus	2.37164	0.577239	302	1	3.54809	0.397954
Temp27 Age10 M_luteus / Temp27 Age15 M_luteus	0.861063	0.20789	302	1	-0.619581	1
Temp27 Age10 M_luteus / Temp30 Age15 M_luteus	2.94753	0.781916	302	1	4.07485	0.0642929
Temp27 Age10 M_luteus / Temp32 Age15 M_luteus	5.48556	1.47825	302	1	6.31632	1.07953e-06
Temp30 Age10 M_luteus / Temp32 Age10 M_luteus	1.10891	0.255694	302	1	0.448342	1
Temp30 Age10 M_luteus / Temp27 Age15 M_luteus	0.402609	0.0919513	302	1	-3.98351	0.0915986
Temp30 Age10 M_luteus / Temp30 Age15 M_luteus	1.37819	0.349539	302	1	1.26474	1
Temp30 Age10 M_luteus / Temp32 Age15 M_luteus	2.5649	0.661437	302	1	3.65254	0.291943
Temp32 Age10 M_luteus / Temp27 Age15 M_luteus	0.363067	0.085086	302	1	-4.32325	0.0233049
Temp32 Age10 M_luteus / Temp30 Age15 M_luteus	1.24283	0.321708	302	1	0.839817	1
Temp32 Age10 M_luteus / Temp32 Age15 M_luteus	2.31299	0.608265	302	1	3.18863	0.831889
Temp27 Age15 M_luteus / Temp30 Age15 M_luteus	3.42313	0.879941	302	1	4.78709	0.00298871
Temp27 Age15 M_luteus / Temp32 Age15 M_luteus	6.37068	1.66454	302	1	7.08704	1.0955e-08
Temp30 Age15 M_luteus / Temp32 Age15 M_luteus	1.86107	0.527858	302	1	2.18999	1

## Sheet: Fig 3-4 inverse contrasts
contrast	ratio	SE	df	lower.CL	upper.CL	null	t.ratio	p.value
Temp30 Age1 Naïve / Temp27 Age1 Naïve	0.613475	0.144093	302	0.232106	1.62147	1	-2.08027	1
Temp32 Age1 Naïve / Temp27 Age1 Naïve	0.20193	0.051581	302	0.0701682	0.581112	1	-6.26304	1.46212e-06
Temp32 Age1 Naïve / Temp30 Age1 Naïve	0.329157	0.0861246	302	0.111476	0.971909	1	-4.24694	0.0320618
Temp27 Age5 Naïve / Temp27 Age1 Naïve	0.709342	0.158241	302	0.281805	1.78551	1	-1.53943	1
Temp27 Age5 Naïve / Temp30 Age1 Naïve	1.15627	0.265508	302	0.44709	2.99036	1	0.632332	1
Temp27 Age5 Naïve / Temp32 Age1 Naïve	3.51282	0.881259	302	1.24397	9.91974	1	5.00825	0.00105512
Temp30 Age5 Naïve / Temp27 Age1 Naïve	0.324316	0.0760846	302	0.122846	0.8562	1	-4.79981	0.0028179
Temp30 Age5 Naïve / Temp30 Age1 Naïve	0.528654	0.127257	302	0.19524	1.43144	1	-2.648	0.999936
Temp30 Age5 Naïve / Temp32 Age1 Naïve	1.60608	0.419578	302	0.544854	4.7343	1	1.81363	1
Temp30 Age5 Naïve / Temp27 Age5 Naïve	0.457207	0.104944	302	0.176853	1.18199	1	-3.40961	0.565654
Temp32 Age5 Naïve / Temp27 Age1 Naïve	0.160082	0.0371993	302	0.0611973	0.418748	1	-7.88406	6.56222e-11
Temp32 Age5 Naïve / Temp30 Age1 Naïve	0.260943	0.062283	302	0.0971851	0.700635	1	-5.62858	4.68234e-05
Temp32 Age5 Naïve / Temp32 Age1 Naïve	0.792761	0.205381	302	0.271368	2.31593	1	-0.896409	1
Temp32 Age5 Naïve / Temp27 Age5 Naïve	0.225677	0.0512956	302	0.088106	0.578054	1	-6.54937	2.80194e-07
Temp32 Age5 Naïve / Temp30 Age5 Naïve	0.493599	0.117705	302	0.184003	1.32411	1	-2.96075	0.976301
Temp27 Age10 Naïve / Temp27 Age1 Naïve	0.483499	0.115835	302	0.17941	1.303	1	-3.03331	0.948663
Temp27 Age10 Naïve / Temp30 Age1 Naïve	0.788132	0.193525	302	0.285309	2.17712	1	-0.96962	1
Temp27 Age10 Naïve / Temp32 Age1 Naïve	2.39439	0.636123	302	0.797534	7.18856	1	3.2865	0.721925
Temp27 Age10 Naïve / Temp27 Age5 Naïve	0.681616	0.159954	302	0.258114	1.79998	1	-1.63332	1
Temp27 Age10 Naïve / Temp30 Age5 Naïve	1.49083	0.365819	302	0.540068	4.11535	1	1.6274	1
Temp27 Age10 Naïve / Temp32 Age5 Naïve	3.02032	0.734764	302	1.10372	8.26508	1	4.5437	0.00898603
Temp30 Age10 Naïve / Temp27 Age1 Naïve	0.226071	0.0511863	302	0.0885818	0.576959	1	-6.56712	2.52481e-07
Temp30 Age10 Naïve / Temp30 Age1 Naïve	0.368509	0.0858411	302	0.140547	0.966217	1	-4.28558	0.0272998
Temp30 Age10 Naïve / Temp32 Age1 Naïve	1.11955	0.284188	302	0.391616	3.20058	1	0.444884	1
Temp30 Age10 Naïve / Temp27 Age5 Naïve	0.318705	0.0704936	302	0.127611	0.795961	1	-5.16977	0.000481787
Temp30 Age10 Naïve / Temp30 Age5 Naïve	0.697071	0.162227	302	0.266096	1.82606	1	-1.55061	1
Temp30 Age10 Naïve / Temp32 Age5 Naïve	1.41222	0.325514	302	0.544085	3.66553	1	1.49746	1
Temp30 Age10 Naïve / Temp27 Age10 Naïve	0.467573	0.111146	302	0.174846	1.25038	1	-3.19804	0.82232
Temp32 Age10 Naïve / Temp27 Age1 Naïve	0.203867	0.0473774	302	0.0779304	0.533321	1	-6.84308	4.87486e-08
Temp32 Age10 Naïve / Temp30 Age1 Naïve	0.332316	0.0794295	302	0.123596	0.893505	1	-4.60915	0.00671586
Temp32 Age10 Naïve / Temp32 Age1 Naïve	1.0096	0.261645	302	0.345468	2.95044	1	0.0368519	1
Temp32 Age10 Naïve / Temp27 Age5 Naïve	0.287404	0.0653859	302	0.112108	0.736798	1	-5.48061	0.000100964
Temp32 Age10 Naïve / Temp30 Age5 Naïve	0.628608	0.149982	302	0.234205	1.68718	1	-1.94577	1
Temp32 Age10 Naïve / Temp32 Age5 Naïve	1.27352	0.301034	302	0.478851	3.38696	1	1.02286	1
Temp32 Age10 Naïve / Temp27 Age10 Naïve	0.42165	0.102627	302	0.154008	1.15441	1	-3.54809	0.397954
Temp32 Age10 Naïve / Temp30 Age10 Naïve	0.901785	0.207934	302	0.347312	2.34146	1	-0.448342	1
Temp27 Age15 Naïve / Temp27 Age1 Naïve	0.561514	0.129264	302	0.216596	1.4557	1	-2.50696	0.999999
Temp27 Age15 Naïve / Temp30 Age1 Naïve	0.915302	0.216698	302	0.343632	2.43801	1	-0.373819	1
Temp27 Age15 Naïve / Temp32 Age1 Naïve	2.78074	0.715067	302	0.959466	8.0592	1	3.97713	0.0938498
Temp27 Age15 Naïve / Temp27 Age5 Naïve	0.791599	0.178156	302	0.311923	2.00892	1	-1.0384	1
Temp27 Age15 Naïve / Temp30 Age5 Naïve	1.73138	0.409472	302	0.650686	4.60695	1	2.32101	1
Temp27 Age15 Naïve / Temp32 Age5 Naïve	3.50767	0.821778	302	1.33041	9.24806	1	5.35661	0.000189915
Temp27 Age15 Naïve / Temp27 Age10 Naïve	1.16136	0.28039	302	0.427639	3.15393	1	0.619581	1
Temp27 Age15 Naïve / Temp30 Age10 Naïve	2.4838	0.56727	302	0.965323	6.39086	1	3.98351	0.0915986
Temp27 Age15 Naïve / Temp32 Age10 Naïve	2.75431	0.645482	302	1.04436	7.26401	1	4.32325	0.0233049
Temp30 Age15 Naïve / Temp27 Age1 Naïve	0.164035	0.0418794	302	0.0570318	0.471799	1	-7.08038	1.14159e-08
Temp30 Age15 Naïve / Temp30 Age1 Naïve	0.267387	0.069856	302	0.0907055	0.78822	1	-5.04895	0.000867627
Temp30 Age15 Naïve / Temp32 Age1 Naïve	0.812339	0.227246	302	0.255272	2.58507	1	-0.74296	1
Temp30 Age15 Naïve / Temp27 Age5 Naïve	0.23125	0.0579991	302	0.0819123	0.652851	1	-5.83818	1.53579e-05
Temp30 Age15 Naïve / Temp30 Age5 Naïve	0.505789	0.131966	302	0.171822	1.48888	1	-2.61253	0.999977
Temp30 Age15 Naïve / Temp32 Age5 Naïve	1.0247	0.265236	302	0.351091	2.99068	1	0.0942465	1
Temp30 Age15 Naïve / Temp27 Age10 Naïve	0.339267	0.0900001	302	0.113189	1.01691	1	-4.07485	0.0642929
Temp30 Age15 Naïve / Temp30 Age10 Naïve	0.725592	0.184027	302	0.254038	2.07246	1	-1.26474	1
Temp30 Age15 Naïve / Temp32 Age10 Naïve	0.804617	0.208277	302	0.275676	2.34844	1	-0.839817	1
Temp30 Age15 Naïve / Temp27 Age15 Naïve	0.29213	0.0750942	302	0.100835	0.846333	1	-4.78709	0.00298871
Temp32 Age15 Naïve / Temp27 Age1 Naïve	0.0881404	0.0228696	302	0.0301215	0.257913	1	-9.36078	0
Temp32 Age15 Naïve / Temp30 Age1 Naïve	0.143674	0.0381249	302	0.0479179	0.430783	1	-7.31169	2.6855e-09
Temp32 Age15 Naïve / Temp32 Age1 Naïve	0.43649	0.124008	302	0.134712	1.4143	1	-2.91793	0.986174
Temp32 Age15 Naïve / Temp27 Age5 Naïve	0.124257	0.0316964	302	0.0432406	0.357064	1	-8.17523	9.26725e-12
Temp32 Age15 Naïve / Temp30 Age5 Naïve	0.271773	0.0720362	302	0.0907528	0.813867	1	-4.91507	0.00164371
Temp32 Age15 Naïve / Temp32 Age5 Naïve	0.550595	0.144928	302	0.185264	1.63634	1	-2.26713	1
Temp32 Age15 Naïve / Temp27 Age10 Naïve	0.182297	0.0491253	302	0.0597708	0.555993	1	-6.31632	1.07953e-06
Temp32 Age15 Naïve / Temp30 Age10 Naïve	0.389879	0.100542	302	0.134118	1.13338	1	-3.65254	0.291943
Temp32 Age15 Naïve / Temp32 Age10 Naïve	0.432342	0.113696	302	0.14562	1.28361	1	-3.18863	0.831889
Temp32 Age15 Naïve / Temp27 Age15 Naïve	0.156969	0.041013	302	0.0532426	0.462774	1	-7.08704	1.0955e-08
Temp32 Age15 Naïve / Temp30 Age15 Naïve	0.537326	0.152403	302	0.166156	1.73764	1	-2.18999	1
Temp27 Age1 LB / Temp27 Age1 Naïve	0.786744	0.106086	302	0.450304	1.37455	1	-1.77877	1
Temp27 Age1 LB / Temp30 Age1 Naïve	1.28244	0.354369	302	0.40874	4.02371	1	0.900264	1
Temp27 Age1 LB / Temp32 Age1 Naïve	3.89613	1.12745	302	1.17648	12.9028	1	4.69968	0.00446273
Temp27 Age1 LB / Temp27 Age5 Naïve	1.10912	0.290921	302	0.374621	3.2837	1	0.394837	1
Temp27 Age1 LB / Temp30 Age5 Naïve	2.42586	0.663788	302	0.781838	7.52687	1	3.23863	0.778371
Temp27 Age1 LB / Temp32 Age5 Naïve	4.91463	1.33518	302	1.59683	15.126	1	5.86077	1.35947e-05
Temp27 Age1 LB / Temp27 Age10 Naïve	1.62719	0.453664	302	0.513327	5.158	1	1.74623	1
Temp27 Age1 LB / Temp30 Age10 Naïve	3.48008	0.922675	302	1.16176	10.4247	1	4.70355	0.0043849
Temp27 Age1 LB / Temp32 Age10 Naïve	3.8591	1.03638	302	1.27016	11.725	1	5.02853	0.000957283
Temp27 Age1 LB / Temp27 Age15 Naïve	1.40111	0.374717	302	0.463281	4.23742	1	1.26108	1
Temp27 Age1 LB / Temp30 Age15 Naïve	4.79619	1.39329	302	1.44156	15.9573	1	5.397	0.000154782
Temp27 Age1 LB / Temp32 Age15 Naïve	8.92604	2.58777	302	2.68936	29.6257	1	7.55046	5.83837e-10
Temp30 Age1 LB / Temp27 Age1 Naïve	0.482648	0.128013	302	0.161055	1.44639	1	-2.74654	0.999272
Temp30 Age1 LB / Temp30 Age1 Naïve	0.786744	0.106086	302	0.450304	1.37455	1	-1.77877	1
Temp30 Age1 LB / Temp32 Age1 Naïve	2.39018	0.692524	302	0.720666	7.92731	1	3.00744	0.960297
Temp30 Age1 LB / Temp27 Age5 Naïve	0.680416	0.178419	302	0.229896	2.01381	1	-1.46843	1
Temp30 Age1 LB / Temp30 Age5 Naïve	1.4882	0.406957	302	0.479985	4.6142	1	1.45387	1
Temp30 Age1 LB / Temp32 Age5 Naïve	3.015	0.818919	302	0.979854	9.27714	1	4.06311	0.0673279
Temp30 Age1 LB / Temp27 Age10 Naïve	0.998239	0.278122	302	0.31516	3.16183	1	-0.00632667	1
Temp30 Age1 LB / Temp30 Age10 Naïve	2.13494	0.566013	302	0.712742	6.39497	1	2.86075	0.993973
Temp30 Age1 LB / Temp32 Age10 Naïve	2.36746	0.636318	302	0.778496	7.19961	1	3.20644	0.813564
Temp30 Age1 LB / Temp27 Age15 Naïve	0.859546	0.229963	302	0.284096	2.6006	1	-0.565711	1
Temp30 Age1 LB / Temp30 Age15 Naïve	2.94234	0.855093	302	0.883929	9.79418	1	3.7135	0.240119
Temp30 Age1 LB / Temp32 Age15 Naïve	5.4759	1.58835	302	1.64883	18.1859	1	5.86204	1.3502e-05
Temp30 Age1 LB / Temp27 Age1 LB	0.613475	0.144093	302	0.232106	1.62147	1	-2.08027	1
Temp32 Age1 LB / Temp27 Age1 Naïve	0.158867	0.0458036	302	0.0481833	0.523807	1	-6.38085	7.45679e-07
Temp32 Age1 LB / Temp30 Age1 Naïve	0.258963	0.0774035	302	0.0751758	0.892064	1	-4.52017	0.00996904
Temp32 Age1 LB / Temp32 Age1 Naïve	0.786744	0.106086	302	0.450304	1.37455	1	-1.77877	1
Temp32 Age1 LB / Temp27 Age5 Naïve	0.223964	0.0640019	302	0.0686459	0.730704	1	-5.23595	0.000347483
Temp32 Age1 LB / Temp30 Age5 Naïve	0.489853	0.145129	302	0.143757	1.66918	1	-2.40877	1
Temp32 Age1 LB / Temp32 Age5 Naïve	0.99241	0.292076	302	0.293616	3.35431	1	-0.0258878	1
Temp32 Age1 LB / Temp27 Age10 Naïve	0.328578	0.0989059	302	0.094554	1.14182	1	-3.69746	0.253028
Temp32 Age1 LB / Temp30 Age10 Naïve	0.702731	0.202647	302	0.213084	2.31754	1	-1.22336	1
Temp32 Age1 LB / Temp32 Age10 Naïve	0.779266	0.227153	302	0.233254	2.60341	1	-0.855594	1
Temp32 Age1 LB / Temp27 Age15 Naïve	0.282926	0.0821699	302	0.0850618	0.941047	1	-4.34726	0.0210535
Temp32 Age1 LB / Temp30 Age15 Naïve	0.968493	0.301879	302	0.266644	3.51772	1	-0.102708	1
Temp32 Age1 LB / Temp32 Age15 Naïve	1.80243	0.561746	302	0.496324	6.54564	1	1.89032	1
Temp32 Age1 LB / Temp27 Age1 LB	0.20193	0.051581	302	0.0701682	0.581112	1	-6.26304	1.46212e-06
Temp32 Age1 LB / Temp30 Age1 LB	0.329157	0.0861246	302	0.111476	0.971909	1	-4.24694	0.0320618
Temp27 Age5 LB / Temp27 Age1 Naïve	0.558071	0.144555	302	0.191067	1.63002	1	-2.25178	1
Temp27 Age5 LB / Temp30 Age1 Naïve	0.909688	0.245885	302	0.29726	2.78387	1	-0.350184	1
Temp27 Age5 LB / Temp32 Age1 Naïve	2.76369	0.784478	302	0.853829	8.94556	1	3.58133	0.361947
Temp27 Age5 LB / Temp27 Age5 Naïve	0.786744	0.106086	302	0.450304	1.37455	1	-1.77877	1
Temp27 Age5 LB / Temp30 Age5 Naïve	1.72076	0.460664	302	0.568346	5.2099	1	2.02745	1
Temp27 Age5 LB / Temp32 Age5 Naïve	3.48615	0.926415	302	1.16085	10.4693	1	4.6993	0.00447039
Temp27 Age5 LB / Temp27 Age10 Naïve	1.15423	0.31515	302	0.372913	3.57256	1	0.525332	1
Temp27 Age5 LB / Temp30 Age10 Naïve	2.46856	0.63945	302	0.845125	7.21054	1	3.48844	0.467257
Temp27 Age5 LB / Temp32 Age10 Naïve	2.73742	0.719167	302	0.923007	8.11854	1	3.83308	0.159472
Temp27 Age5 LB / Temp27 Age15 Naïve	0.993867	0.259794	302	0.336949	2.93152	1	-0.0235335	1
Temp27 Age5 LB / Temp30 Age15 Naïve	3.40214	0.96981	302	1.04584	11.0673	1	4.29527	0.0262148
Temp27 Age5 LB / Temp32 Age15 Naïve	6.33161	1.80137	302	1.95085	20.5496	1	6.48693	4.03546e-07
Temp27 Age5 LB / Temp27 Age1 LB	0.709342	0.158241	302	0.281805	1.78551	1	-1.53943	1
Temp27 Age5 LB / Temp30 Age1 LB	1.15627	0.265508	302	0.44709	2.99036	1	0.632332	1
Temp27 Age5 LB / Temp32 Age1 LB	3.51282	0.881259	302	1.24397	9.91974	1	5.00825	0.00105512
Temp30 Age5 LB / Temp27 Age1 Naïve	0.255154	0.0682582	302	0.0843406	0.77191	1	-5.10578	0.000658795
Temp30 Age5 LB / Temp30 Age1 Naïve	0.415915	0.115769	302	0.131455	1.31593	1	-3.15172	0.866881
Temp30 Age5 LB / Temp32 Age1 Naïve	1.26358	0.368575	302	0.377915	4.22483	1	0.802033	1
Temp30 Age5 LB / Temp27 Age5 Naïve	0.359705	0.0952147	302	0.120293	1.0756	1	-3.86272	0.143423
Temp30 Age5 LB / Temp30 Age5 Naïve	0.786744	0.106086	302	0.450304	1.37455	1	-1.77877	1
Temp30 Age5 LB / Temp32 Age5 Naïve	1.59389	0.43656	302	0.513137	4.95091	1	1.70203	1
Temp30 Age5 LB / Temp27 Age10 Naïve	0.527723	0.148225	302	0.165057	1.68725	1	-2.27567	1
Temp30 Age5 LB / Temp30 Age10 Naïve	1.12864	0.301873	302	0.373154	3.4137	1	0.452458	1
Temp30 Age5 LB / Temp32 Age10 Naïve	1.25157	0.339052	302	0.407951	3.83972	1	0.828329	1
Temp30 Age5 LB / Temp27 Age15 Naïve	0.454403	0.122612	302	0.148771	1.38791	1	-2.9232	0.985172
Temp30 Age5 LB / Temp30 Age15 Naïve	1.55548	0.45517	302	0.463429	5.22091	1	1.50974	1
Temp30 Age5 LB / Temp32 Age15 Naïve	2.89485	0.845617	302	0.864305	9.69587	1	3.63881	0.304648
Temp30 Age5 LB / Temp27 Age1 LB	0.324316	0.0760846	302	0.122846	0.8562	1	-4.79981	0.0028179
Temp30 Age5 LB / Temp30 Age1 LB	0.528654	0.127257	302	0.19524	1.43144	1	-2.648	0.999936
Temp30 Age5 LB / Temp32 Age1 LB	1.60608	0.419578	302	0.544854	4.7343	1	1.81363	1
Temp30 Age5 LB / Temp27 Age5 LB	0.457207	0.104944	302	0.176853	1.18199	1	-3.40961	0.565654
Temp32 Age5 LB / Temp27 Age1 Naïve	0.125944	0.0334535	302	0.0419583	0.378037	1	-7.80024	1.14338e-10
Temp32 Age5 LB / Temp30 Age1 Naïve	0.205296	0.0567932	302	0.0653461	0.64497	1	-5.72331	2.83986e-05
Temp32 Age5 LB / Temp32 Age1 Naïve	0.6237	0.180746	302	0.188008	2.06908	1	-1.62903	1
Temp32 Age5 LB / Temp27 Age5 Naïve	0.17755	0.0466635	302	0.0598412	0.526794	1	-6.57678	2.3855e-07
Temp32 Age5 LB / Temp30 Age5 Naïve	0.388336	0.106404	302	0.124968	1.20675	1	-3.45215	0.511837
Temp32 Age5 LB / Temp32 Age5 Naïve	0.786744	0.106086	302	0.450304	1.37455	1	-1.77877	1
Temp32 Age5 LB / Temp27 Age10 Naïve	0.260484	0.0726982	302	0.0820769	0.826685	1	-4.82002	0.00256572
Temp32 Age5 LB / Temp30 Age10 Naïve	0.557098	0.147955	302	0.185629	1.67192	1	-2.20277	1
Temp32 Age5 LB / Temp32 Age10 Naïve	0.617772	0.166185	302	0.20295	1.88048	1	-1.79042	1
Temp32 Age5 LB / Temp27 Age15 Naïve	0.224293	0.0600972	302	0.0740101	0.679735	1	-5.57885	6.07237e-05
Temp32 Age5 LB / Temp30 Age15 Naïve	0.767784	0.223295	302	0.230451	2.55799	1	-0.908596	1
Temp32 Age5 LB / Temp32 Age15 Naïve	1.4289	0.415082	302	0.429489	4.75391	1	1.22862	1
Temp32 Age5 LB / Temp27 Age1 LB	0.160082	0.0371993	302	0.0611973	0.418748	1	-7.88406	6.56222e-11
Temp32 Age5 LB / Temp30 Age1 LB	0.260943	0.062283	302	0.0971851	0.700635	1	-5.62858	4.68234e-05
Temp32 Age5 LB / Temp32 Age1 LB	0.792761	0.205381	302	0.271368	2.31593	1	-0.896409	1
Temp32 Age5 LB / Temp27 Age5 LB	0.225677	0.0512956	302	0.088106	0.578054	1	-6.54937	2.80194e-07
Temp32 Age5 LB / Temp30 Age5 LB	0.493599	0.117705	302	0.184003	1.32411	1	-2.96075	0.976301
Temp27 Age10 LB / Temp27 Age1 Naïve	0.38039	0.103076	302	0.123952	1.16736	1	-3.56698	0.37724
Temp27 Age10 LB / Temp30 Age1 Naïve	0.620059	0.174641	302	0.193316	1.98883	1	-1.69692	1
Temp27 Age10 LB / Temp32 Age1 Naïve	1.88378	0.555375	302	0.556159	6.38057	1	2.14801	1
Temp27 Age10 LB / Temp27 Age5 Naïve	0.536258	0.143846	302	0.176731	1.62718	1	-2.32307	1
Temp27 Age10 LB / Temp30 Age5 Naïve	1.1729	0.327353	302	0.369562	3.7225	1	0.571413	1
Temp27 Age10 LB / Temp32 Age5 Naïve	2.37622	0.65868	302	0.754621	7.48246	1	3.12237	0.891593
Temp27 Age10 LB / Temp27 Age10 Naïve	0.786744	0.106086	302	0.450304	1.37455	1	-1.77877	1
Temp27 Age10 LB / Temp30 Age10 Naïve	1.68261	0.455808	302	0.548473	5.16195	1	1.92086	1
Temp27 Age10 LB / Temp32 Age10 Naïve	1.86587	0.51168	302	0.599864	5.80377	1	2.27446	1
Temp27 Age10 LB / Temp27 Age15 Naïve	0.677436	0.185113	302	0.218672	2.09867	1	-1.42518	1
Temp27 Age10 LB / Temp30 Age15 Naïve	2.31895	0.685675	302	0.6822	7.88265	1	2.84466	0.995348
Temp27 Age10 LB / Temp32 Age15 Naïve	4.31573	1.27437	302	1.27172	14.646	1	4.95207	0.00137953
Temp27 Age10 LB / Temp27 Age1 LB	0.483499	0.115835	302	0.17941	1.303	1	-3.03331	0.948663
Temp27 Age10 LB / Temp30 Age1 LB	0.788132	0.193525	302	0.285309	2.17712	1	-0.96962	1
Temp27 Age10 LB / Temp32 Age1 LB	2.39439	0.636123	302	0.797534	7.18856	1	3.2865	0.721925
Temp27 Age10 LB / Temp27 Age5 LB	0.681616	0.159954	302	0.258114	1.79998	1	-1.63332	1
Temp27 Age10 LB / Temp30 Age5 LB	1.49083	0.365819	302	0.540068	4.11535	1	1.6274	1
Temp27 Age10 LB / Temp32 Age5 LB	3.02032	0.734764	302	1.10372	8.26508	1	4.5437	0.00898603
Temp30 Age10 LB / Temp27 Age1 Naïve	0.17786	0.0465842	302	0.0601704	0.525743	1	-6.59282	2.17065e-07
Temp30 Age10 LB / Temp30 Age1 Naïve	0.289922	0.0791867	302	0.0936334	0.897703	1	-4.53315	0.00941481
Temp30 Age10 LB / Temp32 Age1 Naïve	0.880802	0.252342	302	0.269164	2.88231	1	-0.443023	1
Temp30 Age10 LB / Temp27 Age5 Naïve	0.25074	0.0649566	302	0.0858338	0.732465	1	-5.33985	0.000206678
Temp30 Age10 LB / Temp30 Age5 Naïve	0.548416	0.148326	302	0.179083	1.67945	1	-2.22108	1
Temp30 Age10 LB / Temp32 Age5 Naïve	1.11106	0.298314	302	0.365775	3.37487	1	0.392225	1
Temp30 Age10 LB / Temp27 Age10 Naïve	0.36786	0.101407	302	0.117564	1.15104	1	-3.62776	0.315162
Temp30 Age10 LB / Temp30 Age10 Naïve	0.786744	0.106086	302	0.450304	1.37455	1	-1.77877	1
Temp30 Age10 LB / Temp32 Age10 Naïve	0.87243	0.231539	302	0.290924	2.61626	1	-0.514223	1
Temp30 Age10 LB / Temp27 Age15 Naïve	0.316751	0.0837111	302	0.106114	0.945506	1	-4.35007	0.0208036
Temp30 Age10 LB / Temp30 Age15 Naïve	1.08428	0.311785	302	0.329896	3.56374	1	0.281396	1
Temp30 Age10 LB / Temp32 Age15 Naïve	2.01792	0.579182	302	0.615307	6.61782	1	2.44606	1
Temp30 Age10 LB / Temp27 Age1 LB	0.226071	0.0511863	302	0.0885818	0.576959	1	-6.56712	2.52481e-07
Temp30 Age10 LB / Temp30 Age1 LB	0.368509	0.0858411	302	0.140547	0.966217	1	-4.28558	0.0272998
Temp30 Age10 LB / Temp32 Age1 LB	1.11955	0.284188	302	0.391616	3.20058	1	0.444884	1
Temp30 Age10 LB / Temp27 Age5 LB	0.318705	0.0704936	302	0.127611	0.795961	1	-5.16977	0.000481787
Temp30 Age10 LB / Temp30 Age5 LB	0.697071	0.162227	302	0.266096	1.82606	1	-1.55061	1
Temp30 Age10 LB / Temp32 Age5 LB	1.41222	0.325514	302	0.544085	3.66553	1	1.49746	1
Temp30 Age10 LB / Temp27 Age10 LB	0.467573	0.111146	302	0.174846	1.25038	1	-3.19804	0.82232
Temp32 Age10 LB / Temp27 Age1 Naïve	0.160392	0.0431141	302	0.0527355	0.48782	1	-6.8084	6.00944e-08
Temp32 Age10 LB / Temp30 Age1 Naïve	0.261448	0.0731973	302	0.0820812	0.832772	1	-4.79167	0.00292607
Temp32 Age10 LB / Temp32 Age1 Naïve	0.794294	0.232553	302	0.236493	2.66774	1	-0.786604	1
Temp32 Age10 LB / Temp27 Age5 Naïve	0.226113	0.060191	302	0.0751506	0.68033	1	-5.585	5.88095e-05
Temp32 Age10 LB / Temp30 Age5 Naïve	0.494554	0.137082	302	0.157065	1.55721	1	-2.5402	0.999998
Temp32 Age10 LB / Temp32 Age5 Naïve	1.00193	0.275761	302	0.320788	3.12939	1	0.00701749	1
Temp32 Age10 LB / Temp27 Age10 Naïve	0.331731	0.0936174	302	0.103186	1.06648	1	-3.90998	0.120699
Temp32 Age10 LB / Temp30 Age10 Naïve	0.709474	0.190722	302	0.233255	2.15796	1	-1.2768	1
Temp32 Age10 LB / Temp32 Age10 Naïve	0.786744	0.106086	302	0.450304	1.37455	1	-1.77877	1
Temp32 Age10 LB / Temp27 Age15 Naïve	0.285641	0.0774501	302	0.0930119	0.877208	1	-4.62122	0.00636218
Temp32 Age10 LB / Temp30 Age15 Naïve	0.977787	0.287209	302	0.289979	3.29702	1	-0.0764763	1
Temp32 Age10 LB / Temp32 Age15 Naïve	1.81973	0.533495	302	0.540925	6.12176	1	2.04209	1
Temp32 Age10 LB / Temp27 Age1 LB	0.203867	0.0473774	302	0.0779304	0.533321	1	-6.84308	4.87486e-08
Temp32 Age10 LB / Temp30 Age1 LB	0.332316	0.0794295	302	0.123596	0.893505	1	-4.60915	0.00671586
Temp32 Age10 LB / Temp32 Age1 LB	1.0096	0.261645	302	0.345468	2.95044	1	0.0368519	1
Temp32 Age10 LB / Temp27 Age5 LB	0.287404	0.0653859	302	0.112108	0.736798	1	-5.48061	0.000100964
Temp32 Age10 LB / Temp30 Age5 LB	0.628608	0.149982	302	0.234205	1.68718	1	-1.94577	1
Temp32 Age10 LB / Temp32 Age5 LB	1.27352	0.301034	302	0.478851	3.38696	1	1.02286	1
Temp32 Age10 LB / Temp27 Age10 LB	0.42165	0.102627	302	0.154008	1.15441	1	-3.54809	0.397954
Temp32 Age10 LB / Temp30 Age10 LB	0.901785	0.207934	302	0.347312	2.34146	1	-0.448342	1
Temp27 Age15 LB / Temp27 Age1 Naïve	0.441768	0.117571	302	0.146863	1.32886	1	-3.06973	0.928595
Temp27 Age15 LB / Temp30 Age1 Naïve	0.720108	0.199677	302	0.2286	2.2684	1	-1.18416	1
Temp27 Age15 LB / Temp32 Age1 Naïve	2.18773	0.635074	302	0.658125	7.27244	1	2.69685	0.999768
Temp27 Age15 LB / Temp27 Age5 Naïve	0.622786	0.163993	302	0.209467	1.85167	1	-1.79838	1
Temp27 Age15 LB / Temp30 Age5 Naïve	1.36215	0.374085	302	0.437205	4.24392	1	1.12541	1
Temp27 Age15 LB / Temp32 Age5 Naïve	2.75964	0.752461	302	0.892965	8.52843	1	3.72285	0.232831
Temp27 Age15 LB / Temp27 Age10 Naïve	0.91369	0.255632	302	0.287077	2.90803	1	-0.322627	1
Temp27 Age15 LB / Temp30 Age10 Naïve	1.95411	0.520113	302	0.649561	5.87867	1	2.51701	0.999999
Temp27 Age15 LB / Temp32 Age10 Naïve	2.16694	0.584223	302	0.710112	6.61251	1	2.8683	0.993222
Temp27 Age15 LB / Temp27 Age15 Naïve	0.786744	0.106086	302	0.450304	1.37455	1	-1.77877	1
Temp27 Age15 LB / Temp30 Age15 Naïve	2.69313	0.784889	302	0.806305	8.99529	1	3.39932	0.578833
Temp27 Age15 LB / Temp32 Age15 Naïve	5.0121	1.45821	302	1.50372	16.706	1	5.5402	7.42311e-05
Temp27 Age15 LB / Temp27 Age1 LB	0.561514	0.129264	302	0.216596	1.4557	1	-2.50696	0.999999
Temp27 Age15 LB / Temp30 Age1 LB	0.915302	0.216698	302	0.343632	2.43801	1	-0.373819	1
Temp27 Age15 LB / Temp32 Age1 LB	2.78074	0.715067	302	0.959466	8.0592	1	3.97713	0.0938498
Temp27 Age15 LB / Temp27 Age5 LB	0.791599	0.178156	302	0.311923	2.00892	1	-1.0384	1
Temp27 Age15 LB / Temp30 Age5 LB	1.73138	0.409472	302	0.650686	4.60695	1	2.32101	1
Temp27 Age15 LB / Temp32 Age5 LB	3.50767	0.821778	302	1.33041	9.24806	1	5.35661	0.000189915
Temp27 Age15 LB / Temp27 Age10 LB	1.16136	0.28039	302	0.427639	3.15393	1	0.619581	1
Temp27 Age15 LB / Temp30 Age10 LB	2.4838	0.56727	302	0.965323	6.39086	1	3.98351	0.0915986
Temp27 Age15 LB / Temp32 Age10 LB	2.75431	0.645482	302	1.04436	7.26401	1	4.32325	0.0233049
Temp30 Age15 LB / Temp27 Age1 Naïve	0.129054	0.0370316	302	0.0393632	0.423109	1	-7.13555	8.10684e-09
Temp30 Age15 LB / Temp30 Age1 Naïve	0.210365	0.0625511	302	0.0614621	0.720015	1	-5.24277	0.000335917
Temp30 Age15 LB / Temp32 Age1 Naïve	0.639103	0.19773	302	0.177649	2.29921	1	-1.44702	1
Temp30 Age15 LB / Temp27 Age5 Naïve	0.181935	0.0517521	302	0.0560679	0.590359	1	-5.9908	6.69167e-06
Temp30 Age15 LB / Temp30 Age5 Naïve	0.397926	0.117294	302	0.117511	1.3475	1	-3.12621	0.888527
Temp30 Age15 LB / Temp32 Age5 Naïve	0.806173	0.236117	302	0.239924	2.70884	1	-0.735633	1
Temp30 Age15 LB / Temp27 Age10 Naïve	0.266916	0.079933	302	0.0773021	0.921634	1	-4.41055	0.0160648
Temp30 Age15 LB / Temp30 Age10 Naïve	0.570855	0.163795	302	0.174131	1.87144	1	-1.95386	1
Temp30 Age15 LB / Temp32 Age10 Naïve	0.633028	0.183571	302	0.190667	2.1017	1	-1.57675	1
Temp30 Age15 LB / Temp27 Age15 Naïve	0.229832	0.0664462	302	0.0694778	0.760281	1	-5.08602	0.000725192
Temp30 Age15 LB / Temp30 Age15 Naïve	0.786744	0.106086	302	0.450304	1.37455	1	-1.77877	1
Temp30 Age15 LB / Temp32 Age15 Naïve	1.46418	0.454008	302	0.405836	5.28253	1	1.2297	1
Temp30 Age15 LB / Temp27 Age1 LB	0.164035	0.0418794	302	0.0570318	0.471799	1	-7.08038	1.14159e-08
Temp30 Age15 LB / Temp30 Age1 LB	0.267387	0.069856	302	0.0907055	0.78822	1	-5.04895	0.000867627
Temp30 Age15 LB / Temp32 Age1 LB	0.812339	0.227246	302	0.255272	2.58507	1	-0.74296	1
Temp30 Age15 LB / Temp27 Age5 LB	0.23125	0.0579991	302	0.0819123	0.652851	1	-5.83818	1.53579e-05
Temp30 Age15 LB / Temp30 Age5 LB	0.505789	0.131966	302	0.171822	1.48888	1	-2.61253	0.999977
Temp30 Age15 LB / Temp32 Age5 LB	1.0247	0.265236	302	0.351091	2.99068	1	0.0942465	1
Temp30 Age15 LB / Temp27 Age10 LB	0.339267	0.0900001	302	0.113189	1.01691	1	-4.07485	0.0642929
Temp30 Age15 LB / Temp30 Age10 LB	0.725592	0.184027	302	0.254038	2.07246	1	-1.26474	1
Temp30 Age15 LB / Temp32 Age10 LB	0.804617	0.208277	302	0.275676	2.34844	1	-0.839817	1
Temp30 Age15 LB / Temp27 Age15 LB	0.29213	0.0750942	302	0.100835	0.846333	1	-4.78709	0.00298871
Temp32 Age15 LB / Temp27 Age1 Naïve	0.0693439	0.0204492	302	0.0204665	0.234948	1	-9.04959	0
Temp32 Age15 LB / Temp30 Age1 Naïve	0.113035	0.0344815	302	0.0319885	0.399421	1	-7.14651	7.57235e-09
Temp32 Age15 LB / Temp32 Age1 Naïve	0.343406	0.108953	302	0.0923917	1.27639	1	-3.36887	0.617978
Temp32 Age15 LB / Temp27 Age5 Naïve	0.0977581	0.0285953	302	0.0291389	0.327969	1	-7.9493	4.25793e-11
Temp32 Age15 LB / Temp30 Age5 Naïve	0.213816	0.0646947	302	0.0611336	0.747826	1	-5.09842	0.000682792
Temp32 Age15 LB / Temp32 Age5 Naïve	0.433177	0.13035	302	0.124705	1.5047	1	-2.78021	0.998543
Temp32 Age15 LB / Temp27 Age10 Naïve	0.143421	0.044068	302	0.0402181	0.511451	1	-6.32022	1.0557e-06
Temp32 Age15 LB / Temp30 Age10 Naïve	0.306735	0.0904681	302	0.090515	1.03946	1	-4.00683	0.0837781
Temp32 Age15 LB / Temp32 Age10 Naïve	0.340142	0.10132	302	0.0991612	1.16675	1	-3.62029	0.322401
Temp32 Age15 LB / Temp27 Age15 Naïve	0.123495	0.0366874	302	0.0361211	0.422215	1	-7.04045	1.46092e-08
Temp32 Age15 LB / Temp30 Age15 Naïve	0.422738	0.134422	302	0.113402	1.57588	1	-2.70772	0.999698
Temp32 Age15 LB / Temp32 Age15 Naïve	0.786744	0.106086	302	0.450304	1.37455	1	-1.77877	1
Temp32 Age15 LB / Temp27 Age1 LB	0.0881404	0.0228696	302	0.0301215	0.257913	1	-9.36078	0
Temp32 Age15 LB / Temp30 Age1 LB	0.143674	0.0381249	302	0.0479179	0.430783	1	-7.31169	2.6855e-09
Temp32 Age15 LB / Temp32 Age1 LB	0.43649	0.124008	302	0.134712	1.4143	1	-2.91793	0.986174
Temp32 Age15 LB / Temp27 Age5 LB	0.124257	0.0316964	302	0.0432406	0.357064	1	-8.17523	9.26725e-12
Temp32 Age15 LB / Temp30 Age5 LB	0.271773	0.0720362	302	0.0907528	0.813867	1	-4.91507	0.00164371
Temp32 Age15 LB / Temp32 Age5 LB	0.550595	0.144928	302	0.185264	1.63634	1	-2.26713	1
Temp32 Age15 LB / Temp27 Age10 LB	0.182297	0.0491253	302	0.0597708	0.555993	1	-6.31632	1.07953e-06
Temp32 Age15 LB / Temp30 Age10 LB	0.389879	0.100542	302	0.134118	1.13338	1	-3.65254	0.291943
Temp32 Age15 LB / Temp32 Age10 LB	0.432342	0.113696	302	0.14562	1.28361	1	-3.18863	0.831889
Temp32 Age15 LB / Temp27 Age15 LB	0.156969	0.041013	302	0.0532426	0.462774	1	-7.08704	1.0955e-08
Temp32 Age15 LB / Temp30 Age15 LB	0.537326	0.152403	302	0.166156	1.73764	1	-2.18999	1
Temp27 Age1 E_coli / Temp27 Age1 Naïve	0.410263	0.0559637	302	0.233302	0.721452	1	-6.5315	3.11113e-07
Temp27 Age1 E_coli / Temp30 Age1 Naïve	0.668754	0.183163	302	0.215306	2.07719	1	-1.469	1
Temp27 Age1 E_coli / Temp32 Age1 Naïve	2.03171	0.590914	302	0.609785	6.76938	1	2.43731	1
Temp27 Age1 E_coli / Temp27 Age5 Naïve	0.578372	0.15297	302	0.193595	1.72791	1	-2.07021	1
Temp27 Age1 E_coli / Temp30 Age5 Naïve	1.26501	0.342963	302	0.411972	3.88438	1	0.867094	1
Temp27 Age1 E_coli / Temp32 Age5 Naïve	2.56283	0.689899	302	0.841286	7.80723	1	3.49604	0.458135
Temp27 Age1 E_coli / Temp27 Age10 Naïve	0.84853	0.232769	302	0.272696	2.64031	1	-0.598754	1
Temp27 Age1 E_coli / Temp30 Age10 Naïve	1.81475	0.479691	302	0.607835	5.41814	1	2.25458	1
Temp27 Age1 E_coli / Temp32 Age10 Naïve	2.0124	0.535277	302	0.66942	6.04966	1	2.62917	0.999963
Temp27 Age1 E_coli / Temp27 Age15 Naïve	0.730637	0.196031	302	0.240729	2.21756	1	-1.16972	1
Temp27 Age1 E_coli / Temp30 Age15 Naïve	2.50107	0.719089	302	0.761076	8.21907	1	3.18844	0.832074
Temp27 Age1 E_coli / Temp32 Age15 Naïve	4.65466	1.34576	302	1.40702	15.3984	1	5.31911	0.000229407
Temp27 Age1 E_coli / Temp27 Age1 LB	0.52147	0.083678	302	0.268443	1.01299	1	-4.05759	0.0688007
Temp27 Age1 E_coli / Temp30 Age1 LB	0.850027	0.239147	302	0.265355	2.72293	1	-0.577548	1
Temp27 Age1 E_coli / Temp32 Age1 LB	2.58243	0.78084	302	0.738989	9.02444	1	3.13769	0.879049
Temp27 Age1 E_coli / Temp27 Age5 LB	0.735146	0.202986	302	0.234507	2.30458	1	-1.11433	1
Temp27 Age1 E_coli / Temp30 Age5 LB	1.60791	0.451908	302	0.502541	5.14459	1	1.68983	1
Temp27 Age1 E_coli / Temp32 Age5 LB	3.25752	0.909668	302	1.02573	10.3452	1	4.22903	0.0345241
Temp27 Age1 E_coli / Temp27 Age10 LB	1.07853	0.305515	302	0.334013	3.4826	1	0.266891	1
Temp27 Age1 E_coli / Temp30 Age10 LB	2.30666	0.636589	302	0.736234	7.22691	1	3.02851	0.95098
Temp27 Age1 E_coli / Temp32 Age10 LB	2.55789	0.714193	302	0.805566	8.12197	1	3.36369	0.624634
Temp27 Age1 E_coli / Temp27 Age15 LB	0.928685	0.26066	302	0.290707	2.96675	1	-0.263598	1
Temp27 Age1 E_coli / Temp30 Age15 LB	3.17901	0.947216	302	0.926446	10.9085	1	3.88163	0.13392
Temp27 Age1 E_coli / Temp32 Age15 LB	5.91636	1.79637	302	1.68421	20.7832	1	5.85493	1.40306e-05
Temp30 Age1 E_coli / Temp27 Age1 Naïve	0.251686	0.0677867	302	0.082573	0.767151	1	-5.12223	0.000608056
Temp30 Age1 E_coli / Temp30 Age1 Naïve	0.410263	0.0559637	302	0.233302	0.721452	1	-6.5315	3.11113e-07
Temp30 Age1 E_coli / Temp32 Age1 Naïve	1.24641	0.366717	302	0.3689	4.21124	1	0.748637	1
Temp30 Age1 E_coli / Temp27 Age5 Naïve	0.354816	0.0949931	302	0.117184	1.07433	1	-3.87023	0.139585
Temp30 Age1 E_coli / Temp30 Age5 Naïve	0.776053	0.212776	302	0.249551	2.41337	1	-0.92471	1
Temp30 Age1 E_coli / Temp32 Age5 Naïve	1.57223	0.428269	302	0.509315	4.85341	1	1.66117	1
Temp30 Age1 E_coli / Temp27 Age10 Naïve	0.520551	0.144364	302	0.165221	1.64007	1	-2.35412	1
Temp30 Age1 E_coli / Temp30 Age10 Naïve	1.11331	0.297961	302	0.367822	3.3697	1	0.401044	1
Temp30 Age1 E_coli / Temp32 Age10 Naïve	1.23456	0.332725	302	0.404733	3.76578	1	0.781839	1
Temp30 Age1 E_coli / Temp27 Age15 Naïve	0.448228	0.121769	302	0.145638	1.3795	1	-2.9538	0.978191
Temp30 Age1 E_coli / Temp30 Age15 Naïve	1.53434	0.44601	302	0.460812	5.10882	1	1.47273	1
Temp30 Age1 E_coli / Temp32 Age15 Naïve	2.85552	0.834691	302	0.85186	9.57195	1	3.58954	0.353368
Temp30 Age1 E_coli / Temp27 Age1 LB	0.319908	0.0919892	302	0.0973339	1.05145	1	-3.96358	0.098797
Temp30 Age1 E_coli / Temp30 Age1 LB	0.52147	0.083678	302	0.268443	1.01299	1	-4.05759	0.0688007
Temp30 Age1 E_coli / Temp32 Age1 LB	1.58426	0.491893	302	0.438367	5.7255	1	1.48191	1
Temp30 Age1 E_coli / Temp27 Age5 LB	0.450993	0.12833	302	0.138931	1.464	1	-2.79847	0.997932
Temp30 Age1 E_coli / Temp30 Age5 LB	0.986411	0.285318	302	0.298016	3.26494	1	-0.0473042	1
Temp30 Age1 E_coli / Temp32 Age5 LB	1.9984	0.574759	302	0.607872	6.56983	1	2.40725	1
Temp30 Age1 E_coli / Temp27 Age10 LB	0.661653	0.192795	302	0.198141	2.20946	1	-1.41742	1
Temp30 Age1 E_coli / Temp30 Age10 LB	1.41508	0.402558	302	0.436053	4.59222	1	1.22044	1
Temp30 Age1 E_coli / Temp32 Age10 LB	1.5692	0.451668	302	0.476874	5.16359	1	1.56537	1
Temp30 Age1 E_coli / Temp27 Age15 LB	0.569725	0.164729	302	0.172205	1.88488	1	-1.94579	1
Temp30 Age1 E_coli / Temp30 Age15 LB	1.95024	0.596715	302	0.549821	6.91761	1	2.18307	1
Temp30 Age1 E_coli / Temp32 Age15 LB	3.62953	1.13068	302	1.00001	13.1734	1	4.13807	0.0499937
Temp30 Age1 E_coli / Temp27 Age1 E_coli	0.613475	0.144093	302	0.232106	1.62147	1	-2.08027	1
Temp32 Age1 E_coli / Temp27 Age1 Naïve	0.0828443	0.023885	302	0.0251263	0.273147	1	-8.63922	3.75699e-13
Temp32 Age1 E_coli / Temp30 Age1 Naïve	0.135041	0.0399624	302	0.0396868	0.459501	1	-6.76576	7.76532e-08
Temp32 Age1 E_coli / Temp32 Age1 Naïve	0.410263	0.0559637	302	0.233302	0.721452	1	-6.5315	3.11113e-07
Temp32 Age1 E_coli / Temp27 Age5 Naïve	0.11679	0.0335229	302	0.0356098	0.383041	1	-7.48125	9.11697e-10
Temp32 Age1 E_coli / Temp30 Age5 Naïve	0.255443	0.0749021	302	0.0759161	0.859519	1	-4.65431	0.00548176
Temp32 Age1 E_coli / Temp32 Age5 Naïve	0.517512	0.150747	302	0.155036	1.72746	1	-2.26139	1
Temp32 Age1 E_coli / Temp27 Age10 Naïve	0.171343	0.0507428	302	0.0503098	0.583554	1	-5.95679	8.06345e-06
Temp32 Age1 E_coli / Temp30 Age10 Naïve	0.366453	0.105132	302	0.111799	1.20115	1	-3.49919	0.454375
Temp32 Age1 E_coli / Temp32 Age10 Naïve	0.406364	0.117194	302	0.123205	1.3403	1	-3.12246	0.891525
Temp32 Age1 E_coli / Temp27 Age15 Naïve	0.147537	0.0428578	302	0.0443463	0.490847	1	-6.58779	2.23585e-07
Temp32 Age1 E_coli / Temp30 Age15 Naïve	0.50504	0.155667	302	0.141059	1.80822	1	-2.21628	1
Temp32 Age1 E_coli / Temp32 Age15 Naïve	0.939914	0.291597	302	0.260345	3.39333	1	-0.199741	1
Temp32 Age1 E_coli / Temp27 Age1 LB	0.1053	0.0316905	302	0.0303094	0.365832	1	-7.47936	9.22718e-10
Temp32 Age1 E_coli / Temp30 Age1 LB	0.171646	0.052068	302	0.0489193	0.602261	1	-5.80961	1.79101e-05
Temp32 Age1 E_coli / Temp32 Age1 LB	0.52147	0.083678	302	0.268443	1.01299	1	-4.05759	0.0688007
Temp32 Age1 E_coli / Temp27 Age5 LB	0.148448	0.0442824	302	0.0432001	0.510108	1	-6.39458	6.88978e-07
Temp32 Age1 E_coli / Temp30 Age5 LB	0.324684	0.0983614	302	0.0926895	1.13734	1	-3.71323	0.240338
Temp32 Age1 E_coli / Temp32 Age5 LB	0.657789	0.198075	302	0.189205	2.28687	1	-1.39103	1
Temp32 Age1 E_coli / Temp27 Age10 LB	0.217788	0.0664164	302	0.061657	0.76928	1	-4.99816	0.00110739
Temp32 Age1 E_coli / Temp30 Age10 LB	0.465784	0.138885	302	0.135621	1.59972	1	-2.56237	0.999996
Temp32 Age1 E_coli / Temp32 Age10 LB	0.516513	0.155546	302	0.148553	1.79589	1	-2.1938	1
Temp32 Age1 E_coli / Temp27 Age15 LB	0.187529	0.0567207	302	0.0536417	0.655593	1	-5.53396	7.66696e-05
Temp32 Age1 E_coli / Temp30 Age15 LB	0.641936	0.204442	302	0.171849	2.39793	1	-1.39183	1
Temp32 Age1 E_coli / Temp32 Age15 LB	1.19469	0.387407	302	0.312242	4.57106	1	0.548562	1
Temp32 Age1 E_coli / Temp27 Age1 E_coli	0.20193	0.051581	302	0.0701682	0.581112	1	-6.26304	1.46212e-06
Temp32 Age1 E_coli / Temp30 Age1 E_coli	0.329157	0.0861246	302	0.111476	0.971909	1	-4.24694	0.0320618
Temp27 Age5 E_coli / Temp27 Age1 Naïve	0.291017	0.0752118	302	0.0998758	0.847962	1	-4.77616	0.00314335
Temp27 Age5 E_coli / Temp30 Age1 Naïve	0.474375	0.126395	302	0.157502	1.42876	1	-2.79891	0.997915
Temp27 Age5 E_coli / Temp32 Age1 Naïve	1.44118	0.4094	302	0.444839	4.6691	1	1.28651	1
Temp27 Age5 E_coli / Temp27 Age5 Naïve	0.410263	0.0559637	302	0.233302	0.721452	1	-6.5315	3.11113e-07
Temp27 Age5 E_coli / Temp30 Age5 Naïve	0.897326	0.236683	302	0.301253	2.67282	1	-0.410729	1
Temp27 Age5 E_coli / Temp32 Age5 Naïve	1.81792	0.475975	302	0.615242	5.37163	1	2.28282	1
Temp27 Age5 E_coli / Temp27 Age10 Naïve	0.601898	0.16077	302	0.199297	1.81779	1	-1.90063	1
Temp27 Age5 E_coli / Temp30 Age10 Naïve	1.28728	0.330582	302	0.444794	3.72553	1	0.983358	1
Temp27 Age5 E_coli / Temp32 Age10 Naïve	1.42748	0.369282	302	0.489399	4.16368	1	1.3758	1
Temp27 Age5 E_coli / Temp27 Age15 Naïve	0.518272	0.135211	302	0.176079	1.52548	1	-2.5193	0.999999
Temp27 Age5 E_coli / Temp30 Age15 Naïve	1.77411	0.498038	302	0.555242	5.66866	1	2.04221	1
Temp27 Age5 E_coli / Temp32 Age15 Naïve	3.30174	0.932464	302	1.02614	10.6238	1	4.22941	0.0344697
Temp27 Age5 E_coli / Temp27 Age1 LB	0.3699	0.101159	302	0.119293	1.14698	1	-3.63661	0.306727
Temp27 Age5 E_coli / Temp30 Age1 LB	0.60296	0.166208	302	0.19271	1.88657	1	-1.8353	1
Temp27 Age5 E_coli / Temp32 Age1 LB	1.83183	0.544595	302	0.53531	6.26851	1	2.03607	1
Temp27 Age5 E_coli / Temp27 Age5 LB	0.52147	0.083678	302	0.268443	1.01299	1	-4.05759	0.0688007
Temp27 Age5 E_coli / Temp30 Age5 LB	1.14056	0.31425	302	0.364725	3.56671	1	0.477332	1
Temp27 Age5 E_coli / Temp32 Age5 LB	2.31069	0.632475	302	0.744454	7.1721	1	3.0599	0.934447
Temp27 Age5 E_coli / Temp27 Age10 LB	0.765049	0.212551	302	0.242325	2.41535	1	-0.963966	1
Temp27 Age5 E_coli / Temp30 Age10 LB	1.63621	0.442375	302	0.534514	5.00865	1	1.82118	1
Temp27 Age5 E_coli / Temp32 Age10 LB	1.81442	0.49685	302	0.58428	5.63447	1	2.17563	1
Temp27 Age5 E_coli / Temp27 Age15 LB	0.658755	0.181259	302	0.210978	2.05689	1	-1.51698	1
Temp27 Age5 E_coli / Temp30 Age15 LB	2.25501	0.660436	302	0.671139	7.57675	1	2.77644	0.998647
Temp27 Age5 E_coli / Temp32 Age15 LB	4.19672	1.25348	302	1.21939	14.4437	1	4.80212	0.0027879
Temp27 Age5 E_coli / Temp27 Age1 E_coli	0.709342	0.158241	302	0.281805	1.78551	1	-1.53943	1
Temp27 Age5 E_coli / Temp30 Age1 E_coli	1.15627	0.265508	302	0.44709	2.99036	1	0.632332	1
Temp27 Age5 E_coli / Temp32 Age1 E_coli	3.51282	0.881259	302	1.24397	9.91974	1	5.00825	0.00105512
Temp30 Age5 E_coli / Temp27 Age1 Naïve	0.133055	0.0361426	302	0.0432378	0.409447	1	-7.42532	1.30418e-09
Temp30 Age5 E_coli / Temp30 Age1 Naïve	0.216887	0.060547	302	0.068319	0.688536	1	-5.47485	0.000103997
Temp30 Age5 E_coli / Temp32 Age1 Naïve	0.658917	0.195167	302	0.193434	2.24455	1	-1.40839	1
Temp30 Age5 E_coli / Temp27 Age5 Naïve	0.187575	0.0506849	302	0.0613156	0.573825	1	-6.19358	2.16548e-06
Temp30 Age5 E_coli / Temp30 Age5 Naïve	0.410263	0.0559637	302	0.233302	0.721452	1	-6.5315	3.11113e-07
Temp30 Age5 E_coli / Temp32 Age5 Naïve	0.831167	0.228342	302	0.26667	2.59062	1	-0.673129	1
Temp30 Age5 E_coli / Temp27 Age10 Naïve	0.275192	0.0769594	302	0.0865077	0.875418	1	-4.61382	0.00657695
Temp30 Age5 E_coli / Temp30 Age10 Naïve	0.588554	0.158919	302	0.192546	1.79903	1	-1.96317	1
Temp30 Age5 E_coli / Temp32 Age10 Naïve	0.652654	0.177315	302	0.212047	2.00878	1	-1.57061	1
Temp30 Age5 E_coli / Temp27 Age15 Naïve	0.236957	0.0649215	302	0.0762593	0.736287	1	-5.25541	0.000315453
Temp30 Age5 E_coli / Temp30 Age15 Naïve	0.811136	0.237453	302	0.241545	2.72388	1	-0.715032	1
Temp30 Age5 E_coli / Temp32 Age15 Naïve	1.50958	0.444407	302	0.446475	5.10405	1	1.39892	1
Temp30 Age5 E_coli / Temp27 Age1 LB	0.169121	0.0486005	302	0.0514937	0.555444	1	-6.18413	2.28378e-06
Temp30 Age5 E_coli / Temp30 Age1 LB	0.275677	0.0797675	302	0.0832528	0.912856	1	-4.45315	0.0133629
Temp30 Age5 E_coli / Temp32 Age1 LB	0.837524	0.259793	302	0.232029	3.0231	1	-0.5716	1
Temp30 Age5 E_coli / Temp27 Age5 LB	0.238419	0.0678371	302	0.0734527	0.773884	1	-5.03895	0.000910451
Temp30 Age5 E_coli / Temp30 Age5 LB	0.52147	0.083678	302	0.268443	1.01299	1	-4.05759	0.0688007
Temp30 Age5 E_coli / Temp32 Age5 LB	1.05646	0.30371	302	0.321529	3.47127	1	0.191066	1
Temp30 Age5 E_coli / Temp27 Age10 LB	0.349785	0.10189	302	0.104788	1.1676	1	-3.60611	0.336446
Temp30 Age5 E_coli / Temp30 Age10 LB	0.748087	0.212721	302	0.23064	2.42645	1	-1.02069	1
Temp30 Age5 E_coli / Temp32 Age10 LB	0.829563	0.238526	302	0.252416	2.72635	1	-0.649861	1
Temp30 Age5 E_coli / Temp27 Age15 LB	0.301187	0.0870386	302	0.0910947	0.995817	1	-4.15255	0.0471637
Temp30 Age5 E_coli / Temp30 Age15 LB	1.031	0.315204	302	0.290959	3.65332	1	0.0998682	1
Temp30 Age5 E_coli / Temp32 Age15 LB	1.91877	0.597346	302	0.529109	6.95825	1	2.09331	1
Temp30 Age5 E_coli / Temp27 Age1 E_coli	0.324316	0.0760846	302	0.122846	0.8562	1	-4.79981	0.0028179
Temp30 Age5 E_coli / Temp30 Age1 E_coli	0.528654	0.127257	302	0.19524	1.43144	1	-2.648	0.999936
Temp30 Age5 E_coli / Temp32 Age1 E_coli	1.60608	0.419578	302	0.544854	4.7343	1	1.81363	1
Temp30 Age5 E_coli / Temp27 Age5 E_coli	0.457207	0.104944	302	0.176853	1.18199	1	-3.40961	0.565654
Temp32 Age5 E_coli / Temp27 Age1 Naïve	0.0656758	0.0177138	302	0.0215125	0.200503	1	-10.0959	0
Temp32 Age5 E_coli / Temp30 Age1 Naïve	0.107055	0.0296981	302	0.0339679	0.337403	1	-8.05456	2.10392e-11
Temp32 Age5 E_coli / Temp32 Age1 Naïve	0.325241	0.095711	302	0.096239	1.09916	1	-3.81677	0.168935
Temp32 Age5 E_coli / Temp27 Age5 Naïve	0.0925869	0.0248422	302	0.0305041	0.281022	1	-8.86881	1.25233e-13
Temp32 Age5 E_coli / Temp30 Age5 Naïve	0.202506	0.0556323	302	0.0649726	0.631167	1	-5.81315	1.7573e-05
Temp32 Age5 E_coli / Temp32 Age5 Naïve	0.410263	0.0559637	302	0.233302	0.721452	1	-6.5315	3.11113e-07
Temp32 Age5 E_coli / Temp27 Age10 Naïve	0.135834	0.037736	302	0.043028	0.428813	1	-7.18594	5.92077e-09
Temp32 Age5 E_coli / Temp30 Age10 Naïve	0.29051	0.0778842	302	0.0957985	0.880972	1	-4.61074	0.00666805
Temp32 Age5 E_coli / Temp32 Age10 Naïve	0.32215	0.0868965	302	0.105512	0.98359	1	-4.19938	0.0389922
Temp32 Age5 E_coli / Temp27 Age15 Naïve	0.116962	0.0318211	302	0.0379411	0.360561	1	-7.8875	6.41194e-11
Temp32 Age5 E_coli / Temp30 Age15 Naïve	0.400376	0.116469	302	0.120139	1.33429	1	-3.14663	0.871373
Temp32 Age5 E_coli / Temp32 Age15 Naïve	0.745127	0.218124	302	0.221896	2.50214	1	-1.00501	1
Temp32 Age5 E_coli / Temp27 Age1 LB	0.0834779	0.0238335	302	0.0256141	0.27206	1	-8.69742	2.50466e-13
Temp32 Age5 E_coli / Temp30 Age1 LB	0.136074	0.0391363	302	0.0413907	0.44735	1	-6.93493	2.79053e-08
Temp32 Age5 E_coli / Temp32 Age1 LB	0.413401	0.127458	302	0.115422	1.48066	1	-2.86503	0.993556
Temp32 Age5 E_coli / Temp27 Age5 LB	0.117684	0.0332662	302	0.0365353	0.37907	1	-7.56966	5.1571e-10
Temp32 Age5 E_coli / Temp30 Age5 LB	0.257397	0.0739696	302	0.0783706	0.845384	1	-4.72252	0.0040213
Temp32 Age5 E_coli / Temp32 Age5 LB	0.52147	0.083678	302	0.268443	1.01299	1	-4.05759	0.0688007
Temp32 Age5 E_coli / Temp27 Age10 LB	0.172654	0.0499781	302	0.0521147	0.571994	1	-6.06787	4.37251e-06
Temp32 Age5 E_coli / Temp30 Age10 LB	0.369255	0.104307	302	0.114729	1.18845	1	-3.52686	0.421982
Temp32 Age5 E_coli / Temp32 Age10 LB	0.409472	0.116964	302	0.125568	1.33527	1	-3.12584	0.888822
Temp32 Age5 E_coli / Temp27 Age15 LB	0.148666	0.042685	302	0.0453126	0.487757	1	-6.63852	1.6573e-07
Temp32 Age5 E_coli / Temp30 Age15 LB	0.508902	0.154663	302	0.144697	1.78982	1	-2.22266	1
Temp32 Age5 E_coli / Temp32 Age15 LB	0.947102	0.293323	302	0.262915	3.41175	1	-0.175484	1
Temp32 Age5 E_coli / Temp27 Age1 E_coli	0.160082	0.0371993	302	0.0611973	0.418748	1	-7.88406	6.56222e-11
Temp32 Age5 E_coli / Temp30 Age1 E_coli	0.260943	0.062283	302	0.0971851	0.700635	1	-5.62858	4.68234e-05
Temp32 Age5 E_coli / Temp32 Age1 E_coli	0.792761	0.205381	302	0.271368	2.31593	1	-0.896409	1
Temp32 Age5 E_coli / Temp27 Age5 E_coli	0.225677	0.0512956	302	0.088106	0.578054	1	-6.54937	2.80194e-07
Temp32 Age5 E_coli / Temp30 Age5 E_coli	0.493599	0.117705	302	0.184003	1.32411	1	-2.96075	0.976301
Temp27 Age10 E_coli / Temp27 Age1 Naïve	0.198362	0.054956	302	0.0630326	0.62424	1	-5.8389	1.52986e-05
Temp27 Age10 E_coli / Temp30 Age1 Naïve	0.323342	0.0919632	302	0.0996625	1.04904	1	-3.96971	0.0965285
Temp27 Age10 E_coli / Temp32 Age1 Naïve	0.982332	0.295802	302	0.282555	3.41519	1	-0.0591977	1
Temp27 Age10 E_coli / Temp27 Age5 Naïve	0.279642	0.0770962	302	0.0893598	0.875112	1	-4.62192	0.00634217
Temp27 Age10 E_coli / Temp30 Age5 Naïve	0.611632	0.172378	302	0.190547	1.96326	1	-1.74439	1
Temp27 Age10 E_coli / Temp32 Age5 Naïve	1.23913	0.346958	302	0.38897	3.94744	1	0.765734	1
Temp27 Age10 E_coli / Temp27 Age10 Naïve	0.410263	0.0559637	302	0.233302	0.721452	1	-6.5315	3.11113e-07
Temp27 Age10 E_coli / Temp30 Age10 Naïve	0.877432	0.241673	302	0.28069	2.74284	1	-0.474729	1
Temp27 Age10 E_coli / Temp32 Age10 Naïve	0.972995	0.269532	302	0.309232	3.06152	1	-0.0988267	1
Temp27 Age10 E_coli / Temp27 Age15 Naïve	0.353263	0.098682	302	0.111193	1.12232	1	-3.72495	0.231225
Temp27 Age10 E_coli / Temp30 Age15 Naïve	1.20926	0.35996	302	0.352836	4.14448	1	0.638334	1
Temp27 Age10 E_coli / Temp32 Age15 Naïve	2.25052	0.673803	302	0.651968	7.76856	1	2.70931	0.999687
Temp27 Age10 E_coli / Temp27 Age1 LB	0.25213	0.0739606	302	0.0748945	0.848789	1	-4.69693	0.00451903
Temp27 Age10 E_coli / Temp30 Age1 LB	0.410987	0.121351	302	0.121115	1.39463	1	-3.0115	0.958608
Temp27 Age10 E_coli / Temp32 Age1 LB	1.2486	0.394174	302	0.338132	4.61066	1	0.703301	1
Temp27 Age10 E_coli / Temp27 Age5 LB	0.355442	0.103292	302	0.106788	1.18308	1	-3.5595	0.38537
Temp27 Age10 E_coli / Temp30 Age5 LB	0.777422	0.229398	302	0.229281	2.636	1	-0.853247	1
Temp27 Age10 E_coli / Temp32 Age5 LB	1.57501	0.462069	302	0.467787	5.30294	1	1.54839	1
Temp27 Age10 E_coli / Temp27 Age10 LB	0.52147	0.083678	302	0.268443	1.01299	1	-4.05759	0.0688007
Temp27 Age10 E_coli / Temp30 Age10 LB	1.11527	0.32383	302	0.335402	3.70847	1	0.375728	1
Temp27 Age10 E_coli / Temp32 Age10 LB	1.23674	0.362887	302	0.367247	4.16482	1	0.724128	1
Temp27 Age10 E_coli / Temp27 Age15 LB	0.449018	0.132426	302	0.132511	1.52152	1	-2.71492	0.999642
Temp27 Age10 E_coli / Temp30 Age15 LB	1.53705	0.478402	302	0.423971	5.57236	1	1.3811	1
Temp27 Age10 E_coli / Temp32 Age15 LB	2.86055	0.906348	302	0.770976	10.6135	1	3.31714	0.68393
Temp27 Age10 E_coli / Temp27 Age1 E_coli	0.483499	0.115835	302	0.17941	1.303	1	-3.03331	0.948663
Temp27 Age10 E_coli / Temp30 Age1 E_coli	0.788132	0.193525	302	0.285309	2.17712	1	-0.96962	1
Temp27 Age10 E_coli / Temp32 Age1 E_coli	2.39439	0.636123	302	0.797534	7.18856	1	3.2865	0.721925
Temp27 Age10 E_coli / Temp27 Age5 E_coli	0.681616	0.159954	302	0.258114	1.79998	1	-1.63332	1
Temp27 Age10 E_coli / Temp30 Age5 E_coli	1.49083	0.365819	302	0.540068	4.11535	1	1.6274	1
Temp27 Age10 E_coli / Temp32 Age5 E_coli	3.02032	0.734764	302	1.10372	8.26508	1	4.5437	0.00898603
Temp30 Age10 E_coli / Temp27 Age1 Naïve	0.0927486	0.024517	302	0.0310641	0.276922	1	-8.99554	0
Temp30 Age10 E_coli / Temp30 Age1 Naïve	0.151186	0.0411574	302	0.0490092	0.466384	1	-6.93988	2.70752e-08
Temp30 Age10 E_coli / Temp32 Age1 Naïve	0.459312	0.132946	302	0.138655	1.52152	1	-2.68799	0.999814
Temp30 Age10 E_coli / Temp27 Age5 Naïve	0.130753	0.0343742	302	0.0440553	0.388066	1	-7.73866	1.71444e-10
Temp30 Age10 E_coli / Temp30 Age5 Naïve	0.285983	0.0770719	302	0.0937595	0.872295	1	-4.64501	0.00571665
Temp30 Age10 E_coli / Temp32 Age5 Naïve	0.579382	0.155031	302	0.191465	1.75323	1	-2.03974	1
Temp30 Age10 E_coli / Temp27 Age10 Naïve	0.191828	0.0523106	302	0.0620644	0.5929	1	-6.05494	4.69723e-06
Temp30 Age10 E_coli / Temp30 Age10 Naïve	0.410263	0.0559637	302	0.233302	0.721452	1	-6.5315	3.11113e-07
Temp30 Age10 E_coli / Temp32 Age10 Naïve	0.454946	0.120293	302	0.152327	1.35876	1	-2.9786	0.970892
Temp30 Age10 E_coli / Temp27 Age15 Naïve	0.165176	0.0440604	302	0.0547729	0.498113	1	-6.75073	8.49734e-08
Temp30 Age10 E_coli / Temp30 Age15 Naïve	0.565419	0.161722	302	0.173122	1.84667	1	-1.99351	1
Temp30 Age10 E_coli / Temp32 Age15 Naïve	1.05228	0.302744	302	0.31996	3.46075	1	0.177136	1
Temp30 Age10 E_coli / Temp27 Age1 LB	0.117889	0.0328959	302	0.0371537	0.374064	1	-7.662	2.83027e-10
Temp30 Age10 E_coli / Temp30 Age1 LB	0.192166	0.0540446	302	0.0600144	0.615317	1	-5.86475	1.3305e-05
Temp30 Age10 E_coli / Temp32 Age1 LB	0.583813	0.176559	302	0.167024	2.04065	1	-1.77953	1
Temp30 Age10 E_coli / Temp27 Age5 LB	0.166195	0.0458918	302	0.0530119	0.521031	1	-6.49903	3.76064e-07
Temp30 Age10 E_coli / Temp30 Age5 LB	0.363501	0.102146	302	0.113632	1.16282	1	-3.60123	0.34137
Temp30 Age10 E_coli / Temp32 Age5 LB	0.73643	0.205624	302	0.231922	2.33841	1	-1.09571	1
Temp30 Age10 E_coli / Temp27 Age10 LB	0.243825	0.0690503	302	0.0755333	0.787079	1	-4.98349	0.00118782
Temp30 Age10 E_coli / Temp30 Age10 LB	0.52147	0.083678	302	0.268443	1.01299	1	-4.05759	0.0688007
Temp30 Age10 E_coli / Temp32 Age10 LB	0.578264	0.161469	302	0.182101	1.83629	1	-1.96154	1
Temp30 Age10 E_coli / Temp27 Age15 LB	0.209949	0.0589338	302	0.0657126	0.670776	1	-5.5606	6.67734e-05
Temp30 Age10 E_coli / Temp30 Age15 LB	0.718682	0.214129	302	0.209453	2.46596	1	-1.10871	1
Temp30 Age10 E_coli / Temp32 Age15 LB	1.33752	0.40617	302	0.380677	4.6994	1	0.95765	1
Temp30 Age10 E_coli / Temp27 Age1 E_coli	0.226071	0.0511863	302	0.0885818	0.576959	1	-6.56712	2.52481e-07
Temp30 Age10 E_coli / Temp30 Age1 E_coli	0.368509	0.0858411	302	0.140547	0.966217	1	-4.28558	0.0272998
Temp30 Age10 E_coli / Temp32 Age1 E_coli	1.11955	0.284188	302	0.391616	3.20058	1	0.444884	1
Temp30 Age10 E_coli / Temp27 Age5 E_coli	0.318705	0.0704936	302	0.127611	0.795961	1	-5.16977	0.000481787
Temp30 Age10 E_coli / Temp30 Age5 E_coli	0.697071	0.162227	302	0.266096	1.82606	1	-1.55061	1
Temp30 Age10 E_coli / Temp32 Age5 E_coli	1.41222	0.325514	302	0.544085	3.66553	1	1.49746	1
Temp30 Age10 E_coli / Temp27 Age10 E_coli	0.467573	0.111146	302	0.174846	1.25038	1	-3.19804	0.82232
Temp32 Age10 E_coli / Temp27 Age1 Naïve	0.0836393	0.0228258	302	0.0270372	0.258738	1	-9.0919	0
Temp32 Age10 E_coli / Temp30 Age1 Naïve	0.136337	0.038281	302	0.0426591	0.435728	1	-7.09669	1.03192e-08
Temp32 Age10 E_coli / Temp32 Age1 Naïve	0.4142	0.123128	302	0.121055	1.41722	1	-2.96503	0.975081
Temp32 Age10 E_coli / Temp27 Age5 Naïve	0.117911	0.032034	302	0.0383101	0.362908	1	-7.86893	7.26352e-11
Temp32 Age10 E_coli / Temp30 Age5 Naïve	0.257895	0.0716819	302	0.0816451	0.81462	1	-4.87571	0.00197823
Temp32 Age10 E_coli / Temp32 Age5 Naïve	0.522478	0.144232	302	0.16671	1.63747	1	-2.35161	1
Temp32 Age10 E_coli / Temp27 Age10 Naïve	0.172988	0.0486089	302	0.0540789	0.553353	1	-6.24397	1.62913e-06
Temp32 Age10 E_coli / Temp30 Age10 Naïve	0.369969	0.100395	302	0.120364	1.1372	1	-3.66426	0.281398
Temp32 Age10 E_coli / Temp32 Age10 Naïve	0.410263	0.0559637	302	0.233302	0.721452	1	-6.5315	3.11113e-07
Temp32 Age10 E_coli / Temp27 Age15 Naïve	0.148953	0.0410031	302	0.0476809	0.465323	1	-6.91716	3.10973e-08
Temp32 Age10 E_coli / Temp30 Age15 Naïve	0.509886	0.149832	302	0.15114	1.72015	1	-2.29218	1
Temp32 Age10 E_coli / Temp32 Age15 Naïve	0.948933	0.28036	302	0.279434	3.2225	1	-0.177415	1
Temp32 Age10 E_coli / Temp27 Age1 LB	0.106311	0.0303596	302	0.032611	0.346569	1	-7.84872	8.30296e-11
Temp32 Age10 E_coli / Temp30 Age1 LB	0.173293	0.0498979	302	0.0526399	0.570487	1	-6.08729	3.92543e-06
Temp32 Age10 E_coli / Temp32 Age1 LB	0.526474	0.162385	302	0.146917	1.88661	1	-2.08	1
Temp32 Age10 E_coli / Temp27 Age5 LB	0.149872	0.0423984	302	0.0464857	0.483196	1	-6.70907	1.08993e-07
Temp32 Age10 E_coli / Temp30 Age5 LB	0.3278	0.0942543	302	0.0997401	1.07733	1	-3.879	0.13521
Temp32 Age10 E_coli / Temp32 Age5 LB	0.664101	0.189769	302	0.203563	2.16656	1	-1.43243	1
Temp32 Age10 E_coli / Temp27 Age10 LB	0.219878	0.0636816	302	0.0663272	0.728905	1	-5.22985	0.000358157
Temp32 Age10 E_coli / Temp30 Age10 LB	0.470254	0.132894	302	0.146036	1.51427	1	-2.66978	0.999884
Temp32 Age10 E_coli / Temp32 Age10 LB	0.52147	0.083678	302	0.268443	1.01299	1	-4.05759	0.0688007
Temp32 Age10 E_coli / Temp27 Age15 LB	0.189329	0.0543813	302	0.0576796	0.621456	1	-5.79416	1.94588e-05
Temp32 Age10 E_coli / Temp30 Age15 LB	0.648097	0.197003	302	0.184231	2.2799	1	-1.42683	1
Temp32 Age10 E_coli / Temp32 Age15 LB	1.20615	0.373363	302	0.335045	4.34211	1	0.605511	1
Temp32 Age10 E_coli / Temp27 Age1 E_coli	0.203867	0.0473774	302	0.0779304	0.533321	1	-6.84308	4.87486e-08
Temp32 Age10 E_coli / Temp30 Age1 E_coli	0.332316	0.0794295	302	0.123596	0.893505	1	-4.60915	0.00671586
Temp32 Age10 E_coli / Temp32 Age1 E_coli	1.0096	0.261645	302	0.345468	2.95044	1	0.0368519	1
Temp32 Age10 E_coli / Temp27 Age5 E_coli	0.287404	0.0653859	302	0.112108	0.736798	1	-5.48061	0.000100964
Temp32 Age10 E_coli / Temp30 Age5 E_coli	0.628608	0.149982	302	0.234205	1.68718	1	-1.94577	1
Temp32 Age10 E_coli / Temp32 Age5 E_coli	1.27352	0.301034	302	0.478851	3.38696	1	1.02286	1
Temp32 Age10 E_coli / Temp27 Age10 E_coli	0.42165	0.102627	302	0.154008	1.15441	1	-3.54809	0.397954
Temp32 Age10 E_coli / Temp30 Age10 E_coli	0.901785	0.207934	302	0.347312	2.34146	1	-0.448342	1
Temp27 Age15 E_coli / Temp27 Age1 Naïve	0.230369	0.0614783	302	0.0763529	0.695059	1	-5.50111	9.0854e-05
Temp27 Age15 E_coli / Temp30 Age1 Naïve	0.375515	0.10319	302	0.120444	1.17076	1	-3.56432	0.38012
Temp27 Age15 E_coli / Temp32 Age1 Naïve	1.14084	0.332772	302	0.341207	3.81443	1	0.451718	1
Temp27 Age15 E_coli / Temp27 Age5 Naïve	0.324764	0.086203	302	0.108281	0.974057	1	-4.23707	0.0333974
Temp27 Age15 E_coli / Temp30 Age5 Naïve	0.710322	0.193247	302	0.230428	2.18965	1	-1.25723	1
Temp27 Age15 E_coli / Temp32 Age5 Naïve	1.43907	0.388737	302	0.470566	4.4009	1	1.34747	1
Temp27 Age15 E_coli / Temp27 Age10 Naïve	0.476462	0.131146	302	0.152535	1.48828	1	-2.69345	0.999787
Temp27 Age15 E_coli / Temp30 Age10 Naïve	1.01901	0.270341	302	0.339942	3.05459	1	0.0709854	1
Temp27 Age15 E_coli / Temp32 Age10 Naïve	1.12999	0.301692	302	0.374341	3.41102	1	0.457745	1
Temp27 Age15 E_coli / Temp27 Age15 Naïve	0.410263	0.0559637	302	0.233302	0.721452	1	-6.5315	3.11113e-07
Temp27 Age15 E_coli / Temp30 Age15 Naïve	1.40439	0.40503	302	0.425782	4.63218	1	1.17751	1
Temp27 Age15 E_coli / Temp32 Age15 Naïve	2.61366	0.758194	302	0.786902	8.68113	1	3.31191	0.690487
Temp27 Age15 E_coli / Temp27 Age1 LB	0.292813	0.0821489	302	0.0917072	0.934924	1	-4.37789	0.0184792
Temp27 Age15 E_coli / Temp30 Age1 LB	0.477302	0.135	302	0.148079	1.53849	1	-2.61492	0.999976
Temp27 Age15 E_coli / Temp32 Age1 LB	1.45007	0.440465	302	0.412578	5.09652	1	1.22341	1
Temp27 Age15 E_coli / Temp27 Age5 LB	0.412795	0.114614	302	0.130845	1.3023	1	-3.18673	0.833788
Temp27 Age15 E_coli / Temp30 Age5 LB	0.902863	0.25513	302	0.280409	2.90705	1	-0.361614	1
Temp27 Age15 E_coli / Temp32 Age5 LB	1.82914	0.513579	302	0.572343	5.84572	1	2.15064	1
Temp27 Age15 E_coli / Temp27 Age10 LB	0.605612	0.172466	302	0.186383	1.9678	1	-1.76106	1
Temp27 Age15 E_coli / Temp30 Age10 LB	1.29522	0.359469	302	0.410752	4.08423	1	0.93208	1
Temp27 Age15 E_coli / Temp32 Age10 LB	1.43629	0.403285	302	0.449407	4.59034	1	1.28948	1
Temp27 Age15 E_coli / Temp27 Age15 LB	0.52147	0.083678	302	0.268443	1.01299	1	-4.05759	0.0688007
Temp27 Age15 E_coli / Temp30 Age15 LB	1.78506	0.534449	302	0.517118	6.16191	1	1.93537	1
Temp27 Age15 E_coli / Temp32 Age15 LB	3.32212	1.01365	302	0.939884	11.7424	1	3.93485	0.110056
Temp27 Age15 E_coli / Temp27 Age1 E_coli	0.561514	0.129264	302	0.216596	1.4557	1	-2.50696	0.999999
Temp27 Age15 E_coli / Temp30 Age1 E_coli	0.915302	0.216698	302	0.343632	2.43801	1	-0.373819	1
Temp27 Age15 E_coli / Temp32 Age1 E_coli	2.78074	0.715067	302	0.959466	8.0592	1	3.97713	0.0938498
Temp27 Age15 E_coli / Temp27 Age5 E_coli	0.791599	0.178156	302	0.311923	2.00892	1	-1.0384	1
Temp27 Age15 E_coli / Temp30 Age5 E_coli	1.73138	0.409472	302	0.650686	4.60695	1	2.32101	1
Temp27 Age15 E_coli / Temp32 Age5 E_coli	3.50767	0.821778	302	1.33041	9.24806	1	5.35661	0.000189915
Temp27 Age15 E_coli / Temp27 Age10 E_coli	1.16136	0.28039	302	0.427639	3.15393	1	0.619581	1
Temp27 Age15 E_coli / Temp30 Age10 E_coli	2.4838	0.56727	302	0.965323	6.39086	1	3.98351	0.0915986
Temp27 Age15 E_coli / Temp32 Age10 E_coli	2.75431	0.645482	302	1.04436	7.26401	1	4.32325	0.0233049
Temp30 Age15 E_coli / Temp27 Age1 Naïve	0.0672977	0.0196107	302	0.0201518	0.224743	1	-9.26086	0
Temp30 Age15 E_coli / Temp30 Age1 Naïve	0.109699	0.0327676	302	0.0318708	0.377584	1	-7.39866	1.54613e-09
Temp30 Age15 E_coli / Temp32 Age1 Naïve	0.333273	0.104715	302	0.090811	1.2231	1	-3.49709	0.456872
Temp30 Age15 E_coli / Temp27 Age5 Naïve	0.0948734	0.0275323	302	0.0285506	0.315263	1	-8.1158	1.39009e-11
Temp30 Age15 E_coli / Temp30 Age5 Naïve	0.207507	0.0614393	302	0.0609441	0.706533	1	-5.31131	0.000238565
Temp30 Age15 E_coli / Temp32 Age5 Naïve	0.420395	0.123708	302	0.124401	1.42066	1	-2.94482	0.980457
Temp30 Age15 E_coli / Temp27 Age10 Naïve	0.139189	0.0416064	302	0.0404023	0.479515	1	-6.59682	2.12003e-07
Temp30 Age15 E_coli / Temp30 Age10 Naïve	0.297684	0.0863053	302	0.0896864	0.988061	1	-4.17947	0.0422905
Temp30 Age15 E_coli / Temp32 Age10 Naïve	0.330105	0.0961697	302	0.0988766	1.10207	1	-3.80442	0.176407
Temp30 Age15 E_coli / Temp27 Age15 Naïve	0.11985	0.0351868	302	0.0355648	0.403885	1	-7.22611	4.60407e-09
Temp30 Age15 E_coli / Temp30 Age15 Naïve	0.410263	0.0559637	302	0.233302	0.721452	1	-6.5315	3.11113e-07
Temp30 Age15 E_coli / Temp32 Age15 Naïve	0.763528	0.238827	302	0.209264	2.78584	1	-0.862565	1
Temp30 Age15 E_coli / Temp27 Age1 LB	0.0855394	0.0260976	302	0.0242032	0.302315	1	-8.05909	2.0413e-11
Temp30 Age15 E_coli / Temp30 Age1 LB	0.139434	0.0428379	302	0.0391061	0.497159	1	-6.41273	6.20501e-07
Temp30 Age15 E_coli / Temp32 Age1 LB	0.42361	0.138296	302	0.109713	1.63559	1	-2.631	0.999961
Temp30 Age15 E_coli / Temp27 Age5 LB	0.12059	0.0364833	302	0.0344832	0.42171	1	-6.992	1.96809e-08
Temp30 Age15 E_coli / Temp30 Age5 LB	0.263754	0.0809423	302	0.0740772	0.939101	1	-4.34278	0.0214567
Temp30 Age15 E_coli / Temp32 Age5 LB	0.534348	0.163072	302	0.151139	1.88916	1	-2.05358	1
Temp30 Age15 E_coli / Temp27 Age10 LB	0.176917	0.0546353	302	0.049293	0.634975	1	-5.60871	5.19582e-05
Temp30 Age15 E_coli / Temp30 Age10 LB	0.378374	0.114376	302	0.108313	1.32179	1	-3.2151	0.804348
Temp30 Age15 E_coli / Temp32 Age10 LB	0.419584	0.12803	302	0.1187	1.48316	1	-2.84624	0.995225
Temp30 Age15 E_coli / Temp27 Age15 LB	0.152337	0.0467092	302	0.0428327	0.541796	1	-6.13684	2.97763e-06
Temp30 Age15 E_coli / Temp30 Age15 LB	0.52147	0.083678	302	0.268443	1.01299	1	-4.05759	0.0688007
Temp30 Age15 E_coli / Temp32 Age15 LB	0.970491	0.318144	302	0.249955	3.7681	1	-0.0913714	1
Temp30 Age15 E_coli / Temp27 Age1 E_coli	0.164035	0.0418794	302	0.0570318	0.471799	1	-7.08038	1.14159e-08
Temp30 Age15 E_coli / Temp30 Age1 E_coli	0.267387	0.069856	302	0.0907055	0.78822	1	-5.04895	0.000867627
Temp30 Age15 E_coli / Temp32 Age1 E_coli	0.812339	0.227246	302	0.255272	2.58507	1	-0.74296	1
Temp30 Age15 E_coli / Temp27 Age5 E_coli	0.23125	0.0579991	302	0.0819123	0.652851	1	-5.83818	1.53579e-05
Temp30 Age15 E_coli / Temp30 Age5 E_coli	0.505789	0.131966	302	0.171822	1.48888	1	-2.61253	0.999977
Temp30 Age15 E_coli / Temp32 Age5 E_coli	1.0247	0.265236	302	0.351091	2.99068	1	0.0942465	1
Temp30 Age15 E_coli / Temp27 Age10 E_coli	0.339267	0.0900001	302	0.113189	1.01691	1	-4.07485	0.0642929
Temp30 Age15 E_coli / Temp30 Age10 E_coli	0.725592	0.184027	302	0.254038	2.07246	1	-1.26474	1
Temp30 Age15 E_coli / Temp32 Age10 E_coli	0.804617	0.208277	302	0.275676	2.34844	1	-0.839817	1
Temp30 Age15 E_coli / Temp27 Age15 E_coli	0.29213	0.0750942	302	0.100835	0.846333	1	-4.78709	0.00298871
Temp32 Age15 E_coli / Temp27 Age1 Naïve	0.0361608	0.0107435	302	0.0105755	0.123644	1	-11.1738	0
Temp32 Age15 E_coli / Temp30 Age1 Naïve	0.0589442	0.0179368	302	0.016733	0.207639	1	-9.30382	0
Temp32 Age15 E_coli / Temp32 Age1 Naïve	0.179076	0.0573028	302	0.0476399	0.673138	1	-5.37497	0.00017308
Temp32 Age15 E_coli / Temp27 Age5 Naïve	0.0509779	0.0150878	302	0.0149793	0.17349	1	-10.0564	0
Temp32 Age15 E_coli / Temp30 Age5 Naïve	0.111499	0.0336464	302	0.0319859	0.388669	1	-7.26971	3.50039e-09
Temp32 Age15 E_coli / Temp32 Age5 Naïve	0.225889	0.0678012	302	0.0652351	0.782183	1	-4.95651	0.0013507
Temp32 Age15 E_coli / Temp27 Age10 Naïve	0.0747897	0.022785	302	0.0212001	0.263843	1	-8.51153	8.76632e-13
Temp32 Age15 E_coli / Temp30 Age10 Naïve	0.159953	0.0473005	302	0.0470496	0.543789	1	-6.19812	2.11085e-06
Temp32 Age15 E_coli / Temp32 Age10 Naïve	0.177374	0.0526895	302	0.0518856	0.606364	1	-5.82217	1.67412e-05
Temp32 Age15 E_coli / Temp27 Age15 Naïve	0.0643987	0.0192764	302	0.0186613	0.222234	1	-9.16268	0
Temp32 Age15 E_coli / Temp30 Age15 Naïve	0.220445	0.0698044	302	0.0594615	0.817269	1	-4.7753	0.00315596
Temp32 Age15 E_coli / Temp32 Age15 Naïve	0.410263	0.0559637	302	0.233302	0.721452	1	-6.5315	3.11113e-07
Temp32 Age15 E_coli / Temp27 Age1 LB	0.0459625	0.0140885	302	0.0129284	0.163405	1	-10.048	0
Temp32 Age15 E_coli / Temp30 Age1 LB	0.0749217	0.0231265	302	0.0208871	0.268743	1	-8.39494	2.00373e-12
Temp32 Age15 E_coli / Temp32 Age1 LB	0.227617	0.0747235	302	0.05851	0.885478	1	-4.50854	0.0104922
Temp32 Age15 E_coli / Temp27 Age5 LB	0.064796	0.0196993	302	0.0184155	0.227988	1	-9.00108	0
Temp32 Age15 E_coli / Temp30 Age5 LB	0.141722	0.043703	302	0.0395596	0.507715	1	-6.33615	9.63787e-07
Temp32 Age15 E_coli / Temp32 Age5 LB	0.287119	0.0880996	302	0.0806547	1.0221	1	-4.0668	0.0663598
Temp32 Age15 E_coli / Temp27 Age10 LB	0.0950623	0.0295072	302	0.0263137	0.343427	1	-7.5813	4.78265e-10
Temp32 Age15 E_coli / Temp30 Age10 LB	0.20331	0.0617624	302	0.057839	0.714658	1	-5.24393	0.000333974
Temp32 Age15 E_coli / Temp32 Age10 LB	0.225453	0.0691201	302	0.0633997	0.801725	1	-4.85886	0.0021407
Temp32 Age15 E_coli / Temp27 Age15 LB	0.0818546	0.0252207	302	0.0228729	0.292932	1	-8.12297	1.32747e-11
Temp32 Age15 E_coli / Temp30 Age15 LB	0.280199	0.0907637	302	0.0733382	1.07054	1	-3.92761	0.113063
Temp32 Age15 E_coli / Temp32 Age15 LB	0.52147	0.083678	302	0.268443	1.01299	1	-4.05759	0.0688007
Temp32 Age15 E_coli / Temp27 Age1 E_coli	0.0881404	0.0228696	302	0.0301215	0.257913	1	-9.36078	0
Temp32 Age15 E_coli / Temp30 Age1 E_coli	0.143674	0.0381249	302	0.0479179	0.430783	1	-7.31169	2.6855e-09
Temp32 Age15 E_coli / Temp32 Age1 E_coli	0.43649	0.124008	302	0.134712	1.4143	1	-2.91793	0.986174
Temp32 Age15 E_coli / Temp27 Age5 E_coli	0.124257	0.0316964	302	0.0432406	0.357064	1	-8.17523	9.26725e-12
Temp32 Age15 E_coli / Temp30 Age5 E_coli	0.271773	0.0720362	302	0.0907528	0.813867	1	-4.91507	0.00164371
Temp32 Age15 E_coli / Temp32 Age5 E_coli	0.550595	0.144928	302	0.185264	1.63634	1	-2.26713	1
Temp32 Age15 E_coli / Temp27 Age10 E_coli	0.182297	0.0491253	302	0.0597708	0.555993	1	-6.31632	1.07953e-06
Temp32 Age15 E_coli / Temp30 Age10 E_coli	0.389879	0.100542	302	0.134118	1.13338	1	-3.65254	0.291943
Temp32 Age15 E_coli / Temp32 Age10 E_coli	0.432342	0.113696	302	0.14562	1.28361	1	-3.18863	0.831889
Temp32 Age15 E_coli / Temp27 Age15 E_coli	0.156969	0.041013	302	0.0532426	0.462774	1	-7.08704	1.0955e-08
Temp32 Age15 E_coli / Temp30 Age15 E_coli	0.537326	0.152403	302	0.166156	1.73764	1	-2.18999	1
Temp27 Age1 M_luteus / Temp27 Age1 Naïve	0.659213	0.0947099	302	0.363773	1.1946	1	-2.90044	0.989123
Temp27 Age1 M_luteus / Temp30 Age1 Naïve	1.07456	0.29384	302	0.346576	3.33165	1	0.262961	1
Temp27 Age1 M_luteus / Temp32 Age1 Naïve	3.26457	0.974728	302	0.948948	11.2308	1	3.96254	0.0991853
Temp27 Age1 M_luteus / Temp27 Age5 Naïve	0.92933	0.246605	302	0.309948	2.78645	1	-0.276199	1
Temp27 Age1 M_luteus / Temp30 Age5 Naïve	2.03263	0.557993	302	0.652699	6.32997	1	2.58391	0.999991
Temp27 Age1 M_luteus / Temp32 Age5 Naïve	4.11797	1.13089	302	1.32175	12.8297	1	5.15384	0.000520981
Temp27 Age1 M_luteus / Temp27 Age10 Naïve	1.36342	0.38109	302	0.428858	4.33457	1	1.10907	1
Temp27 Age1 M_luteus / Temp30 Age10 Naïve	2.91595	0.781931	302	0.961324	8.84487	1	3.99095	0.0890359
Temp27 Age1 M_luteus / Temp32 Age10 Naïve	3.23354	0.883418	302	1.04398	10.0153	1	4.29559	0.026179
Temp27 Age1 M_luteus / Temp27 Age15 Naïve	1.17399	0.319387	302	0.380848	3.61891	1	0.589625	1
Temp27 Age1 M_luteus / Temp30 Age15 Naïve	4.01873	1.18545	302	1.18568	13.621	1	4.71543	0.00415364
Temp27 Age1 M_luteus / Temp32 Age15 Naïve	7.47912	2.17886	302	2.24028	24.9689	1	6.90676	3.31296e-08
Temp27 Age1 M_luteus / Temp27 Age1 LB	0.8379	0.139863	302	0.419964	1.67175	1	-1.05952	1
Temp27 Age1 M_luteus / Temp30 Age1 LB	1.36583	0.383878	302	0.42687	4.37014	1	1.10923	1
Temp27 Age1 M_luteus / Temp32 Age1 LB	4.14946	1.28609	302	1.15077	14.9622	1	4.59114	0.00727877
Temp27 Age1 M_luteus / Temp27 Age5 LB	1.18124	0.327316	302	0.375282	3.71805	1	0.601092	1
Temp27 Age1 M_luteus / Temp30 Age5 LB	2.58359	0.734975	302	0.796123	8.38432	1	3.33657	0.659338
Temp27 Age1 M_luteus / Temp32 Age5 LB	5.23419	1.4898	302	1.61189	16.9967	1	5.81534	1.73673e-05
Temp27 Age1 M_luteus / Temp27 Age10 LB	1.73299	0.499857	302	0.525339	5.7168	1	1.90631	1
Temp27 Age1 M_luteus / Temp30 Age10 LB	3.70636	1.037	302	1.16448	11.7968	1	4.68228	0.0048299
Temp27 Age1 M_luteus / Temp32 Age10 LB	4.11002	1.17643	302	1.25732	13.4352	1	4.93802	0.00147458
Temp27 Age1 M_luteus / Temp27 Age15 LB	1.49221	0.424392	302	0.45996	4.84108	1	1.40737	1
Temp27 Age1 M_luteus / Temp30 Age15 LB	5.10805	1.5595	302	1.44406	18.0686	1	5.34163	0.000204827
Temp27 Age1 M_luteus / Temp32 Age15 LB	9.50642	2.90761	302	2.68134	33.7041	1	7.3628	1.94237e-09
Temp27 Age1 M_luteus / Temp27 Age1 E_coli	1.6068	0.270012	302	0.801619	3.22076	1	2.82218	0.996824
Temp27 Age1 M_luteus / Temp30 Age1 E_coli	2.61919	0.746058	302	0.805871	8.5127	1	3.38032	0.603247
Temp27 Age1 M_luteus / Temp32 Age1 E_coli	7.95725	2.46562	302	2.20753	28.6826	1	6.69364	1.19483e-07
Temp27 Age1 M_luteus / Temp27 Age5 E_coli	2.2652	0.626247	302	0.721549	7.11129	1	2.95758	0.977178
Temp27 Age1 M_luteus / Temp30 Age5 E_coli	4.95444	1.42821	302	1.50293	16.3325	1	5.55136	7.00575e-05
Temp27 Age1 M_luteus / Temp32 Age5 E_coli	10.0374	2.89444	302	3.04361	33.1018	1	7.99786	3.06821e-11
Temp27 Age1 M_luteus / Temp27 Age10 E_coli	3.32328	0.977267	302	0.984217	11.2213	1	4.08394	0.0620271
Temp27 Age1 M_luteus / Temp30 Age10 E_coli	7.10752	2.00411	302	2.213	22.8273	1	6.95518	2.46592e-08
Temp27 Age1 M_luteus / Temp32 Age10 E_coli	7.88161	2.28569	302	2.37379	26.1691	1	7.11899	8.98573e-09
Temp27 Age1 M_luteus / Temp27 Age15 E_coli	2.86155	0.815549	302	0.879866	9.30653	1	3.68897	0.260069
Temp27 Age1 M_luteus / Temp30 Age15 E_coli	9.79548	3.03086	302	2.72251	35.2438	1	7.37498	1.79772e-09
Temp27 Age1 M_luteus / Temp32 Age15 E_coli	18.2301	5.61318	302	5.09844	65.1836	1	9.42837	0
Temp30 Age1 M_luteus / Temp27 Age1 Naïve	0.40441	0.112106	302	0.128423	1.27351	1	-3.26587	0.746765
Temp30 Age1 M_luteus / Temp30 Age1 Naïve	0.659213	0.0947099	302	0.363773	1.1946	1	-2.90044	0.989123
Temp30 Age1 M_luteus / Temp32 Age1 Naïve	2.00273	0.612044	302	0.565471	7.09307	1	2.27257	1
Temp30 Age1 M_luteus / Temp27 Age5 Naïve	0.57012	0.155519	302	0.184392	1.76276	1	-2.05991	1
Temp30 Age1 M_luteus / Temp30 Age5 Naïve	1.24696	0.351153	302	0.388841	3.99886	1	0.783762	1
Temp30 Age1 M_luteus / Temp32 Age5 Naïve	2.52627	0.711955	302	0.787067	8.10863	1	3.28842	0.719586
Temp30 Age1 M_luteus / Temp27 Age10 Naïve	0.836424	0.2396	302	0.255638	2.7367	1	-0.623547	1
Temp30 Age1 M_luteus / Temp30 Age10 Naïve	1.78886	0.492957	302	0.57193	5.59516	1	2.11046	1
Temp30 Age1 M_luteus / Temp32 Age10 Naïve	1.98369	0.556841	302	0.620874	6.33789	1	2.44011	1
Temp30 Age1 M_luteus / Temp27 Age15 Naïve	0.720214	0.201276	302	0.22658	2.28929	1	-1.1744	1
Temp30 Age1 M_luteus / Temp30 Age15 Naïve	2.46539	0.744203	302	0.706972	8.59741	1	2.98929	0.967243
Temp30 Age1 M_luteus / Temp32 Age15 Naïve	4.58825	1.36877	302	1.33514	15.7677	1	5.10693	0.000655135
Temp30 Age1 M_luteus / Temp27 Age1 LB	0.51403	0.151677	302	0.151601	1.74291	1	-2.25527	1
Temp30 Age1 M_luteus / Temp30 Age1 LB	0.8379	0.139863	302	0.419964	1.67175	1	-1.05952	1
Temp30 Age1 M_luteus / Temp32 Age1 LB	2.54559	0.818209	302	0.673212	9.62555	1	2.90696	0.988088
Temp30 Age1 M_luteus / Temp27 Age5 LB	0.724658	0.209753	302	0.218752	2.40057	1	-1.11264	1
Temp30 Age1 M_luteus / Temp30 Age5 LB	1.58497	0.469838	302	0.464826	5.40444	1	1.55368	1
Temp30 Age1 M_luteus / Temp32 Age5 LB	3.21104	0.952669	302	0.940728	10.9604	1	3.9321	0.111191
Temp30 Age1 M_luteus / Temp27 Age10 LB	1.06315	0.319175	302	0.306947	3.68233	1	0.20396	1
Temp30 Age1 M_luteus / Temp30 Age10 LB	2.27376	0.66414	302	0.678924	7.61494	1	2.81226	0.997336
Temp30 Age1 M_luteus / Temp32 Age10 LB	2.52139	0.752585	302	0.733221	8.67056	1	3.09841	0.909618
Temp30 Age1 M_luteus / Temp27 Age15 LB	0.915436	0.27153	302	0.268273	3.12377	1	-0.297881	1
Temp30 Age1 M_luteus / Temp30 Age15 LB	3.13366	0.99253	302	0.844973	11.6214	1	3.6062	0.336354
Temp30 Age1 M_luteus / Temp32 Age15 LB	5.83195	1.85045	302	1.56889	21.6788	1	5.55743	6.78816e-05
Temp30 Age1 M_luteus / Temp27 Age1 E_coli	0.985733	0.288534	302	0.293577	3.30976	1	-0.0490911	1
Temp30 Age1 M_luteus / Temp30 Age1 E_coli	1.6068	0.270012	302	0.801619	3.22076	1	2.82218	0.996824
Temp30 Age1 M_luteus / Temp32 Age1 E_coli	4.88157	1.55519	302	1.30624	18.243	1	4.97661	0.00122747
Temp30 Age1 M_luteus / Temp27 Age5 E_coli	1.38964	0.397122	302	0.425926	4.53391	1	1.15144	1
Temp30 Age1 M_luteus / Temp30 Age5 E_coli	3.03942	0.903064	302	0.888861	10.3932	1	3.74152	0.2188
Temp30 Age1 M_luteus / Temp32 Age5 E_coli	6.15768	1.83079	302	1.79928	21.0735	1	6.11365	3.38941e-06
Temp30 Age1 M_luteus / Temp27 Age10 E_coli	2.03875	0.617188	302	0.582533	7.13521	1	2.35305	1
Temp30 Age1 M_luteus / Temp30 Age10 E_coli	4.36028	1.26955	302	1.30694	14.547	1	5.05743	0.000832822
Temp30 Age1 M_luteus / Temp32 Age10 E_coli	4.83517	1.44649	302	1.40212	16.674	1	5.26781	0.000296546
Temp30 Age1 M_luteus / Temp27 Age15 E_coli	1.75549	0.516465	302	0.519618	5.9308	1	1.91281	1
Temp30 Age1 M_luteus / Temp30 Age15 E_coli	6.00928	1.91054	302	1.61235	22.3968	1	5.64054	4.39734e-05
Temp30 Age1 M_luteus / Temp32 Age15 E_coli	11.1837	3.53958	302	3.01857	41.4351	1	7.62872	3.51529e-10
Temp30 Age1 M_luteus / Temp27 Age1 M_luteus	0.613475	0.144093	302	0.232106	1.62147	1	-2.08027	1
Temp32 Age1 M_luteus / Temp27 Age1 Naïve	0.133115	0.0382652	302	0.0405155	0.437351	1	-7.01502	1.70852e-08
Temp32 Age1 M_luteus / Temp30 Age1 Naïve	0.216985	0.0631912	302	0.0650221	0.724097	1	-5.24657	0.000329631
Temp32 Age1 M_luteus / Temp32 Age1 Naïve	0.659213	0.0947099	302	0.363773	1.1946	1	-2.90044	0.989123
Temp32 Age1 M_luteus / Temp27 Age5 Naïve	0.187659	0.0531864	302	0.0580801	0.606335	1	-5.90334	1.07927e-05
Temp32 Age1 M_luteus / Temp30 Age5 Naïve	0.410447	0.119885	302	0.122559	1.37458	1	-3.0488	0.940667
Temp32 Age1 M_luteus / Temp32 Age5 Naïve	0.83154	0.242831	302	0.248357	2.78414	1	-0.631712	1
Temp32 Age1 M_luteus / Temp27 Age10 Naïve	0.275315	0.0816964	302	0.0806405	0.939954	1	-4.34673	0.0211009
Temp32 Age1 M_luteus / Temp30 Age10 Naïve	0.588818	0.168427	302	0.180271	1.92326	1	-1.85161	1
Temp32 Age1 M_luteus / Temp32 Age10 Naïve	0.652947	0.189849	302	0.196043	2.17473	1	-1.46604	1
Temp32 Age1 M_luteus / Temp27 Age15 Naïve	0.237064	0.0686609	302	0.0715091	0.785902	1	-4.96987	0.00126752
Temp32 Age1 M_luteus / Temp30 Age15 Naïve	0.8115	0.25252	302	0.223905	2.94112	1	-0.67123	1
Temp32 Age1 M_luteus / Temp32 Age15 Naïve	1.51026	0.4655	302	0.421822	5.40719	1	1.33759	1
Temp32 Age1 M_luteus / Temp27 Age1 LB	0.169197	0.0508048	302	0.048839	0.586161	1	-5.91697	1.00214e-05
Temp32 Age1 M_luteus / Temp30 Age1 LB	0.275801	0.0824348	302	0.0800657	0.950045	1	-4.30949	0.0246947
Temp32 Age1 M_luteus / Temp32 Age1 LB	0.8379	0.139863	302	0.419964	1.67175	1	-1.05952	1
Temp32 Age1 M_luteus / Temp27 Age5 LB	0.238526	0.0703562	302	0.0703805	0.80839	1	-4.85919	0.00213738
Temp32 Age1 M_luteus / Temp30 Age5 LB	0.521704	0.157541	302	0.149533	1.82016	1	-2.15467	1
Temp32 Age1 M_luteus / Temp32 Age5 LB	1.05694	0.319157	302	0.302958	3.68737	1	0.183386	1
Temp32 Age1 M_luteus / Temp27 Age10 LB	0.349942	0.106965	302	0.0987825	1.23969	1	-3.43511	0.533234
Temp32 Age1 M_luteus / Temp30 Age10 LB	0.748423	0.22265	302	0.218532	2.56319	1	-0.974097	1
Temp32 Age1 M_luteus / Temp32 Age10 LB	0.829935	0.251917	302	0.236345	2.91435	1	-0.614115	1
Temp32 Age1 M_luteus / Temp27 Age15 LB	0.301322	0.0909307	302	0.0864385	1.0504	1	-3.9751	0.0945774
Temp32 Age1 M_luteus / Temp30 Age15 LB	1.03147	0.331571	302	0.272745	3.9008	1	0.0963767	1
Temp32 Age1 M_luteus / Temp32 Age15 LB	1.91963	0.619028	302	0.505466	7.29025	1	2.02229	1
Temp32 Age1 M_luteus / Temp27 Age1 E_coli	0.324461	0.0978585	302	0.0931416	1.13027	1	-3.73202	0.225853
Temp32 Age1 M_luteus / Temp30 Age1 E_coli	0.528891	0.160337	302	0.150853	1.8543	1	-2.10113	1
Temp32 Age1 M_luteus / Temp32 Age1 E_coli	1.6068	0.270012	302	0.801619	3.22076	1	2.82218	0.996824
Temp32 Age1 M_luteus / Temp27 Age5 E_coli	0.457412	0.134978	302	0.134894	1.55104	1	-2.65062	0.999931
Temp32 Age1 M_luteus / Temp30 Age5 E_coli	1.00045	0.306382	302	0.281731	3.55268	1	0.00146516	1
Temp32 Age1 M_luteus / Temp32 Age5 E_coli	2.02684	0.620592	302	0.570905	7.19576	1	2.30735	1
Temp32 Age1 M_luteus / Temp27 Age10 E_coli	0.671069	0.20915	302	0.184783	2.4371	1	-1.27984	1
Temp32 Age1 M_luteus / Temp30 Age10 E_coli	1.43522	0.430933	302	0.414304	4.97184	1	1.20336	1
Temp32 Age1 M_luteus / Temp32 Age10 E_coli	1.59153	0.489855	302	0.445327	5.68789	1	1.50979	1
Temp32 Age1 M_luteus / Temp27 Age15 E_coli	0.577833	0.175106	302	0.164892	2.0249	1	-1.8099	1
Temp32 Age1 M_luteus / Temp30 Age15 E_coli	1.978	0.644861	302	0.513252	7.62291	1	2.09217	1
Temp32 Age1 M_luteus / Temp32 Age15 E_coli	3.68119	1.19666	302	0.958931	14.1315	1	4.00904	0.0830708
Temp32 Age1 M_luteus / Temp27 Age1 M_luteus	0.20193	0.051581	302	0.0701682	0.581112	1	-6.26304	1.46212e-06
Temp32 Age1 M_luteus / Temp30 Age1 M_luteus	0.329157	0.0861246	302	0.111476	0.971909	1	-4.24694	0.0320618
Temp27 Age5 M_luteus / Temp27 Age1 Naïve	0.467607	0.124069	302	0.155974	1.40188	1	-2.86485	0.993574
Temp27 Age5 M_luteus / Temp30 Age1 Naïve	0.762227	0.204991	302	0.250478	2.31953	1	-1.00957	1
Temp27 Age5 M_luteus / Temp32 Age1 Naïve	2.31569	0.682351	302	0.68412	7.83845	1	2.84972	0.994947
Temp27 Age5 M_luteus / Temp27 Age5 Naïve	0.659213	0.0947099	302	0.363773	1.1946	1	-2.90044	0.989123
Temp27 Age5 M_luteus / Temp30 Age5 Naïve	1.44183	0.389562	302	0.471361	4.41035	1	1.35429	1
Temp27 Age5 M_luteus / Temp32 Age5 Naïve	2.92105	0.789629	302	0.954403	8.94017	1	3.9654	0.0981186
Temp27 Age5 M_luteus / Temp27 Age10 Naïve	0.967131	0.266253	302	0.309552	3.02161	1	-0.121397	1
Temp27 Age5 M_luteus / Temp30 Age10 Naïve	2.06841	0.545524	302	0.69448	6.16046	1	2.75566	0.999116
Temp27 Age5 M_luteus / Temp32 Age10 Naïve	2.29368	0.617104	302	0.753399	6.983	1	3.08558	0.91846
Temp27 Age5 M_luteus / Temp27 Age15 Naïve	0.832761	0.222927	302	0.275066	2.52118	1	-0.683644	1
Temp27 Age5 M_luteus / Temp30 Age15 Naïve	2.85065	0.829773	302	0.854736	9.50727	1	3.5988	0.343841
Temp27 Age5 M_luteus / Temp32 Age15 Naïve	5.30526	1.52483	302	1.61502	17.4275	1	5.80582	1.82789e-05
Temp27 Age5 M_luteus / Temp27 Age1 LB	0.594357	0.166498	302	0.186472	1.89444	1	-1.85725	1
Temp27 Age5 M_luteus / Temp30 Age1 LB	0.968838	0.269536	302	0.306394	3.06353	1	-0.113794	1
Temp27 Age5 M_luteus / Temp32 Age1 LB	2.94339	0.905273	302	0.824365	10.5093	1	3.51007	0.4415
Temp27 Age5 M_luteus / Temp27 Age5 LB	0.8379	0.139863	302	0.419964	1.67175	1	-1.05952	1
Temp27 Age5 M_luteus / Temp30 Age5 LB	1.83265	0.516474	302	0.570973	5.88225	1	2.14948	1
Temp27 Age5 M_luteus / Temp32 Age5 LB	3.71283	1.04702	302	1.15588	11.926	1	4.65175	0.00554555
Temp27 Age5 M_luteus / Temp27 Age10 LB	1.22928	0.351398	302	0.376645	4.0121	1	0.722151	1
Temp27 Age5 M_luteus / Temp30 Age10 LB	2.62907	0.728527	302	0.83524	8.2755	1	3.48834	0.467384
Temp27 Age5 M_luteus / Temp32 Age10 LB	2.91541	0.827316	302	0.900995	9.4336	1	3.77065	0.198245
Temp27 Age5 M_luteus / Temp27 Age15 LB	1.05849	0.298238	302	0.329861	3.39658	1	0.201746	1
Temp27 Age5 M_luteus / Temp30 Age15 LB	3.62335	1.09769	302	1.03436	12.6925	1	4.24956	0.0317153
Temp27 Age5 M_luteus / Temp32 Age15 LB	6.7433	2.04691	302	1.92026	23.6802	1	6.28749	1.27238e-06
Temp27 Age5 M_luteus / Temp27 Age1 E_coli	1.13977	0.32152	302	0.354702	3.66246	1	0.463784	1
Temp27 Age5 M_luteus / Temp30 Age1 E_coli	1.8579	0.526365	302	0.575272	6.00027	1	2.18644	1
Temp27 Age5 M_luteus / Temp32 Age1 E_coli	5.64441	1.74219	302	1.5737	20.2449	1	5.60707	5.24071e-05
Temp27 Age5 M_luteus / Temp27 Age5 E_coli	1.6068	0.270012	302	0.801619	3.22076	1	2.82218	0.996824
Temp27 Age5 M_luteus / Temp30 Age5 E_coli	3.51439	1.00832	302	1.07209	11.5204	1	4.38066	0.0182616
Temp27 Age5 M_luteus / Temp32 Age5 E_coli	7.11993	2.04371	302	2.17084	23.352	1	6.83841	5.01424e-08
Temp27 Age5 M_luteus / Temp27 Age10 E_coli	2.35734	0.690181	302	0.701877	7.91744	1	2.92895	0.984016
Temp27 Age5 M_luteus / Temp30 Age10 E_coli	5.04166	1.41471	302	1.57868	16.101	1	5.76521	2.27188e-05
Temp27 Age5 M_luteus / Temp32 Age10 E_coli	5.59076	1.61481	302	1.69199	18.4733	1	5.95882	7.97455e-06
Temp27 Age5 M_luteus / Temp27 Age15 E_coli	2.02982	0.575747	302	0.627643	6.56451	1	2.4959	1
Temp27 Age5 M_luteus / Temp30 Age15 E_coli	6.94834	2.14197	302	1.94035	24.8819	1	6.28832	1.26644e-06
Temp27 Age5 M_luteus / Temp32 Age15 E_coli	12.9313	3.96732	302	3.63318	46.0257	1	8.34311	3.0056e-12
Temp27 Age5 M_luteus / Temp27 Age1 M_luteus	0.709342	0.158241	302	0.281805	1.78551	1	-1.53943	1
Temp27 Age5 M_luteus / Temp30 Age1 M_luteus	1.15627	0.265508	302	0.44709	2.99036	1	0.632332	1
Temp27 Age5 M_luteus / Temp32 Age1 M_luteus	3.51282	0.881259	302	1.24397	9.91974	1	5.00825	0.00105512
Temp30 Age5 M_luteus / Temp27 Age1 Naïve	0.213793	0.0589377	302	0.0683231	0.66899	1	-5.59622	5.54638e-05
Temp30 Age5 M_luteus / Temp30 Age1 Naïve	0.348495	0.0972493	302	0.109825	1.10584	1	-3.7775	0.193643
Temp30 Age5 M_luteus / Temp32 Age1 Naïve	1.05875	0.321947	302	0.300829	3.72621	1	0.187743	1
Temp30 Age5 M_luteus / Temp27 Age5 Naïve	0.301396	0.0817964	302	0.0980421	0.926538	1	-4.41918	0.0154781
Temp30 Age5 M_luteus / Temp30 Age5 Naïve	0.659213	0.0947099	302	0.363773	1.1946	1	-2.90044	0.989123
Temp30 Age5 M_luteus / Temp32 Age5 Naïve	1.33552	0.374428	302	0.418607	4.26085	1	1.03196	1
Temp30 Age5 M_luteus / Temp27 Age10 Naïve	0.442179	0.126048	302	0.135927	1.43843	1	-2.86269	0.993787
Temp30 Age5 M_luteus / Temp30 Age10 Naïve	0.94569	0.259201	302	0.304215	2.93979	1	-0.203733	1
Temp30 Age5 M_luteus / Temp32 Age10 Naïve	1.04869	0.292656	302	0.330463	3.32789	1	0.170348	1
Temp30 Age5 M_luteus / Temp27 Age15 Naïve	0.380744	0.105836	302	0.120526	1.20278	1	-3.47383	0.485017
Temp30 Age5 M_luteus / Temp30 Age15 Naïve	1.30334	0.39149	302	0.376048	4.5172	1	0.881987	1
Temp30 Age5 M_luteus / Temp32 Age15 Naïve	2.4256	0.720048	302	0.710124	8.2852	1	2.9849	0.96878
Temp30 Age5 M_luteus / Temp27 Age1 LB	0.271744	0.0791669	302	0.0813962	0.907227	1	-4.47225	0.0122976
Temp30 Age5 M_luteus / Temp30 Age1 LB	0.442959	0.128185	302	0.133753	1.46698	1	-2.81383	0.99726
Temp30 Age5 M_luteus / Temp32 Age1 LB	1.34574	0.427752	302	0.361184	5.01408	1	0.934196	1
Temp30 Age5 M_luteus / Temp27 Age5 LB	0.383093	0.109484	302	0.11741	1.24998	1	-3.3573	0.632837
Temp30 Age5 M_luteus / Temp30 Age5 LB	0.8379	0.139863	302	0.419964	1.67175	1	-1.05952	1
Temp30 Age5 M_luteus / Temp32 Age5 LB	1.69753	0.497384	302	0.504952	5.7067	1	1.80603	1
Temp30 Age5 M_luteus / Temp27 Age10 LB	0.562036	0.16671	302	0.164703	1.9179	1	-1.94252	1
Temp30 Age5 M_luteus / Temp30 Age10 LB	1.20203	0.346616	302	0.364499	3.964	1	0.638134	1
Temp30 Age5 M_luteus / Temp32 Age10 LB	1.33295	0.39276	302	0.393802	4.51177	1	0.975344	1
Temp30 Age5 M_luteus / Temp27 Age15 LB	0.483949	0.141753	302	0.144014	1.62627	1	-2.47783	1
Temp30 Age5 M_luteus / Temp30 Age15 LB	1.65662	0.518802	302	0.453333	6.0538	1	1.61184	1
Temp30 Age5 M_luteus / Temp32 Age15 LB	3.08308	0.967391	302	0.841575	11.2948	1	3.58835	0.354603
Temp30 Age5 M_luteus / Temp27 Age1 E_coli	0.521112	0.15054	302	0.157679	1.72222	1	-2.25625	1
Temp30 Age5 M_luteus / Temp30 Age1 E_coli	0.849443	0.246323	302	0.255859	2.82012	1	-0.562707	1
Temp30 Age5 M_luteus / Temp32 Age1 E_coli	2.58066	0.812754	302	0.70104	9.4999	1	3.01024	0.959137
Temp30 Age5 M_luteus / Temp27 Age5 E_coli	0.734641	0.207176	302	0.228701	2.35984	1	-1.09349	1
Temp30 Age5 M_luteus / Temp30 Age5 E_coli	1.6068	0.270012	302	0.801619	3.22076	1	2.82218	0.996824
Temp30 Age5 M_luteus / Temp32 Age5 E_coli	3.25528	0.955734	302	0.965962	10.9703	1	4.02009	0.0796055
Temp30 Age5 M_luteus / Temp27 Age10 E_coli	1.07779	0.322379	302	0.312604	3.716	1	0.250459	1
Temp30 Age5 M_luteus / Temp30 Age10 E_coli	2.30508	0.662409	302	0.701854	7.57051	1	2.90607	0.988233
Temp30 Age5 M_luteus / Temp32 Age10 E_coli	2.55613	0.754811	302	0.753184	8.67491	1	3.17817	0.842227
Temp30 Age5 M_luteus / Temp27 Age15 E_coli	0.928047	0.269518	302	0.279035	3.08661	1	-0.257125	1
Temp30 Age5 M_luteus / Temp30 Age15 E_coli	3.17683	0.998586	302	0.865155	11.6652	1	3.67724	0.27004
Temp30 Age5 M_luteus / Temp32 Age15 E_coli	5.91229	1.85006	302	1.61958	21.5828	1	5.67893	3.59242e-05
Temp30 Age5 M_luteus / Temp27 Age1 M_luteus	0.324316	0.0760846	302	0.122846	0.8562	1	-4.79981	0.0028179
Temp30 Age5 M_luteus / Temp30 Age1 M_luteus	0.528654	0.127257	302	0.19524	1.43144	1	-2.648	0.999936
Temp30 Age5 M_luteus / Temp32 Age1 M_luteus	1.60608	0.419578	302	0.544854	4.7343	1	1.81363	1
Temp30 Age5 M_luteus / Temp27 Age5 M_luteus	0.457207	0.104944	302	0.176853	1.18199	1	-3.40961	0.565654
Temp32 Age5 M_luteus / Temp27 Age1 Naïve	0.105528	0.0286801	302	0.0342728	0.324927	1	-8.27436	4.75886e-12
Temp32 Age5 M_luteus / Temp30 Age1 Naïve	0.172017	0.0473594	302	0.055054	0.53747	1	-6.39319	6.94542e-07
Temp32 Age5 M_luteus / Temp32 Age1 Naïve	0.522598	0.156988	302	0.15077	1.81143	1	-2.16027	1
Temp32 Age5 M_luteus / Temp27 Age5 Naïve	0.148769	0.0397899	302	0.049187	0.449961	1	-7.12388	8.71723e-09
Temp32 Age5 M_luteus / Temp30 Age5 Naïve	0.325387	0.0899446	302	0.103665	1.02134	1	-4.06167	0.0677107
Temp32 Age5 M_luteus / Temp32 Age5 Naïve	0.659213	0.0947099	302	0.363773	1.1946	1	-2.90044	0.989123
Temp32 Age5 M_luteus / Temp27 Age10 Naïve	0.218259	0.061398	302	0.0681437	0.699067	1	-5.4107	0.000144366
Temp32 Age5 M_luteus / Temp30 Age10 Naïve	0.466792	0.126116	302	0.15261	1.42779	1	-2.81991	0.996948
Temp32 Age5 M_luteus / Temp32 Age10 Naïve	0.517631	0.142449	302	0.165753	1.61652	1	-2.39282	1
Temp32 Age5 M_luteus / Temp27 Age15 Naïve	0.187935	0.0515118	302	0.060454	0.584238	1	-6.09886	3.6807e-06
Temp32 Age5 M_luteus / Temp30 Age15 Naïve	0.643326	0.190901	302	0.18843	2.1964	1	-1.4865	1
Temp32 Age5 M_luteus / Temp32 Age15 Naïve	1.19727	0.35122	302	0.355635	4.03071	1	0.61376	1
Temp32 Age5 M_luteus / Temp27 Age1 LB	0.134133	0.0385756	302	0.0408031	0.440936	1	-6.98532	2.05043e-08
Temp32 Age5 M_luteus / Temp30 Age1 LB	0.218644	0.0624739	302	0.0670252	0.713243	1	-5.32073	0.000227546
Temp32 Age5 M_luteus / Temp32 Age1 LB	0.664254	0.208769	302	0.180931	2.43868	1	-1.30163	1
Temp32 Age5 M_luteus / Temp27 Age5 LB	0.189095	0.0533264	302	0.0588671	0.607415	1	-5.90587	1.06456e-05
Temp32 Age5 M_luteus / Temp30 Age5 LB	0.413587	0.119585	302	0.125009	1.36833	1	-3.05347	0.9381
Temp32 Age5 M_luteus / Temp32 Age5 LB	0.8379	0.139863	302	0.419964	1.67175	1	-1.05952	1
Temp32 Age5 M_luteus / Temp27 Age10 LB	0.277421	0.0812748	302	0.0825356	0.932473	1	-4.37669	0.0185745
Temp32 Age5 M_luteus / Temp30 Age10 LB	0.593321	0.168856	302	0.182741	1.92639	1	-1.83425	1
Temp32 Age5 M_luteus / Temp32 Age10 LB	0.657941	0.191422	302	0.197392	2.19303	1	-1.43892	1
Temp32 Age5 M_luteus / Temp27 Age15 LB	0.238877	0.0690789	302	0.0721898	0.790445	1	-4.95123	0.00138502
Temp32 Age5 M_luteus / Temp30 Age15 LB	0.817706	0.253194	302	0.227058	2.94482	1	-0.649957	1
Temp32 Age5 M_luteus / Temp32 Age15 LB	1.52181	0.472394	302	0.421213	5.49816	1	1.3527	1
Temp32 Age5 M_luteus / Temp27 Age1 E_coli	0.25722	0.0733502	302	0.0790364	0.837112	1	-4.76153	0.00336254
Temp32 Age5 M_luteus / Temp30 Age1 E_coli	0.419285	0.120079	302	0.128183	1.37147	1	-3.03505	0.947804
Temp32 Age5 M_luteus / Temp32 Age1 E_coli	1.27381	0.396649	302	0.351158	4.6207	1	0.777213	1
Temp32 Age5 M_luteus / Temp27 Age5 E_coli	0.362618	0.100892	302	0.114665	1.14675	1	-3.6459	0.298037
Temp32 Age5 M_luteus / Temp30 Age5 E_coli	0.793117	0.229878	302	0.239031	2.6316	1	-0.799693	1
Temp32 Age5 M_luteus / Temp32 Age5 E_coli	1.6068	0.270012	302	0.801619	3.22076	1	2.82218	0.996824
Temp32 Age5 M_luteus / Temp27 Age10 E_coli	0.531998	0.157226	302	0.156599	1.8073	1	-2.13548	1
Temp32 Age5 M_luteus / Temp30 Age10 E_coli	1.13779	0.322726	302	0.351816	3.67964	1	0.455093	1
Temp32 Age5 M_luteus / Temp32 Age10 E_coli	1.2617	0.367961	302	0.377439	4.21763	1	0.797097	1
Temp32 Age5 M_luteus / Temp27 Age15 E_coli	0.458083	0.131335	302	0.139861	1.50035	1	-2.72301	0.999568
Temp32 Age5 M_luteus / Temp30 Age15 E_coli	1.56808	0.487461	302	0.433215	5.67587	1	1.4471	1
Temp32 Age5 M_luteus / Temp32 Age15 E_coli	2.9183	0.9035	302	0.810483	10.5079	1	3.45934	0.502887
Temp32 Age5 M_luteus / Temp27 Age1 M_luteus	0.160082	0.0371993	302	0.0611973	0.418748	1	-7.88406	6.56222e-11
Temp32 Age5 M_luteus / Temp30 Age1 M_luteus	0.260943	0.062283	302	0.0971851	0.700635	1	-5.62858	4.68234e-05
Temp32 Age5 M_luteus / Temp32 Age1 M_luteus	0.792761	0.205381	302	0.271368	2.31593	1	-0.896409	1
Temp32 Age5 M_luteus / Temp27 Age5 M_luteus	0.225677	0.0512956	302	0.088106	0.578054	1	-6.54937	2.80194e-07
Temp32 Age5 M_luteus / Temp30 Age5 M_luteus	0.493599	0.117705	302	0.184003	1.32411	1	-2.96075	0.976301
Temp27 Age10 M_luteus / Temp27 Age1 Naïve	0.318729	0.0889874	302	0.100386	1.01198	1	-4.0954	0.0592766
Temp27 Age10 M_luteus / Temp30 Age1 Naïve	0.519547	0.146779	302	0.161403	1.67239	1	-2.31776	1
Temp27 Age10 M_luteus / Temp32 Age1 Naïve	1.57842	0.484941	302	0.442674	5.62806	1	1.48559	1
Temp27 Age10 M_luteus / Temp27 Age5 Naïve	0.44933	0.12357	302	0.143992	1.40214	1	-2.90898	0.987752
Temp27 Age10 M_luteus / Temp30 Age5 Naïve	0.982773	0.278744	302	0.303902	3.17814	1	-0.0612667	1
Temp27 Age10 M_luteus / Temp32 Age5 Naïve	1.99103	0.564951	302	0.615386	6.44184	1	2.42699	1
Temp27 Age10 M_luteus / Temp27 Age10 Naïve	0.659213	0.0947099	302	0.363773	1.1946	1	-2.90044	0.989123
Temp27 Age10 M_luteus / Temp30 Age10 Naïve	1.40986	0.391374	302	0.446991	4.44687	1	1.23737	1
Temp27 Age10 M_luteus / Temp32 Age10 Naïve	1.56341	0.441608	302	0.48579	5.03151	1	1.58204	1
Temp27 Age10 M_luteus / Temp27 Age15 Naïve	0.567624	0.159763	302	0.177109	1.8192	1	-2.012	1
Temp27 Age10 M_luteus / Temp30 Age15 Naïve	1.94305	0.58973	302	0.553404	6.82222	1	2.18861	1
Temp27 Age10 M_luteus / Temp32 Age15 Naïve	3.61615	1.08531	302	1.04442	12.5204	1	4.28285	0.0276133
Temp27 Age10 M_luteus / Temp27 Age1 LB	0.405124	0.119716	302	0.119269	1.37609	1	-3.05769	0.935719
Temp27 Age10 M_luteus / Temp30 Age1 LB	0.660376	0.193867	302	0.195978	2.22523	1	-1.41345	1
Temp27 Age10 M_luteus / Temp32 Age1 LB	2.00626	0.645313	302	0.530081	7.59334	1	2.1647	1
Temp27 Age10 M_luteus / Temp27 Age5 LB	0.571126	0.165676	302	0.171953	1.89694	1	-1.93096	1
Temp27 Age10 M_luteus / Temp30 Age5 LB	1.24916	0.370911	302	0.365598	4.26811	1	0.749258	1
Temp27 Age10 M_luteus / Temp32 Age5 LB	2.53073	0.751846	302	0.740187	8.65264	1	3.12537	0.889203
Temp27 Age10 M_luteus / Temp27 Age10 LB	0.8379	0.139863	302	0.419964	1.67175	1	-1.05952	1
Temp27 Age10 M_luteus / Temp30 Age10 LB	1.79202	0.524258	302	0.534061	6.01306	1	1.99399	1
Temp27 Age10 M_luteus / Temp32 Age10 LB	1.98719	0.593592	302	0.577327	6.84003	1	2.29897	1
Temp27 Age10 M_luteus / Temp27 Age15 LB	0.721484	0.214325	302	0.211043	2.46651	1	-1.09892	1
Temp27 Age10 M_luteus / Temp30 Age15 LB	2.46974	0.782811	302	0.665319	9.16793	1	2.85243	0.99472
Temp27 Age10 M_luteus / Temp32 Age15 LB	4.59635	1.46008	302	1.23463	17.1116	1	4.80155	0.00279531
Temp27 Age10 M_luteus / Temp27 Age1 E_coli	0.776888	0.226226	302	0.232833	2.59223	1	-0.866976	1
Temp27 Age10 M_luteus / Temp30 Age1 E_coli	1.26637	0.370121	302	0.377849	4.2443	1	0.808017	1
Temp27 Age10 M_luteus / Temp32 Age1 E_coli	3.84732	1.21969	302	1.03616	14.2853	1	4.2501	0.031645
Temp27 Age10 M_luteus / Temp27 Age5 E_coli	1.09522	0.311505	302	0.337568	3.5534	1	0.319803	1
Temp27 Age10 M_luteus / Temp30 Age5 E_coli	2.39547	0.708316	302	0.70469	8.14298	1	2.95438	0.978038
Temp27 Age10 M_luteus / Temp32 Age5 E_coli	4.85306	1.43554	302	1.427	16.5047	1	5.34012	0.000206397
Temp27 Age10 M_luteus / Temp27 Age10 E_coli	1.6068	0.270012	302	0.801619	3.22076	1	2.82218	0.996824
Temp27 Age10 M_luteus / Temp30 Age10 E_coli	3.43648	0.995437	302	1.03644	11.3942	1	4.2616	0.03017
Temp27 Age10 M_luteus / Temp32 Age10 E_coli	3.81075	1.13363	302	1.11276	13.0503	1	4.49719	0.0110277
Temp27 Age10 M_luteus / Temp27 Age15 E_coli	1.38356	0.404986	302	0.412054	4.64559	1	1.10914	1
Temp27 Age10 M_luteus / Temp30 Age15 E_coli	4.7361	1.49834	302	1.279	17.5376	1	4.91588	0.00163741
Temp27 Age10 M_luteus / Temp32 Age15 E_coli	8.81422	2.777	302	2.39321	32.4628	1	6.90779	3.29225e-08
Temp27 Age10 M_luteus / Temp27 Age1 M_luteus	0.483499	0.115835	302	0.17941	1.303	1	-3.03331	0.948663
Temp27 Age10 M_luteus / Temp30 Age1 M_luteus	0.788132	0.193525	302	0.285309	2.17712	1	-0.96962	1
Temp27 Age10 M_luteus / Temp32 Age1 M_luteus	2.39439	0.636123	302	0.797534	7.18856	1	3.2865	0.721925
Temp27 Age10 M_luteus / Temp27 Age5 M_luteus	0.681616	0.159954	302	0.258114	1.79998	1	-1.63332	1
Temp27 Age10 M_luteus / Temp30 Age5 M_luteus	1.49083	0.365819	302	0.540068	4.11535	1	1.6274	1
Temp27 Age10 M_luteus / Temp32 Age5 M_luteus	3.02032	0.734764	302	1.10372	8.26508	1	4.5437	0.00898603
Temp30 Age10 M_luteus / Temp27 Age1 Naïve	0.149029	0.0399621	302	0.0491327	0.452033	1	-7.09907	1.01681e-08
Temp30 Age10 M_luteus / Temp30 Age1 Naïve	0.242926	0.0660239	302	0.0788931	0.748012	1	-5.2063	0.000402438
Temp30 Age10 M_luteus / Temp32 Age1 Naïve	0.738024	0.219346	302	0.21575	2.52459	1	-1.02211	1
Temp30 Age10 M_luteus / Temp27 Age5 Naïve	0.210095	0.0554153	302	0.0705338	0.625795	1	-5.91513	1.01222e-05
Temp30 Age10 M_luteus / Temp30 Age5 Naïve	0.459518	0.125409	302	0.148538	1.42156	1	-2.84916	0.994992
Temp30 Age10 M_luteus / Temp32 Age5 Naïve	0.930953	0.25418	302	0.300783	2.88139	1	-0.262044	1
Temp30 Age10 M_luteus / Temp27 Age10 Naïve	0.30823	0.0856598	302	0.0975971	0.973447	1	-4.23488	0.0337009
Temp30 Age10 M_luteus / Temp30 Age10 Naïve	0.659213	0.0947099	302	0.363773	1.1946	1	-2.90044	0.989123
Temp30 Age10 M_luteus / Temp32 Age10 Naïve	0.731009	0.198587	302	0.237526	2.24975	1	-1.15338	1
Temp30 Age10 M_luteus / Temp27 Age15 Naïve	0.265405	0.0717955	302	0.0866489	0.812935	1	-4.90364	0.00173476
Temp30 Age10 M_luteus / Temp30 Age15 Naïve	0.908517	0.26667	302	0.269672	3.06077	1	-0.326863	1
Temp30 Age10 M_luteus / Temp32 Age15 Naïve	1.69081	0.490182	302	0.509438	5.61177	1	1.81163	1
Temp30 Age10 M_luteus / Temp27 Age1 LB	0.189425	0.0535684	302	0.0587784	0.610458	1	-5.88328	1.20346e-05
Temp30 Age10 M_luteus / Temp30 Age1 LB	0.308774	0.08675	302	0.0965465	0.987515	1	-4.18276	0.0417281
Temp30 Age10 M_luteus / Temp32 Age1 LB	0.938073	0.290793	302	0.260103	3.38321	1	-0.206224	1
Temp30 Age10 M_luteus / Temp27 Age5 LB	0.267043	0.0739988	302	0.0848377	0.840569	1	-4.7648	0.00331239
Temp30 Age10 M_luteus / Temp30 Age5 LB	0.584075	0.166126	302	0.18002	1.89503	1	-1.89057	1
Temp30 Age10 M_luteus / Temp32 Age5 LB	1.1833	0.336752	302	0.364464	3.84179	1	0.591403	1
Temp30 Age10 M_luteus / Temp27 Age10 LB	0.391779	0.112972	302	0.118803	1.29198	1	-3.24964	0.765775
Temp30 Age10 M_luteus / Temp30 Age10 LB	0.8379	0.139863	302	0.419964	1.67175	1	-1.05952	1
Temp30 Age10 M_luteus / Temp32 Age10 LB	0.929157	0.265967	302	0.28423	3.03745	1	-0.256695	1
Temp30 Age10 M_luteus / Temp27 Age15 LB	0.337346	0.0959499	302	0.103974	1.09452	1	-3.82049	0.166735
Temp30 Age10 M_luteus / Temp30 Age15 LB	1.15478	0.352536	302	0.326486	4.08446	1	0.471398	1
Temp30 Age10 M_luteus / Temp32 Age15 LB	2.14913	0.657412	302	0.606074	7.62076	1	2.50104	1
Temp30 Age10 M_luteus / Temp27 Age1 E_coli	0.363252	0.102421	302	0.113109	1.16659	1	-3.59156	0.351276
Temp30 Age10 M_luteus / Temp30 Age1 E_coli	0.592122	0.167712	302	0.183397	1.91174	1	-1.85018	1
Temp30 Age10 M_luteus / Temp32 Age1 E_coli	1.7989	0.555023	302	0.501801	6.44887	1	1.90312	1
Temp30 Age10 M_luteus / Temp27 Age5 E_coli	0.512097	0.140791	302	0.16416	1.59749	1	-2.43422	1
Temp30 Age10 M_luteus / Temp30 Age5 E_coli	1.12006	0.321163	302	0.341927	3.66898	1	0.395407	1
Temp30 Age10 M_luteus / Temp32 Age5 E_coli	2.26916	0.650904	302	0.692408	7.43649	1	2.8566	0.994356
Temp30 Age10 M_luteus / Temp27 Age10 E_coli	0.751297	0.219785	302	0.223912	2.52084	1	-0.977483	1
Temp30 Age10 M_luteus / Temp30 Age10 E_coli	1.6068	0.270012	302	0.801619	3.22076	1	2.82218	0.996824
Temp30 Age10 M_luteus / Temp32 Age10 E_coli	1.7818	0.514132	302	0.539891	5.8805	1	2.00185	1
Temp30 Age10 M_luteus / Temp27 Age15 E_coli	0.646914	0.183419	302	0.200129	2.09114	1	-1.53615	1
Temp30 Age10 M_luteus / Temp30 Age15 E_coli	2.21447	0.682099	302	0.619043	7.92172	1	2.58106	0.999992
Temp30 Age10 M_luteus / Temp32 Age15 E_coli	4.12129	1.26344	302	1.15904	14.6544	1	4.61947	0.00641235
Temp30 Age10 M_luteus / Temp27 Age1 M_luteus	0.226071	0.0511863	302	0.0885818	0.576959	1	-6.56712	2.52481e-07
Temp30 Age10 M_luteus / Temp30 Age1 M_luteus	0.368509	0.0858411	302	0.140547	0.966217	1	-4.28558	0.0272998
Temp30 Age10 M_luteus / Temp32 Age1 M_luteus	1.11955	0.284188	302	0.391616	3.20058	1	0.444884	1
Temp30 Age10 M_luteus / Temp27 Age5 M_luteus	0.318705	0.0704936	302	0.127611	0.795961	1	-5.16977	0.000481787
Temp30 Age10 M_luteus / Temp30 Age5 M_luteus	0.697071	0.162227	302	0.266096	1.82606	1	-1.55061	1
Temp30 Age10 M_luteus / Temp32 Age5 M_luteus	1.41222	0.325514	302	0.544085	3.66553	1	1.49746	1
Temp30 Age10 M_luteus / Temp27 Age10 M_luteus	0.467573	0.111146	302	0.174846	1.25038	1	-3.19804	0.82232
Temp32 Age10 M_luteus / Temp27 Age1 Naïve	0.134392	0.0367201	302	0.0433852	0.416299	1	-7.34541	2.16916e-09
Temp32 Age10 M_luteus / Temp30 Age1 Naïve	0.219067	0.0606876	302	0.0696182	0.689336	1	-5.48096	0.000100779
Temp32 Age10 M_luteus / Temp32 Age1 Naïve	0.665539	0.200844	302	0.190916	2.32009	1	-1.34921	1
Temp32 Age10 M_luteus / Temp27 Age5 Naïve	0.18946	0.0509838	302	0.0622171	0.576934	1	-6.18199	2.31141e-06
Temp32 Age10 M_luteus / Temp30 Age5 Naïve	0.414386	0.115179	302	0.131187	1.30894	1	-3.16947	0.850572
Temp32 Age10 M_luteus / Temp32 Age5 Naïve	0.83952	0.233413	302	0.265688	2.65271	1	-0.629158	1
Temp32 Age10 M_luteus / Temp27 Age10 Naïve	0.277957	0.0786067	302	0.0862475	0.895795	1	-4.52716	0.00966683
Temp32 Age10 M_luteus / Temp30 Age10 Naïve	0.594468	0.161514	302	0.193134	1.82978	1	-1.91424	1
Temp32 Age10 M_luteus / Temp32 Age10 Naïve	0.659213	0.0947099	302	0.363773	1.1946	1	-2.90044	0.989123
Temp32 Age10 M_luteus / Temp27 Age15 Naïve	0.239338	0.0659578	302	0.0765162	0.748638	1	-5.18854	0.000439289
Temp32 Age10 M_luteus / Temp30 Age15 Naïve	0.819287	0.244202	302	0.238655	2.81256	1	-0.668711	1
Temp32 Age10 M_luteus / Temp32 Age15 Naïve	1.52475	0.44899	302	0.450818	5.15698	1	1.43252	1
Temp32 Age10 M_luteus / Temp27 Age1 LB	0.17082	0.0488586	302	0.0523021	0.557905	1	-6.17832	2.35963e-06
Temp32 Age10 M_luteus / Temp30 Age1 LB	0.278447	0.079196	302	0.0858231	0.903405	1	-4.49521	0.0111238
Temp32 Age10 M_luteus / Temp32 Age1 LB	0.84594	0.264707	302	0.231735	3.08807	1	-0.534672	1
Temp32 Age10 M_luteus / Temp27 Age5 LB	0.240815	0.0675639	302	0.0754182	0.768939	1	-5.07453	0.000766724
Temp32 Age10 M_luteus / Temp30 Age5 LB	0.52671	0.151521	302	0.160171	1.73205	1	-2.22857	1
Temp32 Age10 M_luteus / Temp32 Age5 LB	1.06708	0.307108	302	0.324325	3.51086	1	0.225594	1
Temp32 Age10 M_luteus / Temp27 Age10 LB	0.3533	0.102991	302	0.105745	1.18039	1	-3.56912	0.37494
Temp32 Age10 M_luteus / Temp30 Age10 LB	0.755605	0.213884	302	0.234204	2.43778	1	-0.990015	1
Temp32 Age10 M_luteus / Temp32 Age10 LB	0.8379	0.139863	302	0.419964	1.67175	1	-1.05952	1
Temp32 Age10 M_luteus / Temp27 Age15 LB	0.304214	0.0875122	302	0.0925135	1.00035	1	-4.13682	0.0502466
Temp32 Age10 M_luteus / Temp30 Age15 LB	1.04136	0.320923	302	0.290918	3.72764	1	0.13152	1
Temp32 Age10 M_luteus / Temp32 Age15 LB	1.93805	0.598359	302	0.540149	6.9537	1	2.14315	1
Temp32 Age10 M_luteus / Temp27 Age1 E_coli	0.327575	0.0928768	302	0.101338	1.05888	1	-3.93625	0.10948
Temp32 Age10 M_luteus / Temp30 Age1 E_coli	0.533967	0.152194	302	0.164167	1.73677	1	-2.20128	1
Temp32 Age10 M_luteus / Temp32 Age1 E_coli	1.62222	0.502806	302	0.449876	5.84963	1	1.56089	1
Temp32 Age10 M_luteus / Temp27 Age5 E_coli	0.461801	0.127785	302	0.14695	1.45124	1	-2.79216	0.998164
Temp32 Age10 M_luteus / Temp30 Age5 E_coli	1.01005	0.291223	302	0.306327	3.33043	1	0.03468	1
Temp32 Age10 M_luteus / Temp32 Age5 E_coli	2.04629	0.590153	302	0.620404	6.74935	1	2.48276	1
Temp32 Age10 M_luteus / Temp27 Age10 E_coli	0.677509	0.199218	302	0.200668	2.28745	1	-1.32406	1
Temp32 Age10 M_luteus / Temp30 Age10 E_coli	1.44899	0.408691	302	0.451006	4.65532	1	1.31489	1
Temp32 Age10 M_luteus / Temp32 Age10 E_coli	1.6068	0.270012	302	0.801619	3.22076	1	2.82218	0.996824
Temp32 Age10 M_luteus / Temp27 Age15 E_coli	0.583378	0.166335	302	0.179285	1.89826	1	-1.89012	1
Temp32 Age10 M_luteus / Temp30 Age15 E_coli	1.99698	0.617782	302	0.555158	7.18341	1	2.23571	1
Temp32 Age10 M_luteus / Temp32 Age15 E_coli	3.71651	1.14421	302	1.03957	13.2868	1	4.26408	0.0298597
Temp32 Age10 M_luteus / Temp27 Age1 M_luteus	0.203867	0.0473774	302	0.0779304	0.533321	1	-6.84308	4.87486e-08
Temp32 Age10 M_luteus / Temp30 Age1 M_luteus	0.332316	0.0794295	302	0.123596	0.893505	1	-4.60915	0.00671586
Temp32 Age10 M_luteus / Temp32 Age1 M_luteus	1.0096	0.261645	302	0.345468	2.95044	1	0.0368519	1
Temp32 Age10 M_luteus / Temp27 Age5 M_luteus	0.287404	0.0653859	302	0.112108	0.736798	1	-5.48061	0.000100964
Temp32 Age10 M_luteus / Temp30 Age5 M_luteus	0.628608	0.149982	302	0.234205	1.68718	1	-1.94577	1
Temp32 Age10 M_luteus / Temp32 Age5 M_luteus	1.27352	0.301034	302	0.478851	3.38696	1	1.02286	1
Temp32 Age10 M_luteus / Temp27 Age10 M_luteus	0.42165	0.102627	302	0.154008	1.15441	1	-3.54809	0.397954
Temp32 Age10 M_luteus / Temp30 Age10 M_luteus	0.901785	0.207934	302	0.347312	2.34146	1	-0.448342	1
Temp27 Age15 M_luteus / Temp27 Age1 Naïve	0.370157	0.100189	302	0.120771	1.13451	1	-3.67178	0.274774
Temp27 Age15 M_luteus / Temp30 Age1 Naïve	0.603378	0.165552	302	0.193866	1.87793	1	-1.84131	1
Temp27 Age15 M_luteus / Temp32 Age1 Naïve	1.8331	0.548856	302	0.531008	6.32808	1	2.02398	1
Temp27 Age15 M_luteus / Temp27 Age5 Naïve	0.521832	0.138972	302	0.173351	1.57085	1	-2.44225	1
Temp27 Age15 M_luteus / Temp30 Age5 Naïve	1.14135	0.314397	302	0.365073	3.56827	1	0.479961	1
Temp27 Age15 M_luteus / Temp32 Age5 Naïve	2.3123	0.637163	302	0.739328	7.23186	1	3.04202	0.944263
Temp27 Age15 M_luteus / Temp27 Age10 Naïve	0.76558	0.214695	302	0.239891	2.44325	1	-0.952526	1
Temp27 Age15 M_luteus / Temp30 Age10 Naïve	1.63735	0.440652	302	0.537638	4.98647	1	1.83216	1
Temp27 Age15 M_luteus / Temp32 Age10 Naïve	1.81568	0.497838	302	0.583829	5.64666	1	2.17536	1
Temp27 Age15 M_luteus / Temp27 Age15 Naïve	0.659213	0.0947099	302	0.363773	1.1946	1	-2.90044	0.989123
Temp27 Age15 M_luteus / Temp30 Age15 Naïve	2.25657	0.667635	302	0.663355	7.6763	1	2.75076	0.999203
Temp27 Age15 M_luteus / Temp32 Age15 Naïve	4.19963	1.22754	302	1.25289	14.077	1	4.90936	0.00168856
Temp27 Age15 M_luteus / Temp27 Age1 LB	0.470493	0.133764	302	0.145084	1.52576	1	-2.65199	0.999928
Temp27 Age15 M_luteus / Temp30 Age1 LB	0.766931	0.216715	302	0.238196	2.46932	1	-0.939077	1
Temp27 Age15 M_luteus / Temp32 Age1 LB	2.32998	0.725336	302	0.642536	8.44905	1	2.71714	0.999623
Temp27 Age15 M_luteus / Temp27 Age5 LB	0.66328	0.184816	302	0.209385	2.10111	1	-1.47343	1
Temp27 Age15 M_luteus / Temp30 Age5 LB	1.45072	0.414903	302	0.444232	4.73761	1	1.30093	1
Temp27 Age15 M_luteus / Temp32 Age5 LB	2.93907	0.840976	302	0.899469	9.60361	1	3.76776	0.200212
Temp27 Age15 M_luteus / Temp27 Age10 LB	0.973099	0.282133	302	0.293164	3.23001	1	-0.0940539	1
Temp27 Age15 M_luteus / Temp30 Age10 LB	2.08117	0.58551	302	0.649696	6.66663	1	2.60518	0.999982
Temp27 Age15 M_luteus / Temp32 Age10 LB	2.30784	0.664146	302	0.701503	7.59242	1	2.90609	0.988231
Temp27 Age15 M_luteus / Temp27 Age15 LB	0.8379	0.139863	302	0.419964	1.67175	1	-1.05952	1
Temp27 Age15 M_luteus / Temp30 Age15 LB	2.86824	0.879753	302	0.806113	10.2055	1	3.43535	0.532929
Temp27 Age15 M_luteus / Temp32 Age15 LB	5.33799	1.64064	302	1.49634	19.0426	1	5.44931	0.000118545
Temp27 Age15 M_luteus / Temp27 Age1 E_coli	0.902243	0.257164	302	0.277391	2.93464	1	-0.360917	1
Temp27 Age15 M_luteus / Temp30 Age1 E_coli	1.47071	0.421211	302	0.449603	4.81088	1	1.34688	1
Temp27 Age15 M_luteus / Temp32 Age1 E_coli	4.46811	1.39083	302	1.23229	16.2007	1	4.80905	0.00269971
Temp27 Age15 M_luteus / Temp27 Age5 E_coli	1.27194	0.353695	302	0.40247	4.01979	1	0.865045	1
Temp27 Age15 M_luteus / Temp30 Age5 E_coli	2.78199	0.806303	302	0.838484	9.23031	1	3.53024	0.418106
Temp27 Age15 M_luteus / Temp32 Age5 E_coli	5.63613	1.634	302	1.69811	18.7067	1	5.96448	7.7311e-06
Temp27 Age15 M_luteus / Temp27 Age10 E_coli	1.86607	0.551601	302	0.549168	6.34089	1	2.11044	1
Temp27 Age15 M_luteus / Temp30 Age10 E_coli	3.99097	1.13171	302	1.23444	12.9029	1	4.88078	0.00193169
Temp27 Age15 M_luteus / Temp32 Age10 E_coli	4.42564	1.29047	302	1.3242	14.791	1	5.10107	0.000674071
Temp27 Age15 M_luteus / Temp27 Age15 E_coli	1.6068	0.270012	302	0.801619	3.22076	1	2.82218	0.996824
Temp27 Age15 M_luteus / Temp30 Age15 E_coli	5.5003	1.70988	302	1.51954	19.9096	1	5.48396	9.92399e-05
Temp27 Age15 M_luteus / Temp32 Age15 E_coli	10.2364	3.16765	302	2.84466	36.8356	1	7.51645	7.26978e-10
Temp27 Age15 M_luteus / Temp27 Age1 M_luteus	0.561514	0.129264	302	0.216596	1.4557	1	-2.50696	0.999999
Temp27 Age15 M_luteus / Temp30 Age1 M_luteus	0.915302	0.216698	302	0.343632	2.43801	1	-0.373819	1
Temp27 Age15 M_luteus / Temp32 Age1 M_luteus	2.78074	0.715067	302	0.959466	8.0592	1	3.97713	0.0938498
Temp27 Age15 M_luteus / Temp27 Age5 M_luteus	0.791599	0.178156	302	0.311923	2.00892	1	-1.0384	1
Temp27 Age15 M_luteus / Temp30 Age5 M_luteus	1.73138	0.409472	302	0.650686	4.60695	1	2.32101	1
Temp27 Age15 M_luteus / Temp32 Age5 M_luteus	3.50767	0.821778	302	1.33041	9.24806	1	5.35661	0.000189915
Temp27 Age15 M_luteus / Temp27 Age10 M_luteus	1.16136	0.28039	302	0.427639	3.15393	1	0.619581	1
Temp27 Age15 M_luteus / Temp30 Age10 M_luteus	2.4838	0.56727	302	0.965323	6.39086	1	3.98351	0.0915986
Temp27 Age15 M_luteus / Temp32 Age10 M_luteus	2.75431	0.645482	302	1.04436	7.26401	1	4.32325	0.0233049
Temp30 Age15 M_luteus / Temp27 Age1 Naïve	0.108134	0.031458	302	0.0324451	0.360393	1	-7.64613	3.1396e-10
Temp30 Age15 M_luteus / Temp30 Age1 Naïve	0.176265	0.0518921	302	0.0521309	0.595988	1	-5.89599	1.1233e-05
Temp30 Age15 M_luteus / Temp32 Age1 Naïve	0.535504	0.170156	302	0.14379	1.99433	1	-1.96554	1
Temp30 Age15 M_luteus / Temp27 Age5 Naïve	0.152443	0.0437493	302	0.0464892	0.499876	1	-6.55415	2.72446e-07
Temp30 Age15 M_luteus / Temp30 Age5 Naïve	0.333422	0.0984619	302	0.0982405	1.13162	1	-3.71934	0.235552
Temp30 Age15 M_luteus / Temp32 Age5 Naïve	0.675492	0.199502	302	0.198998	2.29293	1	-1.32833	1
Temp30 Age15 M_luteus / Temp27 Age10 Naïve	0.223649	0.0670616	302	0.0646688	0.773463	1	-4.99472	0.00112574
Temp30 Age15 M_luteus / Temp30 Age10 Naïve	0.478319	0.138446	302	0.144395	1.58447	1	-2.54792	0.999997
Temp30 Age15 M_luteus / Temp32 Age10 Naïve	0.530414	0.155952	302	0.157117	1.79063	1	-2.15665	1
Temp30 Age15 M_luteus / Temp27 Age15 Naïve	0.192576	0.0564432	302	0.0572626	0.647639	1	-5.62023	4.89186e-05
Temp30 Age15 M_luteus / Temp30 Age15 Naïve	0.659213	0.0947099	302	0.363773	1.1946	1	-2.90044	0.989123
Temp30 Age15 M_luteus / Temp32 Age15 Naïve	1.22684	0.381708	302	0.338567	4.44561	1	0.657092	1
Temp30 Age15 M_luteus / Temp27 Age1 LB	0.137445	0.0418879	302	0.0389435	0.485092	1	-6.51177	3.49145e-07
Temp30 Age15 M_luteus / Temp30 Age1 LB	0.224044	0.0679239	302	0.0638988	0.785548	1	-4.9342	0.00150152
Temp30 Age15 M_luteus / Temp32 Age1 LB	0.680658	0.224621	302	0.173727	2.66681	1	-1.16572	1
Temp30 Age15 M_luteus / Temp27 Age5 LB	0.193764	0.0580504	302	0.0560876	0.669392	1	-5.47781	0.000102424
Temp30 Age15 M_luteus / Temp30 Age5 LB	0.4238	0.129796	302	0.119333	1.50509	1	-2.80309	0.997746
Temp30 Age15 M_luteus / Temp32 Age5 LB	0.858592	0.263028	302	0.241679	3.05024	1	-0.497675	1
Temp30 Age15 M_luteus / Temp27 Age10 LB	0.284272	0.0880811	302	0.0788671	1.02464	1	-4.05949	0.0682916
Temp30 Age15 M_luteus / Temp30 Age10 LB	0.607973	0.18358	302	0.174275	2.12097	1	-1.64801	1
Temp30 Age15 M_luteus / Temp32 Age10 LB	0.674189	0.207538	302	0.188609	2.4099	1	-1.28071	1
Temp30 Age15 M_luteus / Temp27 Age15 LB	0.244776	0.0749685	302	0.0689215	0.869325	1	-4.59527	0.00714576
Temp30 Age15 M_luteus / Temp30 Age15 LB	0.8379	0.139863	302	0.419964	1.67175	1	-1.05952	1
Temp30 Age15 M_luteus / Temp32 Age15 LB	1.55939	0.508912	302	0.404069	6.01801	1	1.36139	1
Temp30 Age15 M_luteus / Temp27 Age1 E_coli	0.263572	0.0795551	302	0.0755903	0.91904	1	-4.41775	0.015574
Temp30 Age15 M_luteus / Temp30 Age1 E_coli	0.429639	0.130248	302	0.122544	1.50631	1	-2.78671	0.998346
Temp30 Age15 M_luteus / Temp32 Age1 E_coli	1.30527	0.42637	302	0.337803	5.04356	1	0.815573	1
Temp30 Age15 M_luteus / Temp27 Age5 E_coli	0.371573	0.109758	302	0.109444	1.26152	1	-3.35155	0.640202
Temp30 Age15 M_luteus / Temp30 Age5 E_coli	0.812703	0.24893	302	0.228809	2.88663	1	-0.67708	1
Temp30 Age15 M_luteus / Temp32 Age5 E_coli	1.64648	0.504372	302	0.463487	5.84894	1	1.62778	1
Temp30 Age15 M_luteus / Temp27 Age10 E_coli	0.545135	0.169899	302	0.150108	1.97973	1	-1.94671	1
Temp30 Age15 M_luteus / Temp30 Age10 E_coli	1.16588	0.350252	302	0.336331	4.04151	1	0.510887	1
Temp30 Age15 M_luteus / Temp32 Age10 E_coli	1.29286	0.398032	302	0.361637	4.62202	1	0.834313	1
Temp30 Age15 M_luteus / Temp27 Age15 E_coli	0.469396	0.142369	302	0.133802	1.6467	1	-2.49357	1
Temp30 Age15 M_luteus / Temp30 Age15 E_coli	1.6068	0.270012	302	0.801619	3.22076	1	2.82218	0.996824
Temp30 Age15 M_luteus / Temp32 Age15 E_coli	2.99037	0.97182	302	0.779272	11.4752	1	3.37063	0.615707
Temp30 Age15 M_luteus / Temp27 Age1 M_luteus	0.164035	0.0418794	302	0.0570318	0.471799	1	-7.08038	1.14159e-08
Temp30 Age15 M_luteus / Temp30 Age1 M_luteus	0.267387	0.069856	302	0.0907055	0.78822	1	-5.04895	0.000867627
Temp30 Age15 M_luteus / Temp32 Age1 M_luteus	0.812339	0.227246	302	0.255272	2.58507	1	-0.74296	1
Temp30 Age15 M_luteus / Temp27 Age5 M_luteus	0.23125	0.0579991	302	0.0819123	0.652851	1	-5.83818	1.53579e-05
Temp30 Age15 M_luteus / Temp30 Age5 M_luteus	0.505789	0.131966	302	0.171822	1.48888	1	-2.61253	0.999977
Temp30 Age15 M_luteus / Temp32 Age5 M_luteus	1.0247	0.265236	302	0.351091	2.99068	1	0.0942465	1
Temp30 Age15 M_luteus / Temp27 Age10 M_luteus	0.339267	0.0900001	302	0.113189	1.01691	1	-4.07485	0.0642929
Temp30 Age15 M_luteus / Temp30 Age10 M_luteus	0.725592	0.184027	302	0.254038	2.07246	1	-1.26474	1
Temp30 Age15 M_luteus / Temp32 Age10 M_luteus	0.804617	0.208277	302	0.275676	2.34844	1	-0.839817	1
Temp30 Age15 M_luteus / Temp27 Age15 M_luteus	0.29213	0.0750942	302	0.100835	0.846333	1	-4.78709	0.00298871
Temp32 Age15 M_luteus / Temp27 Age1 Naïve	0.0581033	0.0175333	302	0.0166685	0.202537	1	-9.42976	0
Temp32 Age15 M_luteus / Temp30 Age1 Naïve	0.0947117	0.0289013	302	0.0267923	0.334809	1	-7.7238	1.88977e-10
Temp32 Age15 M_luteus / Temp32 Age1 Naïve	0.28774	0.0944329	302	0.0739953	1.11891	1	-3.79568	0.181859
Temp32 Age15 M_luteus / Temp27 Age5 Naïve	0.0819115	0.024411	302	0.0238655	0.281138	1	-8.39589	2.00373e-12
Temp32 Age15 M_luteus / Temp30 Age5 Naïve	0.179156	0.054833	302	0.0504893	0.63572	1	-5.61813	4.94608e-05
Temp32 Age15 M_luteus / Temp32 Age5 Naïve	0.362959	0.111162	302	0.102202	1.28901	1	-3.3091	0.694002
Temp32 Age15 M_luteus / Temp27 Age10 Naïve	0.120172	0.03732	302	0.033243	0.43442	1	-6.82274	5.51174e-08
Temp32 Age15 M_luteus / Temp30 Age10 Naïve	0.257013	0.0772068	302	0.0741478	0.890867	1	-4.52273	0.00985734
Temp32 Age15 M_luteus / Temp32 Age10 Naïve	0.285005	0.0868617	302	0.080749	1.00593	1	-4.11864	0.0540415
Temp32 Age15 M_luteus / Temp27 Age15 Naïve	0.103476	0.0314505	302	0.0294184	0.363965	1	-7.46335	1.02253e-09
Temp32 Age15 M_luteus / Temp30 Age15 Naïve	0.354212	0.114982	302	0.0924466	1.35717	1	-3.19722	0.823163
Temp32 Age15 M_luteus / Temp32 Age15 Naïve	0.659213	0.0947099	302	0.363773	1.1946	1	-2.90044	0.989123
Temp32 Age15 M_luteus / Temp27 Age1 LB	0.0738528	0.0229805	302	0.020378	0.267653	1	-8.37393	2.37943e-12
Temp32 Age15 M_luteus / Temp30 Age1 LB	0.120384	0.0372759	302	0.0334277	0.433545	1	-6.83717	5.05214e-08
Temp32 Age15 M_luteus / Temp32 Age1 LB	0.365735	0.123033	302	0.0909104	1.47136	1	-2.99003	0.966976
Temp32 Age15 M_luteus / Temp27 Age5 LB	0.104115	0.0318742	302	0.0293311	0.369568	1	-7.3895	1.63905e-09
Temp32 Age15 M_luteus / Temp30 Age5 LB	0.227719	0.071209	302	0.0624347	0.83056	1	-4.73175	0.00385511
Temp32 Age15 M_luteus / Temp32 Age5 LB	0.461343	0.144377	302	0.126361	1.68436	1	-2.472	1
Temp32 Age15 M_luteus / Temp27 Age10 LB	0.152746	0.0483162	302	0.0412582	0.5655	1	-5.94018	8.83007e-06
Temp32 Age15 M_luteus / Temp30 Age10 LB	0.32668	0.100773	302	0.091149	1.17083	1	-3.62679	0.316093
Temp32 Age15 M_luteus / Temp32 Age10 LB	0.362259	0.11382	302	0.0987122	1.32944	1	-3.23174	0.786109
Temp32 Age15 M_luteus / Temp27 Age15 LB	0.131524	0.0411308	302	0.036058	0.479746	1	-6.48676	4.03947e-07
Temp32 Age15 M_luteus / Temp30 Age15 LB	0.450225	0.149399	302	0.114047	1.77736	1	-2.40485	1
Temp32 Age15 M_luteus / Temp32 Age15 LB	0.8379	0.139863	302	0.419964	1.67175	1	-1.05952	1
Temp32 Age15 M_luteus / Temp27 Age1 E_coli	0.141624	0.0439531	302	0.0392102	0.511536	1	-6.29798	1.19857e-06
Temp32 Age15 M_luteus / Temp30 Age1 E_coli	0.230856	0.0719501	302	0.0635677	0.83839	1	-4.70362	0.00438339
Temp32 Age15 M_luteus / Temp32 Age1 E_coli	0.701355	0.23496	302	0.175341	2.80538	1	-1.0589	1
Temp32 Age15 M_luteus / Temp27 Age5 E_coli	0.199656	0.0607203	302	0.0567193	0.702803	1	-5.2977	0.000255415
Temp32 Age15 M_luteus / Temp30 Age5 E_coli	0.436686	0.137451	302	0.118716	1.60632	1	-2.6323	0.999959
Temp32 Age15 M_luteus / Temp32 Age5 E_coli	0.884698	0.27864	302	0.240315	3.25694	1	-0.388973	1
Temp32 Age15 M_luteus / Temp27 Age10 E_coli	0.292915	0.0937572	302	0.0778954	1.10147	1	-3.83611	0.157768
Temp32 Age15 M_luteus / Temp30 Age10 E_coli	0.626459	0.193595	302	0.174392	2.2504	1	-1.51335	1
Temp32 Age15 M_luteus / Temp32 Age10 E_coli	0.694688	0.219688	302	0.187701	2.57107	1	-1.15195	1
Temp32 Age15 M_luteus / Temp27 Age15 E_coli	0.252218	0.0786556	302	0.0693958	0.916686	1	-4.41699	0.0156255
Temp32 Age15 M_luteus / Temp30 Age15 E_coli	0.863377	0.288627	302	0.216481	3.44335	1	-0.439437	1
Temp32 Age15 M_luteus / Temp32 Age15 E_coli	1.6068	0.270012	302	0.801619	3.22076	1	2.82218	0.996824
Temp32 Age15 M_luteus / Temp27 Age1 M_luteus	0.0881404	0.0228696	302	0.0301215	0.257913	1	-9.36078	0
Temp32 Age15 M_luteus / Temp30 Age1 M_luteus	0.143674	0.0381249	302	0.0479179	0.430783	1	-7.31169	2.6855e-09
Temp32 Age15 M_luteus / Temp32 Age1 M_luteus	0.43649	0.124008	302	0.134712	1.4143	1	-2.91793	0.986174
Temp32 Age15 M_luteus / Temp27 Age5 M_luteus	0.124257	0.0316964	302	0.0432406	0.357064	1	-8.17523	9.26725e-12
Temp32 Age15 M_luteus / Temp30 Age5 M_luteus	0.271773	0.0720362	302	0.0907528	0.813867	1	-4.91507	0.00164371
Temp32 Age15 M_luteus / Temp32 Age5 M_luteus	0.550595	0.144928	302	0.185264	1.63634	1	-2.26713	1
Temp32 Age15 M_luteus / Temp27 Age10 M_luteus	0.182297	0.0491253	302	0.0597708	0.555993	1	-6.31632	1.07953e-06
Temp32 Age15 M_luteus / Temp30 Age10 M_luteus	0.389879	0.100542	302	0.134118	1.13338	1	-3.65254	0.291943
Temp32 Age15 M_luteus / Temp32 Age10 M_luteus	0.432342	0.113696	302	0.14562	1.28361	1	-3.18863	0.831889
Temp32 Age15 M_luteus / Temp27 Age15 M_luteus	0.156969	0.041013	302	0.0532426	0.462774	1	-7.08704	1.0955e-08
Temp32 Age15 M_luteus / Temp30 Age15 M_luteus	0.537326	0.152403	302	0.166156	1.73764	1	-2.18999	1

## Sheet: Fig 3-4 model coefficients
Parameter	Exponentiated Coefficient	% change ((Coef-1)*100)	SE	CI	CI_low	CI_high	df_error
(Intercept)	0.560201		0.0952489	0.95	0.400899	0.782804	302
Temp30	0.613475	-38.6525	0.144093	0.95	0.386421	0.973939	302
Temp32	0.20193	-79.807	0.051581	0.95	0.12215	0.333815	302
Age5	0.709342	-29.0658	0.158241	0.95	0.457303	1.10029	302
Age10	0.483499	-51.6501	0.115835	0.95	0.301751	0.774717	302
Age15	0.561514	-43.8486	0.129264	0.95	0.356961	0.883286	302
TreatmentLB	0.786744	-21.3256	0.106086	0.95	0.603385	1.02582	302
TreatmentE_coli	0.410263	-58.9737	0.0559637	0.95	0.313678	0.536589	302
TreatmentM_luteus	0.659213	-34.0787	0.0947099	0.95	0.496867	0.874603	302
Temp30:Age5	0.745274	-25.4726	0.244696	0.95	0.390586	1.42205	302
Temp32:Age5	1.1176	11.7601	0.382054	0.95	0.570337	2.18999	302
Temp30:Age10	0.762171	-23.7829	0.254813	0.95	0.394756	1.47155	302
Temp32:Age10	2.0881	108.81	0.736662	0.95	1.04291	4.18077	302
Temp30:Age15	0.47619	-52.381	0.165823	0.95	0.239979	0.944899	302
Temp32:Age15	0.777345	-22.2655	0.284318	0.95	0.378469	1.59661	302

## Sheet: Fig 3-4 ANOVA
Melanization Potential	Sum of Squares	Degrees of freedom	F value	Probability (> F)	Effect Size (Ƞp2)	95% CI for Ƞp2
Type II ANOVA
Temperature	107.67	2	68.896	< 0.001	0.31	0.24
Age	30.135	3	12.855	< 0.001	0.1	0.05
Immune Treatment	34.451	3	14.696	< 0.001	0.13	0.07
Temperature x Age	11.501	6	2.453	0.025	0.05	0
Residuals	235.983	304

## Sheet: Fig 5-6 emmeans
Time	Treatment	Age	Temp	response	SE	df	lower.CL	upper.CL		Age Over Time								Temp (across all ages and times)						% difference
0	Naïve	1	27	0.0922543	0.019917	396.668	0.0597233	0.139963		Age	Time	mean_OD	median_OD	n_OD	SE_OD			Temp	mean_OD	median_OD	n_OD	SE_OD
5	Naïve	1	27	0.250086	0.0506592	396.668	0.167342	0.371434		1	0	0.0601007	0.0555263	12	0.00465835			27	0.181998	0.157584	112	0.0110882		reference
10	Naïve	1	27	0.304927	0.0613411	396.668	0.204737	0.451863		1	5	0.110671	0.0939588	12	0.0211797			30	0.0794616	0.0579229	112	0.0059029		-56.3392
15	Naïve	1	27	0.352115	0.0705323	396.668	0.236912	0.521067		1	10	0.134833	0.121145	12	0.0279322			32	0.0433148	0.0433159	112	0.0020137		-76.2003
20	Naïve	1	27	0.405474	0.0809256	396.668	0.273296	0.599323		1	15	0.15896	0.143638	12	0.0333214
25	Naïve	1	27	0.453137	0.0902094	396.668	0.305796	0.669225		1	20	0.185946	0.173224	12	0.0392689			Age (across all times and temps)
30	Naïve	1	27	0.502325	0.0997902	396.668	0.339335	0.741362		1	25	0.210438	0.203073	12	0.0445142			Age	mean_OD	median_OD	n_OD	SE_OD
0	LB	1	27	0.0692457	0.0226015	385.813	0.0352316	0.128838		1	30	0.236199	0.231011	12	0.0494232			1	0.156735	0.109179	84	0.0139826		reference
5	LB	1	27	0.24575	0.0729421	385.813	0.135976	0.438074		5	0	0.0483153	0.0455388	12	0.0059975			5	0.107083	0.0699697	84	0.0100572		-31.6789
10	LB	1	27	0.32317	0.0950229	385.813	0.180166	0.573714		5	5	0.0757588	0.0585326	12	0.0153686			10	0.0744492	0.056883	84	0.00597307		-52.5001
15	LB	1	27	0.388425	0.113634	385.813	0.217411	0.68804		5	10	0.093091	0.0712487	12	0.0204662			15	0.0680975	0.0368514	84	0.00794647		-56.5526
20	LB	1	27	0.462159	0.134664	385.813	0.259497	0.817222		5	15	0.108394	0.0817456	12	0.0246966			Treatment (across all times, temps, ages)
25	LB	1	27	0.522875	0.15198	385.813	0.294153	0.923597		5	20	0.126863	0.0988049	12	0.0295573			Treatment	mean_OD	median_OD	n_OD	SE_OD
30	LB	1	27	0.578959	0.167976	385.813	0.326164	1.02185		5	25	0.142419	0.113373	12	0.0332895			Naïve	0.139494	0.0931262	84	0.0119953		reference
0	E_coli	1	27	0.0724886	0.0223001	387.002	0.0384794	0.130356		5	30	0.154744	0.126672	12	0.0358182			LB	0.123709	0.060618	84	0.0135114		-11.316
5	E_coli	1	27	0.136465	0.0395954	387.002	0.0760787	0.239212		10	0	0.0373366	0.0337466	12	0.00460577			E_coli	0.0588779	0.0384198	84	0.00580081		-57.7917
10	E_coli	1	27	0.160672	0.0461397	387.002	0.0903056	0.280401		10	5	0.0553638	0.046815	12	0.0102806			M_luteus	0.0842852	0.0589041	84	0.00678168		-39.5778
15	E_coli	1	27	0.187613	0.053423	387.002	0.106139	0.326243		10	10	0.0645155	0.0507	12	0.012396
20	E_coli	1	27	0.212637	0.0601879	387.002	0.120846	0.368821		10	15	0.0729227	0.0567945	12	0.0140775
25	E_coli	1	27	0.235734	0.066432	387.002	0.13442	0.408121		10	20	0.0852718	0.0686428	12	0.0165944
30	E_coli	1	27	0.256117	0.0719424	387.002	0.1464	0.442803		10	25	0.0962865	0.0782981	12	0.0185407
0	M_luteus	1	27	0.0545241	0.0189471	385.944	0.0262231	0.104936		10	30	0.109448	0.0914037	12	0.0212999
5	M_luteus	1	27	0.127344	0.0403302	385.944	0.0671036	0.234651		15	0	0.0289613	0.0239756	12	0.00450492
10	M_luteus	1	27	0.155692	0.0486542	385.944	0.0830175	0.285146		15	5	0.0462415	0.0263287	12	0.0121095
15	M_luteus	1	27	0.186812	0.0577924	385.944	0.100488	0.34058		15	10	0.0562741	0.0321704	12	0.0154953
20	M_luteus	1	27	0.221037	0.0678424	385.944	0.119702	0.401545		15	15	0.0674093	0.0371038	12	0.0191197
25	M_luteus	1	27	0.250916	0.0766162	385.944	0.136475	0.454768		15	20	0.0805034	0.0461694	12	0.0230337
30	M_luteus	1	27	0.287645	0.0874015	385.944	0.157095	0.520194		15	25	0.0937949	0.0550671	12	0.0273534
0	Naïve	5	27	0.096625	0.0205108	396.321	0.0630495	0.145633		15	30	0.103498	0.0610716	12	0.0300091
5	Naïve	5	27	0.187701	0.0380304	396.321	0.125446	0.278569
10	Naïve	5	27	0.234301	0.0469946	396.321	0.157372	0.346588		Temp Over Time
15	Naïve	5	27	0.272043	0.0542549	396.321	0.18323	0.401678		Temp	Time	mean_OD	median_OD	n_OD	SE_OD
20	Naïve	5	27	0.316355	0.0627788	396.321	0.213588	0.466356		27	0	0.0591773	0.0580797	16	0.00478291
25	Naïve	5	27	0.352539	0.0697394	396.321	0.238378	0.519172		27	5	0.126746	0.124704	16	0.0154389
30	Naïve	5	27	0.378054	0.0746476	396.321	0.255859	0.556415		27	10	0.157532	0.15561	16	0.020059
0	LB	5	27	0.0650813	0.0200214	388.688	0.0344467	0.116831		27	15	0.186424	0.184648	16	0.0236782
5	LB	5	27	0.166639	0.0471029	388.688	0.0945668	0.288386		27	20	0.219715	0.213227	16	0.027847
10	LB	5	27	0.224833	0.0626212	388.688	0.129017	0.386691		27	25	0.249088	0.236947	16	0.0312526
15	LB	5	27	0.271965	0.0751894	388.688	0.156918	0.466307		27	30	0.275302	0.264123	16	0.0341557
20	LB	5	27	0.326987	0.0898617	388.688	0.18949	0.559253		30	0	0.0372589	0.0335696	16	0.00482114
25	LB	5	27	0.369009	0.101067	388.688	0.214366	0.630238		30	5	0.0529464	0.0450925	16	0.00853953
30	LB	5	27	0.395331	0.108087	388.688	0.229948	0.674704		30	10	0.0657667	0.0556867	16	0.0111022
0	E_coli	5	27	0.0515692	0.0151576	390.511	0.0279452	0.0899012		30	15	0.0777227	0.0649451	16	0.0134644
5	E_coli	5	27	0.0696923	0.0196193	390.511	0.0391145	0.119307		30	20	0.092914	0.0791245	16	0.015869
10	E_coli	5	27	0.0847696	0.0233311	390.511	0.0484066	0.143771		30	25	0.107416	0.0921404	16	0.0184184
15	E_coli	5	27	0.100174	0.0271234	390.511	0.0579002	0.168766		30	30	0.122206	0.103156	16	0.0211864
20	E_coli	5	27	0.11518	0.0308178	390.511	0.0671486	0.193115		32	0	0.0345992	0.0362835	16	0.00340161
25	E_coli	5	27	0.12769	0.0338976	390.511	0.0748586	0.213413		32	5	0.0363341	0.038804	16	0.00421917
30	E_coli	5	27	0.134282	0.0355204	390.511	0.0789211	0.224109		32	10	0.0382373	0.0406667	16	0.00435344
0	M_luteus	5	27	0.0643855	0.0215293	386.356	0.0321067	0.121409		32	15	0.0416182	0.0431375	16	0.00480583
5	M_luteus	5	27	0.105423	0.0334067	386.356	0.0553363	0.193905		32	20	0.046309	0.0475196	16	0.00537581
10	M_luteus	5	27	0.132103	0.0411289	386.356	0.0704392	0.241039		32	25	0.0506987	0.0504122	16	0.0062319
15	M_luteus	5	27	0.159476	0.0490514	386.356	0.085934	0.289396		32	30	0.0554073	0.0531118	16	0.0068328
20	M_luteus	5	27	0.190639	0.0580709	386.356	0.103574	0.344448
25	M_luteus	5	27	0.215806	0.0653547	386.356	0.11782	0.388907		Treatment Over Time
30	M_luteus	5	27	0.23925	0.0721402	386.356	0.131091	0.430323		Treatment	Time	mean_OD	median_OD	n_OD	SE_OD
0	Naïve	10	27	0.0751069	0.0179752	396.943	0.0461869	0.118912		Naïve	0	0.0569573	0.0540926	12	0.00687365
5	Naïve	10	27	0.142025	0.0321087	396.943	0.0903656	0.220274		Naïve	5	0.100943	0.0744302	12	0.0197045
10	Naïve	10	27	0.165457	0.0370578	396.943	0.105835	0.255767		Naïve	10	0.121585	0.0873931	12	0.0247037
15	Naïve	10	27	0.184167	0.0410095	396.943	0.118188	0.284107		Naïve	15	0.141128	0.103168	12	0.028845
20	Naïve	10	27	0.213816	0.0472716	396.943	0.137762	0.329017		Naïve	20	0.163695	0.121822	12	0.0335818
25	Naïve	10	27	0.238161	0.0524133	396.943	0.153834	0.365891		Naïve	25	0.1854	0.138204	12	0.0377025
30	Naïve	10	27	0.27213	0.0595879	396.943	0.17626	0.417345		Naïve	30	0.206748	0.15801	12	0.0416293
0	LB	10	27	0.0394495	0.0133494	390.36	0.0190841	0.0740752		LB	0	0.0451421	0.0419174	12	0.00500748
5	LB	10	27	0.102077	0.0302565	390.36	0.055919	0.180556		LB	5	0.086107	0.0582882	12	0.019351
10	LB	10	27	0.129165	0.0375692	390.36	0.071851	0.226612		LB	10	0.106572	0.0614519	12	0.026805
15	LB	10	27	0.150169	0.0432394	390.36	0.0842048	0.262323		LB	15	0.125348	0.0685555	12	0.0328945
20	LB	10	27	0.180695	0.0514802	390.36	0.102159	0.314224		LB	20	0.148584	0.0789661	12	0.0396936
25	LB	10	27	0.204068	0.05779	390.36	0.115906	0.353963		LB	25	0.16848	0.0895352	12	0.0454174
30	LB	10	27	0.233159	0.0656436	390.36	0.133016	0.403425		LB	30	0.185727	0.100213	12	0.0499921
0	E_coli	10	27	0.0475065	0.017353	384.046	0.0217722	0.0940844		E_coli	0	0.0330553	0.0313289	12	0.00557685
5	E_coli	10	27	0.0617084	0.0216386	384.046	0.0296188	0.119789		E_coli	5	0.0434094	0.0273289	12	0.0106562
10	E_coli	10	27	0.0696457	0.0240337	384.046	0.0340041	0.134156		E_coli	10	0.0508129	0.0303606	12	0.0126797
15	E_coli	10	27	0.0787534	0.0267821	384.046	0.0390361	0.15064		E_coli	15	0.0589068	0.0337793	12	0.0149624
20	E_coli	10	27	0.0904579	0.030314	384.046	0.0455028	0.171825		E_coli	20	0.0674293	0.0386268	12	0.0170323
25	E_coli	10	27	0.100288	0.0332802	384.046	0.0509338	0.189617		E_coli	25	0.0753744	0.0424574	12	0.0190079
30	E_coli	10	27	0.112748	0.0370403	384.046	0.0578182	0.212169		E_coli	30	0.0831575	0.0482719	12	0.020575
0	M_luteus	10	27	0.0288399	0.0119287	386.086	0.0112339	0.0610436		M_luteus	0	0.0395591	0.0415855	12	0.00418887
5	M_luteus	10	27	0.0480606	0.0178319	386.086	0.021742	0.096201		M_luteus	5	0.057576	0.0459414	12	0.00980129
10	M_luteus	10	27	0.0567627	0.0205045	386.086	0.0264995	0.112119		M_luteus	10	0.0697442	0.0529462	12	0.0125206
15	M_luteus	10	27	0.0663225	0.0234406	386.086	0.0317259	0.129605		M_luteus	15	0.0823035	0.0600155	12	0.0154112
20	M_luteus	10	27	0.0800123	0.027645	386.086	0.0392101	0.154645		M_luteus	20	0.098875	0.0702795	12	0.0184286
25	M_luteus	10	27	0.0911104	0.0310536	386.086	0.0452775	0.174945		M_luteus	25	0.113684	0.0790491	12	0.0212551
30	M_luteus	10	27	0.108543	0.0364075	386.086	0.0548078	0.206832		M_luteus	30	0.128255	0.0912308	12	0.0242885
0	Naïve	15	27	0.0616353	0.014441	395.321	0.0381954	0.0964751
5	Naïve	15	27	0.127867	0.0277927	395.321	0.0827554	0.194919
10	Naïve	15	27	0.155529	0.033369	395.321	0.101366	0.236034		Temp/Treatment Over Time
15	Naïve	15	27	0.185128	0.039336	395.321	0.12128	0.280029		Treatment	Temp	Time	mean_OD	median_OD	n_OD	SE_OD
20	Naïve	15	27	0.218051	0.045973	395.321	0.14343	0.328964		Naïve	27	0	0.0814054	0.0836806	4	0.00806155
25	Naïve	15	27	0.254769	0.0533749	395.321	0.168133	0.383539		Naïve	27	5	0.17692	0.164863	4	0.0275277
30	Naïve	15	27	0.278878	0.0582351	395.321	0.184354	0.419374		Naïve	27	10	0.215053	0.199879	4	0.0347019
0	LB	15	27	0.0440813	0.0158184	384.248	0.0204292	0.0861179		Naïve	27	15	0.248363	0.228586	4	0.0402543
5	LB	15	27	0.122065	0.0386279	384.248	0.064307	0.224716		Naïve	27	20	0.288424	0.267203	4	0.045643
10	LB	15	27	0.160591	0.0498966	384.248	0.0859841	0.293189		Naïve	27	25	0.324651	0.303654	4	0.049708
15	LB	15	27	0.199145	0.0611733	384.248	0.107677	0.36171		Naïve	27	30	0.357847	0.328466	4	0.0539026
20	LB	15	27	0.242466	0.0738445	384.248	0.132052	0.438704		Naïve	30	0	0.0454117	0.0437613	4	0.0100036
25	LB	15	27	0.286762	0.0868008	384.248	0.156975	0.517431		Naïve	30	5	0.0768672	0.0714221	4	0.0203023
30	LB	15	27	0.313504	0.0946226	384.248	0.172022	0.564959		Naïve	30	10	0.0962992	0.0869647	4	0.0270734
0	E_coli	15	27	0.0369351	0.0131111	384.813	0.0170999	0.0712881		Naïve	30	15	0.115932	0.103168	4	0.033527
5	E_coli	15	27	0.0530572	0.0176148	384.813	0.0264086	0.0992105		Naïve	30	20	0.137067	0.121822	4	0.0392846
10	E_coli	15	27	0.062859	0.0203529	384.813	0.0320682	0.116187		Naïve	30	25	0.157724	0.138204	4	0.0456685
15	E_coli	15	27	0.0764865	0.0241596	384.813	0.0399365	0.139788		Naïve	30	30	0.181008	0.15801	4	0.0531881
20	E_coli	15	27	0.0892529	0.0277259	384.813	0.0473077	0.161899		Naïve	32	0	0.0440549	0.0491905	4	0.00744965
25	E_coli	15	27	0.104099	0.0318729	384.813	0.0558795	0.18761		Naïve	32	5	0.0490427	0.0536806	4	0.00925945
30	E_coli	15	27	0.111871	0.034044	384.813	0.060367	0.201071		Naïve	32	10	0.0534028	0.0574186	4	0.0100483
0	M_luteus	15	27	0.0471093	0.0171403	384.562	0.021654	0.0930351		Naïve	32	15	0.0590876	0.0639735	4	0.0109367
5	M_luteus	15	27	0.0819802	0.0276061	384.562	0.0409819	0.155948		Naïve	32	20	0.0655943	0.0709618	4	0.0121869
10	M_luteus	15	27	0.100028	0.0330228	384.562	0.0509853	0.18851		Naïve	32	25	0.0738233	0.0791921	4	0.0145265
15	M_luteus	15	27	0.123988	0.0402138	384.562	0.0642653	0.231737		Naïve	32	30	0.0813892	0.0869746	4	0.0160968
20	M_luteus	15	27	0.150217	0.0480861	384.562	0.0788036	0.27906		LB	27	0	0.0544644	0.0545813	4	0.00744121
25	M_luteus	15	27	0.17845	0.0565598	384.562	0.0944524	0.329997		LB	27	5	0.159133	0.144352	4	0.0318699
30	M_luteus	15	27	0.202035	0.0636382	384.562	0.107525	0.372548		LB	27	10	0.20944	0.192712	4	0.0428192
0	Naïve	1	30	0.0709596	0.0172287	395.976	0.043281	0.113017		LB	27	15	0.252426	0.235555	4	0.051779
5	Naïve	1	30	0.13007	0.0298077	395.976	0.0821824	0.202834		LB	27	20	0.303077	0.284726	4	0.0609164
10	Naïve	1	30	0.168986	0.0380893	395.976	0.107794	0.261966		LB	27	25	0.345678	0.327886	4	0.0679875
15	Naïve	1	30	0.206978	0.0461743	395.976	0.132797	0.319695		LB	27	30	0.380238	0.354418	4	0.0740513
20	Naïve	1	30	0.244029	0.054059	395.976	0.157181	0.375993		LB	30	0	0.0430508	0.0369583	4	0.0115121
25	Naïve	1	30	0.283367	0.0624304	395.976	0.18307	0.435767		LB	30	5	0.0577321	0.0478756	4	0.0184809
30	Naïve	1	30	0.327861	0.0718989	395.976	0.212352	0.503374		LB	30	10	0.0709207	0.0571642	4	0.0238849
0	LB	1	30	0.0745476	0.0221185	390.179	0.0405505	0.131409		LB	30	15	0.0826175	0.0656415	4	0.0284637
5	LB	1	30	0.108468	0.0309923	390.179	0.0608311	0.188141		LB	30	20	0.0988158	0.0786151	4	0.0335511
10	LB	1	30	0.137409	0.0385637	390.179	0.078135	0.236547		LB	30	25	0.114111	0.0895352	4	0.0389675
15	LB	1	30	0.162419	0.0451066	390.179	0.0930886	0.278378		LB	30	30	0.128163	0.100213	4	0.0442649
20	LB	1	30	0.19306	0.0531225	390.179	0.111408	0.329625		LB	32	0	0.0379111	0.0390342	4	0.00632988
25	LB	1	30	0.22427	0.0612875	390.179	0.130069	0.381826		LB	32	5	0.0414562	0.0446912	4	0.00716464
30	LB	1	30	0.253687	0.0689831	390.179	0.147657	0.431026		LB	32	10	0.039355	0.0438618	4	0.00652997
0	E_coli	1	30	0.0489771	0.0161335	390.483	0.0244437	0.0909852		LB	32	15	0.0410013	0.0449571	4	0.006949
5	E_coli	1	30	0.0669016	0.0210368	390.483	0.0349119	0.121677		LB	32	20	0.0438603	0.0475196	4	0.00758901
10	E_coli	1	30	0.0812238	0.0249547	390.483	0.0432763	0.1462		LB	32	25	0.0456494	0.0504122	4	0.00827692
15	E_coli	1	30	0.0957757	0.0289354	390.483	0.0517749	0.171117		LB	32	30	0.0487802	0.0531118	4	0.008987
20	E_coli	1	30	0.10989	0.0327964	390.483	0.0600178	0.195285		E_coli	27	0	0.0521249	0.0495379	4	0.00745571
25	E_coli	1	30	0.124798	0.0368746	390.483	0.0687244	0.220811		E_coli	27	5	0.0802306	0.0657003	4	0.0190499
30	E_coli	1	30	0.14258	0.041739	390.483	0.0791095	0.251259		E_coli	27	10	0.0944866	0.0772076	4	0.022532
0	M_luteus	1	30	0.0565286	0.0220924	384.92	0.0246302	0.117809		E_coli	27	15	0.110757	0.0894636	4	0.0261687
5	M_luteus	1	30	0.0794499	0.029704	384.92	0.0365614	0.161844		E_coli	27	20	0.126882	0.102819	4	0.0292026
10	M_luteus	1	30	0.104881	0.0381492	384.92	0.0497993	0.210701		E_coli	27	25	0.141953	0.115894	4	0.0318424
15	M_luteus	1	30	0.124856	0.0447823	384.92	0.0601969	0.249075		E_coli	27	30	0.153754	0.123515	4	0.0345121
20	M_luteus	1	30	0.153387	0.0542567	384.92	0.075048	0.303886		E_coli	30	0	0.0247507	0.0202018	4	0.00845314
25	M_luteus	1	30	0.181875	0.0637167	384.92	0.0898766	0.358614		E_coli	30	5	0.0313598	0.024335	4	0.0123608
30	M_luteus	1	30	0.208335	0.0725033	384.92	0.10365	0.409446		E_coli	30	10	0.0371839	0.0279348	4	0.0152148
0	Naïve	5	30	0.048649	0.0120164	397.934	0.0292038	0.077739		E_coli	30	15	0.043596	0.0323438	4	0.0179715
5	Naïve	5	30	0.0829561	0.0190455	397.934	0.0521363	0.129063		E_coli	30	20	0.0506173	0.0377594	4	0.0203978
10	Naïve	5	30	0.101458	0.0228363	397.934	0.0645039	0.156741		E_coli	30	25	0.057404	0.0422727	4	0.023106
15	Naïve	5	30	0.120213	0.026679	397.934	0.0770408	0.184799		E_coli	30	30	0.0655476	0.0482719	4	0.0264014
20	Naïve	5	30	0.141392	0.0310182	397.934	0.0911976	0.216483		E_coli	32	0	0.0222904	0.0231469	4	0.00567783
25	Naïve	5	30	0.160326	0.0348975	397.934	0.103854	0.244808		E_coli	32	5	0.0186377	0.0205747	4	0.00534265
30	Naïve	5	30	0.182011	0.0393406	397.934	0.118349	0.277249		E_coli	32	10	0.0207683	0.0232458	4	0.00554381
0	LB	5	30	0.0456509	0.0149178	389.951	0.022854	0.0842663		E_coli	32	15	0.0223675	0.0250484	4	0.00595835
5	LB	5	30	0.0614351	0.019149	389.951	0.0321723	0.111003		E_coli	32	20	0.0247886	0.0273528	4	0.00661402
10	LB	5	30	0.0734056	0.0223578	389.951	0.0392392	0.13128		E_coli	32	25	0.0267667	0.0298605	4	0.00732931
15	LB	5	30	0.0840165	0.0252022	389.951	0.0455034	0.149253		E_coli	32	30	0.0301704	0.0334312	4	0.00824532
20	LB	5	30	0.0999569	0.0294752	389.951	0.054914	0.176255		M_luteus	27	0	0.0487147	0.0508167	4	0.0075106
25	LB	5	30	0.113585	0.0331282	389.951	0.0629592	0.199338		M_luteus	27	5	0.0907019	0.0937014	4	0.016965
30	LB	5	30	0.126162	0.0364997	389.951	0.0703843	0.220643		M_luteus	27	10	0.111146	0.116066	4	0.0214178
0	E_coli	5	30	0.0205821	0.00865837	389.496	0.00752773	0.0433593		M_luteus	27	15	0.13415	0.141732	4	0.0260104
5	E_coli	5	30	0.026531	0.0103426	389.496	0.0109372	0.0537387		M_luteus	27	20	0.160476	0.170428	4	0.0304919
10	E_coli	5	30	0.0306624	0.0115123	389.496	0.0133051	0.0609471		M_luteus	27	25	0.184071	0.197128	4	0.0343373
15	E_coli	5	30	0.0354378	0.0128643	389.496	0.0160421	0.0692793		M_luteus	27	30	0.209368	0.220642	4	0.0379031
20	E_coli	5	30	0.0411439	0.0144798	389.496	0.0193124	0.0792352		M_luteus	30	0	0.0358222	0.0338572	4	0.00863912
25	E_coli	5	30	0.0460201	0.0158603	389.496	0.0221071	0.087743		M_luteus	30	5	0.0458265	0.0407889	4	0.013467
30	E_coli	5	30	0.0520696	0.017573	389.496	0.0255743	0.0982981		M_luteus	30	10	0.058663	0.0507437	4	0.01793
0	M_luteus	5	30	0.0432831	0.0165025	388.294	0.0189825	0.0879587		M_luteus	30	15	0.0687445	0.0584573	4	0.0214215
5	M_luteus	5	30	0.05563	0.0203266	388.294	0.0256984	0.110658		M_luteus	30	20	0.0851556	0.0725095	4	0.0259544
10	M_luteus	5	30	0.0690918	0.0244959	388.294	0.0330207	0.135407		M_luteus	30	25	0.100427	0.0850958	4	0.0306302
15	M_luteus	5	30	0.0794746	0.0277116	388.294	0.0386683	0.154495		M_luteus	30	30	0.114106	0.0953928	4	0.0351508
20	M_luteus	5	30	0.097653	0.0333417	388.294	0.0485561	0.187915		M_luteus	32	0	0.0341403	0.0350339	4	0.0044255
25	M_luteus	5	30	0.113162	0.0381449	388.294	0.0569917	0.216427		M_luteus	32	5	0.0361997	0.038804	4	0.00484137
30	M_luteus	5	30	0.127183	0.0424875	388.294	0.0646185	0.242205		M_luteus	32	10	0.0394231	0.0413557	4	0.00504321
0	Naïve	10	30	0.0388735	0.00948301	397.927	0.0233741	0.0615711		M_luteus	32	15	0.0440164	0.0466987	4	0.00558729
5	Naïve	10	30	0.0598881	0.0135605	397.927	0.0377243	0.092345		M_luteus	32	20	0.0509929	0.0548896	4	0.00636126
10	Naïve	10	30	0.0724714	0.016002	397.927	0.046317	0.110772		M_luteus	32	25	0.0565555	0.0618412	4	0.00737493
15	Naïve	10	30	0.086123	0.0186509	397.927	0.0556392	0.130764		M_luteus	32	30	0.0612893	0.0662446	4	0.00789895
20	Naïve	10	30	0.102253	0.0217807	397.927	0.066654	0.154385
25	Naïve	10	30	0.116083	0.0244641	397.927	0.076098	0.174638		Age/Treatment Over Time
30	Naïve	10	30	0.13401	0.0279424	397.927	0.0883396	0.20089		Treatment	Age	Time	mean_OD	median_OD	n_OD	SE_OD
0	LB	10	30	0.0282657	0.0102694	388.504	0.0125766	0.0548576		Naïve	1	0	0.0720561	0.0709596	3	0.0113581
5	LB	10	30	0.0343161	0.0118931	388.504	0.0161463	0.0651126		Naïve	1	5	0.145622	0.13007	3	0.0563618
10	LB	10	30	0.0409228	0.0136662	388.504	0.0200442	0.0763105		Naïve	1	10	0.177315	0.168986	3	0.0713941
15	LB	10	30	0.0472665	0.0153687	388.504	0.023787	0.0870627		Naïve	1	15	0.20842	0.206978	3	0.0825489
20	LB	10	30	0.0572733	0.0180542	388.504	0.0296909	0.104024		Naïve	1	20	0.241516	0.244029	3	0.0953945
25	LB	10	30	0.0654858	0.0202582	388.504	0.0345363	0.117943		Naïve	1	25	0.27333	0.283367	3	0.106827
30	LB	10	30	0.0742647	0.0226142	388.504	0.0397158	0.132823		Naïve	1	30	0.308061	0.327861	3	0.118289
0	E_coli	10	30	0.0198214	0.00820509	388.794	0.00736185	0.0412224		Naïve	5	0	0.0635669	0.048649	3	0.0165552
5	E_coli	10	30	0.0221391	0.00884277	388.794	0.00871119	0.0452033		Naïve	5	5	0.107103	0.0829561	3	0.0413639
10	E_coli	10	30	0.0252073	0.00968696	388.794	0.0104975	0.0504733		Naïve	5	10	0.130855	0.101458	3	0.053305
15	E_coli	10	30	0.0292497	0.0107992	388.794	0.012851	0.0574169		Naïve	5	15	0.151345	0.120213	3	0.0626622
20	E_coli	10	30	0.0343749	0.0122094	388.794	0.0158348	0.06622		Naïve	5	20	0.174875	0.141392	3	0.0739382
25	E_coli	10	30	0.0385252	0.0133513	388.794	0.0182511	0.0733488		Naïve	5	25	0.195921	0.160326	3	0.0821002
30	E_coli	10	30	0.0444743	0.0149881	388.794	0.0217146	0.0835671		Naïve	5	30	0.213339	0.182011	3	0.087469
0	M_luteus	10	30	0.019046	0.00852523	389.733	0.00631071	0.0417248		Naïve	10	0	0.0564037	0.0552307	3	0.0104761
5	M_luteus	10	30	0.0222783	0.00947395	389.733	0.00812584	0.047481		Naïve	10	5	0.0892724	0.0659043	3	0.0264333
10	M_luteus	10	30	0.0282831	0.0112364	389.733	0.0114978	0.0581742		Naïve	10	10	0.103752	0.0733283	3	0.0308534
15	M_luteus	10	30	0.0332071	0.0126816	389.733	0.0142629	0.0669429		Naïve	10	15	0.116761	0.086123	3	0.0337497
20	M_luteus	10	30	0.0422162	0.0153259	389.733	0.0193219	0.0829862		Naïve	10	20	0.134959	0.102253	3	0.0396194
25	M_luteus	10	30	0.0496397	0.0175047	389.733	0.0234906	0.0962058		Naïve	10	25	0.152398	0.116083	3	0.0430483
30	M_luteus	10	30	0.0573053	0.0197547	389.733	0.0277952	0.109857		Naïve	10	30	0.17331	0.13401	3	0.0497537
0	Naïve	15	30	0.0231646	0.00769873	397.148	0.0110124	0.0423449		Naïve	15	0	0.0358025	0.0231646	3	0.0129174
5	Naïve	15	30	0.0345551	0.0103429	397.148	0.0182291	0.0603229		Naïve	15	5	0.0617758	0.0345551	3	0.0332163
10	Naïve	15	30	0.0422817	0.0121365	397.148	0.0231245	0.072518		Naïve	15	10	0.0744187	0.0422817	3	0.0408452
15	Naïve	15	30	0.0504156	0.0140247	397.148	0.028278	0.0853561		Naïve	15	15	0.0879853	0.0504156	3	0.048985
20	Naïve	15	30	0.060596	0.016388	397.148	0.0347281	0.101424		Naïve	15	20	0.103431	0.060596	3	0.057916
25	Naïve	15	30	0.0711193	0.0188308	397.148	0.0413955	0.118034		Naïve	15	25	0.119949	0.0711193	3	0.0682584
30	Naïve	15	30	0.0801508	0.0209274	397.148	0.0471176	0.132288		Naïve	15	30	0.132282	0.0801508	3	0.0743095
0	LB	15	30	0.0237391	0.0105168	385.608	0.00827985	0.0522724		LB	1	0	0.0653293	0.0692457	3	0.00674332
5	LB	15	30	0.0267095	0.0114426	385.608	0.0098892	0.0577548		LB	1	5	0.136453	0.108468	3	0.0567753
10	LB	15	30	0.0319451	0.0130746	385.608	0.0127259	0.0674182		LB	1	10	0.170026	0.137409	3	0.080668
15	LB	15	30	0.0367677	0.0145779	385.608	0.0153387	0.0763192		LB	1	15	0.201313	0.162419	3	0.0987355
20	LB	15	30	0.0449728	0.0171355	385.608	0.0197842	0.0914634		LB	1	20	0.237731	0.19306	3	0.118796
25	LB	15	30	0.053104	0.01967	385.608	0.0241897	0.106471		LB	1	25	0.268982	0.22427	3	0.135534
30	LB	15	30	0.0585404	0.0213646	385.608	0.0271352	0.116505		LB	1	30	0.299285	0.253687	3	0.150049
0	E_coli	15	30	0.00962219	0.00654073	384.296	0.000188662	0.0277901		LB	5	0	0.0501619	0.0456509	3	0.00765149
5	E_coli	15	30	0.00986762	0.00662254	384.296	0.000316101	0.0282627		LB	5	5	0.0906289	0.0614351	3	0.0383439
10	E_coli	15	30	0.011642	0.00721399	384.296	0.00123742	0.0316799		LB	5	10	0.113775	0.0734056	3	0.0562146
15	E_coli	15	30	0.0139209	0.00797362	384.296	0.00242072	0.0360688		LB	5	15	0.133335	0.0840165	3	0.0702694
20	E_coli	15	30	0.0170606	0.0090202	384.296	0.004051	0.0421156		LB	5	20	0.157591	0.0999569	3	0.0861268
25	E_coli	15	30	0.0202729	0.010091	384.296	0.00571895	0.0483021		LB	5	25	0.17673	0.113585	3	0.0980084
30	E_coli	15	30	0.0230664	0.0110221	384.296	0.00716949	0.0536822		LB	5	30	0.1902	0.126162	3	0.10495
0	M_luteus	15	30	0.0244313	0.0111064	387.861	0.008261	0.0549207		LB	10	0	0.0353434	0.038315	3	0.00355397
5	M_luteus	15	30	0.0259478	0.0115956	387.861	0.00906526	0.05778		LB	10	5	0.0606542	0.0455695	3	0.0209647
10	M_luteus	15	30	0.0323956	0.0136754	387.861	0.0124849	0.0699374		LB	10	10	0.071575	0.0446372	3	0.028815
15	M_luteus	15	30	0.0374399	0.0153026	387.861	0.0151602	0.0794486		LB	10	15	0.0811081	0.0472665	3	0.0345328
20	M_luteus	15	30	0.047366	0.0185044	387.861	0.0204246	0.0981642		LB	10	20	0.0957257	0.0572733	3	0.0425484
25	M_luteus	15	30	0.0570301	0.0216217	387.861	0.0255501	0.116386		LB	10	25	0.107594	0.0654858	3	0.0483665
30	M_luteus	15	30	0.0636027	0.0237418	387.861	0.0290359	0.128779		LB	10	30	0.121514	0.0742647	3	0.0560418
0	Naïve	1	32	0.0529545	0.0150727	397.067	0.0293194	0.0907965		LB	15	0	0.029734	0.0237391	3	0.0072059
5	Naïve	1	32	0.0567098	0.0159718	397.067	0.0316649	0.0968093		LB	15	5	0.0566917	0.0267095	3	0.0327237
10	Naïve	1	32	0.0580315	0.0162882	397.067	0.0324904	0.0989255		LB	15	10	0.0709115	0.0319451	3	0.0449678
15	Naïve	1	32	0.0661678	0.0182362	397.067	0.0375721	0.111952		LB	15	15	0.0856364	0.0367677	3	0.0569365
20	Naïve	1	32	0.0750464	0.0203619	397.067	0.0431174	0.126168		LB	15	20	0.103289	0.0449728	3	0.0698925
25	Naïve	1	32	0.0834857	0.0223825	397.067	0.0483883	0.13968		LB	15	25	0.120613	0.053104	3	0.0835594
30	Naïve	1	32	0.0939982	0.0248994	397.067	0.0549541	0.156512		LB	15	30	0.131911	0.0585404	3	0.0913525
0	LB	1	32	0.0521947	0.020463	388.237	0.0225701	0.108765		E_coli	1	0	0.0519059	0.0489771	3	0.0111347
5	LB	1	32	0.0551414	0.0214325	388.237	0.0241132	0.114392		E_coli	1	5	0.0771643	0.0669016	3	0.0316926
10	LB	1	32	0.0494981	0.0195758	388.237	0.0211579	0.103615		E_coli	1	10	0.0903139	0.0812238	3	0.038268
15	LB	1	32	0.0530944	0.0207591	388.237	0.0230413	0.110483		E_coli	1	15	0.10517	0.0957757	3	0.0451319
20	LB	1	32	0.0579752	0.0223649	388.237	0.0255972	0.119803		E_coli	1	20	0.119545	0.10989	3	0.0511871
25	LB	1	32	0.0598008	0.0229656	388.237	0.0265533	0.123289		E_coli	1	25	0.132949	0.124798	3	0.0571357
30	LB	1	32	0.0652098	0.0247452	388.237	0.0293858	0.133618		E_coli	1	30	0.147482	0.14258	3	0.0613547
0	E_coli	1	32	0.034252	0.0137157	391.741	0.0140596	0.0713911		E_coli	5	0	0.0300131	0.0205821	3	0.0108061
5	E_coli	1	32	0.0281268	0.0118173	391.741	0.0107294	0.0601253		E_coli	5	5	0.037012	0.026531	3	0.0166866
10	E_coli	1	32	0.029046	0.0121022	391.741	0.0112291	0.061816		E_coli	5	10	0.0442925	0.0306624	3	0.020595
15	E_coli	1	32	0.0321209	0.0130552	391.741	0.0129009	0.0674715		E_coli	5	15	0.0513415	0.0354378	3	0.0249058
20	E_coli	1	32	0.0361096	0.0142915	391.741	0.0150696	0.0748079		E_coli	5	20	0.0587196	0.0411439	3	0.0288926
25	E_coli	1	32	0.0383143	0.0149748	391.741	0.0162682	0.0788628		E_coli	5	25	0.0650389	0.0460201	3	0.0321212
30	E_coli	1	32	0.0437475	0.0166588	391.741	0.0192223	0.088856		E_coli	5	30	0.0698758	0.0520696	3	0.0332584
0	M_luteus	1	32	0.0422814	0.0156374	391.322	0.0190377	0.0841309		E_coli	10	0	0.0319112	0.0284059	3	0.00818192
5	M_luteus	1	32	0.0435453	0.0160154	391.322	0.0197397	0.0864065		E_coli	10	5	0.0367281	0.0263368	3	0.0125488
10	M_luteus	1	32	0.0444646	0.0162904	391.322	0.0202503	0.0880616		E_coli	10	10	0.0416373	0.0300588	3	0.0140741
15	M_luteus	1	32	0.0511477	0.0182893	391.322	0.0239622	0.100094		E_coli	10	15	0.0465623	0.0316838	3	0.0161109
20	M_luteus	1	32	0.0605466	0.0211006	391.322	0.0291824	0.117017		E_coli	10	20	0.0532345	0.0348707	3	0.0186123
25	M_luteus	1	32	0.0666791	0.0229348	391.322	0.0325885	0.128058		E_coli	10	25	0.0592359	0.0388946	3	0.0205262
30	M_luteus	1	32	0.073919	0.0251002	391.322	0.0366096	0.141093		E_coli	10	30	0.0669363	0.0444743	3	0.0229074
0	Naïve	5	32	0.0454266	0.0113875	398.462	0.0270088	0.0730103		E_coli	15	0	0.018391	0.00962219	3	0.00927656
5	Naïve	5	32	0.0506514	0.0124609	398.462	0.0304974	0.0808353		E_coli	15	5	0.0227331	0.00986762	3	0.0152199
10	Naïve	5	32	0.0568056	0.0137253	398.462	0.0346066	0.0900522		E_coli	15	10	0.027008	0.011642	3	0.0179863
15	Naïve	5	32	0.0617792	0.0147472	398.462	0.0379275	0.097501		E_coli	15	15	0.0325533	0.0139209	3	0.0220508
20	Naïve	5	32	0.0668772	0.0157946	398.462	0.0413315	0.105136		E_coli	15	20	0.0382175	0.0170606	3	0.0256416
25	Naïve	5	32	0.0748985	0.0174426	398.462	0.0466874	0.117149		E_coli	15	25	0.0442742	0.0202729	3	0.0301062
30	Naïve	5	32	0.079951	0.0184806	398.462	0.0500609	0.124716		E_coli	15	30	0.0483362	0.0230664	3	0.0319879
0	LB	5	32	0.0397535	0.01358	393.892	0.0190922	0.0750886		M_luteus	1	0	0.0511114	0.0545241	3	0.00445273
5	LB	5	32	0.0438129	0.014688	393.892	0.0214658	0.082031		M_luteus	1	5	0.0834465	0.0794499	3	0.0242731
10	LB	5	32	0.0430865	0.0144897	393.892	0.0210411	0.0807887		M_luteus	1	10	0.101679	0.104881	3	0.0321484
15	LB	5	32	0.0440253	0.014746	393.892	0.02159	0.0823942		M_luteus	1	15	0.120939	0.124856	3	0.0392118
20	LB	5	32	0.0458305	0.0152387	393.892	0.0226455	0.0854814		M_luteus	1	20	0.14499	0.153387	3	0.0465194
25	LB	5	32	0.0475963	0.0157206	393.892	0.0236781	0.0885013		M_luteus	1	25	0.16649	0.181875	3	0.053738
30	LB	5	32	0.0491062	0.0161328	393.892	0.024561	0.0910836		M_luteus	1	30	0.189966	0.208335	3	0.0623773
0	E_coli	5	32	0.017888	0.00801822	392.692	0.00584625	0.0390803		M_luteus	5	0	0.0495194	0.0432831	3	0.00746513
5	E_coli	5	32	0.0148127	0.00713403	392.692	0.00409884	0.0336681		M_luteus	5	5	0.0682916	0.05563	3	0.0188758
10	E_coli	5	32	0.0174455	0.00789101	392.692	0.00559485	0.0383016		M_luteus	5	10	0.0834416	0.0690918	3	0.025004
15	E_coli	5	32	0.018413	0.00816917	392.692	0.00614458	0.0400043		M_luteus	5	15	0.0975531	0.0794746	3	0.0318426
20	E_coli	5	32	0.019835	0.00857802	392.692	0.00695258	0.0425069		M_luteus	5	20	0.116265	0.097653	3	0.0387026
25	E_coli	5	32	0.0214067	0.00902992	392.692	0.00784566	0.045273		M_luteus	5	25	0.131985	0.113162	3	0.0439789
30	E_coli	5	32	0.023276	0.00956735	392.692	0.00890778	0.0485627		M_luteus	5	30	0.14556	0.127183	3	0.0496446
0	M_luteus	5	32	0.0408895	0.0149313	389.943	0.0185827	0.0806053		M_luteus	10	0	0.025688	0.0288399	3	0.00332247
5	M_luteus	5	32	0.0438222	0.0157918	389.943	0.0202299	0.0858268		M_luteus	10	5	0.0348005	0.0340626	3	0.00745183
10	M_luteus	5	32	0.0491297	0.017349	389.943	0.0232109	0.0952764		M_luteus	10	10	0.0410976	0.0382468	3	0.00834401
15	M_luteus	5	32	0.0537084	0.0186924	389.943	0.0257826	0.103428		M_luteus	10	15	0.0472598	0.0422496	3	0.00988236
20	M_luteus	5	32	0.060503	0.020686	389.943	0.0295988	0.115526		M_luteus	10	20	0.0571682	0.0492762	3	0.0116024
25	M_luteus	5	32	0.0669877	0.0225887	389.943	0.033241	0.127071		M_luteus	10	25	0.0659178	0.0570033	3	0.0127744
30	M_luteus	5	32	0.0702471	0.023545	389.943	0.0350717	0.132874		M_luteus	10	30	0.07603	0.0622421	3	0.0163187
0	Naïve	10	32	0.0552307	0.0127699	399.979	0.0343926	0.0858503		M_luteus	15	0	0.0319176	0.0244313	3	0.00759613
5	Naïve	10	32	0.0659043	0.0148594	399.979	0.0416565	0.101534		M_luteus	15	5	0.0437655	0.0259478	3	0.0191218
10	Naïve	10	32	0.0733283	0.0163128	399.979	0.0467089	0.112443		M_luteus	15	10	0.0527584	0.0323956	3	0.0237103
15	Naïve	10	32	0.0799915	0.0176172	399.979	0.0512436	0.122234		M_luteus	15	15	0.0634624	0.0374399	3	0.0303614
20	Naïve	10	32	0.0888069	0.0193429	399.979	0.0572429	0.135187		M_luteus	15	20	0.0770763	0.047366	3	0.0367843
25	Naïve	10	32	0.102951	0.0221119	399.979	0.0668688	0.155971		M_luteus	15	25	0.0903441	0.0570301	3	0.0444873
30	Naïve	10	32	0.113789	0.0242336	399.979	0.0742446	0.171897		M_luteus	15	30	0.101462	0.0636027	3	0.0507955
0	LB	10	32	0.038315	0.0138752	391.536	0.017471	0.0749748
5	LB	10	32	0.0455695	0.0159586	391.536	0.0215957	0.0877338
10	LB	10	32	0.0446372	0.0156908	391.536	0.0210656	0.086094
15	LB	10	32	0.0458888	0.0160503	391.536	0.0217773	0.0882953
20	LB	10	32	0.0492087	0.0170037	391.536	0.0236649	0.0941342
25	LB	10	32	0.0532281	0.018158	391.536	0.0259503	0.101203
30	LB	10	32	0.0571174	0.0192749	391.536	0.0281617	0.108044
0	E_coli	10	32	0.0284059	0.0118556	388.661	0.0109323	0.0604657
5	E_coli	10	32	0.0263368	0.0112169	388.661	0.00980459	0.0566694
10	E_coli	10	32	0.0300588	0.0123659	388.661	0.0118332	0.0634985
15	E_coli	10	32	0.0316838	0.0128675	388.661	0.0127189	0.0664799
20	E_coli	10	32	0.0348707	0.0138512	388.661	0.0144558	0.0723271
25	E_coli	10	32	0.0388946	0.0150934	388.661	0.016649	0.0797102
30	E_coli	10	32	0.0435865	0.0165418	388.661	0.0192062	0.0883186
0	M_luteus	10	32	0.0291783	0.0115201	389.754	0.0119774	0.0598416
5	M_luteus	10	32	0.0340626	0.0129563	389.754	0.0147173	0.0685487
10	M_luteus	10	32	0.0382468	0.0141866	389.754	0.0170645	0.0760077
15	M_luteus	10	32	0.0422496	0.0153636	389.754	0.0193099	0.0831433
20	M_luteus	10	32	0.0492762	0.0174297	389.754	0.0232516	0.0956693
25	M_luteus	10	32	0.0570033	0.0197018	389.754	0.0275861	0.109444
30	M_luteus	10	32	0.0622421	0.0212422	389.754	0.0305249	0.118783
0	Naïve	15	32	0.0226076	0.00718359	401.375	0.011146	0.0402817
5	Naïve	15	32	0.0229053	0.00724917	401.375	0.0113391	0.0407407
10	Naïve	15	32	0.0254457	0.00780882	401.375	0.0129865	0.044658
15	Naïve	15	32	0.0284121	0.00846233	401.375	0.0149102	0.0492322
20	Naïve	15	32	0.0316468	0.00917496	401.375	0.0170079	0.0542202
25	Naïve	15	32	0.0339576	0.00968403	401.375	0.0185065	0.0577835
30	Naïve	15	32	0.0378181	0.0105345	401.375	0.02101	0.0637365
0	LB	15	32	0.0213814	0.010591	386.887	0.00616208	0.0509323
5	LB	15	32	0.0213011	0.0105639	386.887	0.00612072	0.0507764
10	LB	15	32	0.0201983	0.0101917	386.887	0.00555275	0.0486351
15	LB	15	32	0.0209966	0.0104611	386.887	0.0059639	0.0501852
20	LB	15	32	0.0224267	0.0109438	386.887	0.00670044	0.052962
25	LB	15	32	0.0219725	0.0107904	386.887	0.00646648	0.0520799
30	LB	15	32	0.0236874	0.0113692	386.887	0.00734972	0.0554098
0	E_coli	15	32	0.00861587	0.00631803	387.392	-0.000448118	0.0262809
5	E_coli	15	32	0.00527441	0.00518397	387.392	-0.00216264	0.0197686
10	E_coli	15	32	0.00652295	0.00560772	387.392	-0.001522	0.0222019
15	E_coli	15	32	0.00725248	0.00585531	387.392	-0.00114768	0.0236237
20	E_coli	15	32	0.00833899	0.00622406	387.392	-0.000590185	0.0257413
25	E_coli	15	32	0.00845109	0.00626211	387.392	-0.000532668	0.0259597
30	E_coli	15	32	0.0100716	0.00681211	387.392	0.000298845	0.029118
0	M_luteus	15	32	0.0242121	0.0125857	382.867	0.00659789	0.0605191
5	M_luteus	15	32	0.0233685	0.0122754	382.867	0.00618864	0.0587803
10	M_luteus	15	32	0.0258514	0.0131888	382.867	0.00739321	0.0638981
15	M_luteus	15	32	0.0289598	0.0143322	382.867	0.0089012	0.0703051
20	M_luteus	15	32	0.0336457	0.0160561	382.867	0.0111746	0.079964
25	M_luteus	15	32	0.0355518	0.0167573	382.867	0.0120993	0.0838928
30	M_luteus	15	32	0.0387491	0.0179335	382.867	0.0136505	0.0904831

## Sheet: Fig 5-6 pairwise contrasts
contrast	ratio	SE	df	null	t.ratio	p.value
Time0 Naïve Age1 Temp27 / Time5 Naïve Age1 Temp27	0.393156	0.0284328	2036.94	1	-12.9087	0
Time0 Naïve Age1 Temp27 / Time10 Naïve Age1 Temp27	0.324692	0.0234815	2036.94	1	-15.5543	0
Time0 Naïve Age1 Temp27 / Time15 Naïve Age1 Temp27	0.282381	0.0204216	2036.94	1	-17.4849	0
Time0 Naïve Age1 Temp27 / Time20 Naïve Age1 Temp27	0.246115	0.0177989	2036.94	1	-19.3857	0
Time0 Naïve Age1 Temp27 / Time25 Naïve Age1 Temp27	0.220786	0.0159671	2036.94	1	-20.8874	0
Time0 Naïve Age1 Temp27 / Time30 Naïve Age1 Temp27	0.199589	0.0144341	2036.94	1	-22.2831	0
Time0 Naïve Age1 Temp27 / Time0 LB Age1 Temp27	1.29035	0.398746	376.943	1	0.824892	1
Time0 Naïve Age1 Temp27 / Time5 LB Age1 Temp27	0.399821	0.125523	402.054	1	-2.92002	1
Time0 Naïve Age1 Temp27 / Time10 LB Age1 Temp27	0.306913	0.096355	402.054	1	-3.76237	0.999981
Time0 Naïve Age1 Temp27 / Time15 LB Age1 Temp27	0.256646	0.0805738	402.054	1	-4.3321	0.650493
Time0 Naïve Age1 Temp27 / Time20 LB Age1 Temp27	0.216568	0.0679911	402.054	1	-4.87294	0.0853317
Time0 Naïve Age1 Temp27 / Time25 LB Age1 Temp27	0.191892	0.0602441	402.054	1	-5.25826	0.0132366
Time0 Naïve Age1 Temp27 / Time30 LB Age1 Temp27	0.173619	0.0545074	402.054	1	-5.577	0.00252873
Time0 Naïve Age1 Temp27 / Time0 E_coli Age1 Temp27	1.23962	0.370521	377.122	1	0.718642	1
Time0 Naïve Age1 Temp27 / Time5 E_coli Age1 Temp27	0.69815	0.212124	403.175	1	-1.18261	1
Time0 Naïve Age1 Temp27 / Time10 E_coli Age1 Temp27	0.599128	0.182038	403.175	1	-1.68603	1
Time0 Naïve Age1 Temp27 / Time15 E_coli Age1 Temp27	0.517446	0.15722	403.175	1	-2.16843	1
Time0 Naïve Age1 Temp27 / Time20 E_coli Age1 Temp27	0.459288	0.139549	403.175	1	-2.56084	1
Time0 Naïve Age1 Temp27 / Time25 E_coli Age1 Temp27	0.416118	0.126432	403.175	1	-2.88571	1
Time0 Naïve Age1 Temp27 / Time30 E_coli Age1 Temp27	0.384246	0.116748	403.175	1	-3.14798	1
Time0 Naïve Age1 Temp27 / Time0 M_luteus Age1 Temp27	1.58475	0.507946	377.767	1	1.43648	1
Time0 Naïve Age1 Temp27 / Time5 M_luteus Age1 Temp27	0.744511	0.242007	400.039	1	-0.907624	1
Time0 Naïve Age1 Temp27 / Time10 M_luteus Age1 Temp27	0.617136	0.200603	400.039	1	-1.48487	1
Time0 Naïve Age1 Temp27 / Time15 M_luteus Age1 Temp27	0.519554	0.168884	400.039	1	-2.01438	1
Time0 Naïve Age1 Temp27 / Time20 M_luteus Age1 Temp27	0.442589	0.143866	400.039	1	-2.50762	1
Time0 Naïve Age1 Temp27 / Time25 M_luteus Age1 Temp27	0.391905	0.127391	400.039	1	-2.88177	1
Time0 Naïve Age1 Temp27 / Time30 M_luteus Age1 Temp27	0.343544	0.111671	400.039	1	-3.28695	1
Time0 Naïve Age1 Temp27 / Time0 Naïve Age5 Temp27	0.959008	0.245268	389.467	1	-0.163656	1
Time0 Naïve Age1 Temp27 / Time5 Naïve Age5 Temp27	0.517218	0.133576	405.231	1	-2.55284	1
Time0 Naïve Age1 Temp27 / Time10 Naïve Age5 Temp27	0.418559	0.108096	405.231	1	-3.37235	1
Time0 Naïve Age1 Temp27 / Time15 Naïve Age5 Temp27	0.362548	0.0936311	405.231	1	-3.92861	0.99649
Time0 Naïve Age1 Temp27 / Time20 Naïve Age5 Temp27	0.313323	0.0809182	405.231	1	-4.49365	0.402395
Time0 Naïve Age1 Temp27 / Time25 Naïve Age5 Temp27	0.28205	0.0728419	405.231	1	-4.90079	0.0748797
Time0 Naïve Age1 Temp27 / Time30 Naïve Age5 Temp27	0.263505	0.0680524	405.231	1	-5.16414	0.0211321
Time0 Naïve Age1 Temp27 / Time0 LB Age5 Temp27	1.36191	0.463804	394.223	1	0.907029	1
Time0 Naïve Age1 Temp27 / Time5 LB Age5 Temp27	0.578889	0.196399	388.2	1	-1.61124	1
Time0 Naïve Age1 Temp27 / Time10 LB Age5 Temp27	0.435434	0.147729	388.2	1	-2.4506	1
Time0 Naïve Age1 Temp27 / Time15 LB Age5 Temp27	0.362649	0.123036	388.2	1	-2.98972	1
Time0 Naïve Age1 Temp27 / Time20 LB Age5 Temp27	0.303437	0.102947	388.2	1	-3.51515	1
Time0 Naïve Age1 Temp27 / Time25 LB Age5 Temp27	0.269794	0.0915328	388.2	1	-3.86153	0.999406
Time0 Naïve Age1 Temp27 / Time30 LB Age5 Temp27	0.252273	0.0855885	388.2	1	-4.05944	0.964892
Time0 Naïve Age1 Temp27 / Time0 E_coli Age5 Temp27	1.6608	0.538917	396.58	1	1.56337	1
Time0 Naïve Age1 Temp27 / Time5 E_coli Age5 Temp27	1.28311	0.414447	389.208	1	0.771792	1
Time0 Naïve Age1 Temp27 / Time10 E_coli Age5 Temp27	1.07898	0.348511	389.208	1	0.235337	1
Time0 Naïve Age1 Temp27 / Time15 E_coli Age5 Temp27	0.928119	0.299783	389.208	1	-0.230946	1
Time0 Naïve Age1 Temp27 / Time20 E_coli Age5 Temp27	0.816858	0.263846	389.208	1	-0.626283	1
Time0 Naïve Age1 Temp27 / Time25 E_coli Age5 Temp27	0.742641	0.239874	389.208	1	-0.921181	1
Time0 Naïve Age1 Temp27 / Time30 E_coli Age5 Temp27	0.708712	0.228915	389.208	1	-1.06596	1
Time0 Naïve Age1 Temp27 / Time0 M_luteus Age5 Temp27	1.37465	0.494285	392.692	1	0.884948	1
Time0 Naïve Age1 Temp27 / Time5 M_luteus Age5 Temp27	0.885911	0.317295	386.432	1	-0.338228	1
Time0 Naïve Age1 Temp27 / Time10 M_luteus Age5 Temp27	0.719577	0.257721	386.432	1	-0.91885	1
Time0 Naïve Age1 Temp27 / Time15 M_luteus Age5 Temp27	0.603354	0.216095	386.432	1	-1.4107	1
Time0 Naïve Age1 Temp27 / Time20 M_luteus Age5 Temp27	0.509642	0.182532	386.432	1	-1.88199	1
Time0 Naïve Age1 Temp27 / Time25 M_luteus Age5 Temp27	0.452842	0.162188	386.432	1	-2.21191	1
Time0 Naïve Age1 Temp27 / Time30 M_luteus Age5 Temp27	0.410248	0.146933	386.432	1	-2.48772	1
Time0 Naïve Age1 Temp27 / Time0 Naïve Age10 Temp27	1.20148	0.322958	391.408	1	0.682865	1
Time0 Naïve Age1 Temp27 / Time5 Naïve Age10 Temp27	0.672615	0.182354	405.277	1	-1.4628	1
Time0 Naïve Age1 Temp27 / Time10 Naïve Age10 Temp27	0.582788	0.158001	405.277	1	-1.99155	1
Time0 Naïve Age1 Temp27 / Time15 Naïve Age10 Temp27	0.52663	0.142776	405.277	1	-2.36528	1
Time0 Naïve Age1 Temp27 / Time20 Naïve Age10 Temp27	0.456867	0.123862	405.277	1	-2.88945	1
Time0 Naïve Age1 Temp27 / Time25 Naïve Age10 Temp27	0.412049	0.111711	405.277	1	-3.27029	1
Time0 Naïve Age1 Temp27 / Time30 Naïve Age10 Temp27	0.362437	0.0982609	405.277	1	-3.74349	0.999992
Time0 Naïve Age1 Temp27 / Time0 LB Age10 Temp27	2.06785	0.710265	395.348	1	2.11515	1
Time0 Naïve Age1 Temp27 / Time5 LB Age10 Temp27	0.912357	0.31216	389.137	1	-0.268085	1
Time0 Naïve Age1 Temp27 / Time10 LB Age10 Temp27	0.73477	0.251399	389.137	1	-0.900776	1
Time0 Naïve Age1 Temp27 / Time15 LB Age10 Temp27	0.638414	0.218432	389.137	1	-1.31162	1
Time0 Naïve Age1 Temp27 / Time20 LB Age10 Temp27	0.536219	0.183466	389.137	1	-1.82147	1
Time0 Naïve Age1 Temp27 / Time25 LB Age10 Temp27	0.477672	0.163434	389.137	1	-2.15939	1
Time0 Naïve Age1 Temp27 / Time30 LB Age10 Temp27	0.420524	0.143881	389.137	1	-2.53182	1
Time0 Naïve Age1 Temp27 / Time0 E_coli Age10 Temp27	1.77814	0.660313	390.309	1	1.54992	1
Time0 Naïve Age1 Temp27 / Time5 E_coli Age10 Temp27	1.42597	0.527602	384.521	1	0.959082	1
Time0 Naïve Age1 Temp27 / Time10 E_coli Age10 Temp27	1.28386	0.475023	384.521	1	0.675347	1
Time0 Naïve Age1 Temp27 / Time15 E_coli Age10 Temp27	1.15212	0.426277	384.521	1	0.382711	1
Time0 Naïve Age1 Temp27 / Time20 E_coli Age10 Temp27	1.01788	0.37661	384.521	1	0.0479028	1
Time0 Naïve Age1 Temp27 / Time25 E_coli Age10 Temp27	0.927159	0.343043	384.521	1	-0.20441	1
Time0 Naïve Age1 Temp27 / Time30 E_coli Age10 Temp27	0.833041	0.30822	384.521	1	-0.493718	1
Time0 Naïve Age1 Temp27 / Time0 M_luteus Age10 Temp27	2.63271	0.988326	391.884	1	2.57861	1
Time0 Naïve Age1 Temp27 / Time5 M_luteus Age10 Temp27	1.76117	0.658665	385.922	1	1.51333	1
Time0 Naïve Age1 Temp27 / Time10 M_luteus Age10 Temp27	1.53161	0.572811	385.922	1	1.13991	1
Time0 Naïve Age1 Temp27 / Time15 M_luteus Age10 Temp27	1.33977	0.501064	385.922	1	0.782085	1
Time0 Naïve Age1 Temp27 / Time20 M_luteus Age10 Temp27	1.136	0.424858	385.922	1	0.340959	1
Time0 Naïve Age1 Temp27 / Time25 M_luteus Age10 Temp27	1.01131	0.378224	385.922	1	0.0300793	1
Time0 Naïve Age1 Temp27 / Time30 M_luteus Age10 Temp27	0.862594	0.322605	385.922	1	-0.395223	1
Time0 Naïve Age1 Temp27 / Time0 Naïve Age15 Temp27	1.42743	0.378082	389.116	1	1.34359	1
Time0 Naïve Age1 Temp27 / Time5 Naïve Age15 Temp27	0.741688	0.198173	403.194	1	-1.1184	1
Time0 Naïve Age1 Temp27 / Time10 Naïve Age15 Temp27	0.617743	0.165056	403.194	1	-1.80275	1
Time0 Naïve Age1 Temp27 / Time15 Naïve Age15 Temp27	0.524036	0.140019	403.194	1	-2.41846	1
Time0 Naïve Age1 Temp27 / Time20 Naïve Age15 Temp27	0.448383	0.119805	403.194	1	-3.00198	1
Time0 Naïve Age1 Temp27 / Time25 Naïve Age15 Temp27	0.386202	0.10319	403.194	1	-3.56071	1
Time0 Naïve Age1 Temp27 / Time30 Naïve Age15 Temp27	0.353971	0.0945783	403.194	1	-3.88687	0.998745
Time0 Naïve Age1 Temp27 / Time0 LB Age15 Temp27	1.89075	0.682693	390.938	1	1.76413	1
Time0 Naïve Age1 Temp27 / Time5 LB Age15 Temp27	0.774275	0.278574	385.3	1	-0.711055	1
Time0 Naïve Age1 Temp27 / Time10 LB Age15 Temp27	0.599412	0.21566	385.3	1	-1.42253	1
Time0 Naïve Age1 Temp27 / Time15 LB Age15 Temp27	0.488916	0.175906	385.3	1	-1.98886	1
Time0 Naïve Age1 Temp27 / Time20 LB Age15 Temp27	0.405022	0.145721	385.3	1	-2.51208	1
Time0 Naïve Age1 Temp27 / Time25 LB Age15 Temp27	0.344566	0.12397	385.3	1	-2.96139	1
Time0 Naïve Age1 Temp27 / Time30 LB Age15 Temp27	0.316083	0.113723	385.3	1	-3.2012	1
Time0 Naïve Age1 Temp27 / Time0 E_coli Age15 Temp27	2.17863	0.763209	392.316	1	2.22285	1
Time0 Naïve Age1 Temp27 / Time5 E_coli Age15 Temp27	1.62161	0.565715	385.709	1	1.38572	1
Time0 Naïve Age1 Temp27 / Time10 E_coli Age15 Temp27	1.40345	0.489608	385.709	1	0.971554	1
Time0 Naïve Age1 Temp27 / Time15 E_coli Age15 Temp27	1.18232	0.412462	385.709	1	0.480063	1
Time0 Naïve Age1 Temp27 / Time20 E_coli Age15 Temp27	1.03024	0.359409	385.709	1	0.0853977	1
Time0 Naïve Age1 Temp27 / Time25 E_coli Age15 Temp27	0.896193	0.312646	385.709	1	-0.314165	1
Time0 Naïve Age1 Temp27 / Time30 E_coli Age15 Temp27	0.83904	0.292707	385.709	1	-0.503059	1
Time0 Naïve Age1 Temp27 / Time0 M_luteus Age15 Temp27	1.7905	0.657716	391.674	1	1.58573	1
Time0 Naïve Age1 Temp27 / Time5 M_luteus Age15 Temp27	1.1117	0.406749	385.381	1	0.289411	1
Time0 Naïve Age1 Temp27 / Time10 M_luteus Age15 Temp27	0.929347	0.34003	385.381	1	-0.200266	1
Time0 Naïve Age1 Temp27 / Time15 M_luteus Age15 Temp27	0.763163	0.279226	385.381	1	-0.738722	1
Time0 Naïve Age1 Temp27 / Time20 M_luteus Age15 Temp27	0.638223	0.233513	385.381	1	-1.22736	1
Time0 Naïve Age1 Temp27 / Time25 M_luteus Age15 Temp27	0.542606	0.198529	385.381	1	-1.67096	1
Time0 Naïve Age1 Temp27 / Time30 M_luteus Age15 Temp27	0.482252	0.176447	385.381	1	-1.99324	1
Time0 Naïve Age1 Temp27 / Time0 Naïve Age1 Temp30	1.26303	0.32741	408.524	1	0.900805	1
Time0 Naïve Age1 Temp27 / Time5 Naïve Age1 Temp30	0.730024	0.189241	408.524	1	-1.21391	1
Time0 Naïve Age1 Temp27 / Time10 Naïve Age1 Temp30	0.571298	0.148095	408.524	1	-2.15967	1
Time0 Naïve Age1 Temp27 / Time15 Naïve Age1 Temp30	0.471265	0.122164	408.524	1	-2.90223	1
Time0 Naïve Age1 Temp27 / Time20 Naïve Age1 Temp30	0.40253	0.104346	408.524	1	-3.51039	1
Time0 Naïve Age1 Temp27 / Time25 Naïve Age1 Temp30	0.348554	0.0903542	408.524	1	-4.06581	0.960548
Time0 Naïve Age1 Temp27 / Time30 Naïve Age1 Temp30	0.302652	0.0784553	408.524	1	-4.61054	0.261218
Time0 Naïve Age1 Temp27 / Time0 LB Age1 Temp30	1.20943	0.412689	388.549	1	0.557247	1
Time0 Naïve Age1 Temp27 / Time5 LB Age1 Temp30	0.863142	0.294527	388.549	1	-0.431316	1
Time0 Naïve Age1 Temp27 / Time10 LB Age1 Temp30	0.693677	0.236701	388.549	1	-1.07186	1
Time0 Naïve Age1 Temp27 / Time15 LB Age1 Temp30	0.593055	0.202366	388.549	1	-1.53114	1
Time0 Naïve Age1 Temp27 / Time20 LB Age1 Temp30	0.503567	0.17183	388.549	1	-2.01051	1
Time0 Naïve Age1 Temp27 / Time25 LB Age1 Temp30	0.43648	0.148939	388.549	1	-2.42951	1
Time0 Naïve Age1 Temp27 / Time30 LB Age1 Temp30	0.387787	0.132323	388.549	1	-2.77616	1
Time0 Naïve Age1 Temp27 / Time0 E_coli Age1 Temp30	1.7338	0.61028	388.459	1	1.56343	1
Time0 Naïve Age1 Temp27 / Time5 E_coli Age1 Temp30	1.32968	0.468034	388.459	1	0.809498	1
Time0 Naïve Age1 Temp27 / Time10 E_coli Age1 Temp30	1.12092	0.394552	388.459	1	0.324289	1
Time0 Naïve Age1 Temp27 / Time15 E_coli Age1 Temp30	0.966708	0.340272	388.459	1	-0.0961916	1
Time0 Naïve Age1 Temp27 / Time20 E_coli Age1 Temp30	0.852901	0.300213	388.459	1	-0.452033	1
Time0 Naïve Age1 Temp27 / Time25 E_coli Age1 Temp30	0.758575	0.267011	388.459	1	-0.785004	1
Time0 Naïve Age1 Temp27 / Time30 E_coli Age1 Temp30	0.670168	0.235893	388.459	1	-1.13704	1
Time0 Naïve Age1 Temp27 / Time0 M_luteus Age1 Temp30	1.537	0.617213	384.625	1	1.07037	1
Time0 Naïve Age1 Temp27 / Time5 M_luteus Age1 Temp30	1.14315	0.459054	384.625	1	0.333151	1
Time0 Naïve Age1 Temp27 / Time10 M_luteus Age1 Temp30	0.890085	0.357432	384.625	1	-0.289958	1
Time0 Naïve Age1 Temp27 / Time15 M_luteus Age1 Temp30	0.758246	0.304489	384.625	1	-0.689163	1
Time0 Naïve Age1 Temp27 / Time20 M_luteus Age1 Temp30	0.625841	0.251319	384.625	1	-1.16707	1
Time0 Naïve Age1 Temp27 / Time25 M_luteus Age1 Temp30	0.532922	0.214006	384.625	1	-1.5673	1
Time0 Naïve Age1 Temp27 / Time30 M_luteus Age1 Temp30	0.468338	0.188071	384.625	1	-1.889	1
Time0 Naïve Age1 Temp27 / Time0 Naïve Age5 Temp30	1.7435	0.509071	394.129	1	1.90385	1
Time0 Naïve Age1 Temp27 / Time5 Naïve Age5 Temp30	1.10003	0.321189	394.129	1	0.32651	1
Time0 Naïve Age1 Temp27 / Time10 Naïve Age5 Temp30	0.917425	0.267872	394.129	1	-0.29517	1
Time0 Naïve Age1 Temp27 / Time15 Naïve Age5 Temp30	0.785283	0.229289	394.129	1	-0.827826	1
Time0 Naïve Age1 Temp27 / Time20 Naïve Age5 Temp30	0.675428	0.197213	394.129	1	-1.34394	1
Time0 Naïve Age1 Temp27 / Time25 Naïve Age5 Temp30	0.600346	0.175291	394.129	1	-1.74753	1
Time0 Naïve Age1 Temp27 / Time30 Naïve Age5 Temp30	0.532544	0.155494	394.129	1	-2.15797	1
Time0 Naïve Age1 Temp27 / Time0 LB Age5 Temp30	1.83742	0.597061	394.073	1	1.87221	1
Time0 Naïve Age1 Temp27 / Time5 LB Age5 Temp30	1.43143	0.465135	394.073	1	1.1038	1
Time0 Naïve Age1 Temp27 / Time10 LB Age5 Temp30	1.22599	0.398378	394.073	1	0.62702	1
Time0 Naïve Age1 Temp27 / Time15 LB Age5 Temp30	1.08762	0.353416	394.073	1	0.258481	1
Time0 Naïve Age1 Temp27 / Time20 LB Age5 Temp30	0.929949	0.302182	394.073	1	-0.223502	1
Time0 Naïve Age1 Temp27 / Time25 LB Age5 Temp30	0.827403	0.26886	394.073	1	-0.583064	1
Time0 Naïve Age1 Temp27 / Time30 LB Age5 Temp30	0.750975	0.244025	394.073	1	-0.881327	1
Time0 Naïve Age1 Temp27 / Time0 E_coli Age5 Temp30	3.3436	1.12233	393.954	1	3.59598	1
Time0 Naïve Age1 Temp27 / Time5 E_coli Age5 Temp30	2.79911	0.939565	393.954	1	3.06645	1
Time0 Naïve Age1 Temp27 / Time10 E_coli Age5 Temp30	2.51471	0.844103	393.954	1	2.74726	1
Time0 Naïve Age1 Temp27 / Time15 E_coli Age5 Temp30	2.25042	0.755389	393.954	1	2.41645	1
Time0 Naïve Age1 Temp27 / Time20 E_coli Age5 Temp30	1.99934	0.67111	393.954	1	2.06402	1
Time0 Naïve Age1 Temp27 / Time25 E_coli Age5 Temp30	1.82531	0.612695	393.954	1	1.79272	1
Time0 Naïve Age1 Temp27 / Time30 E_coli Age5 Temp30	1.64741	0.55298	393.954	1	1.48722	1
Time0 Naïve Age1 Temp27 / Time0 M_luteus Age5 Temp30	1.91908	0.694436	391.618	1	1.80137	1
Time0 Naïve Age1 Temp27 / Time5 M_luteus Age5 Temp30	1.55804	0.563792	391.618	1	1.22542	1
Time0 Naïve Age1 Temp27 / Time10 M_luteus Age5 Temp30	1.29286	0.467832	391.618	1	0.709815	1
Time0 Naïve Age1 Temp27 / Time15 M_luteus Age5 Temp30	1.14283	0.413544	391.618	1	0.368949	1
Time0 Naïve Age1 Temp27 / Time20 M_luteus Age5 Temp30	0.949851	0.343713	391.618	1	-0.142182	1
Time0 Naïve Age1 Temp27 / Time25 M_luteus Age5 Temp30	0.830245	0.300432	391.618	1	-0.514105	1
Time0 Naïve Age1 Temp27 / Time30 M_luteus Age5 Temp30	0.745386	0.269725	391.618	1	-0.812063	1
Time0 Naïve Age1 Temp27 / Time0 Naïve Age10 Temp30	2.09222	0.591012	394.596	1	2.61337	1
Time0 Naïve Age1 Temp27 / Time5 Naïve Age10 Temp30	1.46312	0.413302	394.596	1	1.34724	1
Time0 Naïve Age1 Temp27 / Time10 Naïve Age10 Temp30	1.23988	0.350241	394.596	1	0.761155	1
Time0 Naïve Age1 Temp27 / Time15 Naïve Age10 Temp30	1.06379	0.300499	394.596	1	0.218896	1
Time0 Naïve Age1 Temp27 / Time20 Naïve Age10 Temp30	0.910926	0.257319	394.596	1	-0.330267	1
Time0 Naïve Age1 Temp27 / Time25 Naïve Age10 Temp30	0.811007	0.229094	394.596	1	-0.741567	1
Time0 Naïve Age1 Temp27 / Time30 Naïve Age10 Temp30	0.710051	0.200575	394.596	1	-1.21219	1
Time0 Naïve Age1 Temp27 / Time0 LB Age10 Temp30	2.67222	0.868444	393.126	1	3.02443	1
Time0 Naïve Age1 Temp27 / Time5 LB Age10 Temp30	2.30739	0.749877	393.126	1	2.57274	1
Time0 Naïve Age1 Temp27 / Time10 LB Age10 Temp30	2.00803	0.652588	393.126	1	2.14515	1
Time0 Naïve Age1 Temp27 / Time15 LB Age10 Temp30	1.78559	0.580297	393.126	1	1.78389	1
Time0 Naïve Age1 Temp27 / Time20 LB Age10 Temp30	1.51998	0.493979	393.126	1	1.28834	1
Time0 Naïve Age1 Temp27 / Time25 LB Age10 Temp30	1.35462	0.440236	393.126	1	0.933929	1
Time0 Naïve Age1 Temp27 / Time30 LB Age10 Temp30	1.21349	0.394371	393.126	1	0.595401	1
Time0 Naïve Age1 Temp27 / Time0 E_coli Age10 Temp30	3.42889	1.13727	392.874	1	3.71522	0.999998
Time0 Naïve Age1 Temp27 / Time5 E_coli Age10 Temp30	3.18162	1.05526	392.874	1	3.48956	1
Time0 Naïve Age1 Temp27 / Time10 E_coli Age10 Temp30	2.90435	0.963293	392.874	1	3.21465	1
Time0 Naïve Age1 Temp27 / Time15 E_coli Age10 Temp30	2.60522	0.86408	392.874	1	2.88694	1
Time0 Naïve Age1 Temp27 / Time20 E_coli Age10 Temp30	2.30433	0.764282	392.874	1	2.51691	1
Time0 Naïve Age1 Temp27 / Time25 E_coli Age10 Temp30	2.10724	0.698913	392.874	1	2.24733	1
Time0 Naïve Age1 Temp27 / Time30 E_coli Age10 Temp30	1.87711	0.622586	392.874	1	1.89866	1
Time0 Naïve Age1 Temp27 / Time0 M_luteus Age10 Temp30	3.52043	1.22901	392.653	1	3.60513	1
Time0 Naïve Age1 Temp27 / Time5 M_luteus Age10 Temp30	3.16789	1.10594	392.653	1	3.30288	1
Time0 Naïve Age1 Temp27 / Time10 M_luteus Age10 Temp30	2.671	0.932471	392.653	1	2.81417	1
Time0 Naïve Age1 Temp27 / Time15 M_luteus Age10 Temp30	2.36661	0.826204	392.653	1	2.46759	1
Time0 Naïve Age1 Temp27 / Time20 M_luteus Age10 Temp30	1.95829	0.683655	392.653	1	1.9251	1
Time0 Naïve Age1 Temp27 / Time25 M_luteus Age10 Temp30	1.71453	0.598559	392.653	1	1.54434	1
Time0 Naïve Age1 Temp27 / Time30 M_luteus Age10 Temp30	1.51926	0.530387	392.653	1	1.19797	1
Time0 Naïve Age1 Temp27 / Time0 Naïve Age15 Temp30	3.08324	0.963995	393.873	1	3.60133	1
Time0 Naïve Age1 Temp27 / Time5 Naïve Age15 Temp30	2.29501	0.71755	393.873	1	2.65703	1
Time0 Naïve Age1 Temp27 / Time10 Naïve Age15 Temp30	1.95583	0.611505	393.873	1	2.14554	1
Time0 Naïve Age1 Temp27 / Time15 Naïve Age15 Temp30	1.69251	0.529176	393.873	1	1.68305	1
Time0 Naïve Age1 Temp27 / Time20 Naïve Age15 Temp30	1.44844	0.452865	393.873	1	1.18497	1
Time0 Naïve Age1 Temp27 / Time25 Naïve Age15 Temp30	1.26054	0.394117	393.873	1	0.740561	1
Time0 Naïve Age1 Temp27 / Time30 Naïve Age15 Temp30	1.13426	0.354634	393.873	1	0.402931	1
Time0 Naïve Age1 Temp27 / Time0 LB Age15 Temp30	3.03073	1.09411	390.191	1	3.07142	1
Time0 Naïve Age1 Temp27 / Time5 LB Age15 Temp30	2.7855	1.00558	390.191	1	2.8377	1
Time0 Naïve Age1 Temp27 / Time10 LB Age15 Temp30	2.43781	0.880065	390.191	1	2.46838	1
Time0 Naïve Age1 Temp27 / Time15 LB Age15 Temp30	2.18643	0.789315	390.191	1	2.16691	1
Time0 Naïve Age1 Temp27 / Time20 LB Age15 Temp30	1.86009	0.671504	390.191	1	1.71915	1
Time0 Naïve Age1 Temp27 / Time25 LB Age15 Temp30	1.62041	0.584978	390.191	1	1.33704	1
Time0 Naïve Age1 Temp27 / Time30 LB Age15 Temp30	1.49188	0.538579	390.191	1	1.10812	1
Time0 Naïve Age1 Temp27 / Time0 E_coli Age15 Temp30	5.21116	1.97135	389.058	1	4.36381	0.602617
Time0 Naïve Age1 Temp27 / Time5 E_coli Age15 Temp30	5.14678	1.94699	389.058	1	4.33095	0.655104
Time0 Naïve Age1 Temp27 / Time10 E_coli Age15 Temp30	4.72481	1.78737	389.058	1	4.10482	0.937724
Time0 Naïve Age1 Temp27 / Time15 E_coli Age15 Temp30	4.27469	1.61709	389.058	1	3.84017	0.999689
Time0 Naïve Age1 Temp27 / Time20 E_coli Age15 Temp30	3.77871	1.42946	389.058	1	3.51416	1
Time0 Naïve Age1 Temp27 / Time25 E_coli Age15 Temp30	3.37775	1.27778	389.058	1	3.21763	1
Time0 Naïve Age1 Temp27 / Time30 E_coli Age15 Temp30	3.09239	1.16983	389.058	1	2.98431	1
Time0 Naïve Age1 Temp27 / Time0 M_luteus Age15 Temp30	2.9698	1.10277	391.475	1	2.93136	1
Time0 Naïve Age1 Temp27 / Time5 M_luteus Age15 Temp30	2.84452	1.05625	391.475	1	2.81529	1
Time0 Naïve Age1 Temp27 / Time10 M_luteus Age15 Temp30	2.41191	0.895608	391.475	1	2.371	1
Time0 Naïve Age1 Temp27 / Time15 M_luteus Age15 Temp30	2.15545	0.800377	391.475	1	2.06825	1
Time0 Naïve Age1 Temp27 / Time20 M_luteus Age15 Temp30	1.78249	0.661888	391.475	1	1.55661	1
Time0 Naïve Age1 Temp27 / Time25 M_luteus Age15 Temp30	1.5255	0.566459	391.475	1	1.13733	1
Time0 Naïve Age1 Temp27 / Time30 M_luteus Age15 Temp30	1.38927	0.515875	391.475	1	0.88542	1
Time0 Naïve Age1 Temp27 / Time0 Naïve Age1 Temp32	1.62426	0.453342	408.49	1	1.73787	1
Time0 Naïve Age1 Temp27 / Time5 Naïve Age1 Temp32	1.53282	0.427822	408.49	1	1.53027	1
Time0 Naïve Age1 Temp27 / Time10 Naïve Age1 Temp32	1.50304	0.41951	408.49	1	1.45998	1
Time0 Naïve Age1 Temp27 / Time15 Naïve Age1 Temp32	1.34249	0.374698	408.49	1	1.05524	1
Time0 Naïve Age1 Temp27 / Time20 Naïve Age1 Temp32	1.20234	0.335581	408.49	1	0.660198	1
Time0 Naïve Age1 Temp27 / Time25 Naïve Age1 Temp32	1.0938	0.305287	408.49	1	0.321219	1
Time0 Naïve Age1 Temp27 / Time30 Naïve Age1 Temp32	0.983232	0.274427	408.49	1	-0.0605884	1
Time0 Naïve Age1 Temp27 / Time0 LB Age1 Temp32	1.6441	0.653487	387.181	1	1.25088	1
Time0 Naïve Age1 Temp27 / Time5 LB Age1 Temp32	1.56973	0.623926	387.181	1	1.13442	1
Time0 Naïve Age1 Temp27 / Time10 LB Age1 Temp32	1.71861	0.683105	387.181	1	1.3624	1
Time0 Naïve Age1 Temp27 / Time15 LB Age1 Temp32	1.62065	0.644168	387.181	1	1.21475	1
Time0 Naïve Age1 Temp27 / Time20 LB Age1 Temp32	1.50429	0.597915	387.181	1	1.02729	1
Time0 Naïve Age1 Temp27 / Time25 LB Age1 Temp32	1.46494	0.582277	387.181	1	0.960608	1
Time0 Naïve Age1 Temp27 / Time30 LB Age1 Temp32	1.35959	0.540401	387.181	1	0.772834	1
Time0 Naïve Age1 Temp27 / Time0 E_coli Age1 Temp32	2.31073	0.882965	389.326	1	2.19191	1
Time0 Naïve Age1 Temp27 / Time5 E_coli Age1 Temp32	2.68195	1.02482	389.326	1	2.5818	1
Time0 Naïve Age1 Temp27 / Time10 E_coli Age1 Temp32	2.61881	1.00069	389.326	1	2.51945	1
Time0 Naïve Age1 Temp27 / Time15 E_coli Age1 Temp32	2.42764	0.927639	389.326	1	2.32108	1
Time0 Naïve Age1 Temp27 / Time20 E_coli Age1 Temp32	2.21763	0.847392	389.326	1	2.08429	1
Time0 Naïve Age1 Temp27 / Time25 E_coli Age1 Temp32	2.11644	0.808725	389.326	1	1.96206	1
Time0 Naïve Age1 Temp27 / Time30 E_coli Age1 Temp32	1.90249	0.726972	389.326	1	1.68317	1
Time0 Naïve Age1 Temp27 / Time0 M_luteus Age1 Temp32	1.95584	0.727864	389.221	1	1.80257	1
Time0 Naïve Age1 Temp27 / Time5 M_luteus Age1 Temp32	1.90968	0.710684	389.221	1	1.73838	1
Time0 Naïve Age1 Temp27 / Time10 M_luteus Age1 Temp32	1.87745	0.698688	389.221	1	1.69264	1
Time0 Naïve Age1 Temp27 / Time15 M_luteus Age1 Temp32	1.67225	0.622325	389.221	1	1.38163	1
Time0 Naïve Age1 Temp27 / Time20 M_luteus Age1 Temp32	1.44946	0.539413	389.221	1	0.997421	1
Time0 Naïve Age1 Temp27 / Time25 M_luteus Age1 Temp32	1.33353	0.496273	389.221	1	0.773436	1
Time0 Naïve Age1 Temp27 / Time30 M_luteus Age1 Temp32	1.21849	0.453459	389.221	1	0.531001	1
Time0 Naïve Age1 Temp27 / Time0 Naïve Age5 Temp32	1.84486	0.536746	394.873	1	2.1049	1
Time0 Naïve Age1 Temp27 / Time5 Naïve Age5 Temp32	1.68593	0.490508	394.873	1	1.79527	1
Time0 Naïve Age1 Temp27 / Time10 Naïve Age5 Temp32	1.53062	0.445323	394.873	1	1.4631	1
Time0 Naïve Age1 Temp27 / Time15 Naïve Age5 Temp32	1.42457	0.414466	394.873	1	1.21628	1
Time0 Naïve Age1 Temp27 / Time20 Naïve Age5 Temp32	1.3301	0.386981	394.873	1	0.980447	1
Time0 Naïve Age1 Temp27 / Time25 Naïve Age5 Temp32	1.20443	0.350419	394.873	1	0.639324	1
Time0 Naïve Age1 Temp27 / Time30 Naïve Age5 Temp32	1.13678	0.330736	394.873	1	0.440631	1
Time0 Naïve Age1 Temp27 / Time0 LB Age5 Temp32	2.05522	0.683075	395.694	1	2.16746	1
Time0 Naïve Age1 Temp27 / Time5 LB Age5 Temp32	1.90018	0.631547	395.694	1	1.93148	1
Time0 Naïve Age1 Temp27 / Time10 LB Age5 Temp32	1.92618	0.640189	395.694	1	1.97237	1
Time0 Naïve Age1 Temp27 / Time15 LB Age5 Temp32	1.89271	0.629064	395.694	1	1.91963	1
Time0 Naïve Age1 Temp27 / Time20 LB Age5 Temp32	1.83151	0.608725	395.694	1	1.82074	1
Time0 Naïve Age1 Temp27 / Time25 LB Age5 Temp32	1.77536	0.590062	395.694	1	1.72705	1
Time0 Naïve Age1 Temp27 / Time30 LB Age5 Temp32	1.73001	0.574988	395.694	1	1.64919	1
Time0 Naïve Age1 Temp27 / Time0 E_coli Age5 Temp32	3.66661	1.25179	395.591	1	3.80569	0.999901
Time0 Naïve Age1 Temp27 / Time5 E_coli Age5 Temp32	4.12105	1.40693	395.591	1	4.14792	0.900989
Time0 Naïve Age1 Temp27 / Time10 E_coli Age5 Temp32	3.72572	1.27197	395.591	1	3.85253	0.999535
Time0 Naïve Age1 Temp27 / Time15 E_coli Age5 Temp32	3.59886	1.22866	395.591	1	3.75105	0.999989
Time0 Naïve Age1 Temp27 / Time20 E_coli Age5 Temp32	3.42733	1.1701	395.591	1	3.60801	1
Time0 Naïve Age1 Temp27 / Time25 E_coli Age5 Temp32	3.25581	1.11154	395.591	1	3.45763	1
Time0 Naïve Age1 Temp27 / Time30 E_coli Age5 Temp32	3.07292	1.0491	395.591	1	3.28829	1
Time0 Naïve Age1 Temp27 / Time0 M_luteus Age5 Temp32	2.00934	0.695036	393.642	1	2.01735	1
Time0 Naïve Age1 Temp27 / Time5 M_luteus Age5 Temp32	1.89985	0.657164	393.642	1	1.85537	1
Time0 Naïve Age1 Temp27 / Time10 M_luteus Age5 Temp32	1.72932	0.598177	393.642	1	1.58348	1
Time0 Naïve Age1 Temp27 / Time15 M_luteus Age5 Temp32	1.60504	0.555186	393.642	1	1.36786	1
Time0 Naïve Age1 Temp27 / Time20 M_luteus Age5 Temp32	1.45035	0.501681	393.642	1	1.07489	1
Time0 Naïve Age1 Temp27 / Time25 M_luteus Age5 Temp32	1.32819	0.459425	393.642	1	0.820512	1
Time0 Naïve Age1 Temp27 / Time30 M_luteus Age5 Temp32	1.27424	0.440764	393.642	1	0.700638	1
Time0 Naïve Age1 Temp27 / Time0 Naïve Age10 Temp32	1.56758	0.44144	396.317	1	1.59632	1
Time0 Naïve Age1 Temp27 / Time5 Naïve Age10 Temp32	1.34715	0.379365	396.317	1	1.05818	1
Time0 Naïve Age1 Temp27 / Time10 Naïve Age10 Temp32	1.22713	0.345566	396.317	1	0.726811	1
Time0 Naïve Age1 Temp27 / Time15 Naïve Age10 Temp32	1.13627	0.319979	396.317	1	0.453638	1
Time0 Naïve Age1 Temp27 / Time20 Naïve Age10 Temp32	1.03489	0.291431	396.317	1	0.121784	1
Time0 Naïve Age1 Temp27 / Time25 Naïve Age10 Temp32	0.905295	0.254937	396.317	1	-0.353312	1
Time0 Naïve Age1 Temp27 / Time30 Naïve Age10 Temp32	0.826034	0.232616	396.317	1	-0.678676	1
Time0 Naïve Age1 Temp27 / Time0 LB Age10 Temp32	2.11641	0.726924	394.108	1	2.18278	1
Time0 Naïve Age1 Temp27 / Time5 LB Age10 Temp32	1.84012	0.632025	394.108	1	1.77549	1
Time0 Naïve Age1 Temp27 / Time10 LB Age10 Temp32	1.87151	0.64281	394.108	1	1.82475	1
Time0 Naïve Age1 Temp27 / Time15 LB Age10 Temp32	1.8296	0.628414	394.108	1	1.75881	1
Time0 Naïve Age1 Temp27 / Time20 LB Age10 Temp32	1.72701	0.593178	394.108	1	1.59081	1
Time0 Naïve Age1 Temp27 / Time25 LB Age10 Temp32	1.61723	0.55547	394.108	1	1.39958	1
Time0 Naïve Age1 Temp27 / Time30 LB Age10 Temp32	1.52351	0.523282	394.108	1	1.22578	1
Time0 Naïve Age1 Temp27 / Time0 E_coli Age10 Temp32	2.66247	0.962324	391.791	1	2.7093	1
Time0 Naïve Age1 Temp27 / Time5 E_coli Age10 Temp32	2.81407	1.01712	391.791	1	2.86252	1
Time0 Naïve Age1 Temp27 / Time10 E_coli Age10 Temp32	2.5526	0.922615	391.791	1	2.59271	1
Time0 Naïve Age1 Temp27 / Time15 E_coli Age10 Temp32	2.4531	0.886649	391.791	1	2.4827	1
Time0 Naïve Age1 Temp27 / Time20 E_coli Age10 Temp32	2.27887	0.823676	391.791	1	2.27887	1
Time0 Naïve Age1 Temp27 / Time25 E_coli Age10 Temp32	2.09132	0.755888	391.791	1	2.04126	1
Time0 Naïve Age1 Temp27 / Time30 E_coli Age10 Temp32	1.90821	0.689705	391.791	1	1.78775	1
Time0 Naïve Age1 Temp27 / Time0 M_luteus Age10 Temp32	2.60997	0.905637	393.344	1	2.76474	1
Time0 Naïve Age1 Temp27 / Time5 M_luteus Age10 Temp32	2.32066	0.805247	393.344	1	2.42615	1
Time0 Naïve Age1 Temp27 / Time10 M_luteus Age10 Temp32	2.1194	0.735412	393.344	1	2.1647	1
Time0 Naïve Age1 Temp27 / Time15 M_luteus Age10 Temp32	1.95703	0.679073	393.344	1	1.93501	1
Time0 Naïve Age1 Temp27 / Time20 M_luteus Age10 Temp32	1.72505	0.598575	393.344	1	1.57138	1
Time0 Naïve Age1 Temp27 / Time25 M_luteus Age10 Temp32	1.52611	0.529545	393.344	1	1.21825	1
Time0 Naïve Age1 Temp27 / Time30 M_luteus Age10 Temp32	1.41544	0.491144	393.344	1	1.00129	1
Time0 Naïve Age1 Temp27 / Time0 Naïve Age15 Temp32	3.1359	0.942461	397.016	1	3.80289	0.99991
Time0 Naïve Age1 Temp27 / Time5 Naïve Age15 Temp32	3.10753	0.933935	397.016	1	3.77265	0.999972
Time0 Naïve Age1 Temp27 / Time10 Naïve Age15 Temp32	2.88482	0.867001	397.016	1	3.5252	1
Time0 Naïve Age1 Temp27 / Time15 Naïve Age15 Temp32	2.66204	0.800046	397.016	1	3.25778	1
Time0 Naïve Age1 Temp27 / Time20 Naïve Age15 Temp32	2.45527	0.737906	397.016	1	2.98876	1
Time0 Naïve Age1 Temp27 / Time25 Naïve Age15 Temp32	2.3262	0.699116	397.016	1	2.80908	1
Time0 Naïve Age1 Temp27 / Time30 Naïve Age15 Temp32	2.1384	0.642673	397.016	1	2.52898	1
Time0 Naïve Age1 Temp27 / Time0 LB Age15 Temp32	3.25843	1.2538	390.376	1	3.06989	1
Time0 Naïve Age1 Temp27 / Time5 LB Age15 Temp32	3.26679	1.25701	390.376	1	3.07654	1
Time0 Naïve Age1 Temp27 / Time10 LB Age15 Temp32	3.38609	1.30292	390.376	1	3.16976	1
Time0 Naïve Age1 Temp27 / Time15 LB Age15 Temp32	3.29889	1.26936	390.376	1	3.10195	1
Time0 Naïve Age1 Temp27 / Time20 LB Age15 Temp32	3.15339	1.21338	390.376	1	2.98473	1
Time0 Naïve Age1 Temp27 / Time25 LB Age15 Temp32	3.1982	1.23062	390.376	1	3.02139	1
Time0 Naïve Age1 Temp27 / Time30 LB Age15 Temp32	3.03539	1.16797	390.376	1	2.88561	1
Time0 Naïve Age1 Temp27 / Time0 E_coli Age15 Temp32	5.49286	2.10826	391.344	1	4.43816	0.485668
Time0 Naïve Age1 Temp27 / Time5 E_coli Age15 Temp32	6.69448	2.56947	391.344	1	4.9536	0.0592901
Time0 Naïve Age1 Temp27 / Time10 E_coli Age15 Temp32	6.18862	2.37531	391.344	1	4.74889	0.149396
Time0 Naïve Age1 Temp27 / Time15 E_coli Age15 Temp32	5.92693	2.27487	391.344	1	4.63632	0.238481
Time0 Naïve Age1 Temp27 / Time20 E_coli Age15 Temp32	5.57579	2.14009	391.344	1	4.4772	0.42829
Time0 Naïve Age1 Temp27 / Time25 E_coli Age15 Temp32	5.54191	2.12709	391.344	1	4.46132	0.451203
Time0 Naïve Age1 Temp27 / Time30 E_coli Age15 Temp32	5.09447	1.95535	391.344	1	4.24199	0.789449
Time0 Naïve Age1 Temp27 / Time0 M_luteus Age15 Temp32	2.98883	1.21946	387.394	1	2.6835	1
Time0 Naïve Age1 Temp27 / Time5 M_luteus Age15 Temp32	3.06439	1.25029	387.394	1	2.74469	1
Time0 Naïve Age1 Temp27 / Time10 M_luteus Age15 Temp32	2.85217	1.1637	387.394	1	2.56878	1
Time0 Naïve Age1 Temp27 / Time15 M_luteus Age15 Temp32	2.62461	1.07086	387.394	1	2.365	1
Time0 Naïve Age1 Temp27 / Time20 M_luteus Age15 Temp32	2.34282	0.955887	387.394	1	2.08663	1
Time0 Naïve Age1 Temp27 / Time25 M_luteus Age15 Temp32	2.24479	0.915889	387.394	1	1.98187	1
Time0 Naïve Age1 Temp27 / Time30 M_luteus Age15 Temp32	2.09756	0.855819	387.394	1	1.8156	1
Time5 Naïve Age1 Temp27 / Time10 Naïve Age1 Temp27	0.82586	0.0597256	2036.94	1	-2.64562	1
Time5 Naïve Age1 Temp27 / Time15 Naïve Age1 Temp27	0.718241	0.0519427	2036.94	1	-4.57623	0.246102
Time5 Naïve Age1 Temp27 / Time20 Naïve Age1 Temp27	0.625998	0.0452717	2036.94	1	-6.47695	6.58447e-06
Time5 Naïve Age1 Temp27 / Time25 Naïve Age1 Temp27	0.561573	0.0406126	2036.94	1	-7.97868	1.37463e-10
Time5 Naïve Age1 Temp27 / Time30 Naïve Age1 Temp27	0.507657	0.0367134	2036.94	1	-9.37438	0
Time5 Naïve Age1 Temp27 / Time0 LB Age1 Temp27	3.28202	1.03039	402.054	1	3.78552	0.999952
Time5 Naïve Age1 Temp27 / Time5 LB Age1 Temp27	1.01695	0.314261	376.943	1	0.0543993	1
Time5 Naïve Age1 Temp27 / Time10 LB Age1 Temp27	0.780639	0.245081	402.054	1	-0.788798	1
Time5 Naïve Age1 Temp27 / Time15 LB Age1 Temp27	0.652785	0.204941	402.054	1	-1.35853	1
Time5 Naïve Age1 Temp27 / Time20 LB Age1 Temp27	0.550844	0.172937	402.054	1	-1.89937	1
Time5 Naïve Age1 Temp27 / Time25 LB Age1 Temp27	0.48808	0.153232	402.054	1	-2.28469	1
Time5 Naïve Age1 Temp27 / Time30 LB Age1 Temp27	0.441603	0.138641	402.054	1	-2.60343	1
Time5 Naïve Age1 Temp27 / Time0 E_coli Age1 Temp27	3.15299	0.957996	403.175	1	3.77949	0.999962
Time5 Naïve Age1 Temp27 / Time5 E_coli Age1 Temp27	1.77576	0.530774	377.122	1	1.92114	1
Time5 Naïve Age1 Temp27 / Time10 E_coli Age1 Temp27	1.52389	0.463016	403.175	1	1.38649	1
Time5 Naïve Age1 Temp27 / Time15 E_coli Age1 Temp27	1.31613	0.399891	403.175	1	0.904098	1
Time5 Naïve Age1 Temp27 / Time20 E_coli Age1 Temp27	1.16821	0.354945	403.175	1	0.511687	1
Time5 Naïve Age1 Temp27 / Time25 E_coli Age1 Temp27	1.0584	0.321583	403.175	1	0.186814	1
Time5 Naïve Age1 Temp27 / Time30 E_coli Age1 Temp27	0.977336	0.296951	403.175	1	-0.0754514	1
Time5 Naïve Age1 Temp27 / Time0 M_luteus Age1 Temp27	4.03083	1.31024	400.039	1	4.28842	0.719461
Time5 Naïve Age1 Temp27 / Time5 M_luteus Age1 Temp27	1.89368	0.606965	377.767	1	1.99213	1
Time5 Naïve Age1 Temp27 / Time10 M_luteus Age1 Temp27	1.5697	0.510238	400.039	1	1.38709	1
Time5 Naïve Age1 Temp27 / Time15 M_luteus Age1 Temp27	1.3215	0.429559	400.039	1	0.85759	1
Time5 Naïve Age1 Temp27 / Time20 M_luteus Age1 Temp27	1.12573	0.365925	400.039	1	0.364351	1
Time5 Naïve Age1 Temp27 / Time25 M_luteus Age1 Temp27	0.996818	0.324021	400.039	1	-0.00980578	1
Time5 Naïve Age1 Temp27 / Time30 M_luteus Age1 Temp27	0.873811	0.284037	400.039	1	-0.41498	1
Time5 Naïve Age1 Temp27 / Time0 Naïve Age5 Temp27	2.43926	0.629958	405.231	1	3.45272	1
Time5 Naïve Age1 Temp27 / Time5 Naïve Age5 Temp27	1.31555	0.336455	389.467	1	1.07235	1
Time5 Naïve Age1 Temp27 / Time10 Naïve Age5 Temp27	1.06461	0.274945	405.231	1	0.242437	1
Time5 Naïve Age1 Temp27 / Time15 Naïve Age5 Temp27	0.922148	0.238152	405.231	1	-0.313831	1
Time5 Naïve Age1 Temp27 / Time20 Naïve Age5 Temp27	0.796942	0.205817	405.231	1	-0.878862	1
Time5 Naïve Age1 Temp27 / Time25 Naïve Age5 Temp27	0.7174	0.185275	405.231	1	-1.286	1
Time5 Naïve Age1 Temp27 / Time30 Naïve Age5 Temp27	0.67023	0.173093	405.231	1	-1.54936	1
Time5 Naïve Age1 Temp27 / Time0 LB Age5 Temp27	3.46405	1.17525	388.2	1	3.66211	1
Time5 Naïve Age1 Temp27 / Time5 LB Age5 Temp27	1.47242	0.501436	394.223	1	1.13611	1
Time5 Naïve Age1 Temp27 / Time10 LB Age5 Temp27	1.10753	0.375752	388.2	1	0.301046	1
Time5 Naïve Age1 Temp27 / Time15 LB Age5 Temp27	0.922405	0.312944	388.2	1	-0.238072	1
Time5 Naïve Age1 Temp27 / Time20 LB Age5 Temp27	0.771798	0.261847	388.2	1	-0.763502	1
Time5 Naïve Age1 Temp27 / Time25 LB Age5 Temp27	0.686226	0.232815	388.2	1	-1.10988	1
Time5 Naïve Age1 Temp27 / Time30 LB Age5 Temp27	0.641662	0.217696	388.2	1	-1.30779	1
Time5 Naïve Age1 Temp27 / Time0 E_coli Age5 Temp27	4.22428	1.36445	389.208	1	4.46082	0.45241
Time5 Naïve Age1 Temp27 / Time5 E_coli Age5 Temp27	3.26362	1.05902	396.58	1	3.6452	1
Time5 Naïve Age1 Temp27 / Time10 E_coli Age5 Temp27	2.7444	0.886444	389.208	1	3.12557	1
Time5 Naïve Age1 Temp27 / Time15 E_coli Age5 Temp27	2.36069	0.762504	389.208	1	2.65929	1
Time5 Naïve Age1 Temp27 / Time20 E_coli Age5 Temp27	2.07769	0.671097	389.208	1	2.26395	1
Time5 Naïve Age1 Temp27 / Time25 E_coli Age5 Temp27	1.88892	0.610123	389.208	1	1.96905	1
Time5 Naïve Age1 Temp27 / Time30 E_coli Age5 Temp27	1.80262	0.582249	389.208	1	1.82428	1
Time5 Naïve Age1 Temp27 / Time0 M_luteus Age5 Temp27	3.49646	1.25228	386.432	1	3.49498	1
Time5 Naïve Age1 Temp27 / Time5 M_luteus Age5 Temp27	2.25333	0.810232	392.692	1	2.25939	1
Time5 Naïve Age1 Temp27 / Time10 M_luteus Age5 Temp27	1.83026	0.655518	386.432	1	1.68769	1
Time5 Naïve Age1 Temp27 / Time15 M_luteus Age5 Temp27	1.53464	0.549642	386.432	1	1.19584	1
Time5 Naïve Age1 Temp27 / Time20 M_luteus Age5 Temp27	1.29628	0.464273	386.432	1	0.724549	1
Time5 Naïve Age1 Temp27 / Time25 M_luteus Age5 Temp27	1.15181	0.412529	386.432	1	0.394623	1
Time5 Naïve Age1 Temp27 / Time30 M_luteus Age5 Temp27	1.04347	0.373727	386.432	1	0.118818	1
Time5 Naïve Age1 Temp27 / Time0 Naïve Age10 Temp27	3.05599	0.828514	405.277	1	4.12045	0.924339
Time5 Naïve Age1 Temp27 / Time5 Naïve Age10 Temp27	1.71081	0.459867	391.408	1	1.99764	1
Time5 Naïve Age1 Temp27 / Time10 Naïve Age10 Temp27	1.48233	0.401878	405.277	1	1.45186	1
Time5 Naïve Age1 Temp27 / Time15 Naïve Age10 Temp27	1.33949	0.363153	405.277	1	1.07812	1
Time5 Naïve Age1 Temp27 / Time20 Naïve Age10 Temp27	1.16205	0.315045	405.277	1	0.553959	1
Time5 Naïve Age1 Temp27 / Time25 Naïve Age10 Temp27	1.04805	0.28414	405.277	1	0.173121	1
Time5 Naïve Age1 Temp27 / Time30 Naïve Age10 Temp27	0.921865	0.249928	405.277	1	-0.300086	1
Time5 Naïve Age1 Temp27 / Time0 LB Age10 Temp27	5.25962	1.79957	389.137	1	4.85189	0.0949457
Time5 Naïve Age1 Temp27 / Time5 LB Age10 Temp27	2.3206	0.797077	395.348	1	2.45087	1
Time5 Naïve Age1 Temp27 / Time10 LB Age10 Temp27	1.8689	0.639439	389.137	1	1.82772	1
Time5 Naïve Age1 Temp27 / Time15 LB Age10 Temp27	1.62382	0.555585	389.137	1	1.41688	1
Time5 Naïve Age1 Temp27 / Time20 LB Age10 Temp27	1.36388	0.466649	389.137	1	0.907024	1
Time5 Naïve Age1 Temp27 / Time25 LB Age10 Temp27	1.21497	0.415698	389.137	1	0.569107	1
Time5 Naïve Age1 Temp27 / Time30 LB Age10 Temp27	1.06961	0.365964	389.137	1	0.19668	1
Time5 Naïve Age1 Temp27 / Time0 E_coli Age10 Temp27	4.52272	1.67338	384.521	1	4.07875	0.95491
Time5 Naïve Age1 Temp27 / Time5 E_coli Age10 Temp27	3.62699	1.34689	390.309	1	3.4695	1
Time5 Naïve Age1 Temp27 / Time10 E_coli Age10 Temp27	3.26553	1.20823	384.521	1	3.19849	1
Time5 Naïve Age1 Temp27 / Time15 E_coli Age10 Temp27	2.93043	1.08424	384.521	1	2.90585	1
Time5 Naïve Age1 Temp27 / Time20 E_coli Age10 Temp27	2.589	0.957916	384.521	1	2.57105	1
Time5 Naïve Age1 Temp27 / Time25 E_coli Age10 Temp27	2.35825	0.872537	384.521	1	2.31873	1
Time5 Naïve Age1 Temp27 / Time30 E_coli Age10 Temp27	2.11885	0.783964	384.521	1	2.02942	1
Time5 Naïve Age1 Temp27 / Time0 M_luteus Age10 Temp27	6.69636	2.50439	385.922	1	5.08448	0.0319016
Time5 Naïve Age1 Temp27 / Time5 M_luteus Age10 Temp27	4.47956	1.68163	391.884	1	3.99445	0.987211
Time5 Naïve Age1 Temp27 / Time10 M_luteus Age10 Temp27	3.89567	1.45696	385.922	1	3.63607	1
Time5 Naïve Age1 Temp27 / Time15 M_luteus Age10 Temp27	3.40772	1.27446	385.922	1	3.27825	1
Time5 Naïve Age1 Temp27 / Time20 M_luteus Age10 Temp27	2.88945	1.08063	385.922	1	2.83712	1
Time5 Naïve Age1 Temp27 / Time25 M_luteus Age10 Temp27	2.57229	0.962021	385.922	1	2.52624	1
Time5 Naïve Age1 Temp27 / Time30 M_luteus Age10 Temp27	2.19402	0.820551	385.922	1	2.10094	1
Time5 Naïve Age1 Temp27 / Time0 Naïve Age15 Temp27	3.63069	0.970094	403.194	1	4.82582	0.105526
Time5 Naïve Age1 Temp27 / Time5 Naïve Age15 Temp27	1.8865	0.499675	389.116	1	2.39636	1
Time5 Naïve Age1 Temp27 / Time10 Naïve Age15 Temp27	1.57124	0.419824	403.194	1	1.69116	1
Time5 Naïve Age1 Temp27 / Time15 Naïve Age15 Temp27	1.3329	0.35614	403.194	1	1.07546	1
Time5 Naïve Age1 Temp27 / Time20 Naïve Age15 Temp27	1.14047	0.304725	403.194	1	0.491935	1
Time5 Naïve Age1 Temp27 / Time25 Naïve Age15 Temp27	0.982313	0.262467	403.194	1	-0.0667897	1
Time5 Naïve Age1 Temp27 / Time30 Naïve Age15 Temp27	0.900331	0.240562	403.194	1	-0.392949	1
Time5 Naïve Age1 Temp27 / Time0 LB Age15 Temp27	4.80916	1.73027	385.3	1	4.36515	0.601351
Time5 Naïve Age1 Temp27 / Time5 LB Age15 Temp27	1.96938	0.711085	390.938	1	1.87698	1
Time5 Naïve Age1 Temp27 / Time10 LB Age15 Temp27	1.52461	0.548536	385.3	1	1.1722	1
Time5 Naïve Age1 Temp27 / Time15 LB Age15 Temp27	1.24357	0.447419	385.3	1	0.60587	1
Time5 Naïve Age1 Temp27 / Time20 LB Age15 Temp27	1.03018	0.370645	385.3	1	0.0826426	1
Time5 Naïve Age1 Temp27 / Time25 LB Age15 Temp27	0.87641	0.315321	385.3	1	-0.366664	1
Time5 Naïve Age1 Temp27 / Time30 LB Age15 Temp27	0.803964	0.289256	385.3	1	-0.606473	1
Time5 Naïve Age1 Temp27 / Time0 E_coli Age15 Temp27	5.54139	1.93317	385.709	1	4.90812	0.0736564
Time5 Naïve Age1 Temp27 / Time5 E_coli Age15 Temp27	4.1246	1.44491	392.316	1	4.04484	0.971253
Time5 Naïve Age1 Temp27 / Time10 E_coli Age15 Temp27	3.56971	1.24533	385.709	1	3.64755	1
Time5 Naïve Age1 Temp27 / Time15 E_coli Age15 Temp27	3.00724	1.04911	385.709	1	3.15606	1
Time5 Naïve Age1 Temp27 / Time20 E_coli Age15 Temp27	2.62043	0.914164	385.709	1	2.7614	1
Time5 Naïve Age1 Temp27 / Time25 E_coli Age15 Temp27	2.27948	0.79522	385.709	1	2.36183	1
Time5 Naïve Age1 Temp27 / Time30 E_coli Age15 Temp27	2.13411	0.744506	385.709	1	2.17294	1
Time5 Naïve Age1 Temp27 / Time0 M_luteus Age15 Temp27	4.55417	1.66628	385.381	1	4.14355	0.906284
Time5 Naïve Age1 Temp27 / Time5 M_luteus Age15 Temp27	2.82763	1.03869	391.674	1	2.82966	1
Time5 Naïve Age1 Temp27 / Time10 M_luteus Age15 Temp27	2.36381	0.864872	385.381	1	2.35124	1
Time5 Naïve Age1 Temp27 / Time15 M_luteus Age15 Temp27	1.94112	0.710217	385.381	1	1.81279	1
Time5 Naïve Age1 Temp27 / Time20 M_luteus Age15 Temp27	1.62333	0.593945	385.381	1	1.32415	1
Time5 Naïve Age1 Temp27 / Time25 M_luteus Age15 Temp27	1.38013	0.504962	385.381	1	0.88055	1
Time5 Naïve Age1 Temp27 / Time30 M_luteus Age15 Temp27	1.22662	0.448796	385.381	1	0.558271	1
Time5 Naïve Age1 Temp27 / Time0 Naïve Age1 Temp30	3.21253	0.832772	408.524	1	4.5021	0.390226
Time5 Naïve Age1 Temp27 / Time5 Naïve Age1 Temp30	1.85683	0.481338	408.524	1	2.38738	1
Time5 Naïve Age1 Temp27 / Time10 Naïve Age1 Temp30	1.45311	0.376683	408.524	1	1.44162	1
Time5 Naïve Age1 Temp27 / Time15 Naïve Age1 Temp30	1.19867	0.310727	408.524	1	0.69906	1
Time5 Naïve Age1 Temp27 / Time20 Naïve Age1 Temp30	1.02384	0.265407	408.524	1	0.0908965	1
Time5 Naïve Age1 Temp27 / Time25 Naïve Age1 Temp30	0.886553	0.229818	408.524	1	-0.464515	1
Time5 Naïve Age1 Temp27 / Time30 Naïve Age1 Temp30	0.769802	0.199553	408.524	1	-1.00925	1
Time5 Naïve Age1 Temp27 / Time0 LB Age1 Temp30	3.0762	1.04968	388.549	1	3.2931	1
Time5 Naïve Age1 Temp27 / Time5 LB Age1 Temp30	2.19542	0.749135	388.549	1	2.30454	1
Time5 Naïve Age1 Temp27 / Time10 LB Age1 Temp30	1.76438	0.602054	388.549	1	1.66399	1
Time5 Naïve Age1 Temp27 / Time15 LB Age1 Temp30	1.50845	0.514723	388.549	1	1.20471	1
Time5 Naïve Age1 Temp27 / Time20 LB Age1 Temp30	1.28083	0.437054	388.549	1	0.72535	1
Time5 Naïve Age1 Temp27 / Time25 LB Age1 Temp30	1.11019	0.378828	388.549	1	0.306351	1
Time5 Naïve Age1 Temp27 / Time30 LB Age1 Temp30	0.986343	0.336567	388.549	1	-0.0402988	1
Time5 Naïve Age1 Temp27 / Time0 E_coli Age1 Temp30	4.40994	1.55226	388.459	1	4.21562	0.825432
Time5 Naïve Age1 Temp27 / Time5 E_coli Age1 Temp30	3.38206	1.19045	388.459	1	3.46169	1
Time5 Naïve Age1 Temp27 / Time10 E_coli Age1 Temp30	2.85107	1.00355	388.459	1	2.97648	1
Time5 Naïve Age1 Temp27 / Time15 E_coli Age1 Temp30	2.45884	0.865489	388.459	1	2.556	1
Time5 Naïve Age1 Temp27 / Time20 E_coli Age1 Temp30	2.16937	0.763598	388.459	1	2.20016	1
Time5 Naïve Age1 Temp27 / Time25 E_coli Age1 Temp30	1.92945	0.679148	388.459	1	1.86719	1
Time5 Naïve Age1 Temp27 / Time30 E_coli Age1 Temp30	1.70458	0.599998	388.459	1	1.51516	1
Time5 Naïve Age1 Temp27 / Time0 M_luteus Age1 Temp30	3.90938	1.56989	384.625	1	3.39512	1
Time5 Naïve Age1 Temp27 / Time5 M_luteus Age1 Temp30	2.90761	1.16761	384.625	1	2.65789	1
Time5 Naïve Age1 Temp27 / Time10 M_luteus Age1 Temp30	2.26395	0.909135	384.625	1	2.03478	1
Time5 Naïve Age1 Temp27 / Time15 M_luteus Age1 Temp30	1.92861	0.774474	384.625	1	1.63558	1
Time5 Naïve Age1 Temp27 / Time20 M_luteus Age1 Temp30	1.59184	0.639235	384.625	1	1.15768	1
Time5 Naïve Age1 Temp27 / Time25 M_luteus Age1 Temp30	1.3555	0.544328	384.625	1	0.757447	1
Time5 Naïve Age1 Temp27 / Time30 M_luteus Age1 Temp30	1.19123	0.478361	384.625	1	0.435745	1
Time5 Naïve Age1 Temp27 / Time0 Naïve Age5 Temp30	4.43461	1.29483	394.129	1	5.10112	0.0291594
Time5 Naïve Age1 Temp27 / Time5 Naïve Age5 Temp30	2.79794	0.81695	394.129	1	3.52378	1
Time5 Naïve Age1 Temp27 / Time10 Naïve Age5 Temp30	2.33349	0.681338	394.129	1	2.9021	1
Time5 Naïve Age1 Temp27 / Time15 Naïve Age5 Temp30	1.99738	0.583201	394.129	1	2.36945	1
Time5 Naïve Age1 Temp27 / Time20 Naïve Age5 Temp30	1.71796	0.501616	394.129	1	1.85333	1
Time5 Naïve Age1 Temp27 / Time25 Naïve Age5 Temp30	1.52699	0.445855	394.129	1	1.44974	1
Time5 Naïve Age1 Temp27 / Time30 Naïve Age5 Temp30	1.35453	0.395501	394.129	1	1.0393	1
Time5 Naïve Age1 Temp27 / Time0 LB Age5 Temp30	4.67352	1.51864	394.073	1	4.74516	0.151494
Time5 Naïve Age1 Temp27 / Time5 LB Age5 Temp30	3.64087	1.18308	394.073	1	3.97675	0.990707
Time5 Naïve Age1 Temp27 / Time10 LB Age5 Temp30	3.11832	1.01328	394.073	1	3.49997	1
Time5 Naïve Age1 Temp27 / Time15 LB Age5 Temp30	2.76638	0.89892	394.073	1	3.13143	1
Time5 Naïve Age1 Temp27 / Time20 LB Age5 Temp30	2.36534	0.768605	394.073	1	2.64944	1
Time5 Naïve Age1 Temp27 / Time25 LB Age5 Temp30	2.10451	0.68385	394.073	1	2.28988	1
Time5 Naïve Age1 Temp27 / Time30 LB Age5 Temp30	1.91012	0.620683	394.073	1	1.99162	1
Time5 Naïve Age1 Temp27 / Time0 E_coli Age5 Temp30	8.5045	2.85467	393.954	1	6.37717	2.8468e-05
Time5 Naïve Age1 Temp27 / Time5 E_coli Age5 Temp30	7.1196	2.3898	393.954	1	5.84764	0.000589613
Time5 Naïve Age1 Temp27 / Time10 E_coli Age5 Temp30	6.39622	2.14699	393.954	1	5.52844	0.00330992
Time5 Naïve Age1 Temp27 / Time15 E_coli Age5 Temp30	5.72399	1.92134	393.954	1	5.19763	0.0181128
Time5 Naïve Age1 Temp27 / Time20 E_coli Age5 Temp30	5.08537	1.70698	393.954	1	4.8452	0.0974511
Time5 Naïve Age1 Temp27 / Time25 E_coli Age5 Temp30	4.64272	1.5584	393.954	1	4.5739	0.303302
Time5 Naïve Age1 Temp27 / Time30 E_coli Age5 Temp30	4.19023	1.40651	393.954	1	4.2684	0.750865
Time5 Naïve Age1 Temp27 / Time0 M_luteus Age5 Temp30	4.88121	1.76631	391.618	1	4.38124	0.574239
Time5 Naïve Age1 Temp27 / Time5 M_luteus Age5 Temp30	3.96291	1.43402	391.618	1	3.80528	0.999904
Time5 Naïve Age1 Temp27 / Time10 M_luteus Age5 Temp30	3.2884	1.18994	391.618	1	3.28968	1
Time5 Naïve Age1 Temp27 / Time15 M_luteus Age5 Temp30	2.90681	1.05186	391.618	1	2.94881	1
Time5 Naïve Age1 Temp27 / Time20 M_luteus Age5 Temp30	2.41596	0.87424	391.618	1	2.43768	1
Time5 Naïve Age1 Temp27 / Time25 M_luteus Age5 Temp30	2.11174	0.764155	391.618	1	2.06576	1
Time5 Naïve Age1 Temp27 / Time30 M_luteus Age5 Temp30	1.8959	0.686051	391.618	1	1.7678	1
Time5 Naïve Age1 Temp27 / Time0 Naïve Age10 Temp30	5.32161	1.50325	394.596	1	5.9182	0.000397979
Time5 Naïve Age1 Temp27 / Time5 Naïve Age10 Temp30	3.72146	1.05124	394.596	1	4.65206	0.223391
Time5 Naïve Age1 Temp27 / Time10 Naïve Age10 Temp30	3.15365	0.890844	394.596	1	4.06598	0.961252
Time5 Naïve Age1 Temp27 / Time15 Naïve Age10 Temp30	2.70576	0.764324	394.596	1	3.52372	1
Time5 Naïve Age1 Temp27 / Time20 Naïve Age10 Temp30	2.31696	0.654495	394.596	1	2.97456	1
Time5 Naïve Age1 Temp27 / Time25 Naïve Age10 Temp30	2.06281	0.582704	394.596	1	2.56326	1
Time5 Naïve Age1 Temp27 / Time30 Naïve Age10 Temp30	1.80603	0.510167	394.596	1	2.09264	1
Time5 Naïve Age1 Temp27 / Time0 LB Age10 Temp30	6.79684	2.2089	393.126	1	5.89698	0.000449156
Time5 Naïve Age1 Temp27 / Time5 LB Age10 Temp30	5.86888	1.90733	393.126	1	5.44529	0.00512547
Time5 Naïve Age1 Temp27 / Time10 LB Age10 Temp30	5.10745	1.65987	393.126	1	5.0177	0.0436869
Time5 Naïve Age1 Temp27 / Time15 LB Age10 Temp30	4.54167	1.476	393.126	1	4.65644	0.219685
Time5 Naïve Age1 Temp27 / Time20 LB Age10 Temp30	3.8661	1.25644	393.126	1	4.16089	0.888416
Time5 Naïve Age1 Temp27 / Time25 LB Age10 Temp30	3.44549	1.11975	393.126	1	3.80648	0.999899
Time5 Naïve Age1 Temp27 / Time30 LB Age10 Temp30	3.08653	1.00309	393.126	1	3.46795	1
Time5 Naïve Age1 Temp27 / Time0 E_coli Age10 Temp30	8.72145	2.89266	392.874	1	6.52989	1.14723e-05
Time5 Naïve Age1 Temp27 / Time5 E_coli Age10 Temp30	8.09251	2.68406	392.874	1	6.30423	4.38557e-05
Time5 Naïve Age1 Temp27 / Time10 E_coli Age10 Temp30	7.38727	2.45015	392.874	1	6.02932	0.000213796
Time5 Naïve Age1 Temp27 / Time15 E_coli Age10 Temp30	6.62643	2.1978	392.874	1	5.70161	0.00131333
Time5 Naïve Age1 Temp27 / Time20 E_coli Age10 Temp30	5.8611	1.94396	392.874	1	5.33158	0.00922093
Time5 Naïve Age1 Temp27 / Time25 E_coli Age10 Temp30	5.3598	1.7777	392.874	1	5.06201	0.035312
Time5 Naïve Age1 Temp27 / Time30 E_coli Age10 Temp30	4.77447	1.58356	392.874	1	4.71333	0.173639
Time5 Naïve Age1 Temp27 / Time0 M_luteus Age10 Temp30	8.95428	3.12602	392.653	1	6.27922	5.07957e-05
Time5 Naïve Age1 Temp27 / Time5 M_luteus Age10 Temp30	8.05759	2.81298	392.653	1	5.97697	0.000287384
Time5 Naïve Age1 Temp27 / Time10 M_luteus Age10 Temp30	6.79374	2.37176	392.653	1	5.48826	0.00409692
Time5 Naïve Age1 Temp27 / Time15 M_luteus Age10 Temp30	6.01951	2.10146	392.653	1	5.14168	0.0239377
Time5 Naïve Age1 Temp27 / Time20 M_luteus Age10 Temp30	4.98093	1.73889	392.653	1	4.59919	0.275653
Time5 Naïve Age1 Temp27 / Time25 M_luteus Age10 Temp30	4.36095	1.52245	392.653	1	4.21842	0.821099
Time5 Naïve Age1 Temp27 / Time30 M_luteus Age10 Temp30	3.86427	1.34905	392.653	1	3.87206	0.999186
Time5 Naïve Age1 Temp27 / Time0 Naïve Age15 Temp30	7.84227	2.45194	393.873	1	6.58719	8.09282e-06
Time5 Naïve Age1 Temp27 / Time5 Naïve Age15 Temp30	5.8374	1.8251	393.873	1	5.64288	0.00179977
Time5 Naïve Age1 Temp27 / Time10 Naïve Age15 Temp30	4.9747	1.55537	393.873	1	5.1314	0.0251465
Time5 Naïve Age1 Temp27 / Time15 Naïve Age15 Temp30	4.30494	1.34597	393.873	1	4.6689	0.208705
Time5 Naïve Age1 Temp27 / Time20 Naïve Age15 Temp30	3.68414	1.15187	393.873	1	4.17083	0.877858
Time5 Naïve Age1 Temp27 / Time25 Naïve Age15 Temp30	3.20621	1.00244	393.873	1	3.72642	0.999996
Time5 Naïve Age1 Temp27 / Time30 Naïve Age15 Temp30	2.88501	0.902017	393.873	1	3.38879	1
Time5 Naïve Age1 Temp27 / Time0 LB Age15 Temp30	7.70872	2.7829	390.191	1	5.65738	0.00167458
Time5 Naïve Age1 Temp27 / Time5 LB Age15 Temp30	7.08496	2.55772	390.191	1	5.42366	0.0057589
Time5 Naïve Age1 Temp27 / Time10 LB Age15 Temp30	6.20061	2.23846	390.191	1	5.05434	0.0367468
Time5 Naïve Age1 Temp27 / Time15 LB Age15 Temp30	5.56122	2.00764	390.191	1	4.75287	0.146981
Time5 Naïve Age1 Temp27 / Time20 LB Age15 Temp30	4.73117	1.70798	390.191	1	4.30511	0.695631
Time5 Naïve Age1 Temp27 / Time25 LB Age15 Temp30	4.12154	1.4879	390.191	1	3.923	0.997019
Time5 Naïve Age1 Temp27 / Time30 LB Age15 Temp30	3.79463	1.36989	390.191	1	3.69408	0.999999
Time5 Naïve Age1 Temp27 / Time0 E_coli Age15 Temp30	13.2547	5.01416	389.058	1	6.8316	1.82846e-06
Time5 Naïve Age1 Temp27 / Time5 E_coli Age15 Temp30	13.0909	4.95221	389.058	1	6.79874	2.24263e-06
Time5 Naïve Age1 Temp27 / Time10 E_coli Age15 Temp30	12.0176	4.5462	389.058	1	6.57261	8.95873e-06
Time5 Naïve Age1 Temp27 / Time15 E_coli Age15 Temp30	10.8727	4.11309	389.058	1	6.30796	4.33007e-05
Time5 Naïve Age1 Temp27 / Time20 E_coli Age15 Temp30	9.61123	3.63586	389.058	1	5.98195	0.000281439
Time5 Naïve Age1 Temp27 / Time25 E_coli Age15 Temp30	8.59137	3.25006	389.058	1	5.68542	0.00144244
Time5 Naïve Age1 Temp27 / Time30 E_coli Age15 Temp30	7.86555	2.97548	389.058	1	5.4521	0.00497502
Time5 Naïve Age1 Temp27 / Time0 M_luteus Age15 Temp30	7.55375	2.80492	391.475	1	5.44545	0.00513301
Time5 Naïve Age1 Temp27 / Time5 M_luteus Age15 Temp30	7.2351	2.68659	391.475	1	5.32938	0.00934198
Time5 Naïve Age1 Temp27 / Time10 M_luteus Age15 Temp30	6.13474	2.278	391.475	1	4.88509	0.0814582
Time5 Naïve Age1 Temp27 / Time15 M_luteus Age15 Temp30	5.48242	2.03577	391.475	1	4.58233	0.294233
Time5 Naïve Age1 Temp27 / Time20 M_luteus Age15 Temp30	4.5338	1.68352	391.475	1	4.07069	0.958947
Time5 Naïve Age1 Temp27 / Time25 M_luteus Age15 Temp30	3.88013	1.4408	391.475	1	3.65141	1
Time5 Naïve Age1 Temp27 / Time30 M_luteus Age15 Temp30	3.53364	1.31214	391.475	1	3.3995	1
Time5 Naïve Age1 Temp27 / Time0 Naïve Age1 Temp32	4.13133	1.15308	408.49	1	5.08263	0.0314494
Time5 Naïve Age1 Temp27 / Time5 Naïve Age1 Temp32	3.89876	1.08817	408.49	1	4.87504	0.0840684
Time5 Naïve Age1 Temp27 / Time10 Naïve Age1 Temp32	3.82302	1.06703	408.49	1	4.80475	0.115464
Time5 Naïve Age1 Temp27 / Time15 Naïve Age1 Temp32	3.41464	0.953052	408.49	1	4.4	0.540887
Time5 Naïve Age1 Temp27 / Time20 Naïve Age1 Temp32	3.05816	0.853556	408.49	1	4.00496	0.984196
Time5 Naïve Age1 Temp27 / Time25 Naïve Age1 Temp32	2.78209	0.776502	408.49	1	3.66598	1
Time5 Naïve Age1 Temp27 / Time30 Naïve Age1 Temp32	2.50087	0.69801	408.49	1	3.28418	1
Time5 Naïve Age1 Temp27 / Time0 LB Age1 Temp32	4.1818	1.66216	387.181	1	3.59959	1
Time5 Naïve Age1 Temp27 / Time5 LB Age1 Temp32	3.99263	1.58697	387.181	1	3.48312	1
Time5 Naïve Age1 Temp27 / Time10 LB Age1 Temp32	4.37133	1.73749	387.181	1	3.7111	0.999998
Time5 Naïve Age1 Temp27 / Time15 LB Age1 Temp32	4.12216	1.63845	387.181	1	3.56345	1
Time5 Naïve Age1 Temp27 / Time20 LB Age1 Temp32	3.82618	1.52081	387.181	1	3.37599	1
Time5 Naïve Age1 Temp27 / Time25 LB Age1 Temp32	3.72611	1.48103	387.181	1	3.30931	1
Time5 Naïve Age1 Temp27 / Time30 LB Age1 Temp32	3.45814	1.37452	387.181	1	3.12154	1
Time5 Naïve Age1 Temp27 / Time0 E_coli Age1 Temp32	5.87738	2.24584	389.326	1	4.63501	0.240049
Time5 Naïve Age1 Temp27 / Time5 E_coli Age1 Temp32	6.8216	2.60664	389.326	1	5.0249	0.042369
Time5 Naïve Age1 Temp27 / Time10 E_coli Age1 Temp32	6.661	2.54527	389.326	1	4.96255	0.0569572
Time5 Naïve Age1 Temp27 / Time15 E_coli Age1 Temp32	6.17475	2.35947	389.326	1	4.76418	0.140058
Time5 Naïve Age1 Temp27 / Time20 E_coli Age1 Temp32	5.64059	2.15536	389.326	1	4.5274	0.360643
Time5 Naïve Age1 Temp27 / Time25 E_coli Age1 Temp32	5.3832	2.05701	389.326	1	4.40517	0.53696
Time5 Naïve Age1 Temp27 / Time30 E_coli Age1 Temp32	4.83903	1.84907	389.326	1	4.12627	0.921068
Time5 Naïve Age1 Temp27 / Time0 M_luteus Age1 Temp32	4.97472	1.85134	389.221	1	4.3111	0.686456
Time5 Naïve Age1 Temp27 / Time5 M_luteus Age1 Temp32	4.8573	1.80764	389.221	1	4.24692	0.782911
Time5 Naïve Age1 Temp27 / Time10 M_luteus Age1 Temp32	4.77532	1.77713	389.221	1	4.20117	0.843503
Time5 Naïve Age1 Temp27 / Time15 M_luteus Age1 Temp32	4.2534	1.5829	389.221	1	3.89017	0.99868
Time5 Naïve Age1 Temp27 / Time20 M_luteus Age1 Temp32	3.68672	1.37201	389.221	1	3.50596	1
Time5 Naïve Age1 Temp27 / Time25 M_luteus Age1 Temp32	3.39187	1.26228	389.221	1	3.28197	1
Time5 Naïve Age1 Temp27 / Time30 M_luteus Age1 Temp32	3.09925	1.15338	389.221	1	3.03954	1
Time5 Naïve Age1 Temp27 / Time0 Naïve Age5 Temp32	4.69243	1.36522	394.873	1	5.31361	0.0100813
Time5 Naïve Age1 Temp27 / Time5 Naïve Age5 Temp32	4.2882	1.24762	394.873	1	5.00398	0.0465619
Time5 Naïve Age1 Temp27 / Time10 Naïve Age5 Temp32	3.89317	1.13269	394.873	1	4.67181	0.206092
Time5 Naïve Age1 Temp27 / Time15 Naïve Age5 Temp32	3.62341	1.0542	394.873	1	4.425	0.504943
Time5 Naïve Age1 Temp27 / Time20 Naïve Age5 Temp32	3.38313	0.984294	394.873	1	4.18916	0.857071
Time5 Naïve Age1 Temp27 / Time25 Naïve Age5 Temp32	3.06349	0.891297	394.873	1	3.84804	0.999596
Time5 Naïve Age1 Temp27 / Time30 Naïve Age5 Temp32	2.89142	0.841233	394.873	1	3.64934	1
Time5 Naïve Age1 Temp27 / Time0 LB Age5 Temp32	5.22748	1.73741	395.694	1	4.9763	0.0530586
Time5 Naïve Age1 Temp27 / Time5 LB Age5 Temp32	4.83314	1.60635	395.694	1	4.74031	0.154492
Time5 Naïve Age1 Temp27 / Time10 LB Age5 Temp32	4.89928	1.62833	395.694	1	4.7812	0.129382
Time5 Naïve Age1 Temp27 / Time15 LB Age5 Temp32	4.81414	1.60004	395.694	1	4.72846	0.162519
Time5 Naïve Age1 Temp27 / Time20 LB Age5 Temp32	4.65849	1.5483	395.694	1	4.62957	0.24427
Time5 Naïve Age1 Temp27 / Time25 LB Age5 Temp32	4.51567	1.50083	395.694	1	4.53588	0.348592
Time5 Naïve Age1 Temp27 / Time30 LB Age5 Temp32	4.40031	1.46249	395.694	1	4.45802	0.455095
Time5 Naïve Age1 Temp27 / Time0 E_coli Age5 Temp32	9.32609	3.18394	395.591	1	6.54014	1.07067e-05
Time5 Naïve Age1 Temp27 / Time5 E_coli Age5 Temp32	10.482	3.57856	395.591	1	6.88238	1.30367e-06
Time5 Naïve Age1 Temp27 / Time10 E_coli Age5 Temp32	9.47643	3.23527	395.591	1	6.58699	8.06454e-06
Time5 Naïve Age1 Temp27 / Time15 E_coli Age5 Temp32	9.15376	3.12511	395.591	1	6.48551	1.48714e-05
Time5 Naïve Age1 Temp27 / Time20 E_coli Age5 Temp32	8.71747	2.97616	395.591	1	6.34247	3.48035e-05
Time5 Naïve Age1 Temp27 / Time25 E_coli Age5 Temp32	8.28121	2.82722	395.591	1	6.19209	8.37451e-05
Time5 Naïve Age1 Temp27 / Time30 E_coli Age5 Temp32	7.81602	2.6684	395.591	1	6.02275	0.000220707
Time5 Naïve Age1 Temp27 / Time0 M_luteus Age5 Temp32	5.11079	1.76784	393.642	1	4.71622	0.171436
Time5 Naïve Age1 Temp27 / Time5 M_luteus Age5 Temp32	4.83231	1.67151	393.642	1	4.55424	0.326401
Time5 Naïve Age1 Temp27 / Time10 M_luteus Age5 Temp32	4.39856	1.52147	393.642	1	4.28235	0.729982
Time5 Naïve Age1 Temp27 / Time15 M_luteus Age5 Temp32	4.08244	1.41213	393.642	1	4.06674	0.960914
Time5 Naïve Age1 Temp27 / Time20 M_luteus Age5 Temp32	3.689	1.27604	393.642	1	3.77377	0.999971
Time5 Naïve Age1 Temp27 / Time25 M_luteus Age5 Temp32	3.37828	1.16855	393.642	1	3.51939	1
Time5 Naïve Age1 Temp27 / Time30 M_luteus Age5 Temp32	3.24106	1.12109	393.642	1	3.39951	1
Time5 Naïve Age1 Temp27 / Time0 Naïve Age10 Temp32	3.98717	1.12281	396.317	1	4.9114	0.0718479
Time5 Naïve Age1 Temp27 / Time5 Naïve Age10 Temp32	3.42649	0.964922	396.317	1	4.37326	0.585896
Time5 Naïve Age1 Temp27 / Time10 Naïve Age10 Temp32	3.12122	0.878954	396.317	1	4.0419	0.972283
Time5 Naïve Age1 Temp27 / Time15 Naïve Age10 Temp32	2.89011	0.813874	396.317	1	3.76872	0.999976
Time5 Naïve Age1 Temp27 / Time20 Naïve Age10 Temp32	2.63226	0.741261	396.317	1	3.43687	1
Time5 Naïve Age1 Temp27 / Time25 Naïve Age10 Temp32	2.30263	0.648436	396.317	1	2.96177	1
Time5 Naïve Age1 Temp27 / Time30 Naïve Age10 Temp32	2.10103	0.591664	396.317	1	2.63641	1
Time5 Naïve Age1 Temp27 / Time0 LB Age10 Temp32	5.38313	1.84894	394.108	1	4.90077	0.0756136
Time5 Naïve Age1 Temp27 / Time5 LB Age10 Temp32	4.68037	1.60757	394.108	1	4.49348	0.404877
Time5 Naïve Age1 Temp27 / Time10 LB Age10 Temp32	4.76023	1.635	394.108	1	4.54274	0.340343
Time5 Naïve Age1 Temp27 / Time15 LB Age10 Temp32	4.65363	1.59838	394.108	1	4.4768	0.428266
Time5 Naïve Age1 Temp27 / Time20 LB Age10 Temp32	4.39269	1.50876	394.108	1	4.30879	0.689037
Time5 Naïve Age1 Temp27 / Time25 LB Age10 Temp32	4.11345	1.41285	394.108	1	4.11757	0.927676
Time5 Naïve Age1 Temp27 / Time30 LB Age10 Temp32	3.87508	1.33098	394.108	1	3.94377	0.995218
Time5 Naïve Age1 Temp27 / Time0 E_coli Age10 Temp32	6.77203	2.44769	391.791	1	5.29215	0.011287
Time5 Naïve Age1 Temp27 / Time5 E_coli Age10 Temp32	7.15765	2.58707	391.791	1	5.44537	0.0051327
Time5 Naïve Age1 Temp27 / Time10 E_coli Age10 Temp32	6.49259	2.34669	391.791	1	5.17557	0.0202642
Time5 Naïve Age1 Temp27 / Time15 E_coli Age10 Temp32	6.2395	2.25521	391.791	1	5.06556	0.0347497
Time5 Naïve Age1 Temp27 / Time20 E_coli Age10 Temp32	5.79634	2.09503	391.791	1	4.86172	0.0905953
Time5 Naïve Age1 Temp27 / Time25 E_coli Age10 Temp32	5.31931	1.92262	391.791	1	4.62411	0.25024
Time5 Naïve Age1 Temp27 / Time30 E_coli Age10 Temp32	4.85357	1.75428	391.791	1	4.3706	0.591154
Time5 Naïve Age1 Temp27 / Time0 M_luteus Age10 Temp32	6.63852	2.3035	393.344	1	5.45516	0.00486704
Time5 Naïve Age1 Temp27 / Time5 M_luteus Age10 Temp32	5.90263	2.04816	393.344	1	5.11656	0.0270615
Time5 Naïve Age1 Temp27 / Time10 M_luteus Age10 Temp32	5.39073	1.87053	393.344	1	4.85512	0.0932268
Time5 Naïve Age1 Temp27 / Time15 M_luteus Age10 Temp32	4.97775	1.72723	393.344	1	4.62542	0.248695
Time5 Naïve Age1 Temp27 / Time20 M_luteus Age10 Temp32	4.38769	1.52249	393.344	1	4.26179	0.76072
Time5 Naïve Age1 Temp27 / Time25 M_luteus Age10 Temp32	3.88168	1.34691	393.344	1	3.90866	0.997866
Time5 Naïve Age1 Temp27 / Time30 M_luteus Age10 Temp32	3.6002	1.24923	393.344	1	3.69171	0.999999
Time5 Naïve Age1 Temp27 / Time0 Naïve Age15 Temp32	7.97622	2.39717	397.016	1	6.90913	1.09698e-06
Time5 Naïve Age1 Temp27 / Time5 Naïve Age15 Temp32	7.90406	2.37548	397.016	1	6.87889	1.32642e-06
Time5 Naïve Age1 Temp27 / Time10 Naïve Age15 Temp32	7.33759	2.20523	397.016	1	6.63145	6.1292e-06
Time5 Naïve Age1 Temp27 / Time15 Naïve Age15 Temp32	6.77094	2.03493	397.016	1	6.36403	3.05408e-05
Time5 Naïve Age1 Temp27 / Time20 Naïve Age15 Temp32	6.24503	1.87688	397.016	1	6.095	0.00014591
Time5 Naïve Age1 Temp27 / Time25 Naïve Age15 Temp32	5.91674	1.77821	397.016	1	5.91532	0.00040261
Time5 Naïve Age1 Temp27 / Time30 Naïve Age15 Temp32	5.43906	1.63465	397.016	1	5.63523	0.00186617
Time5 Naïve Age1 Temp27 / Time0 LB Age15 Temp32	8.28789	3.18906	390.376	1	5.49604	0.00394595
Time5 Naïve Age1 Temp27 / Time5 LB Age15 Temp32	8.30915	3.19724	390.376	1	5.5027	0.00381033
Time5 Naïve Age1 Temp27 / Time10 LB Age15 Temp32	8.61259	3.314	390.376	1	5.59591	0.00232652
Time5 Naïve Age1 Temp27 / Time15 LB Age15 Temp32	8.39078	3.22865	390.376	1	5.5281	0.00333326
Time5 Naïve Age1 Temp27 / Time20 LB Age15 Temp32	8.02072	3.08625	390.376	1	5.41088	0.0061516
Time5 Naïve Age1 Temp27 / Time25 LB Age15 Temp32	8.13468	3.1301	390.376	1	5.44755	0.00508489
Time5 Naïve Age1 Temp27 / Time30 LB Age15 Temp32	7.72056	2.97076	390.376	1	5.31176	0.0102344
Time5 Naïve Age1 Temp27 / Time0 E_coli Age15 Temp32	13.9712	5.3624	391.344	1	6.87042	1.42453e-06
Time5 Naïve Age1 Temp27 / Time5 E_coli Age15 Temp32	17.0275	6.53549	391.344	1	7.38586	5.18674e-08
Time5 Naïve Age1 Temp27 / Time10 E_coli Age15 Temp32	15.7409	6.04164	391.344	1	7.18115	1.97441e-07
Time5 Naïve Age1 Temp27 / Time15 E_coli Age15 Temp32	15.0753	5.78617	391.344	1	7.06858	4.06991e-07
Time5 Naïve Age1 Temp27 / Time20 E_coli Age15 Temp32	14.1821	5.44336	391.344	1	6.90946	1.11528e-06
Time5 Naïve Age1 Temp27 / Time25 E_coli Age15 Temp32	14.096	5.41029	391.344	1	6.89358	1.23215e-06
Time5 Naïve Age1 Temp27 / Time30 E_coli Age15 Temp32	12.9579	4.97347	391.344	1	6.67425	4.79592e-06
Time5 Naïve Age1 Temp27 / Time0 M_luteus Age15 Temp32	7.60215	3.10173	387.394	1	4.97157	0.0546927
Time5 Naïve Age1 Temp27 / Time5 M_luteus Age15 Temp32	7.79434	3.18014	387.394	1	5.03276	0.0408842
Time5 Naïve Age1 Temp27 / Time10 M_luteus Age15 Temp32	7.25454	2.9599	387.394	1	4.85686	0.0929755
Time5 Naïve Age1 Temp27 / Time15 M_luteus Age15 Temp32	6.67575	2.72375	387.394	1	4.65307	0.223578
Time5 Naïve Age1 Temp27 / Time20 M_luteus Age15 Temp32	5.95902	2.43132	387.394	1	4.3747	0.585608
Time5 Naïve Age1 Temp27 / Time25 M_luteus Age15 Temp32	5.70967	2.32958	387.394	1	4.26994	0.749875
Time5 Naïve Age1 Temp27 / Time30 M_luteus Age15 Temp32	5.33519	2.17679	387.394	1	4.10368	0.938684
Time10 Naïve Age1 Temp27 / Time15 Naïve Age1 Temp27	0.869689	0.0628953	2036.94	1	-1.9306	1
Time10 Naïve Age1 Temp27 / Time20 Naïve Age1 Temp27	0.757995	0.0548176	2036.94	1	-3.83133	0.999383
Time10 Naïve Age1 Temp27 / Time25 Naïve Age1 Temp27	0.679986	0.0491761	2036.94	1	-5.33306	0.00601988
Time10 Naïve Age1 Temp27 / Time30 Naïve Age1 Temp27	0.614701	0.0444548	2036.94	1	-6.72876	1.24754e-06
Time10 Naïve Age1 Temp27 / Time0 LB Age1 Temp27	3.97406	1.24765	402.054	1	4.39495	0.550208
Time10 Naïve Age1 Temp27 / Time5 LB Age1 Temp27	1.23139	0.386592	402.054	1	0.662976	1
Time10 Naïve Age1 Temp27 / Time10 LB Age1 Temp27	0.945244	0.292102	376.943	1	-0.182228	1
Time10 Naïve Age1 Temp27 / Time15 LB Age1 Temp27	0.79043	0.248155	402.054	1	-0.749096	1
Time10 Naïve Age1 Temp27 / Time20 LB Age1 Temp27	0.666994	0.209402	402.054	1	-1.28994	1
Time10 Naïve Age1 Temp27 / Time25 LB Age1 Temp27	0.590996	0.185542	402.054	1	-1.67526	1
Time10 Naïve Age1 Temp27 / Time30 LB Age1 Temp27	0.534718	0.167874	402.054	1	-1.994	1
Time10 Naïve Age1 Temp27 / Time0 E_coli Age1 Temp27	3.81782	1.16	403.175	1	4.4092	0.527601
Time10 Naïve Age1 Temp27 / Time5 E_coli Age1 Temp27	2.15019	0.653309	403.175	1	2.51963	1
Time10 Naïve Age1 Temp27 / Time10 E_coli Age1 Temp27	1.84522	0.551536	377.122	1	2.04951	1
Time10 Naïve Age1 Temp27 / Time15 E_coli Age1 Temp27	1.59365	0.484211	403.175	1	1.53381	1
Time10 Naïve Age1 Temp27 / Time20 E_coli Age1 Temp27	1.41453	0.429788	403.175	1	1.1414	1
Time10 Naïve Age1 Temp27 / Time25 E_coli Age1 Temp27	1.28158	0.389391	403.175	1	0.816524	1
Time10 Naïve Age1 Temp27 / Time30 E_coli Age1 Temp27	1.18342	0.359566	403.175	1	0.554259	1
Time10 Naïve Age1 Temp27 / Time0 M_luteus Age1 Temp27	4.88076	1.58652	400.039	1	4.87702	0.0838949
Time10 Naïve Age1 Temp27 / Time5 M_luteus Age1 Temp27	2.29297	0.745343	400.039	1	2.55295	1
Time10 Naïve Age1 Temp27 / Time10 M_luteus Age1 Temp27	1.90068	0.60921	377.767	1	2.00365	1
Time10 Naïve Age1 Temp27 / Time15 M_luteus Age1 Temp27	1.60014	0.520135	400.039	1	1.4462	1
Time10 Naïve Age1 Temp27 / Time20 M_luteus Age1 Temp27	1.3631	0.443084	400.039	1	0.952957	1
Time10 Naïve Age1 Temp27 / Time25 M_luteus Age1 Temp27	1.20701	0.392343	400.039	1	0.578801	1
Time10 Naïve Age1 Temp27 / Time30 M_luteus Age1 Temp27	1.05806	0.343928	400.039	1	0.173626	1
Time10 Naïve Age1 Temp27 / Time0 Naïve Age5 Temp27	2.95359	0.76279	405.231	1	4.19356	0.850368
Time10 Naïve Age1 Temp27 / Time5 Naïve Age5 Temp27	1.59295	0.411392	405.231	1	1.80279	1
Time10 Naïve Age1 Temp27 / Time10 Naïve Age5 Temp27	1.2891	0.329689	389.467	1	0.99292	1
Time10 Naïve Age1 Temp27 / Time15 Naïve Age5 Temp27	1.11659	0.288369	405.231	1	0.427015	1
Time10 Naïve Age1 Temp27 / Time20 Naïve Age5 Temp27	0.964984	0.249215	405.231	1	-0.138016	1
Time10 Naïve Age1 Temp27 / Time25 Naïve Age5 Temp27	0.86867	0.224341	405.231	1	-0.545158	1
Time10 Naïve Age1 Temp27 / Time30 Naïve Age5 Temp27	0.811554	0.209591	405.231	1	-0.808511	1
Time10 Naïve Age1 Temp27 / Time0 LB Age5 Temp27	4.19448	1.42306	388.2	1	4.22605	0.811782
Time10 Naïve Age1 Temp27 / Time5 LB Age5 Temp27	1.78289	0.604878	388.2	1	1.70435	1
Time10 Naïve Age1 Temp27 / Time10 LB Age5 Temp27	1.34107	0.456704	394.223	1	0.861731	1
Time10 Naïve Age1 Temp27 / Time15 LB Age5 Temp27	1.1169	0.37893	388.2	1	0.325874	1
Time10 Naïve Age1 Temp27 / Time20 LB Age5 Temp27	0.934538	0.31706	388.2	1	-0.199555	1
Time10 Naïve Age1 Temp27 / Time25 LB Age5 Temp27	0.830923	0.281906	388.2	1	-0.545933	1
Time10 Naïve Age1 Temp27 / Time30 LB Age5 Temp27	0.776962	0.263599	388.2	1	-0.743846	1
Time10 Naïve Age1 Temp27 / Time0 E_coli Age5 Temp27	5.115	1.65215	389.208	1	5.05317	0.0369925
Time10 Naïve Age1 Temp27 / Time5 E_coli Age5 Temp27	3.95179	1.27643	389.208	1	4.25438	0.772273
Time10 Naïve Age1 Temp27 / Time10 E_coli Age5 Temp27	3.32308	1.07831	396.58	1	3.70083	0.999999
Time10 Naïve Age1 Temp27 / Time15 E_coli Age5 Temp27	2.85846	0.923285	389.208	1	3.25164	1
Time10 Naïve Age1 Temp27 / Time20 E_coli Age5 Temp27	2.51579	0.812603	389.208	1	2.8563	1
Time10 Naïve Age1 Temp27 / Time25 E_coli Age5 Temp27	2.28722	0.738773	389.208	1	2.5614	1
Time10 Naïve Age1 Temp27 / Time30 E_coli Age5 Temp27	2.18272	0.705021	389.208	1	2.41663	1
Time10 Naïve Age1 Temp27 / Time0 M_luteus Age5 Temp27	4.23371	1.51633	386.432	1	4.02919	0.977498
Time10 Naïve Age1 Temp27 / Time5 M_luteus Age5 Temp27	2.72847	0.977218	386.432	1	2.80252	1
Time10 Naïve Age1 Temp27 / Time10 M_luteus Age5 Temp27	2.21618	0.796874	392.692	1	2.21315	1
Time10 Naïve Age1 Temp27 / Time15 M_luteus Age5 Temp27	1.85823	0.665539	386.432	1	1.73004	1
Time10 Naïve Age1 Temp27 / Time20 M_luteus Age5 Temp27	1.56962	0.562169	386.432	1	1.25876	1
Time10 Naïve Age1 Temp27 / Time25 M_luteus Age5 Temp27	1.39468	0.499515	386.432	1	0.92883	1
Time10 Naïve Age1 Temp27 / Time30 M_luteus Age5 Temp27	1.2635	0.452531	386.432	1	0.653025	1
Time10 Naïve Age1 Temp27 / Time0 Naïve Age10 Temp27	3.70037	1.00321	405.277	1	4.82617	0.105187
Time10 Naïve Age1 Temp27 / Time5 Naïve Age10 Temp27	2.07155	0.561621	405.277	1	2.68633	1
Time10 Naïve Age1 Temp27 / Time10 Naïve Age10 Temp27	1.79489	0.482468	391.408	1	2.17614	1
Time10 Naïve Age1 Temp27 / Time15 Naïve Age10 Temp27	1.62194	0.439726	405.277	1	1.78385	1
Time10 Naïve Age1 Temp27 / Time20 Naïve Age10 Temp27	1.40708	0.381475	405.277	1	1.25968	1
Time10 Naïve Age1 Temp27 / Time25 Naïve Age10 Temp27	1.26905	0.344053	405.277	1	0.878844	1
Time10 Naïve Age1 Temp27 / Time30 Naïve Age10 Temp27	1.11625	0.302628	405.277	1	0.405636	1
Time10 Naïve Age1 Temp27 / Time0 LB Age10 Temp27	6.36866	2.17902	389.137	1	5.41109	0.00615546
Time10 Naïve Age1 Temp27 / Time5 LB Age10 Temp27	2.80991	0.961404	389.137	1	3.01962	1
Time10 Naïve Age1 Temp27 / Time10 LB Age10 Temp27	2.26297	0.777285	395.348	1	2.37767	1
Time10 Naïve Age1 Temp27 / Time15 LB Age10 Temp27	1.96621	0.672735	389.137	1	1.97608	1
Time10 Naïve Age1 Temp27 / Time20 LB Age10 Temp27	1.65147	0.565046	389.137	1	1.46623	1
Time10 Naïve Age1 Temp27 / Time25 LB Age10 Temp27	1.47116	0.503352	389.137	1	1.12831	1
Time10 Naïve Age1 Temp27 / Time30 LB Age10 Temp27	1.29515	0.443131	389.137	1	0.755883	1
Time10 Naïve Age1 Temp27 / Time0 E_coli Age10 Temp27	5.47637	2.02623	384.521	1	4.59586	0.280655
Time10 Naïve Age1 Temp27 / Time5 E_coli Age10 Temp27	4.39177	1.62493	384.521	1	3.99934	0.986265
Time10 Naïve Age1 Temp27 / Time10 E_coli Age10 Temp27	3.9541	1.46836	390.309	1	3.70203	0.999999
Time10 Naïve Age1 Temp27 / Time15 E_coli Age10 Temp27	3.54834	1.31286	384.521	1	3.42297	1
Time10 Naïve Age1 Temp27 / Time20 E_coli Age10 Temp27	3.13491	1.1599	384.521	1	3.08816	1
Time10 Naïve Age1 Temp27 / Time25 E_coli Age10 Temp27	2.8555	1.05652	384.521	1	2.83585	1
Time10 Naïve Age1 Temp27 / Time30 E_coli Age10 Temp27	2.56563	0.94927	384.521	1	2.54654	1
Time10 Naïve Age1 Temp27 / Time0 M_luteus Age10 Temp27	8.10834	3.03247	385.922	1	5.59607	0.00234081
Time10 Naïve Age1 Temp27 / Time5 M_luteus Age10 Temp27	5.42411	2.02858	385.922	1	4.52108	0.369524
Time10 Naïve Age1 Temp27 / Time10 M_luteus Age10 Temp27	4.71711	1.77081	391.884	1	4.13209	0.915851
Time10 Naïve Age1 Temp27 / Time15 M_luteus Age10 Temp27	4.12626	1.5432	385.922	1	3.78983	0.999947
Time10 Naïve Age1 Temp27 / Time20 M_luteus Age10 Temp27	3.49871	1.3085	385.922	1	3.34871	1
Time10 Naïve Age1 Temp27 / Time25 M_luteus Age10 Temp27	3.11468	1.16487	385.922	1	3.03783	1
Time10 Naïve Age1 Temp27 / Time30 M_luteus Age10 Temp27	2.65665	0.993571	385.922	1	2.61252	1
Time10 Naïve Age1 Temp27 / Time0 Naïve Age15 Temp27	4.39626	1.17465	403.194	1	5.5419	0.0030423
Time10 Naïve Age1 Temp27 / Time5 Naïve Age15 Temp27	2.28428	0.610342	403.194	1	3.09159	1
Time10 Naïve Age1 Temp27 / Time10 Naïve Age15 Temp27	1.90255	0.503927	389.116	1	2.42835	1
Time10 Naïve Age1 Temp27 / Time15 Naïve Age15 Temp27	1.61395	0.431235	403.194	1	1.79153	1
Time10 Naïve Age1 Temp27 / Time20 Naïve Age15 Temp27	1.38095	0.368979	403.194	1	1.20801	1
Time10 Naïve Age1 Temp27 / Time25 Naïve Age15 Temp27	1.18944	0.31781	403.194	1	0.649285	1
Time10 Naïve Age1 Temp27 / Time30 Naïve Age15 Temp27	1.09017	0.291286	403.194	1	0.323125	1
Time10 Naïve Age1 Temp27 / Time0 LB Age15 Temp27	5.82321	2.09511	385.3	1	4.89693	0.0775825
Time10 Naïve Age1 Temp27 / Time5 LB Age15 Temp27	2.38464	0.857963	385.3	1	2.41546	1
Time10 Naïve Age1 Temp27 / Time10 LB Age15 Temp27	1.84609	0.666569	390.938	1	1.69793	1
Time10 Naïve Age1 Temp27 / Time15 LB Age15 Temp27	1.50578	0.541761	385.3	1	1.13766	1
Time10 Naïve Age1 Temp27 / Time20 LB Age15 Temp27	1.2474	0.448799	385.3	1	0.614429	1
Time10 Naïve Age1 Temp27 / Time25 LB Age15 Temp27	1.06121	0.381809	385.3	1	0.165122	1
Time10 Naïve Age1 Temp27 / Time30 LB Age15 Temp27	0.973487	0.350248	385.3	1	-0.0746868	1
Time10 Naïve Age1 Temp27 / Time0 E_coli Age15 Temp27	6.70984	2.34079	385.709	1	5.45656	0.00488367
Time10 Naïve Age1 Temp27 / Time5 E_coli Age15 Temp27	4.99431	1.74231	385.709	1	4.61016	0.265361
Time10 Naïve Age1 Temp27 / Time10 E_coli Age15 Temp27	4.32241	1.51421	392.316	1	4.17856	0.869575
Time10 Naïve Age1 Temp27 / Time15 E_coli Age15 Temp27	3.64134	1.27032	385.709	1	3.7045	0.999999
Time10 Naïve Age1 Temp27 / Time20 E_coli Age15 Temp27	3.17298	1.10692	385.709	1	3.30984	1
Time10 Naïve Age1 Temp27 / Time25 E_coli Age15 Temp27	2.76013	0.962899	385.709	1	2.91028	1
Time10 Naïve Age1 Temp27 / Time30 E_coli Age15 Temp27	2.58411	0.901492	385.709	1	2.72138	1
Time10 Naïve Age1 Temp27 / Time0 M_luteus Age15 Temp27	5.51446	2.01763	385.381	1	4.66648	0.212045
Time10 Naïve Age1 Temp27 / Time5 M_luteus Age15 Temp27	3.42386	1.25272	385.381	1	3.36385	1
Time10 Naïve Age1 Temp27 / Time10 M_luteus Age15 Temp27	2.86224	1.0514	391.674	1	2.86278	1
Time10 Naïve Age1 Temp27 / Time15 M_luteus Age15 Temp27	2.35042	0.859973	385.381	1	2.33572	1
Time10 Naïve Age1 Temp27 / Time20 M_luteus Age15 Temp27	1.96562	0.719184	385.381	1	1.84708	1
Time10 Naïve Age1 Temp27 / Time25 M_luteus Age15 Temp27	1.67114	0.611438	385.381	1	1.40348	1
Time10 Naïve Age1 Temp27 / Time30 M_luteus Age15 Temp27	1.48526	0.543428	385.381	1	1.0812	1
Time10 Naïve Age1 Temp27 / Time0 Naïve Age1 Temp30	3.88993	1.00837	408.524	1	5.24018	0.014396
Time10 Naïve Age1 Temp27 / Time5 Naïve Age1 Temp30	2.24836	0.582833	408.524	1	3.12546	1
Time10 Naïve Age1 Temp27 / Time10 Naïve Age1 Temp30	1.75951	0.45611	408.524	1	2.1797	1
Time10 Naïve Age1 Temp27 / Time15 Naïve Age1 Temp30	1.45142	0.376246	408.524	1	1.43714	1
Time10 Naïve Age1 Temp27 / Time20 Naïve Age1 Temp30	1.23973	0.32137	408.524	1	0.828977	1
Time10 Naïve Age1 Temp27 / Time25 Naïve Age1 Temp30	1.07349	0.278277	408.524	1	0.273566	1
Time10 Naïve Age1 Temp27 / Time30 Naïve Age1 Temp30	0.932121	0.24163	408.524	1	-0.271165	1
Time10 Naïve Age1 Temp27 / Time0 LB Age1 Temp30	3.72485	1.27102	388.549	1	3.85382	0.999527
Time10 Naïve Age1 Temp27 / Time5 LB Age1 Temp30	2.65834	0.907097	388.549	1	2.86525	1
Time10 Naïve Age1 Temp27 / Time10 LB Age1 Temp30	2.13641	0.729002	388.549	1	2.2247	1
Time10 Naïve Age1 Temp27 / Time15 LB Age1 Temp30	1.82652	0.623257	388.549	1	1.76543	1
Time10 Naïve Age1 Temp27 / Time20 LB Age1 Temp30	1.55091	0.529211	388.549	1	1.28606	1
Time10 Naïve Age1 Temp27 / Time25 LB Age1 Temp30	1.34429	0.458707	388.549	1	0.867062	1
Time10 Naïve Age1 Temp27 / Time30 LB Age1 Temp30	1.19432	0.407535	388.549	1	0.520412	1
Time10 Naïve Age1 Temp27 / Time0 E_coli Age1 Temp30	5.33982	1.87957	388.459	1	4.75919	0.14322
Time10 Naïve Age1 Temp27 / Time5 E_coli Age1 Temp30	4.09519	1.44147	388.459	1	4.00526	0.984679
Time10 Naïve Age1 Temp27 / Time10 E_coli Age1 Temp30	3.45225	1.21516	388.459	1	3.52005	1
Time10 Naïve Age1 Temp27 / Time15 E_coli Age1 Temp30	2.97731	1.04799	388.459	1	3.09957	1
Time10 Naïve Age1 Temp27 / Time20 E_coli Age1 Temp30	2.6268	0.92461	388.459	1	2.74373	1
Time10 Naïve Age1 Temp27 / Time25 E_coli Age1 Temp30	2.33629	0.822352	388.459	1	2.41076	1
Time10 Naïve Age1 Temp27 / Time30 E_coli Age1 Temp30	2.06401	0.726513	388.459	1	2.05872	1
Time10 Naïve Age1 Temp27 / Time0 M_luteus Age1 Temp30	4.73371	1.90092	384.625	1	3.87157	0.999215
Time10 Naïve Age1 Temp27 / Time5 M_luteus Age1 Temp30	3.52071	1.41381	384.625	1	3.13435	1
Time10 Naïve Age1 Temp27 / Time10 M_luteus Age1 Temp30	2.74132	1.10083	384.625	1	2.51124	1
Time10 Naïve Age1 Temp27 / Time15 M_luteus Age1 Temp30	2.33528	0.937779	384.625	1	2.11203	1
Time10 Naïve Age1 Temp27 / Time20 M_luteus Age1 Temp30	1.92749	0.774023	384.625	1	1.63413	1
Time10 Naïve Age1 Temp27 / Time25 M_luteus Age1 Temp30	1.64132	0.659104	384.625	1	1.2339	1
Time10 Naïve Age1 Temp27 / Time30 M_luteus Age1 Temp30	1.44241	0.579228	384.625	1	0.912199	1
Time10 Naïve Age1 Temp27 / Time0 Naïve Age5 Temp30	5.36969	1.56786	394.129	1	5.7564	0.000972965
Time10 Naïve Age1 Temp27 / Time5 Naïve Age5 Temp30	3.38791	0.989211	394.129	1	4.17906	0.868765
Time10 Naïve Age1 Temp27 / Time10 Naïve Age5 Temp30	2.82552	0.825004	394.129	1	3.55738	1
Time10 Naïve Age1 Temp27 / Time15 Naïve Age5 Temp30	2.41855	0.706174	394.129	1	3.02472	1
Time10 Naïve Age1 Temp27 / Time20 Naïve Age5 Temp30	2.08021	0.607386	394.129	1	2.5086	1
Time10 Naïve Age1 Temp27 / Time25 Naïve Age5 Temp30	1.84897	0.539867	394.129	1	2.10502	1
Time10 Naïve Age1 Temp27 / Time30 Naïve Age5 Temp30	1.64015	0.478895	394.129	1	1.69458	1
Time10 Naïve Age1 Temp27 / Time0 LB Age5 Temp30	5.65897	1.83885	394.073	1	5.33397	0.00909521
Time10 Naïve Age1 Temp27 / Time5 LB Age5 Temp30	4.40857	1.43254	394.073	1	4.56555	0.312919
Time10 Naïve Age1 Temp27 / Time10 LB Age5 Temp30	3.77585	1.22694	394.073	1	4.08877	0.948164
Time10 Naïve Age1 Temp27 / Time15 LB Age5 Temp30	3.3497	1.08847	394.073	1	3.72024	0.999997
Time10 Naïve Age1 Temp27 / Time20 LB Age5 Temp30	2.86409	0.930672	394.073	1	3.23825	1
Time10 Naïve Age1 Temp27 / Time25 LB Age5 Temp30	2.54827	0.828046	394.073	1	2.87869	1
Time10 Naïve Age1 Temp27 / Time30 LB Age5 Temp30	2.31288	0.751559	394.073	1	2.58043	1
Time10 Naïve Age1 Temp27 / Time0 E_coli Age5 Temp30	10.2977	3.4566	393.954	1	6.94717	8.71917e-07
Time10 Naïve Age1 Temp27 / Time5 E_coli Age5 Temp30	8.62082	2.89371	393.954	1	6.41764	2.23936e-05
Time10 Naïve Age1 Temp27 / Time10 E_coli Age5 Temp30	7.74492	2.5997	393.954	1	6.09845	0.000143974
Time10 Naïve Age1 Temp27 / Time15 E_coli Age5 Temp30	6.93094	2.32648	393.954	1	5.76764	0.000915326
Time10 Naïve Age1 Temp27 / Time20 E_coli Age5 Temp30	6.15766	2.06691	393.954	1	5.4152	0.00598637
Time10 Naïve Age1 Temp27 / Time25 E_coli Age5 Temp30	5.62168	1.887	393.954	1	5.1439	0.0236425
Time10 Naïve Age1 Temp27 / Time30 E_coli Age5 Temp30	5.07377	1.70309	393.954	1	4.8384	0.100483
Time10 Naïve Age1 Temp27 / Time0 M_luteus Age5 Temp30	5.91045	2.13875	391.618	1	4.90998	0.0726298
Time10 Naïve Age1 Temp27 / Time5 M_luteus Age5 Temp30	4.79852	1.73639	391.618	1	4.33402	0.649654
Time10 Naïve Age1 Temp27 / Time10 M_luteus Age5 Temp30	3.98179	1.44085	391.618	1	3.81842	0.999847
Time10 Naïve Age1 Temp27 / Time15 M_luteus Age5 Temp30	3.51974	1.27365	391.618	1	3.47755	1
Time10 Naïve Age1 Temp27 / Time20 M_luteus Age5 Temp30	2.92539	1.05858	391.618	1	2.96642	1
Time10 Naïve Age1 Temp27 / Time25 M_luteus Age5 Temp30	2.55702	0.925284	391.618	1	2.5945	1
Time10 Naïve Age1 Temp27 / Time30 M_luteus Age5 Temp30	2.29567	0.830711	391.618	1	2.29654	1
Time10 Naïve Age1 Temp27 / Time0 Naïve Age10 Temp30	6.44371	1.82022	394.596	1	6.59552	7.67863e-06
Time10 Naïve Age1 Temp27 / Time5 Naïve Age10 Temp30	4.50616	1.2729	394.596	1	5.32938	0.00930485
Time10 Naïve Age1 Temp27 / Time10 Naïve Age10 Temp30	3.81862	1.07869	394.596	1	4.7433	0.152649
Time10 Naïve Age1 Temp27 / Time15 Naïve Age10 Temp30	3.27629	0.925488	394.596	1	4.20104	0.842838
Time10 Naïve Age1 Temp27 / Time20 Naïve Age10 Temp30	2.80551	0.792501	394.596	1	3.65188	1
Time10 Naïve Age1 Temp27 / Time25 Naïve Age10 Temp30	2.49777	0.705572	394.596	1	3.24058	1
Time10 Naïve Age1 Temp27 / Time30 Naïve Age10 Temp30	2.18684	0.617741	394.596	1	2.76996	1
Time10 Naïve Age1 Temp27 / Time0 LB Age10 Temp30	8.23001	2.67467	393.126	1	6.4857	1.49501e-05
Time10 Naïve Age1 Temp27 / Time5 LB Age10 Temp30	7.10638	2.3095	393.126	1	6.03402	0.000208079
Time10 Naïve Age1 Temp27 / Time10 LB Age10 Temp30	6.1844	2.00987	393.126	1	5.60642	0.00219038
Time10 Naïve Age1 Temp27 / Time15 LB Age10 Temp30	5.49932	1.78722	393.126	1	5.24516	0.014289
Time10 Naïve Age1 Temp27 / Time20 LB Age10 Temp30	4.6813	1.52138	393.126	1	4.74962	0.148722
Time10 Naïve Age1 Temp27 / Time25 LB Age10 Temp30	4.172	1.35586	393.126	1	4.3952	0.55177
Time10 Naïve Age1 Temp27 / Time30 LB Age10 Temp30	3.73735	1.2146	393.126	1	4.05667	0.965944
Time10 Naïve Age1 Temp27 / Time0 E_coli Age10 Temp30	10.5604	3.5026	392.874	1	7.10676	3.16965e-07
Time10 Naïve Age1 Temp27 / Time5 E_coli Age10 Temp30	9.79888	3.25002	392.874	1	6.88109	1.32581e-06
Time10 Naïve Age1 Temp27 / Time10 E_coli Age10 Temp30	8.94494	2.96679	392.874	1	6.60618	7.23153e-06
Time10 Naïve Age1 Temp27 / Time15 E_coli Age10 Temp30	8.02367	2.66123	392.874	1	6.27847	5.09913e-05
Time10 Naïve Age1 Temp27 / Time20 E_coli Age10 Temp30	7.09696	2.35387	392.874	1	5.90844	0.000421577
Time10 Naïve Age1 Temp27 / Time25 E_coli Age10 Temp30	6.48996	2.15254	392.874	1	5.63887	0.00184185
Time10 Naïve Age1 Temp27 / Time30 E_coli Age10 Temp30	5.7812	1.91747	392.874	1	5.2902	0.0113843
Time10 Naïve Age1 Temp27 / Time0 M_luteus Age10 Temp30	10.8424	3.78517	392.653	1	6.82727	1.85698e-06
Time10 Naïve Age1 Temp27 / Time5 M_luteus Age10 Temp30	9.75661	3.40612	392.653	1	6.52503	1.18205e-05
Time10 Naïve Age1 Temp27 / Time10 M_luteus Age10 Temp30	8.22626	2.87186	392.653	1	6.03632	0.000205583
Time10 Naïve Age1 Temp27 / Time15 M_luteus Age10 Temp30	7.28877	2.54458	392.653	1	5.68973	0.00140102
Time10 Naïve Age1 Temp27 / Time20 M_luteus Age10 Temp30	6.03121	2.10555	392.653	1	5.14724	0.0232902
Time10 Naïve Age1 Temp27 / Time25 M_luteus Age10 Temp30	5.28049	1.84347	392.653	1	4.76648	0.138305
Time10 Naïve Age1 Temp27 / Time30 M_luteus Age10 Temp30	4.67908	1.63351	392.653	1	4.42011	0.512955
Time10 Naïve Age1 Temp27 / Time0 Naïve Age15 Temp30	9.49588	2.96895	393.873	1	7.19914	1.74054e-07
Time10 Naïve Age1 Temp27 / Time5 Naïve Age15 Temp30	7.06827	2.20994	393.873	1	6.25483	5.83997e-05
Time10 Naïve Age1 Temp27 / Time10 Naïve Age15 Temp30	6.02366	1.88334	393.873	1	5.74334	0.00104523
Time10 Naïve Age1 Temp27 / Time15 Naïve Age15 Temp30	5.21268	1.62978	393.873	1	5.28085	0.0119222
Time10 Naïve Age1 Temp27 / Time20 Naïve Age15 Temp30	4.46097	1.39475	393.873	1	4.78278	0.128678
Time10 Naïve Age1 Temp27 / Time25 Naïve Age15 Temp30	3.88227	1.21382	393.873	1	4.33837	0.642234
Time10 Naïve Age1 Temp27 / Time30 Naïve Age15 Temp30	3.49334	1.09221	393.873	1	4.00074	0.985674
Time10 Naïve Age1 Temp27 / Time0 LB Age15 Temp30	9.33417	3.3697	390.191	1	6.18737	8.70899e-05
Time10 Naïve Age1 Temp27 / Time5 LB Age15 Temp30	8.57889	3.09703	390.191	1	5.95365	0.000329157
Time10 Naïve Age1 Temp27 / Time10 LB Age15 Temp30	7.50807	2.71046	390.191	1	5.58433	0.0024753
Time10 Naïve Age1 Temp27 / Time15 LB Age15 Temp30	6.73386	2.43097	390.191	1	5.28286	0.0118548
Time10 Naïve Age1 Temp27 / Time20 LB Age15 Temp30	5.72877	2.06812	390.191	1	4.8351	0.102314
Time10 Naïve Age1 Temp27 / Time25 LB Age15 Temp30	4.9906	1.80164	390.191	1	4.45299	0.463724
Time10 Naïve Age1 Temp27 / Time30 LB Age15 Temp30	4.59476	1.65874	390.191	1	4.22407	0.814079
Time10 Naïve Age1 Temp27 / Time0 E_coli Age15 Temp30	16.0495	6.07143	389.058	1	7.33737	7.20433e-08
Time10 Naïve Age1 Temp27 / Time5 E_coli Age15 Temp30	15.8513	5.99643	389.058	1	7.30451	8.93387e-08
Time10 Naïve Age1 Temp27 / Time10 E_coli Age15 Temp30	14.5517	5.5048	389.058	1	7.07838	3.85472e-07
Time10 Naïve Age1 Temp27 / Time15 E_coli Age15 Temp30	13.1654	4.98037	389.058	1	6.81373	2.0434e-06
Time10 Naïve Age1 Temp27 / Time20 E_coli Age15 Temp30	11.6378	4.40252	389.058	1	6.48772	1.49304e-05
Time10 Naïve Age1 Temp27 / Time25 E_coli Age15 Temp30	10.4029	3.93536	389.058	1	6.19119	8.54071e-05
Time10 Naïve Age1 Temp27 / Time30 E_coli Age15 Temp30	9.52406	3.60289	389.058	1	5.95787	0.000322177
Time10 Naïve Age1 Temp27 / Time0 M_luteus Age15 Temp30	9.14652	3.39636	391.475	1	5.96071	0.000315599
Time10 Naïve Age1 Temp27 / Time5 M_luteus Age15 Temp30	8.76068	3.25308	391.475	1	5.84463	0.000602164
Time10 Naïve Age1 Temp27 / Time10 M_luteus Age15 Temp30	7.4283	2.75833	391.475	1	5.40035	0.00648668
Time10 Naïve Age1 Temp27 / Time15 M_luteus Age15 Temp30	6.63843	2.46503	391.475	1	5.09759	0.0297507
Time10 Naïve Age1 Temp27 / Time20 M_luteus Age15 Temp30	5.48979	2.03851	391.475	1	4.58595	0.290214
Time10 Naïve Age1 Temp27 / Time25 M_luteus Age15 Temp30	4.69829	1.7446	391.475	1	4.16667	0.882613
Time10 Naïve Age1 Temp27 / Time30 M_luteus Age15 Temp30	4.27874	1.58881	391.475	1	3.91476	0.997538
Time10 Naïve Age1 Temp27 / Time0 Naïve Age1 Temp32	5.00246	1.39622	408.49	1	5.76814	0.000891333
Time10 Naïve Age1 Temp27 / Time5 Naïve Age1 Temp32	4.72085	1.31762	408.49	1	5.56054	0.00273533
Time10 Naïve Age1 Temp27 / Time10 Naïve Age1 Temp32	4.62913	1.29202	408.49	1	5.49025	0.0039675
Time10 Naïve Age1 Temp27 / Time15 Naïve Age1 Temp32	4.13465	1.15401	408.49	1	5.08551	0.0310112
Time10 Naïve Age1 Temp27 / Time20 Naïve Age1 Temp32	3.703	1.03354	408.49	1	4.69047	0.189038
Time10 Naïve Age1 Temp27 / Time25 Naïve Age1 Temp32	3.36872	0.940234	408.49	1	4.35149	0.618142
Time10 Naïve Age1 Temp27 / Time30 Naïve Age1 Temp32	3.0282	0.845192	408.49	1	3.96968	0.991649
Time10 Naïve Age1 Temp27 / Time0 LB Age1 Temp32	5.06357	2.01264	387.181	1	4.08095	0.953442
Time10 Naïve Age1 Temp27 / Time5 LB Age1 Temp32	4.83452	1.92159	387.181	1	3.96449	0.992777
Time10 Naïve Age1 Temp27 / Time10 LB Age1 Temp32	5.29306	2.10385	387.181	1	4.19247	0.85431
Time10 Naïve Age1 Temp27 / Time15 LB Age1 Temp32	4.99136	1.98393	387.181	1	4.04481	0.971507
Time10 Naïve Age1 Temp27 / Time20 LB Age1 Temp32	4.63297	1.84148	387.181	1	3.85735	0.999476
Time10 Naïve Age1 Temp27 / Time25 LB Age1 Temp32	4.51179	1.79332	387.181	1	3.79068	0.999945
Time10 Naïve Age1 Temp27 / Time30 LB Age1 Temp32	4.18731	1.66435	387.181	1	3.6029	1
Time10 Naïve Age1 Temp27 / Time0 E_coli Age1 Temp32	7.11667	2.71939	389.326	1	5.13572	0.0247407
Time10 Naïve Age1 Temp27 / Time5 E_coli Age1 Temp32	8.25999	3.15627	389.326	1	5.52561	0.00338257
Time10 Naïve Age1 Temp27 / Time10 E_coli Age1 Temp32	8.06553	3.08197	389.326	1	5.46327	0.0046916
Time10 Naïve Age1 Temp27 / Time15 E_coli Age1 Temp32	7.47674	2.85698	389.326	1	5.26489	0.0129964
Time10 Naïve Age1 Temp27 / Time20 E_coli Age1 Temp32	6.82996	2.60983	389.326	1	5.02811	0.0417235
Time10 Naïve Age1 Temp27 / Time25 E_coli Age1 Temp32	6.5183	2.49074	389.326	1	4.90588	0.0741731
Time10 Naïve Age1 Temp27 / Time30 E_coli Age1 Temp32	5.85938	2.23896	389.326	1	4.62698	0.247818
Time10 Naïve Age1 Temp27 / Time0 M_luteus Age1 Temp32	6.02369	2.24171	389.221	1	4.82522	0.10703
Time10 Naïve Age1 Temp27 / Time5 M_luteus Age1 Temp32	5.8815	2.18879	389.221	1	4.76104	0.141992
Time10 Naïve Age1 Temp27 / Time10 M_luteus Age1 Temp32	5.78223	2.15185	389.221	1	4.7153	0.172675
Time10 Naïve Age1 Temp27 / Time15 M_luteus Age1 Temp32	5.15027	1.91666	389.221	1	4.40429	0.538365
Time10 Naïve Age1 Temp27 / Time20 M_luteus Age1 Temp32	4.46409	1.66131	389.221	1	4.02008	0.980407
Time10 Naïve Age1 Temp27 / Time25 M_luteus Age1 Temp32	4.10708	1.52844	389.221	1	3.7961	0.999932
Time10 Naïve Age1 Temp27 / Time30 M_luteus Age1 Temp32	3.75275	1.39658	389.221	1	3.55366	1
Time10 Naïve Age1 Temp27 / Time0 Naïve Age5 Temp32	5.68187	1.65309	394.873	1	5.97123	0.000295541
Time10 Naïve Age1 Temp27 / Time5 Naïve Age5 Temp32	5.19241	1.51069	394.873	1	5.66161	0.00162481
Time10 Naïve Age1 Temp27 / Time10 Naïve Age5 Temp32	4.71408	1.37152	394.873	1	5.32943	0.00929919
Time10 Naïve Age1 Temp27 / Time15 Naïve Age5 Temp32	4.38744	1.27649	394.873	1	5.08262	0.0318864
Time10 Naïve Age1 Temp27 / Time20 Naïve Age5 Temp32	4.09649	1.19184	394.873	1	4.84678	0.0966841
Time10 Naïve Age1 Temp27 / Time25 Naïve Age5 Temp32	3.70945	1.07923	394.873	1	4.50566	0.388117
Time10 Naïve Age1 Temp27 / Time30 Naïve Age5 Temp32	3.5011	1.01861	394.873	1	4.30696	0.691744
Time10 Naïve Age1 Temp27 / Time0 LB Age5 Temp32	6.32974	2.10376	395.694	1	5.55197	0.00291531
Time10 Naïve Age1 Temp27 / Time5 LB Age5 Temp32	5.85225	1.94506	395.694	1	5.31598	0.00995022
Time10 Naïve Age1 Temp27 / Time10 LB Age5 Temp32	5.93234	1.97168	395.694	1	5.35687	0.00807102
Time10 Naïve Age1 Temp27 / Time15 LB Age5 Temp32	5.82925	1.93742	395.694	1	5.30413	0.0105695
Time10 Naïve Age1 Temp27 / Time20 LB Age5 Temp32	5.64077	1.87478	395.694	1	5.20524	0.0174037
Time10 Naïve Age1 Temp27 / Time25 LB Age5 Temp32	5.46783	1.8173	395.694	1	5.11155	0.0276642
Time10 Naïve Age1 Temp27 / Time30 LB Age5 Temp32	5.32815	1.77087	395.694	1	5.03369	0.0403606
Time10 Naïve Age1 Temp27 / Time0 E_coli Age5 Temp32	11.2926	3.85531	395.591	1	7.10057	3.26575e-07
Time10 Naïve Age1 Temp27 / Time5 E_coli Age5 Temp32	12.6922	4.33313	395.591	1	7.4428	3.49407e-08
Time10 Naïve Age1 Temp27 / Time10 E_coli Age5 Temp32	11.4746	3.91745	395.591	1	7.14741	2.41604e-07
Time10 Naïve Age1 Temp27 / Time15 E_coli Age5 Temp32	11.0839	3.78406	395.591	1	7.04594	4.63258e-07
Time10 Naïve Age1 Temp27 / Time20 E_coli Age5 Temp32	10.5556	3.60371	395.591	1	6.90289	1.14617e-06
Time10 Naïve Age1 Temp27 / Time25 E_coli Age5 Temp32	10.0274	3.42336	395.591	1	6.75251	2.92642e-06
Time10 Naïve Age1 Temp27 / Time30 E_coli Age5 Temp32	9.4641	3.23106	395.591	1	6.58317	8.25335e-06
Time10 Naïve Age1 Temp27 / Time0 M_luteus Age5 Temp32	6.18845	2.1406	393.642	1	5.26936	0.0126398
Time10 Naïve Age1 Temp27 / Time5 M_luteus Age5 Temp32	5.85124	2.02396	393.642	1	5.10737	0.028297
Time10 Naïve Age1 Temp27 / Time10 M_luteus Age5 Temp32	5.32604	1.84229	393.642	1	4.83549	0.101837
Time10 Naïve Age1 Temp27 / Time15 M_luteus Age5 Temp32	4.94326	1.70989	393.642	1	4.61987	0.254152
Time10 Naïve Age1 Temp27 / Time20 M_luteus Age5 Temp32	4.46686	1.5451	393.642	1	4.3269	0.660546
Time10 Naïve Age1 Temp27 / Time25 M_luteus Age5 Temp32	4.09061	1.41495	393.642	1	4.07252	0.957815
Time10 Naïve Age1 Temp27 / Time30 M_luteus Age5 Temp32	3.92447	1.35748	393.642	1	3.95265	0.994239
Time10 Naïve Age1 Temp27 / Time0 Naïve Age10 Temp32	4.82789	1.35956	396.317	1	5.59082	0.00236907
Time10 Naïve Age1 Temp27 / Time5 Naïve Age10 Temp32	4.149	1.16838	396.317	1	5.05268	0.0368089
Time10 Naïve Age1 Temp27 / Time10 Naïve Age10 Temp32	3.77935	1.06429	396.317	1	4.72132	0.16745
Time10 Naïve Age1 Temp27 / Time15 Naïve Age10 Temp32	3.49952	0.985486	396.317	1	4.44815	0.469577
Time10 Naïve Age1 Temp27 / Time20 Naïve Age10 Temp32	3.1873	0.897562	396.317	1	4.11629	0.928477
Time10 Naïve Age1 Temp27 / Time25 Naïve Age10 Temp32	2.78816	0.785164	396.317	1	3.6412	1
Time10 Naïve Age1 Temp27 / Time30 Naïve Age10 Temp32	2.54405	0.716421	396.317	1	3.31583	1
Time10 Naïve Age1 Temp27 / Time0 LB Age10 Temp32	6.5182	2.23881	394.108	1	5.45782	0.00479475
Time10 Naïve Age1 Temp27 / Time5 LB Age10 Temp32	5.66726	1.94654	394.108	1	5.05053	0.0372776
Time10 Naïve Age1 Temp27 / Time10 LB Age10 Temp32	5.76397	1.97975	394.108	1	5.09979	0.0293508
Time10 Naïve Age1 Temp27 / Time15 LB Age10 Temp32	5.63489	1.93542	394.108	1	5.03385	0.0403939
Time10 Naïve Age1 Temp27 / Time20 LB Age10 Temp32	5.31893	1.82689	394.108	1	4.86584	0.0887362
Time10 Naïve Age1 Temp27 / Time25 LB Age10 Temp32	4.9808	1.71076	394.108	1	4.67462	0.203839
Time10 Naïve Age1 Temp27 / Time30 LB Age10 Temp32	4.69218	1.61162	394.108	1	4.50082	0.394823
Time10 Naïve Age1 Temp27 / Time0 E_coli Age10 Temp32	8.19997	2.96381	391.791	1	5.82151	0.000683682
Time10 Naïve Age1 Temp27 / Time5 E_coli Age10 Temp32	8.6669	3.13257	391.791	1	5.97473	0.000291526
Time10 Naïve Age1 Temp27 / Time10 E_coli Age10 Temp32	7.86161	2.84151	391.791	1	5.70492	0.00129229
Time10 Naïve Age1 Temp27 / Time15 E_coli Age10 Temp32	7.55515	2.73074	391.791	1	5.59491	0.00233395
Time10 Naïve Age1 Temp27 / Time20 E_coli Age10 Temp32	7.01855	2.53679	391.791	1	5.39108	0.00680199
Time10 Naïve Age1 Temp27 / Time25 E_coli Age10 Temp32	6.44093	2.32802	391.791	1	5.15346	0.0226073
Time10 Naïve Age1 Temp27 / Time30 E_coli Age10 Temp32	5.87698	2.12418	391.791	1	4.89995	0.0760578
Time10 Naïve Age1 Temp27 / Time0 M_luteus Age10 Temp32	8.0383	2.78922	393.344	1	6.00655	0.000242939
Time10 Naïve Age1 Temp27 / Time5 M_luteus Age10 Temp32	7.14726	2.48003	393.344	1	5.66796	0.00157397
Time10 Naïve Age1 Temp27 / Time10 M_luteus Age10 Temp32	6.52741	2.26495	393.344	1	5.40651	0.0062672
Time10 Naïve Age1 Temp27 / Time15 M_luteus Age10 Temp32	6.02735	2.09144	393.344	1	5.17682	0.0201031
Time10 Naïve Age1 Temp27 / Time20 M_luteus Age10 Temp32	5.31287	1.84352	393.344	1	4.81319	0.112544
Time10 Naïve Age1 Temp27 / Time25 M_luteus Age10 Temp32	4.70017	1.63092	393.344	1	4.46006	0.452614
Time10 Naïve Age1 Temp27 / Time30 M_luteus Age10 Temp32	4.35933	1.51265	393.344	1	4.2431	0.787523
Time10 Naïve Age1 Temp27 / Time0 Naïve Age15 Temp32	9.65807	2.90263	397.016	1	7.54575	1.74641e-08
Time10 Naïve Age1 Temp27 / Time5 Naïve Age15 Temp32	9.5707	2.87637	397.016	1	7.51551	2.13881e-08
Time10 Naïve Age1 Temp27 / Time10 Naïve Age15 Temp32	8.88478	2.67022	397.016	1	7.26807	1.09814e-07
Time10 Naïve Age1 Temp27 / Time15 Naïve Age15 Temp32	8.19865	2.46401	397.016	1	7.00065	6.15055e-07
Time10 Naïve Age1 Temp27 / Time20 Naïve Age15 Temp32	7.56185	2.27263	397.016	1	6.73162	3.31524e-06
Time10 Naïve Age1 Temp27 / Time25 Naïve Age15 Temp32	7.16434	2.15316	397.016	1	6.55194	9.9324e-06
Time10 Naïve Age1 Temp27 / Time30 Naïve Age15 Temp32	6.58593	1.97933	397.016	1	6.27185	5.25008e-05
Time10 Naïve Age1 Temp27 / Time0 LB Age15 Temp32	10.0355	3.8615	390.376	1	5.99328	0.000263367
Time10 Naïve Age1 Temp27 / Time5 LB Age15 Temp32	10.0612	3.8714	390.376	1	5.99994	0.000253668
Time10 Naïve Age1 Temp27 / Time10 LB Age15 Temp32	10.4286	4.01278	390.376	1	6.09315	0.00014951
Time10 Naïve Age1 Temp27 / Time15 LB Age15 Temp32	10.16	3.90943	390.376	1	6.02534	0.000219769
Time10 Naïve Age1 Temp27 / Time20 LB Age15 Temp32	9.71195	3.73702	390.376	1	5.90812	0.000424316
Time10 Naïve Age1 Temp27 / Time25 LB Age15 Temp32	9.84995	3.79011	390.376	1	5.94479	0.000345775
Time10 Naïve Age1 Temp27 / Time30 LB Age15 Temp32	9.3485	3.59717	390.376	1	5.809	0.000734212
Time10 Naïve Age1 Temp27 / Time0 E_coli Age15 Temp32	16.9171	6.49311	391.344	1	7.36891	5.7997e-08
Time10 Naïve Age1 Temp27 / Time5 E_coli Age15 Temp32	20.6179	7.91356	391.344	1	7.88435	1.78702e-09
Time10 Naïve Age1 Temp27 / Time10 E_coli Age15 Temp32	19.06	7.31558	391.344	1	7.67964	7.26681e-09
Time10 Naïve Age1 Temp27 / Time15 E_coli Age15 Temp32	18.254	7.00623	391.344	1	7.56707	1.55271e-08
Time10 Naïve Age1 Temp27 / Time20 E_coli Age15 Temp32	17.1725	6.59114	391.344	1	7.40795	4.48256e-08
Time10 Naïve Age1 Temp27 / Time25 E_coli Age15 Temp32	17.0682	6.5511	391.344	1	7.39207	4.97805e-08
Time10 Naïve Age1 Temp27 / Time30 E_coli Age15 Temp32	15.6901	6.02217	391.344	1	7.17274	2.08463e-07
Time10 Naïve Age1 Temp27 / Time0 M_luteus Age15 Temp32	9.20513	3.75575	387.394	1	5.44051	0.00529669
Time10 Naïve Age1 Temp27 / Time5 M_luteus Age15 Temp32	9.43784	3.8507	387.394	1	5.5017	0.00384706
Time10 Naïve Age1 Temp27 / Time10 M_luteus Age15 Temp32	8.78422	3.58401	387.394	1	5.3258	0.00956442
Time10 Naïve Age1 Temp27 / Time15 M_luteus Age15 Temp32	8.08339	3.29807	387.394	1	5.12201	0.0265208
Time10 Naïve Age1 Temp27 / Time20 M_luteus Age15 Temp32	7.21553	2.94398	387.394	1	4.84364	0.0986944
Time10 Naïve Age1 Temp27 / Time25 M_luteus Age15 Temp32	6.9136	2.82079	387.394	1	4.73888	0.156431
Time10 Naïve Age1 Temp27 / Time30 M_luteus Age15 Temp32	6.46016	2.63579	387.394	1	4.57262	0.305989
Time15 Naïve Age1 Temp27 / Time20 Naïve Age1 Temp27	0.87157	0.0630313	2036.94	1	-1.90072	1
Time15 Naïve Age1 Temp27 / Time25 Naïve Age1 Temp27	0.781873	0.0565445	2036.94	1	-3.40245	1
Time15 Naïve Age1 Temp27 / Time30 Naïve Age1 Temp27	0.706806	0.0511157	2036.94	1	-4.79815	0.092143
Time15 Naïve Age1 Temp27 / Time0 LB Age1 Temp27	4.56952	1.43459	402.054	1	4.83967	0.099246
Time15 Naïve Age1 Temp27 / Time5 LB Age1 Temp27	1.41589	0.444518	402.054	1	1.1077	1
Time15 Naïve Age1 Temp27 / Time10 LB Age1 Temp27	1.08688	0.341223	402.054	1	0.265354	1
Time15 Naïve Age1 Temp27 / Time15 LB Age1 Temp27	0.908866	0.28086	376.943	1	-0.309226	1
Time15 Naïve Age1 Temp27 / Time20 LB Age1 Temp27	0.766934	0.240778	402.054	1	-0.845217	1
Time15 Naïve Age1 Temp27 / Time25 LB Age1 Temp27	0.679549	0.213343	402.054	1	-1.23054	1
Time15 Naïve Age1 Temp27 / Time30 LB Age1 Temp27	0.614839	0.193028	402.054	1	-1.54928	1
Time15 Naïve Age1 Temp27 / Time0 E_coli Age1 Temp27	4.38987	1.33381	403.175	1	4.86872	0.0869104
Time15 Naïve Age1 Temp27 / Time5 E_coli Age1 Temp27	2.47237	0.751199	403.175	1	2.97915	1
Time15 Naïve Age1 Temp27 / Time10 E_coli Age1 Temp27	2.1217	0.644652	403.175	1	2.47572	1
Time15 Naïve Age1 Temp27 / Time15 E_coli Age1 Temp27	1.83244	0.547716	377.122	1	2.02626	1
Time15 Naïve Age1 Temp27 / Time20 E_coli Age1 Temp27	1.62648	0.494186	403.175	1	1.60092	1
Time15 Naïve Age1 Temp27 / Time25 E_coli Age1 Temp27	1.4736	0.447736	403.175	1	1.27605	1
Time15 Naïve Age1 Temp27 / Time30 E_coli Age1 Temp27	1.36073	0.413442	403.175	1	1.01378	1
Time15 Naïve Age1 Temp27 / Time0 M_luteus Age1 Temp27	5.61208	1.82424	400.039	1	5.30655	0.0103848
Time15 Naïve Age1 Temp27 / Time5 M_luteus Age1 Temp27	2.63655	0.857023	400.039	1	2.98248	1
Time15 Naïve Age1 Temp27 / Time10 M_luteus Age1 Temp27	2.18547	0.710399	400.039	1	2.40523	1
Time15 Naïve Age1 Temp27 / Time15 M_luteus Age1 Temp27	1.8399	0.58973	377.767	1	1.90225	1
Time15 Naïve Age1 Temp27 / Time20 M_luteus Age1 Temp27	1.56735	0.509474	400.039	1	1.38248	1
Time15 Naïve Age1 Temp27 / Time25 M_luteus Age1 Temp27	1.38786	0.451131	400.039	1	1.00833	1
Time15 Naïve Age1 Temp27 / Time30 M_luteus Age1 Temp27	1.2166	0.395461	400.039	1	0.603153	1
Time15 Naïve Age1 Temp27 / Time0 Naïve Age5 Temp27	3.39615	0.877084	405.231	1	4.73418	0.157502
Time15 Naïve Age1 Temp27 / Time5 Naïve Age5 Temp27	1.83163	0.473034	405.231	1	2.34341	1
Time15 Naïve Age1 Temp27 / Time10 Naïve Age5 Temp27	1.48225	0.382803	405.231	1	1.5239	1
Time15 Naïve Age1 Temp27 / Time15 Naïve Age5 Temp27	1.2839	0.328359	389.467	1	0.97712	1
Time15 Naïve Age1 Temp27 / Time20 Naïve Age5 Temp27	1.10957	0.286557	405.231	1	0.402605	1
Time15 Naïve Age1 Temp27 / Time25 Naïve Age5 Temp27	0.998829	0.257956	405.231	1	-0.00453661	1
Time15 Naïve Age1 Temp27 / Time30 Naïve Age5 Temp27	0.933154	0.240995	405.231	1	-0.26789	1
Time15 Naïve Age1 Temp27 / Time0 LB Age5 Temp27	4.82297	1.63628	388.2	1	4.63759	0.237782
Time15 Naïve Age1 Temp27 / Time5 LB Age5 Temp27	2.05003	0.695511	388.2	1	2.11588	1
Time15 Naïve Age1 Temp27 / Time10 LB Age5 Temp27	1.54201	0.523155	388.2	1	1.27652	1
Time15 Naïve Age1 Temp27 / Time15 LB Age5 Temp27	1.28426	0.437357	394.223	1	0.734626	1
Time15 Naïve Age1 Temp27 / Time20 LB Age5 Temp27	1.07457	0.364567	388.2	1	0.211977	1
Time15 Naïve Age1 Temp27 / Time25 LB Age5 Temp27	0.955426	0.324146	388.2	1	-0.134402	1
Time15 Naïve Age1 Temp27 / Time30 LB Age5 Temp27	0.893379	0.303096	388.2	1	-0.332315	1
Time15 Naïve Age1 Temp27 / Time0 E_coli Age5 Temp27	5.88142	1.8997	389.208	1	5.48543	0.00417883
Time15 Naïve Age1 Temp27 / Time5 E_coli Age5 Temp27	4.54391	1.46769	389.208	1	4.68664	0.194654
Time15 Naïve Age1 Temp27 / Time10 E_coli Age5 Temp27	3.821	1.23419	389.208	1	4.15018	0.899561
Time15 Naïve Age1 Temp27 / Time15 E_coli Age5 Temp27	3.28676	1.06653	396.58	1	3.66697	1
Time15 Naïve Age1 Temp27 / Time20 E_coli Age5 Temp27	2.89275	0.934361	389.208	1	3.28856	1
Time15 Naïve Age1 Temp27 / Time25 E_coli Age5 Temp27	2.62993	0.849469	389.208	1	2.99366	1
Time15 Naïve Age1 Temp27 / Time30 E_coli Age5 Temp27	2.50977	0.810659	389.208	1	2.84888	1
Time15 Naïve Age1 Temp27 / Time0 M_luteus Age5 Temp27	4.86808	1.74353	386.432	1	4.41902	0.51607
Time15 Naïve Age1 Temp27 / Time5 M_luteus Age5 Temp27	3.13729	1.12364	386.432	1	3.19235	1
Time15 Naïve Age1 Temp27 / Time10 M_luteus Age5 Temp27	2.54825	0.912671	386.432	1	2.61172	1
Time15 Naïve Age1 Temp27 / Time15 M_luteus Age5 Temp27	2.13667	0.768283	392.692	1	2.11154	1
Time15 Naïve Age1 Temp27 / Time20 M_luteus Age5 Temp27	1.8048	0.646402	386.432	1	1.64859	1
Time15 Naïve Age1 Temp27 / Time25 M_luteus Age5 Temp27	1.60366	0.57436	386.432	1	1.31866	1
Time15 Naïve Age1 Temp27 / Time30 M_luteus Age5 Temp27	1.45282	0.520336	386.432	1	1.04285	1
Time15 Naïve Age1 Temp27 / Time0 Naïve Age10 Temp27	4.25482	1.15353	405.277	1	5.34116	0.00864547
Time15 Naïve Age1 Temp27 / Time5 Naïve Age10 Temp27	2.38194	0.645773	405.277	1	3.20132	1
Time15 Naïve Age1 Temp27 / Time10 Naïve Age10 Temp27	2.06384	0.55953	405.277	1	2.67257	1
Time15 Naïve Age1 Temp27 / Time15 Naïve Age10 Temp27	1.86496	0.501303	391.408	1	2.3186	1
Time15 Naïve Age1 Temp27 / Time20 Naïve Age10 Temp27	1.61791	0.438634	405.277	1	1.77467	1
Time15 Naïve Age1 Temp27 / Time25 Naïve Age10 Temp27	1.45919	0.395605	405.277	1	1.39383	1
Time15 Naïve Age1 Temp27 / Time30 Naïve Age10 Temp27	1.2835	0.347973	405.277	1	0.920627	1
Time15 Naïve Age1 Temp27 / Time0 LB Age10 Temp27	7.32292	2.50552	389.137	1	5.81916	0.00069586
Time15 Naïve Age1 Temp27 / Time5 LB Age10 Temp27	3.23094	1.10546	389.137	1	3.42769	1
Time15 Naïve Age1 Temp27 / Time10 LB Age10 Temp27	2.60205	0.890285	389.137	1	2.795	1
Time15 Naïve Age1 Temp27 / Time15 LB Age10 Temp27	2.26083	0.776547	395.348	1	2.3749	1
Time15 Naïve Age1 Temp27 / Time20 LB Age10 Temp27	1.89892	0.64971	389.137	1	1.8743	1
Time15 Naïve Age1 Temp27 / Time25 LB Age10 Temp27	1.69159	0.578772	389.137	1	1.53638	1
Time15 Naïve Age1 Temp27 / Time30 LB Age10 Temp27	1.48921	0.509528	389.137	1	1.16395	1
Time15 Naïve Age1 Temp27 / Time0 E_coli Age10 Temp27	6.29694	2.32983	384.521	1	4.97322	0.0544246
Time15 Naïve Age1 Temp27 / Time5 E_coli Age10 Temp27	5.04982	1.86841	384.521	1	4.3767	0.583099
Time15 Naïve Age1 Temp27 / Time10 E_coli Age10 Temp27	4.54657	1.6822	384.521	1	4.09296	0.946201
Time15 Naïve Age1 Temp27 / Time15 E_coli Age10 Temp27	4.08001	1.51512	390.309	1	3.78644	0.999953
Time15 Naïve Age1 Temp27 / Time20 E_coli Age10 Temp27	3.60464	1.3337	384.521	1	3.46552	1
Time15 Naïve Age1 Temp27 / Time25 E_coli Age10 Temp27	3.28336	1.21482	384.521	1	3.2132	1
Time15 Naïve Age1 Temp27 / Time30 E_coli Age10 Temp27	2.95006	1.09151	384.521	1	2.9239	1
Time15 Naïve Age1 Temp27 / Time0 M_luteus Age10 Temp27	9.32327	3.48684	385.922	1	5.96939	0.000303896
Time15 Naïve Age1 Temp27 / Time5 M_luteus Age10 Temp27	6.23684	2.33254	385.922	1	4.8944	0.0784449
Time15 Naïve Age1 Temp27 / Time10 M_luteus Age10 Temp27	5.4239	2.0285	385.922	1	4.52098	0.369659
Time15 Naïve Age1 Temp27 / Time15 M_luteus Age10 Temp27	4.74453	1.78111	391.884	1	4.14753	0.901786
Time15 Naïve Age1 Temp27 / Time20 M_luteus Age10 Temp27	4.02295	1.50456	385.922	1	3.72203	0.999997
Time15 Naïve Age1 Temp27 / Time25 M_luteus Age10 Temp27	3.58138	1.33941	385.922	1	3.41115	1
Time15 Naïve Age1 Temp27 / Time30 M_luteus Age10 Temp27	3.05472	1.14244	385.922	1	2.98585	1
Time15 Naïve Age1 Temp27 / Time0 Naïve Age15 Temp27	5.05498	1.35065	403.194	1	6.06444	0.000171583
Time15 Naïve Age1 Temp27 / Time5 Naïve Age15 Temp27	2.62655	0.701794	403.194	1	3.61414	1
Time15 Naïve Age1 Temp27 / Time10 Naïve Age15 Temp27	2.18762	0.584517	403.194	1	2.92978	1
Time15 Naïve Age1 Temp27 / Time15 Naïve Age15 Temp27	1.85578	0.491538	389.116	1	2.33437	1
Time15 Naïve Age1 Temp27 / Time20 Naïve Age15 Temp27	1.58787	0.424266	403.194	1	1.73055	1
Time15 Naïve Age1 Temp27 / Time25 Naïve Age15 Temp27	1.36766	0.365429	403.194	1	1.17183	1
Time15 Naïve Age1 Temp27 / Time30 Naïve Age15 Temp27	1.25352	0.334931	403.194	1	0.84567	1
Time15 Naïve Age1 Temp27 / Time0 LB Age15 Temp27	6.69574	2.40904	385.3	1	5.28499	0.0118
Time15 Naïve Age1 Temp27 / Time5 LB Age15 Temp27	2.74195	0.986518	385.3	1	2.80352	1
Time15 Naïve Age1 Temp27 / Time10 LB Age15 Temp27	2.12271	0.763721	385.3	1	2.09205	1
Time15 Naïve Age1 Temp27 / Time15 LB Age15 Temp27	1.73141	0.625159	390.938	1	1.5203	1
Time15 Naïve Age1 Temp27 / Time20 LB Age15 Temp27	1.43431	0.516046	385.3	1	1.00249	1
Time15 Naïve Age1 Temp27 / Time25 LB Age15 Temp27	1.22022	0.439018	385.3	1	0.553185	1
Time15 Naïve Age1 Temp27 / Time30 LB Age15 Temp27	1.11935	0.402728	385.3	1	0.313376	1
Time15 Naïve Age1 Temp27 / Time0 E_coli Age15 Temp27	7.71523	2.69153	385.709	1	5.85678	0.00056907
Time15 Naïve Age1 Temp27 / Time5 E_coli Age15 Temp27	5.74264	2.00338	385.709	1	5.01038	0.0455812
Time15 Naïve Age1 Temp27 / Time10 E_coli Age15 Temp27	4.97007	1.73386	385.709	1	4.59621	0.280062
Time15 Naïve Age1 Temp27 / Time15 E_coli Age15 Temp27	4.18695	1.46675	392.316	1	4.08766	0.948993
Time15 Naïve Age1 Temp27 / Time20 E_coli Age15 Temp27	3.6484	1.27278	385.709	1	3.71006	0.999998
Time15 Naïve Age1 Temp27 / Time25 E_coli Age15 Temp27	3.1737	1.10718	385.709	1	3.31049	1
Time15 Naïve Age1 Temp27 / Time30 E_coli Age15 Temp27	2.9713	1.03657	385.709	1	3.1216	1
Time15 Naïve Age1 Temp27 / Time0 M_luteus Age15 Temp27	6.34073	2.31995	385.381	1	5.04808	0.0380642
Time15 Naïve Age1 Temp27 / Time5 M_luteus Age15 Temp27	3.93688	1.44043	385.381	1	3.74545	0.999992
Time15 Naïve Age1 Temp27 / Time10 M_luteus Age15 Temp27	3.29111	1.20415	385.381	1	3.25577	1
Time15 Naïve Age1 Temp27 / Time15 M_luteus Age15 Temp27	2.7026	0.992762	391.674	1	2.70655	1
Time15 Naïve Age1 Temp27 / Time20 M_luteus Age15 Temp27	2.26015	0.826944	385.381	1	2.22868	1
Time15 Naïve Age1 Temp27 / Time25 M_luteus Age15 Temp27	1.92154	0.703053	385.381	1	1.78508	1
Time15 Naïve Age1 Temp27 / Time30 M_luteus Age15 Temp27	1.70781	0.624853	385.381	1	1.4628	1
Time15 Naïve Age1 Temp27 / Time0 Naïve Age1 Temp30	4.47278	1.15946	408.524	1	5.77878	0.000840722
Time15 Naïve Age1 Temp27 / Time5 Naïve Age1 Temp30	2.58524	0.670162	408.524	1	3.66406	1
Time15 Naïve Age1 Temp27 / Time10 Naïve Age1 Temp30	2.02315	0.524452	408.524	1	2.7183	1
Time15 Naïve Age1 Temp27 / Time15 Naïve Age1 Temp30	1.6689	0.432622	408.524	1	1.97574	1
Time15 Naïve Age1 Temp27 / Time20 Naïve Age1 Temp30	1.42549	0.369523	408.524	1	1.36758	1
Time15 Naïve Age1 Temp27 / Time25 Naïve Age1 Temp30	1.23434	0.319973	408.524	1	0.812169	1
Time15 Naïve Age1 Temp27 / Time30 Naïve Age1 Temp30	1.07179	0.277835	408.524	1	0.267439	1
Time15 Naïve Age1 Temp27 / Time0 LB Age1 Temp30	4.28297	1.46146	388.549	1	4.26299	0.7599
Time15 Naïve Age1 Temp27 / Time5 LB Age1 Temp30	3.05666	1.04301	388.549	1	3.27442	1
Time15 Naïve Age1 Temp27 / Time10 LB Age1 Temp30	2.45653	0.838234	388.549	1	2.63388	1
Time15 Naïve Age1 Temp27 / Time15 LB Age1 Temp30	2.1002	0.716643	388.549	1	2.1746	1
Time15 Naïve Age1 Temp27 / Time20 LB Age1 Temp30	1.78329	0.608506	388.549	1	1.69523	1
Time15 Naïve Age1 Temp27 / Time25 LB Age1 Temp30	1.54571	0.527439	388.549	1	1.27623	1
Time15 Naïve Age1 Temp27 / Time30 LB Age1 Temp30	1.37328	0.468598	388.549	1	0.929583	1
Time15 Naïve Age1 Temp27 / Time0 E_coli Age1 Temp30	6.13992	2.16119	388.459	1	5.15585	0.0224269
Time15 Naïve Age1 Temp27 / Time5 E_coli Age1 Temp30	4.7088	1.65746	388.459	1	4.40191	0.542262
Time15 Naïve Age1 Temp27 / Time10 E_coli Age1 Temp30	3.96952	1.39723	388.459	1	3.91671	0.99744
Time15 Naïve Age1 Temp27 / Time15 E_coli Age1 Temp30	3.42342	1.20501	388.459	1	3.49623	1
Time15 Naïve Age1 Temp27 / Time20 E_coli Age1 Temp30	3.02039	1.06315	388.459	1	3.14038	1
Time15 Naïve Age1 Temp27 / Time25 E_coli Age1 Temp30	2.68635	0.945571	388.459	1	2.80741	1
Time15 Naïve Age1 Temp27 / Time30 E_coli Age1 Temp30	2.37328	0.835371	388.459	1	2.45538	1
Time15 Naïve Age1 Temp27 / Time0 M_luteus Age1 Temp30	5.44299	2.18575	384.625	1	4.21925	0.821373
Time15 Naïve Age1 Temp27 / Time5 M_luteus Age1 Temp30	4.04824	1.62565	384.625	1	3.48203	1
Time15 Naïve Age1 Temp27 / Time10 M_luteus Age1 Temp30	3.15207	1.26578	384.625	1	2.85892	1
Time15 Naïve Age1 Temp27 / Time15 M_luteus Age1 Temp30	2.68519	1.07829	384.625	1	2.45972	1
Time15 Naïve Age1 Temp27 / Time20 M_luteus Age1 Temp30	2.2163	0.89	384.625	1	1.98181	1
Time15 Naïve Age1 Temp27 / Time25 M_luteus Age1 Temp30	1.88724	0.757862	384.625	1	1.58158	1
Time15 Naïve Age1 Temp27 / Time30 M_luteus Age1 Temp30	1.65853	0.666017	384.625	1	1.25988	1
Time15 Naïve Age1 Temp27 / Time0 Naïve Age5 Temp30	6.17427	1.80278	394.129	1	6.23458	6.56671e-05
Time15 Naïve Age1 Temp27 / Time5 Naïve Age5 Temp30	3.89554	1.13743	394.129	1	4.65724	0.218826
Time15 Naïve Age1 Temp27 / Time10 Naïve Age5 Temp30	3.24889	0.94862	394.129	1	4.03556	0.974867
Time15 Naïve Age1 Temp27 / Time15 Naïve Age5 Temp30	2.78093	0.811985	394.129	1	3.5029	1
Time15 Naïve Age1 Temp27 / Time20 Naïve Age5 Temp30	2.3919	0.698394	394.129	1	2.98678	1
Time15 Naïve Age1 Temp27 / Time25 Naïve Age5 Temp30	2.12601	0.620759	394.129	1	2.58319	1
Time15 Naïve Age1 Temp27 / Time30 Naïve Age5 Temp30	1.8859	0.550652	394.129	1	2.17276	1
Time15 Naïve Age1 Temp27 / Time0 LB Age5 Temp30	6.5069	2.11438	394.073	1	5.76364	0.000935349
Time15 Naïve Age1 Temp27 / Time5 LB Age5 Temp30	5.06914	1.64719	394.073	1	4.99523	0.0485811
Time15 Naïve Age1 Temp27 / Time10 LB Age5 Temp30	4.34161	1.41078	394.073	1	4.51845	0.371293
Time15 Naïve Age1 Temp27 / Time15 LB Age5 Temp30	3.8516	1.25156	394.073	1	4.14991	0.899251
Time15 Naïve Age1 Temp27 / Time20 LB Age5 Temp30	3.29324	1.07012	394.073	1	3.66793	1
Time15 Naïve Age1 Temp27 / Time25 LB Age5 Temp30	2.93009	0.952118	394.073	1	3.30836	1
Time15 Naïve Age1 Temp27 / Time30 LB Age5 Temp30	2.65944	0.86417	394.073	1	3.0101	1
Time15 Naïve Age1 Temp27 / Time0 E_coli Age5 Temp30	11.8407	3.97452	393.954	1	7.36312	5.95966e-08
Time15 Naïve Age1 Temp27 / Time5 E_coli Age5 Temp30	9.91254	3.3273	393.954	1	6.83359	1.77792e-06
Time15 Naïve Age1 Temp27 / Time10 E_coli Age5 Temp30	8.90539	2.98923	393.954	1	6.5144	1.25574e-05
Time15 Naïve Age1 Temp27 / Time15 E_coli Age5 Temp30	7.96945	2.67507	393.954	1	6.18359	8.82785e-05
Time15 Naïve Age1 Temp27 / Time20 E_coli Age5 Temp30	7.0803	2.37661	393.954	1	5.83115	0.000645806
Time15 Naïve Age1 Temp27 / Time25 E_coli Age5 Temp30	6.46401	2.16975	393.954	1	5.55985	0.00280306
Time15 Naïve Age1 Temp27 / Time30 E_coli Age5 Temp30	5.83401	1.95828	393.954	1	5.25435	0.0136292
Time15 Naïve Age1 Temp27 / Time0 M_luteus Age5 Temp30	6.79605	2.45922	391.618	1	5.29582	0.0110813
Time15 Naïve Age1 Temp27 / Time5 M_luteus Age5 Temp30	5.51751	1.99657	391.618	1	4.71986	0.169071
Time15 Naïve Age1 Temp27 / Time10 M_luteus Age5 Temp30	4.57841	1.65674	391.618	1	4.20426	0.839321
Time15 Naïve Age1 Temp27 / Time15 M_luteus Age5 Temp30	4.04712	1.46449	391.618	1	3.86339	0.999366
Time15 Naïve Age1 Temp27 / Time20 M_luteus Age5 Temp30	3.36372	1.21719	391.618	1	3.35226	1
Time15 Naïve Age1 Temp27 / Time25 M_luteus Age5 Temp30	2.94016	1.06392	391.618	1	2.98034	1
Time15 Naïve Age1 Temp27 / Time30 M_luteus Age5 Temp30	2.63965	0.955182	391.618	1	2.68238	1
Time15 Naïve Age1 Temp27 / Time0 Naïve Age10 Temp30	7.40922	2.09296	394.596	1	7.08978	3.51219e-07
Time15 Naïve Age1 Temp27 / Time5 Naïve Age10 Temp30	5.18135	1.46363	394.596	1	5.82364	0.000672343
Time15 Naïve Age1 Temp27 / Time10 Naïve Age10 Temp30	4.39079	1.24031	394.596	1	5.23756	0.01482
Time15 Naïve Age1 Temp27 / Time15 Naïve Age10 Temp30	3.7672	1.06416	394.596	1	4.6953	0.187043
Time15 Naïve Age1 Temp27 / Time20 Naïve Age10 Temp30	3.22587	0.911247	394.596	1	4.14614	0.902799
Time15 Naïve Age1 Temp27 / Time25 Naïve Age10 Temp30	2.87203	0.811293	394.596	1	3.73484	0.999995
Time15 Naïve Age1 Temp27 / Time30 Naïve Age10 Temp30	2.51451	0.710301	394.596	1	3.26422	1
Time15 Naïve Age1 Temp27 / Time0 LB Age10 Temp30	9.46316	3.07543	393.126	1	6.91532	1.06865e-06
Time15 Naïve Age1 Temp27 / Time5 LB Age10 Temp30	8.17118	2.65555	393.126	1	6.46363	1.70609e-05
Time15 Naïve Age1 Temp27 / Time10 LB Age10 Temp30	7.11105	2.31102	393.126	1	6.03604	0.000205711
Time15 Naïve Age1 Temp27 / Time15 LB Age10 Temp30	6.32332	2.05501	393.126	1	5.67478	0.00151767
Time15 Naïve Age1 Temp27 / Time20 LB Age10 Temp30	5.38274	1.74933	393.126	1	5.17923	0.0198688
Time15 Naïve Age1 Temp27 / Time25 LB Age10 Temp30	4.79712	1.55901	393.126	1	4.82481	0.106875
Time15 Naïve Age1 Temp27 / Time30 LB Age10 Temp30	4.29734	1.39659	393.126	1	4.48629	0.41508
Time15 Naïve Age1 Temp27 / Time0 E_coli Age10 Temp30	12.1428	4.02742	392.874	1	7.52771	2.00759e-08
Time15 Naïve Age1 Temp27 / Time5 E_coli Age10 Temp30	11.2671	3.73699	392.874	1	7.30205	8.93949e-08
Time15 Naïve Age1 Temp27 / Time10 E_coli Age10 Temp30	10.2852	3.41132	392.874	1	7.02714	5.27191e-07
Time15 Naïve Age1 Temp27 / Time15 E_coli Age10 Temp30	9.22591	3.05998	392.874	1	6.69943	4.0914e-06
Time15 Naïve Age1 Temp27 / Time20 E_coli Age10 Temp30	8.16035	2.70656	392.874	1	6.3294	3.78313e-05
Time15 Naïve Age1 Temp27 / Time25 E_coli Age10 Temp30	7.4624	2.47507	392.874	1	6.05983	0.000179821
Time15 Naïve Age1 Temp27 / Time30 E_coli Age10 Temp30	6.64744	2.20477	392.874	1	5.71115	0.00124713
Time15 Naïve Age1 Temp27 / Time0 M_luteus Age10 Temp30	12.4669	4.35232	392.653	1	7.2272	1.45761e-07
Time15 Naïve Age1 Temp27 / Time5 M_luteus Age10 Temp30	11.2185	3.91648	392.653	1	6.92496	1.00733e-06
Time15 Naïve Age1 Temp27 / Time10 M_luteus Age10 Temp30	9.45886	3.30217	392.653	1	6.43625	2.0113e-05
Time15 Naïve Age1 Temp27 / Time15 M_luteus Age10 Temp30	8.3809	2.92585	392.653	1	6.08966	0.000151791
Time15 Naïve Age1 Temp27 / Time20 M_luteus Age10 Temp30	6.9349	2.42104	392.653	1	5.54717	0.00300367
Time15 Naïve Age1 Temp27 / Time25 M_luteus Age10 Temp30	6.07171	2.11969	392.653	1	5.16641	0.0211847
Time15 Naïve Age1 Temp27 / Time30 M_luteus Age10 Temp30	5.38018	1.87827	392.653	1	4.82005	0.10922
Time15 Naïve Age1 Temp27 / Time0 Naïve Age15 Temp30	10.9187	3.41381	393.873	1	7.6457	9.03509e-09
Time15 Naïve Age1 Temp27 / Time5 Naïve Age15 Temp30	8.12735	2.54107	393.873	1	6.70139	4.03054e-06
Time15 Naïve Age1 Temp27 / Time10 Naïve Age15 Temp30	6.92623	2.16553	393.873	1	6.1899	8.51286e-05
Time15 Naïve Age1 Temp27 / Time15 Naïve Age15 Temp30	5.99373	1.87398	393.873	1	5.72741	0.0011399
Time15 Naïve Age1 Temp27 / Time20 Naïve Age15 Temp30	5.12939	1.60374	393.873	1	5.22934	0.0154582
Time15 Naïve Age1 Temp27 / Time25 Naïve Age15 Temp30	4.46397	1.39569	393.873	1	4.78493	0.12747
Time15 Naïve Age1 Temp27 / Time30 Naïve Age15 Temp30	4.01677	1.25587	393.873	1	4.4473	0.471376
Time15 Naïve Age1 Temp27 / Time0 LB Age15 Temp30	10.7328	3.8746	390.191	1	6.57413	8.84899e-06
Time15 Naïve Age1 Temp27 / Time5 LB Age15 Temp30	9.86432	3.56108	390.191	1	6.3404	3.56925e-05
Time15 Naïve Age1 Temp27 / Time10 LB Age15 Temp30	8.63305	3.11659	390.191	1	5.97108	0.000298495
Time15 Naïve Age1 Temp27 / Time15 LB Age15 Temp30	7.74283	2.79521	390.191	1	5.66962	0.00156789
Time15 Naïve Age1 Temp27 / Time20 LB Age15 Temp30	6.58715	2.37801	390.191	1	5.22185	0.0161192
Time15 Naïve Age1 Temp27 / Time25 LB Age15 Temp30	5.73838	2.07159	390.191	1	4.83974	0.100202
Time15 Naïve Age1 Temp27 / Time30 LB Age15 Temp30	5.28322	1.90728	390.191	1	4.61082	0.263903
Time15 Naïve Age1 Temp27 / Time0 E_coli Age15 Temp30	18.4543	6.98116	389.058	1	7.70645	6.12337e-09
Time15 Naïve Age1 Temp27 / Time5 E_coli Age15 Temp30	18.2264	6.89492	389.058	1	7.67359	7.65421e-09
Time15 Naïve Age1 Temp27 / Time10 E_coli Age15 Temp30	16.732	6.32962	389.058	1	7.44746	3.48532e-08
Time15 Naïve Age1 Temp27 / Time15 E_coli Age15 Temp30	15.138	5.72661	389.058	1	7.18281	1.9706e-07
Time15 Naïve Age1 Temp27 / Time20 E_coli Age15 Temp30	13.3816	5.06218	389.058	1	6.8568	1.5627e-06
Time15 Naïve Age1 Temp27 / Time25 E_coli Age15 Temp30	11.9617	4.52502	389.058	1	6.56027	9.65223e-06
Time15 Naïve Age1 Temp27 / Time30 E_coli Age15 Temp30	10.9511	4.14274	389.058	1	6.32694	3.87372e-05
Time15 Naïve Age1 Temp27 / Time0 M_luteus Age15 Temp30	10.517	3.90525	391.475	1	6.33671	3.63622e-05
Time15 Naïve Age1 Temp27 / Time5 M_luteus Age15 Temp30	10.0733	3.74051	391.475	1	6.22064	7.16342e-05
Time15 Naïve Age1 Temp27 / Time10 M_luteus Age15 Temp30	8.54133	3.17163	391.475	1	5.77635	0.000876448
Time15 Naïve Age1 Temp27 / Time15 M_luteus Age15 Temp30	7.63311	2.83439	391.475	1	5.47359	0.00443156
Time15 Naïve Age1 Temp27 / Time20 M_luteus Age15 Temp30	6.31236	2.34395	391.475	1	4.96195	0.0570007
Time15 Naïve Age1 Temp27 / Time25 M_luteus Age15 Temp30	5.40227	2.00601	391.475	1	4.54267	0.340942
Time15 Naïve Age1 Temp27 / Time30 M_luteus Age15 Temp30	4.91985	1.82688	391.475	1	4.29076	0.71758
Time15 Naïve Age1 Temp27 / Time0 Naïve Age1 Temp32	5.75201	1.60543	408.49	1	6.26837	5.22365e-05
Time15 Naïve Age1 Temp27 / Time5 Naïve Age1 Temp32	5.4282	1.51505	408.49	1	6.06078	0.000173423
Time15 Naïve Age1 Temp27 / Time10 Naïve Age1 Temp32	5.32275	1.48562	408.49	1	5.99049	0.00025848
Time15 Naïve Age1 Temp27 / Time15 Naïve Age1 Temp32	4.75417	1.32692	408.49	1	5.58574	0.00239156
Time15 Naïve Age1 Temp27 / Time20 Naïve Age1 Temp32	4.25785	1.1884	408.49	1	5.19071	0.0184514
Time15 Naïve Age1 Temp27 / Time25 Naïve Age1 Temp32	3.87348	1.08112	408.49	1	4.85173	0.0934941
Time15 Naïve Age1 Temp27 / Time30 Naïve Age1 Temp32	3.48193	0.971833	408.49	1	4.46992	0.435151
Time15 Naïve Age1 Temp27 / Time0 LB Age1 Temp32	5.82228	2.3142	387.181	1	4.43222	0.495623
Time15 Naïve Age1 Temp27 / Time5 LB Age1 Temp32	5.5589	2.20952	387.181	1	4.31576	0.679581
Time15 Naïve Age1 Temp27 / Time10 LB Age1 Temp32	6.08616	2.41909	387.181	1	4.54374	0.340471
Time15 Naïve Age1 Temp27 / Time15 LB Age1 Temp32	5.73925	2.2812	387.181	1	4.39608	0.551737
Time15 Naïve Age1 Temp27 / Time20 LB Age1 Temp32	5.32715	2.1174	387.181	1	4.20862	0.834574
Time15 Naïve Age1 Temp27 / Time25 LB Age1 Temp32	5.18782	2.06202	387.181	1	4.14194	0.907559
Time15 Naïve Age1 Temp27 / Time30 LB Age1 Temp32	4.81473	1.91373	387.181	1	3.95417	0.994139
Time15 Naïve Age1 Temp27 / Time0 E_coli Age1 Temp32	8.18301	3.12686	389.326	1	5.50111	0.00384811
Time15 Naïve Age1 Temp27 / Time5 E_coli Age1 Temp32	9.49764	3.6292	389.326	1	5.891	0.000467627
Time15 Naïve Age1 Temp27 / Time10 E_coli Age1 Temp32	9.27404	3.54376	389.326	1	5.82865	0.000660199
Time15 Naïve Age1 Temp27 / Time15 E_coli Age1 Temp32	8.59704	3.28506	389.326	1	5.63028	0.00193948
Time15 Naïve Age1 Temp27 / Time20 E_coli Age1 Temp32	7.85334	3.00088	389.326	1	5.39349	0.00673989
Time15 Naïve Age1 Temp27 / Time25 E_coli Age1 Temp32	7.49498	2.86395	389.326	1	5.27127	0.0125846
Time15 Naïve Age1 Temp27 / Time30 E_coli Age1 Temp32	6.73733	2.57444	389.326	1	4.99237	0.0494746
Time15 Naïve Age1 Temp27 / Time0 M_luteus Age1 Temp32	6.92626	2.5776	389.221	1	5.2004	0.0179633
Time15 Naïve Age1 Temp27 / Time5 M_luteus Age1 Temp32	6.76277	2.51675	389.221	1	5.13621	0.0246845
Time15 Naïve Age1 Temp27 / Time10 M_luteus Age1 Temp32	6.64862	2.47427	389.221	1	5.09047	0.030876
Time15 Naïve Age1 Temp27 / Time15 M_luteus Age1 Temp32	5.92196	2.20385	389.221	1	4.77946	0.131048
Time15 Naïve Age1 Temp27 / Time20 M_luteus Age1 Temp32	5.13298	1.91023	389.221	1	4.39525	0.552575
Time15 Naïve Age1 Temp27 / Time25 M_luteus Age1 Temp32	4.72247	1.75746	389.221	1	4.17127	0.878002
Time15 Naïve Age1 Temp27 / Time30 M_luteus Age1 Temp32	4.31505	1.60584	389.221	1	3.92883	0.9966
Time15 Naïve Age1 Temp27 / Time0 Naïve Age5 Temp32	6.53322	1.90079	394.873	1	6.45112	1.8302e-05
Time15 Naïve Age1 Temp27 / Time5 Naïve Age5 Temp32	5.97042	1.73704	394.873	1	6.1415	0.000112281
Time15 Naïve Age1 Temp27 / Time10 Naïve Age5 Temp32	5.42042	1.57703	394.873	1	5.80932	0.000727151
Time15 Naïve Age1 Temp27 / Time15 Naïve Age5 Temp32	5.04484	1.46775	394.873	1	5.56251	0.0027601
Time15 Naïve Age1 Temp27 / Time20 Naïve Age5 Temp32	4.7103	1.37042	394.873	1	5.32667	0.00943131
Time15 Naïve Age1 Temp27 / Time25 Naïve Age5 Temp32	4.26526	1.24094	394.873	1	4.98555	0.0508255
Time15 Naïve Age1 Temp27 / Time30 Naïve Age5 Temp32	4.02569	1.17124	394.873	1	4.78685	0.126293
Time15 Naïve Age1 Temp27 / Time0 LB Age5 Temp32	7.27817	2.41898	395.694	1	5.97205	0.000293723
Time15 Naïve Age1 Temp27 / Time5 LB Age5 Temp32	6.72913	2.23651	395.694	1	5.73606	0.00108423
Time15 Naïve Age1 Temp27 / Time10 LB Age5 Temp32	6.82122	2.26711	395.694	1	5.77696	0.000867261
Time15 Naïve Age1 Temp27 / Time15 LB Age5 Temp32	6.70268	2.22771	395.694	1	5.72421	0.00115643
Time15 Naïve Age1 Temp27 / Time20 LB Age5 Temp32	6.48596	2.15569	395.694	1	5.62532	0.00197199
Time15 Naïve Age1 Temp27 / Time25 LB Age5 Temp32	6.28712	2.0896	395.694	1	5.53163	0.00324646
Time15 Naïve Age1 Temp27 / Time30 LB Age5 Temp32	6.1265	2.03621	395.694	1	5.45377	0.00488649
Time15 Naïve Age1 Temp27 / Time0 E_coli Age5 Temp32	12.9846	4.43297	395.591	1	7.50953	2.24003e-08
Time15 Naïve Age1 Temp27 / Time5 E_coli Age5 Temp32	14.5939	4.98239	395.591	1	7.85176	2.19317e-09
Time15 Naïve Age1 Temp27 / Time10 E_coli Age5 Temp32	13.1939	4.50443	395.591	1	7.55637	1.63644e-08
Time15 Naïve Age1 Temp27 / Time15 E_coli Age5 Temp32	12.7447	4.35106	395.591	1	7.4549	3.22414e-08
Time15 Naïve Age1 Temp27 / Time20 E_coli Age5 Temp32	12.1372	4.14367	395.591	1	7.31185	8.29217e-08
Time15 Naïve Age1 Temp27 / Time25 E_coli Age5 Temp32	11.5298	3.93631	395.591	1	7.16147	2.20647e-07
Time15 Naïve Age1 Temp27 / Time30 E_coli Age5 Temp32	10.8822	3.71519	395.591	1	6.99213	6.52388e-07
Time15 Naïve Age1 Temp27 / Time0 M_luteus Age5 Temp32	7.1157	2.46134	393.642	1	5.673	0.00153106
Time15 Naïve Age1 Temp27 / Time5 M_luteus Age5 Temp32	6.72798	2.32722	393.642	1	5.51101	0.00363013
Time15 Naïve Age1 Temp27 / Time10 M_luteus Age5 Temp32	6.12407	2.11833	393.642	1	5.23913	0.0147206
Time15 Naïve Age1 Temp27 / Time15 M_luteus Age5 Temp32	5.68394	1.96609	393.642	1	5.02351	0.0424673
Time15 Naïve Age1 Temp27 / Time20 M_luteus Age5 Temp32	5.13616	1.77661	393.642	1	4.73054	0.161331
Time15 Naïve Age1 Temp27 / Time25 M_luteus Age5 Temp32	4.70354	1.62697	393.642	1	4.47616	0.429277
Time15 Naïve Age1 Temp27 / Time30 M_luteus Age5 Temp32	4.5125	1.56088	393.642	1	4.35628	0.61363
Time15 Naïve Age1 Temp27 / Time0 Naïve Age10 Temp32	5.55129	1.56328	396.317	1	6.08662	0.000153284
Time15 Naïve Age1 Temp27 / Time5 Naïve Age10 Temp32	4.77067	1.34345	396.317	1	5.54848	0.0029669
Time15 Naïve Age1 Temp27 / Time10 Naïve Age10 Temp32	4.34564	1.22376	396.317	1	5.21712	0.0163881
Time15 Naïve Age1 Temp27 / Time15 Naïve Age10 Temp32	4.02387	1.13315	396.317	1	4.94394	0.0617458
Time15 Naïve Age1 Temp27 / Time20 Naïve Age10 Temp32	3.66487	1.03205	396.317	1	4.61209	0.261578
Time15 Naïve Age1 Temp27 / Time25 Naïve Age10 Temp32	3.20593	0.90281	396.317	1	4.13699	0.911055
Time15 Naïve Age1 Temp27 / Time30 Naïve Age10 Temp32	2.92525	0.823767	396.317	1	3.81163	0.999877
Time15 Naïve Age1 Temp27 / Time0 LB Age10 Temp32	7.49487	2.57427	394.108	1	5.86432	0.000537486
Time15 Naïve Age1 Temp27 / Time5 LB Age10 Temp32	6.51643	2.2382	394.108	1	5.45703	0.00481469
Time15 Naïve Age1 Temp27 / Time10 LB Age10 Temp32	6.62762	2.27639	394.108	1	5.50629	0.0037191
Time15 Naïve Age1 Temp27 / Time15 LB Age10 Temp32	6.4792	2.22541	394.108	1	5.44035	0.00525216
Time15 Naïve Age1 Temp27 / Time20 LB Age10 Temp32	6.1159	2.10063	394.108	1	5.27234	0.0124434
Time15 Naïve Age1 Temp27 / Time25 LB Age10 Temp32	5.72711	1.96709	394.108	1	5.08111	0.0321462
Time15 Naïve Age1 Temp27 / Time30 LB Age10 Temp32	5.39524	1.8531	394.108	1	4.90732	0.0733634
Time15 Naïve Age1 Temp27 / Time0 E_coli Age10 Temp32	9.42863	3.40789	391.791	1	6.20779	7.71144e-05
Time15 Naïve Age1 Temp27 / Time5 E_coli Age10 Temp32	9.96552	3.60195	391.791	1	6.36101	3.1486e-05
Time15 Naïve Age1 Temp27 / Time10 E_coli Age10 Temp32	9.03957	3.26727	391.791	1	6.09121	0.00015073
Time15 Naïve Age1 Temp27 / Time15 E_coli Age10 Temp32	8.68718	3.1399	391.791	1	5.98119	0.000281115
Time15 Naïve Age1 Temp27 / Time20 E_coli Age10 Temp32	8.07018	2.91689	391.791	1	5.77736	0.000871111
Time15 Naïve Age1 Temp27 / Time25 E_coli Age10 Temp32	7.40602	2.67684	391.791	1	5.53975	0.0031279
Time15 Naïve Age1 Temp27 / Time30 E_coli Age10 Temp32	6.75757	2.44246	391.791	1	5.28624	0.0116307
Time15 Naïve Age1 Temp27 / Time0 M_luteus Age10 Temp32	9.24274	3.20714	393.344	1	6.40893	2.36198e-05
Time15 Naïve Age1 Temp27 / Time5 M_luteus Age10 Temp32	8.21818	2.85163	393.344	1	6.07033	0.000169227
Time15 Naïve Age1 Temp27 / Time10 M_luteus Age10 Temp32	7.50546	2.60432	393.344	1	5.80889	0.000730826
Time15 Naïve Age1 Temp27 / Time15 M_luteus Age10 Temp32	6.93047	2.40481	393.344	1	5.57919	0.00253169
Time15 Naïve Age1 Temp27 / Time20 M_luteus Age10 Temp32	6.10894	2.11974	393.344	1	5.21556	0.0165728
Time15 Naïve Age1 Temp27 / Time25 M_luteus Age10 Temp32	5.40443	1.87529	393.344	1	4.86243	0.0901829
Time15 Naïve Age1 Temp27 / Time30 M_luteus Age10 Temp32	5.01251	1.7393	393.344	1	4.64548	0.229588
Time15 Naïve Age1 Temp27 / Time0 Naïve Age15 Temp32	11.1052	3.33755	397.016	1	8.01032	7.24807e-10
Time15 Naïve Age1 Temp27 / Time5 Naïve Age15 Temp32	11.0047	3.30736	397.016	1	7.98008	8.93512e-10
Time15 Naïve Age1 Temp27 / Time10 Naïve Age15 Temp32	10.216	3.07032	397.016	1	7.73263	4.92994e-09
Time15 Naïve Age1 Temp27 / Time15 Naïve Age15 Temp32	9.4271	2.83321	397.016	1	7.46521	2.99233e-08
Time15 Naïve Age1 Temp27 / Time20 Naïve Age15 Temp32	8.6949	2.61316	397.016	1	7.19619	1.75316e-07
Time15 Naïve Age1 Temp27 / Time25 Naïve Age15 Temp32	8.23782	2.47579	397.016	1	7.01651	5.56052e-07
Time15 Naïve Age1 Temp27 / Time30 Naïve Age15 Temp32	7.57275	2.27591	397.016	1	6.73641	3.21866e-06
Time15 Naïve Age1 Temp27 / Time0 LB Age15 Temp32	11.5391	4.44009	390.376	1	6.35613	3.25194e-05
Time15 Naïve Age1 Temp27 / Time5 LB Age15 Temp32	11.5687	4.45148	390.376	1	6.36279	3.1267e-05
Time15 Naïve Age1 Temp27 / Time10 LB Age15 Temp32	11.9912	4.61405	390.376	1	6.456	1.79839e-05
Time15 Naïve Age1 Temp27 / Time15 LB Age15 Temp32	11.6824	4.49521	390.376	1	6.38819	2.69083e-05
Time15 Naïve Age1 Temp27 / Time20 LB Age15 Temp32	11.1672	4.29696	390.376	1	6.27097	5.35862e-05
Time15 Naïve Age1 Temp27 / Time25 LB Age15 Temp32	11.3258	4.35801	390.376	1	6.30764	4.3245e-05
Time15 Naïve Age1 Temp27 / Time30 LB Age15 Temp32	10.7493	4.13615	390.376	1	6.17185	9.52108e-05
Time15 Naïve Age1 Temp27 / Time0 E_coli Age15 Temp32	19.4519	7.46602	391.344	1	7.73267	5.0674e-09
Time15 Naïve Age1 Temp27 / Time5 E_coli Age15 Temp32	23.7073	9.0993	391.344	1	8.24811	1.37463e-10
Time15 Naïve Age1 Temp27 / Time10 E_coli Age15 Temp32	21.9159	8.41172	391.344	1	8.0434	5.93592e-10
Time15 Naïve Age1 Temp27 / Time15 E_coli Age15 Temp32	20.9891	8.05602	391.344	1	7.93083	1.29965e-09
Time15 Naïve Age1 Temp27 / Time20 E_coli Age15 Temp32	19.7456	7.57874	391.344	1	7.77171	3.88022e-09
Time15 Naïve Age1 Temp27 / Time25 E_coli Age15 Temp32	19.6256	7.5327	391.344	1	7.75584	4.32385e-09
Time15 Naïve Age1 Temp27 / Time30 E_coli Age15 Temp32	18.0411	6.92452	391.344	1	7.5365	1.90637e-08
Time15 Naïve Age1 Temp27 / Time0 M_luteus Age15 Temp32	10.5844	4.3185	387.394	1	5.78271	0.000852513
Time15 Naïve Age1 Temp27 / Time5 M_luteus Age15 Temp32	10.852	4.42767	387.394	1	5.8439	0.000609111
Time15 Naïve Age1 Temp27 / Time10 M_luteus Age15 Temp32	10.1004	4.12103	387.394	1	5.668	0.00158886
Time15 Naïve Age1 Temp27 / Time15 M_luteus Age15 Temp32	9.29458	3.79225	387.394	1	5.46421	0.00468137
Time15 Naïve Age1 Temp27 / Time20 M_luteus Age15 Temp32	8.29668	3.3851	387.394	1	5.18584	0.0193542
Time15 Naïve Age1 Temp27 / Time25 M_luteus Age15 Temp32	7.94952	3.24345	387.394	1	5.08108	0.0323817
Time15 Naïve Age1 Temp27 / Time30 M_luteus Age15 Temp32	7.42813	3.03072	387.394	1	4.91482	0.0712996
Time20 Naïve Age1 Temp27 / Time25 Naïve Age1 Temp27	0.897086	0.0648766	2036.94	1	-1.50173	1
Time20 Naïve Age1 Temp27 / Time30 Naïve Age1 Temp27	0.810957	0.0586479	2036.94	1	-2.89743	1
Time20 Naïve Age1 Temp27 / Time0 LB Age1 Temp27	5.24286	1.64599	402.054	1	5.27751	0.0120079
Time20 Naïve Age1 Temp27 / Time5 LB Age1 Temp27	1.62453	0.510019	402.054	1	1.54554	1
Time20 Naïve Age1 Temp27 / Time10 LB Age1 Temp27	1.24703	0.391504	402.054	1	0.703193	1
Time20 Naïve Age1 Temp27 / Time15 LB Age1 Temp27	1.04279	0.327383	402.054	1	0.133465	1
Time20 Naïve Age1 Temp27 / Time20 LB Age1 Temp27	0.879945	0.271923	376.943	1	-0.413871	1
Time20 Naïve Age1 Temp27 / Time25 LB Age1 Temp27	0.779683	0.244781	402.054	1	-0.792701	1
Time20 Naïve Age1 Temp27 / Time30 LB Age1 Temp27	0.705438	0.221471	402.054	1	-1.11144	1
Time20 Naïve Age1 Temp27 / Time0 E_coli Age1 Temp27	5.03674	1.53035	403.175	1	5.32113	0.00960383
Time20 Naïve Age1 Temp27 / Time5 E_coli Age1 Temp27	2.83669	0.861892	403.175	1	3.43156	1
Time20 Naïve Age1 Temp27 / Time10 E_coli Age1 Temp27	2.43434	0.739645	403.175	1	2.92813	1
Time20 Naïve Age1 Temp27 / Time15 E_coli Age1 Temp27	2.10246	0.638806	403.175	1	2.44574	1
Time20 Naïve Age1 Temp27 / Time20 E_coli Age1 Temp27	1.86615	0.557793	377.122	1	2.08725	1
Time20 Naïve Age1 Temp27 / Time25 E_coli Age1 Temp27	1.69075	0.513712	403.175	1	1.72846	1
Time20 Naïve Age1 Temp27 / Time30 E_coli Age1 Temp27	1.56125	0.474365	403.175	1	1.46619	1
Time20 Naïve Age1 Temp27 / Time0 M_luteus Age1 Temp27	6.43905	2.09305	400.039	1	5.72943	0.00111618
Time20 Naïve Age1 Temp27 / Time5 M_luteus Age1 Temp27	3.02505	0.98331	400.039	1	3.40536	1
Time20 Naïve Age1 Temp27 / Time10 M_luteus Age1 Temp27	2.50751	0.81508	400.039	1	2.82811	1
Time20 Naïve Age1 Temp27 / Time15 M_luteus Age1 Temp27	2.11102	0.686199	400.039	1	2.2986	1
Time20 Naïve Age1 Temp27 / Time20 M_luteus Age1 Temp27	1.7983	0.576395	377.767	1	1.8309	1
Time20 Naïve Age1 Temp27 / Time25 M_luteus Age1 Temp27	1.59237	0.517607	400.039	1	1.43121	1
Time20 Naïve Age1 Temp27 / Time30 M_luteus Age1 Temp27	1.39587	0.453734	400.039	1	1.02603	1
Time20 Naïve Age1 Temp27 / Time0 Naïve Age5 Temp27	3.89659	1.00633	405.231	1	5.26644	0.0126542
Time20 Naïve Age1 Temp27 / Time5 Naïve Age5 Temp27	2.10153	0.542738	405.231	1	2.87567	1
Time20 Naïve Age1 Temp27 / Time10 Naïve Age5 Temp27	1.70067	0.439211	405.231	1	2.05616	1
Time20 Naïve Age1 Temp27 / Time15 Naïve Age5 Temp27	1.47309	0.380437	405.231	1	1.49989	1
Time20 Naïve Age1 Temp27 / Time20 Naïve Age5 Temp27	1.27307	0.325591	389.467	1	0.944021	1
Time20 Naïve Age1 Temp27 / Time25 Naïve Age5 Temp27	1.14601	0.295967	405.231	1	0.527717	1
Time20 Naïve Age1 Temp27 / Time30 Naïve Age5 Temp27	1.07066	0.276507	405.231	1	0.264364	1
Time20 Naïve Age1 Temp27 / Time0 LB Age5 Temp27	5.53365	1.8774	388.2	1	5.04275	0.0389372
Time20 Naïve Age1 Temp27 / Time5 LB Age5 Temp27	2.35211	0.797998	388.2	1	2.52105	1
Time20 Naïve Age1 Temp27 / Time10 LB Age5 Temp27	1.76923	0.600245	388.2	1	1.68169	1
Time20 Naïve Age1 Temp27 / Time15 LB Age5 Temp27	1.4735	0.499912	388.2	1	1.14257	1
Time20 Naïve Age1 Temp27 / Time20 LB Age5 Temp27	1.23291	0.419871	394.223	1	0.614812	1
Time20 Naïve Age1 Temp27 / Time25 LB Age5 Temp27	1.09621	0.371911	388.2	1	0.270761	1
Time20 Naïve Age1 Temp27 / Time30 LB Age5 Temp27	1.02502	0.347759	388.2	1	0.0728475	1
Time20 Naïve Age1 Temp27 / Time0 E_coli Age5 Temp27	6.74807	2.17963	389.208	1	5.911	0.0004185
Time20 Naïve Age1 Temp27 / Time5 E_coli Age5 Temp27	5.21347	1.68396	389.208	1	5.1122	0.0277696
Time20 Naïve Age1 Temp27 / Time10 E_coli Age5 Temp27	4.38404	1.41605	389.208	1	4.57575	0.302069
Time20 Naïve Age1 Temp27 / Time15 E_coli Age5 Temp27	3.77108	1.21806	389.208	1	4.10947	0.934326
Time20 Naïve Age1 Temp27 / Time20 E_coli Age5 Temp27	3.31901	1.07699	396.58	1	3.69706	0.999999
Time20 Naïve Age1 Temp27 / Time25 E_coli Age5 Temp27	3.01746	0.974642	389.208	1	3.41923	1
Time20 Naïve Age1 Temp27 / Time30 E_coli Age5 Temp27	2.8796	0.930114	389.208	1	3.27445	1
Time20 Naïve Age1 Temp27 / Time0 M_luteus Age5 Temp27	5.58541	2.00045	386.432	1	4.80281	0.118527
Time20 Naïve Age1 Temp27 / Time5 M_luteus Age5 Temp27	3.59958	1.28921	386.432	1	3.57614	1
Time20 Naïve Age1 Temp27 / Time10 M_luteus Age5 Temp27	2.92374	1.04716	386.432	1	2.99552	1
Time20 Naïve Age1 Temp27 / Time15 M_luteus Age5 Temp27	2.45151	0.878026	386.432	1	2.50367	1
Time20 Naïve Age1 Temp27 / Time20 M_luteus Age5 Temp27	2.07075	0.744581	392.692	1	2.02439	1
Time20 Naïve Age1 Temp27 / Time25 M_luteus Age5 Temp27	1.83996	0.658995	386.432	1	1.70246	1
Time20 Naïve Age1 Temp27 / Time30 M_luteus Age5 Temp27	1.6669	0.59701	386.432	1	1.42665	1
Time20 Naïve Age1 Temp27 / Time0 Naïve Age10 Temp27	4.88179	1.32351	405.277	1	5.84818	0.000576396
Time20 Naïve Age1 Temp27 / Time5 Naïve Age10 Temp27	2.73293	0.74093	405.277	1	3.70834	0.999998
Time20 Naïve Age1 Temp27 / Time10 Naïve Age10 Temp27	2.36795	0.641979	405.277	1	3.17959	1
Time20 Naïve Age1 Temp27 / Time15 Naïve Age10 Temp27	2.13977	0.580118	405.277	1	2.80586	1
Time20 Naïve Age1 Temp27 / Time20 Naïve Age10 Temp27	1.85632	0.498978	391.408	1	2.30131	1
Time20 Naïve Age1 Temp27 / Time25 Naïve Age10 Temp27	1.67421	0.453899	405.277	1	1.90085	1
Time20 Naïve Age1 Temp27 / Time30 Naïve Age10 Temp27	1.47263	0.399248	405.277	1	1.42765	1
Time20 Naïve Age1 Temp27 / Time0 LB Age10 Temp27	8.40198	2.87472	389.137	1	6.22091	7.19019e-05
Time20 Naïve Age1 Temp27 / Time5 LB Age10 Temp27	3.70704	1.26835	389.137	1	3.82944	0.99978
Time20 Naïve Age1 Temp27 / Time10 LB Age10 Temp27	2.98548	1.02147	389.137	1	3.19675	1
Time20 Naïve Age1 Temp27 / Time15 LB Age10 Temp27	2.59397	0.887519	389.137	1	2.7859	1
Time20 Naïve Age1 Temp27 / Time20 LB Age10 Temp27	2.17873	0.748351	395.348	1	2.26722	1
Time20 Naïve Age1 Temp27 / Time25 LB Age10 Temp27	1.94085	0.664057	389.137	1	1.93813	1
Time20 Naïve Age1 Temp27 / Time30 LB Age10 Temp27	1.70865	0.584609	389.137	1	1.56571	1
Time20 Naïve Age1 Temp27 / Time0 E_coli Age10 Temp27	7.22482	2.67314	384.521	1	5.34474	0.00871525
Time20 Naïve Age1 Temp27 / Time5 E_coli Age10 Temp27	5.79394	2.14372	384.521	1	4.74821	0.150634
Time20 Naïve Age1 Temp27 / Time10 E_coli Age10 Temp27	5.21653	1.93008	384.521	1	4.46448	0.448116
Time20 Naïve Age1 Temp27 / Time15 E_coli Age10 Temp27	4.68122	1.73202	384.521	1	4.17184	0.878026
Time20 Naïve Age1 Temp27 / Time20 E_coli Age10 Temp27	4.1358	1.53584	390.309	1	3.82301	0.999822
Time20 Naïve Age1 Temp27 / Time25 E_coli Age10 Temp27	3.76718	1.39383	384.521	1	3.58472	1
Time20 Naïve Age1 Temp27 / Time30 E_coli Age10 Temp27	3.38476	1.25234	384.521	1	3.29541	1
Time20 Naïve Age1 Temp27 / Time0 M_luteus Age10 Temp27	10.6971	4.00064	385.922	1	6.33694	3.68126e-05
Time20 Naïve Age1 Temp27 / Time5 M_luteus Age10 Temp27	7.15587	2.67625	385.922	1	5.26194	0.0132469
Time20 Naïve Age1 Temp27 / Time10 M_luteus Age10 Temp27	6.22314	2.32741	385.922	1	4.88852	0.0805908
Time20 Naïve Age1 Temp27 / Time15 M_luteus Age10 Temp27	5.44366	2.03589	385.922	1	4.5307	0.35711
Time20 Naïve Age1 Temp27 / Time20 M_luteus Age10 Temp27	4.61575	1.73276	391.884	1	4.07423	0.95698
Time20 Naïve Age1 Temp27 / Time25 M_luteus Age10 Temp27	4.10911	1.53678	385.922	1	3.77869	0.999966
Time20 Naïve Age1 Temp27 / Time30 M_luteus Age10 Temp27	3.50484	1.31079	385.922	1	3.35339	1
Time20 Naïve Age1 Temp27 / Time0 Naïve Age15 Temp27	5.79985	1.54968	403.194	1	6.5789	8.29906e-06
Time20 Naïve Age1 Temp27 / Time5 Naïve Age15 Temp27	3.01358	0.805207	403.194	1	4.1286	0.91773
Time20 Naïve Age1 Temp27 / Time10 Naïve Age15 Temp27	2.50998	0.670648	403.194	1	3.44424	1
Time20 Naïve Age1 Temp27 / Time15 Naïve Age15 Temp27	2.12923	0.568915	403.194	1	2.82853	1
Time20 Naïve Age1 Temp27 / Time20 Naïve Age15 Temp27	1.82185	0.482551	389.116	1	2.2647	1
Time20 Naïve Age1 Temp27 / Time25 Naïve Age15 Temp27	1.5692	0.419277	403.194	1	1.68629	1
Time20 Naïve Age1 Temp27 / Time30 Naïve Age15 Temp27	1.43823	0.384285	403.194	1	1.36013	1
Time20 Naïve Age1 Temp27 / Time0 LB Age15 Temp27	7.68239	2.76402	385.3	1	5.66705	0.00160248
Time20 Naïve Age1 Temp27 / Time5 LB Age15 Temp27	3.14599	1.13189	385.3	1	3.18558	1
Time20 Naïve Age1 Temp27 / Time10 LB Age15 Temp27	2.4355	0.876259	385.3	1	2.47411	1
Time20 Naïve Age1 Temp27 / Time15 LB Age15 Temp27	1.98654	0.71473	385.3	1	1.90778	1
Time20 Naïve Age1 Temp27 / Time20 LB Age15 Temp27	1.64566	0.594199	390.938	1	1.37963	1
Time20 Naïve Age1 Temp27 / Time25 LB Age15 Temp27	1.40002	0.503709	385.3	1	0.935242	1
Time20 Naïve Age1 Temp27 / Time30 LB Age15 Temp27	1.28429	0.462071	385.3	1	0.695433	1
Time20 Naïve Age1 Temp27 / Time0 E_coli Age15 Temp27	8.8521	3.08814	385.709	1	6.25081	6.09315e-05
Time20 Naïve Age1 Temp27 / Time5 E_coli Age15 Temp27	6.58884	2.29858	385.709	1	5.4044	0.00640225
Time20 Naïve Age1 Temp27 / Time10 E_coli Age15 Temp27	5.70243	1.98935	385.709	1	4.99024	0.050159
Time20 Naïve Age1 Temp27 / Time15 E_coli Age15 Temp27	4.80392	1.67589	385.709	1	4.49875	0.399421
Time20 Naïve Age1 Temp27 / Time20 E_coli Age15 Temp27	4.18601	1.46643	392.316	1	4.08703	0.949392
Time20 Naïve Age1 Temp27 / Time25 E_coli Age15 Temp27	3.64136	1.27032	385.709	1	3.70452	0.999999
Time20 Naïve Age1 Temp27 / Time30 E_coli Age15 Temp27	3.40914	1.18931	385.709	1	3.51562	1
Time20 Naïve Age1 Temp27 / Time0 M_luteus Age15 Temp27	7.27506	2.6618	385.381	1	5.42377	0.00579408
Time20 Naïve Age1 Temp27 / Time5 M_luteus Age15 Temp27	4.51699	1.65268	385.381	1	4.12114	0.925662
Time20 Naïve Age1 Temp27 / Time10 M_luteus Age15 Temp27	3.77607	1.38159	385.381	1	3.63147	1
Time20 Naïve Age1 Temp27 / Time15 M_luteus Age15 Temp27	3.10084	1.13454	385.381	1	3.09301	1
Time20 Naïve Age1 Temp27 / Time20 M_luteus Age15 Temp27	2.59319	0.952573	391.674	1	2.59405	1
Time20 Naïve Age1 Temp27 / Time25 M_luteus Age15 Temp27	2.20469	0.806652	385.381	1	2.16077	1
Time20 Naïve Age1 Temp27 / Time30 M_luteus Age15 Temp27	1.95946	0.716929	385.381	1	1.83849	1
Time20 Naïve Age1 Temp27 / Time0 Naïve Age1 Temp30	5.13186	1.33031	408.524	1	6.30905	4.11364e-05
Time20 Naïve Age1 Temp27 / Time5 Naïve Age1 Temp30	2.96619	0.768914	408.524	1	4.19433	0.848984
Time20 Naïve Age1 Temp27 / Time10 Naïve Age1 Temp30	2.32127	0.601733	408.524	1	3.24857	1
Time20 Naïve Age1 Temp27 / Time15 Naïve Age1 Temp30	1.91482	0.496371	408.524	1	2.50601	1
Time20 Naïve Age1 Temp27 / Time20 Naïve Age1 Temp30	1.63554	0.423974	408.524	1	1.89785	1
Time20 Naïve Age1 Temp27 / Time25 Naïve Age1 Temp30	1.41622	0.367122	408.524	1	1.34244	1
Time20 Naïve Age1 Temp27 / Time30 Naïve Age1 Temp30	1.22972	0.318775	408.524	1	0.797706	1
Time20 Naïve Age1 Temp27 / Time0 LB Age1 Temp30	4.91408	1.67682	388.549	1	4.66582	0.212133
Time20 Naïve Age1 Temp27 / Time5 LB Age1 Temp30	3.50707	1.19671	388.549	1	3.67726	1
Time20 Naïve Age1 Temp27 / Time10 LB Age1 Temp30	2.81851	0.961751	388.549	1	3.03671	1
Time20 Naïve Age1 Temp27 / Time15 LB Age1 Temp30	2.40967	0.822244	388.549	1	2.57743	1
Time20 Naïve Age1 Temp27 / Time20 LB Age1 Temp30	2.04606	0.698172	388.549	1	2.09807	1
Time20 Naïve Age1 Temp27 / Time25 LB Age1 Temp30	1.77348	0.605159	388.549	1	1.67907	1
Time20 Naïve Age1 Temp27 / Time30 LB Age1 Temp30	1.57563	0.537649	388.549	1	1.33242	1
Time20 Naïve Age1 Temp27 / Time0 E_coli Age1 Temp30	7.04466	2.47966	388.459	1	5.54637	0.00303543
Time20 Naïve Age1 Temp27 / Time5 E_coli Age1 Temp30	5.40267	1.90169	388.459	1	4.79243	0.123871
Time20 Naïve Age1 Temp27 / Time10 E_coli Age1 Temp30	4.55445	1.60312	388.459	1	4.30722	0.692695
Time20 Naïve Age1 Temp27 / Time15 E_coli Age1 Temp30	3.92787	1.38258	388.459	1	3.88674	0.998797
Time20 Naïve Age1 Temp27 / Time20 E_coli Age1 Temp30	3.46546	1.21981	388.459	1	3.5309	1
Time20 Naïve Age1 Temp27 / Time25 E_coli Age1 Temp30	3.0822	1.08491	388.459	1	3.19793	1
Time20 Naïve Age1 Temp27 / Time30 E_coli Age1 Temp30	2.72299	0.958467	388.459	1	2.8459	1
Time20 Naïve Age1 Temp27 / Time0 M_luteus Age1 Temp30	6.24504	2.50783	384.625	1	4.56156	0.31941
Time20 Naïve Age1 Temp27 / Time5 M_luteus Age1 Temp30	4.64476	1.8652	384.625	1	3.82433	0.999817
Time20 Naïve Age1 Temp27 / Time10 M_luteus Age1 Temp30	3.61654	1.4523	384.625	1	3.20123	1
Time20 Naïve Age1 Temp27 / Time15 M_luteus Age1 Temp30	3.08086	1.23718	384.625	1	2.80202	1
Time20 Naïve Age1 Temp27 / Time20 M_luteus Age1 Temp30	2.54288	1.02115	384.625	1	2.32412	1
Time20 Naïve Age1 Temp27 / Time25 M_luteus Age1 Temp30	2.16534	0.869537	384.625	1	1.92389	1
Time20 Naïve Age1 Temp27 / Time30 M_luteus Age1 Temp30	1.90292	0.764158	384.625	1	1.60219	1
Time20 Naïve Age1 Temp27 / Time0 Naïve Age5 Temp30	7.08407	2.06843	394.129	1	6.70536	3.9305e-06
Time20 Naïve Age1 Temp27 / Time5 Naïve Age5 Temp30	4.46957	1.30504	394.129	1	5.12802	0.0255607
Time20 Naïve Age1 Temp27 / Time10 Naïve Age5 Temp30	3.72763	1.0884	394.129	1	4.50633	0.387357
Time20 Naïve Age1 Temp27 / Time15 Naïve Age5 Temp30	3.19072	0.931635	394.129	1	3.97368	0.991233
Time20 Naïve Age1 Temp27 / Time20 Naïve Age5 Temp30	2.74436	0.801306	394.129	1	3.45756	1
Time20 Naïve Age1 Temp27 / Time25 Naïve Age5 Temp30	2.43929	0.712231	394.129	1	3.05397	1
Time20 Naïve Age1 Temp27 / Time30 Naïve Age5 Temp30	2.1638	0.631793	394.129	1	2.64353	1
Time20 Naïve Age1 Temp27 / Time0 LB Age5 Temp30	7.46572	2.42594	394.073	1	6.18666	8.67003e-05
Time20 Naïve Age1 Temp27 / Time5 LB Age5 Temp30	5.8161	1.88991	394.073	1	5.41825	0.00589161
Time20 Naïve Age1 Temp27 / Time10 LB Age5 Temp30	4.98136	1.61867	394.073	1	4.94147	0.0625938
Time20 Naïve Age1 Temp27 / Time15 LB Age5 Temp30	4.41916	1.43598	394.073	1	4.57293	0.304389
Time20 Naïve Age1 Temp27 / Time20 LB Age5 Temp30	3.77852	1.22781	394.073	1	4.09095	0.946773
Time20 Naïve Age1 Temp27 / Time25 LB Age5 Temp30	3.36186	1.09242	394.073	1	3.73139	0.999995
Time20 Naïve Age1 Temp27 / Time30 LB Age5 Temp30	3.05132	0.99151	394.073	1	3.43312	1
Time20 Naïve Age1 Temp27 / Time0 E_coli Age5 Temp30	13.5855	4.56019	393.954	1	7.77263	3.80524e-09
Time20 Naïve Age1 Temp27 / Time5 E_coli Age5 Temp30	11.3732	3.81759	393.954	1	7.2431	1.30778e-07
Time20 Naïve Age1 Temp27 / Time10 E_coli Age5 Temp30	10.2176	3.42971	393.954	1	6.92391	1.00964e-06
Time20 Naïve Age1 Temp27 / Time15 E_coli Age5 Temp30	9.14379	3.06925	393.954	1	6.5931	7.80609e-06
Time20 Naïve Age1 Temp27 / Time20 E_coli Age5 Temp30	8.12362	2.72682	393.954	1	6.24067	6.3409e-05
Time20 Naïve Age1 Temp27 / Time25 E_coli Age5 Temp30	7.41652	2.48947	393.954	1	5.96937	0.000299186
Time20 Naïve Age1 Temp27 / Time30 E_coli Age5 Temp30	6.69368	2.24684	393.954	1	5.66387	0.00160749
Time20 Naïve Age1 Temp27 / Time0 M_luteus Age5 Temp30	7.79748	2.82159	391.618	1	5.67569	0.00151392
Time20 Naïve Age1 Temp27 / Time5 M_luteus Age5 Temp30	6.33055	2.29077	391.618	1	5.09973	0.0294373
Time20 Naïve Age1 Temp27 / Time10 M_luteus Age5 Temp30	5.25306	1.90087	391.618	1	4.58413	0.29221
Time20 Naïve Age1 Temp27 / Time15 M_luteus Age5 Temp30	4.64348	1.68029	391.618	1	4.24326	0.787615
Time20 Naïve Age1 Temp27 / Time20 M_luteus Age5 Temp30	3.85938	1.39655	391.618	1	3.73213	0.999995
Time20 Naïve Age1 Temp27 / Time25 M_luteus Age5 Temp30	3.37341	1.2207	391.618	1	3.36021	1
Time20 Naïve Age1 Temp27 / Time30 M_luteus Age5 Temp30	3.02861	1.09593	391.618	1	3.06225	1
Time20 Naïve Age1 Temp27 / Time0 Naïve Age10 Temp30	8.501	2.40137	394.596	1	7.57639	1.43712e-08
Time20 Naïve Age1 Temp27 / Time5 Naïve Age10 Temp30	5.94485	1.6793	394.596	1	6.31026	4.21607e-05
Time20 Naïve Age1 Temp27 / Time10 Naïve Age10 Temp30	5.03779	1.42308	394.596	1	5.72418	0.00115873
Time20 Naïve Age1 Temp27 / Time15 Naïve Age10 Temp30	4.32231	1.22097	394.596	1	5.18192	0.0195726
Time20 Naïve Age1 Temp27 / Time20 Naïve Age10 Temp30	3.70122	1.04552	394.596	1	4.63276	0.24137
Time20 Naïve Age1 Temp27 / Time25 Naïve Age10 Temp30	3.29524	0.930841	394.596	1	4.22145	0.816799
Time20 Naïve Age1 Temp27 / Time30 Naïve Age10 Temp30	2.88504	0.814967	394.596	1	3.75084	0.999989
Time20 Naïve Age1 Temp27 / Time0 LB Age10 Temp30	10.8576	3.52861	393.126	1	7.33828	7.04187e-08
Time20 Naïve Age1 Temp27 / Time5 LB Age10 Temp30	9.37524	3.04686	393.126	1	6.88659	1.27985e-06
Time20 Naïve Age1 Temp27 / Time10 LB Age10 Temp30	8.1589	2.65156	393.126	1	6.459	1.75393e-05
Time20 Naïve Age1 Temp27 / Time15 LB Age10 Temp30	7.25509	2.35783	393.126	1	6.09774	0.000144805
Time20 Naïve Age1 Temp27 / Time20 LB Age10 Temp30	6.17591	2.00711	393.126	1	5.60219	0.00224041
Time20 Naïve Age1 Temp27 / Time25 LB Age10 Temp30	5.504	1.78874	393.126	1	5.24778	0.0141022
Time20 Naïve Age1 Temp27 / Time30 LB Age10 Temp30	4.93058	1.60239	393.126	1	4.90925	0.0727746
Time20 Naïve Age1 Temp27 / Time0 E_coli Age10 Temp30	13.9321	4.62088	392.874	1	7.94216	1.18718e-09
Time20 Naïve Age1 Temp27 / Time5 E_coli Age10 Temp30	12.9274	4.28765	392.874	1	7.71649	5.611e-09
Time20 Naïve Age1 Temp27 / Time10 E_coli Age10 Temp30	11.8008	3.914	392.874	1	7.44158	3.56405e-08
Time20 Naïve Age1 Temp27 / Time15 E_coli Age10 Temp30	10.5854	3.51088	392.874	1	7.11387	3.02813e-07
Time20 Naïve Age1 Temp27 / Time20 E_coli Age10 Temp30	9.36281	3.10539	392.874	1	6.74384	3.11272e-06
Time20 Naïve Age1 Temp27 / Time25 E_coli Age10 Temp30	8.56202	2.83978	392.874	1	6.47427	1.60199e-05
Time20 Naïve Age1 Temp27 / Time30 E_coli Age10 Temp30	7.62697	2.52966	392.874	1	6.1256	0.000123534
Time20 Naïve Age1 Temp27 / Time0 M_luteus Age10 Temp30	14.304	4.99366	392.653	1	7.62094	1.07409e-08
Time20 Naïve Age1 Temp27 / Time5 M_luteus Age10 Temp30	12.8716	4.49359	392.653	1	7.3187	8.02286e-08
Time20 Naïve Age1 Temp27 / Time10 M_luteus Age10 Temp30	10.8527	3.78876	392.653	1	6.82999	1.82579e-06
Time20 Naïve Age1 Temp27 / Time15 M_luteus Age10 Temp30	9.61586	3.35698	392.653	1	6.4834	1.51762e-05
Time20 Naïve Age1 Temp27 / Time20 M_luteus Age10 Temp30	7.95679	2.77779	392.653	1	5.94091	0.000351811
Time20 Naïve Age1 Temp27 / Time25 M_luteus Age10 Temp30	6.9664	2.43203	392.653	1	5.56015	0.00280405
Time20 Naïve Age1 Temp27 / Time30 M_luteus Age10 Temp30	6.17297	2.15504	392.653	1	5.21379	0.0167341
Time20 Naïve Age1 Temp27 / Time0 Naïve Age15 Temp30	12.5276	3.91685	393.873	1	8.08534	4.37383e-10
Time20 Naïve Age1 Temp27 / Time5 Naïve Age15 Temp30	9.32495	2.91551	393.873	1	7.14104	2.53332e-07
Time20 Naïve Age1 Temp27 / Time10 Naïve Age15 Temp30	7.94684	2.48463	393.873	1	6.62955	6.25544e-06
Time20 Naïve Age1 Temp27 / Time15 Naïve Age15 Temp30	6.87693	2.15012	393.873	1	6.16706	9.71283e-05
Time20 Naïve Age1 Temp27 / Time20 Naïve Age15 Temp30	5.88523	1.84006	393.873	1	5.66898	0.00156396
Time20 Naïve Age1 Temp27 / Time25 Naïve Age15 Temp30	5.12176	1.60135	393.873	1	5.22457	0.0158319
Time20 Naïve Age1 Temp27 / Time30 Naïve Age15 Temp30	4.60865	1.44093	393.873	1	4.88694	0.0805958
Time20 Naïve Age1 Temp27 / Time0 LB Age15 Temp30	12.3143	4.44554	390.191	1	6.95489	8.41101e-07
Time20 Naïve Age1 Temp27 / Time5 LB Age15 Temp30	11.3179	4.08583	390.191	1	6.72116	3.60864e-06
Time20 Naïve Age1 Temp27 / Time10 LB Age15 Temp30	9.90517	3.57583	390.191	1	6.35185	3.33661e-05
Time20 Naïve Age1 Temp27 / Time15 LB Age15 Temp30	8.88378	3.2071	390.191	1	6.05038	0.000190776
Time20 Naïve Age1 Temp27 / Time20 LB Age15 Temp30	7.5578	2.72842	390.191	1	5.60262	0.00224549
Time20 Naïve Age1 Temp27 / Time25 LB Age15 Temp30	6.58396	2.37685	390.191	1	5.2205	0.0162281
Time20 Naïve Age1 Temp27 / Time30 LB Age15 Temp30	6.06173	2.18832	390.191	1	4.99159	0.0496161
Time20 Naïve Age1 Temp27 / Time0 E_coli Age15 Temp30	21.1737	8.00986	389.058	1	8.06982	4.99867e-10
Time20 Naïve Age1 Temp27 / Time5 E_coli Age15 Temp30	20.9121	7.91091	389.058	1	8.03696	6.24834e-10
Time20 Naïve Age1 Temp27 / Time10 E_coli Age15 Temp30	19.1976	7.26232	389.058	1	7.81083	3.00545e-09
Time20 Naïve Age1 Temp27 / Time15 E_coli Age15 Temp30	17.3687	6.57045	389.058	1	7.54617	1.80577e-08
Time20 Naïve Age1 Temp27 / Time20 E_coli Age15 Temp30	15.3535	5.80811	389.058	1	7.22016	1.5474e-07
Time20 Naïve Age1 Temp27 / Time25 E_coli Age15 Temp30	13.7243	5.19181	389.058	1	6.92364	1.02806e-06
Time20 Naïve Age1 Temp27 / Time30 E_coli Age15 Temp30	12.5648	4.75319	389.058	1	6.69031	4.37616e-06
Time20 Naïve Age1 Temp27 / Time0 M_luteus Age15 Temp30	12.0667	4.48071	391.475	1	6.70689	3.92443e-06
Time20 Naïve Age1 Temp27 / Time5 M_luteus Age15 Temp30	11.5577	4.29169	391.475	1	6.59082	7.96955e-06
Time20 Naïve Age1 Temp27 / Time10 M_luteus Age15 Temp30	9.79993	3.63899	391.475	1	6.14653	0.000109879
Time20 Naïve Age1 Temp27 / Time15 M_luteus Age15 Temp30	8.75789	3.25205	391.475	1	5.84378	0.000605021
Time20 Naïve Age1 Temp27 / Time20 M_luteus Age15 Temp30	7.24252	2.68935	391.475	1	5.33214	0.00921112
Time20 Naïve Age1 Temp27 / Time25 M_luteus Age15 Temp30	6.19831	2.3016	391.475	1	4.91285	0.0716792
Time20 Naïve Age1 Temp27 / Time30 M_luteus Age15 Temp30	5.64482	2.09608	391.475	1	4.66095	0.215946
Time20 Naïve Age1 Temp27 / Time0 Naïve Age1 Temp32	6.59959	1.84199	408.49	1	6.76087	2.67613e-06
Time20 Naïve Age1 Temp27 / Time5 Naïve Age1 Temp32	6.22808	1.7383	408.49	1	6.55328	9.56312e-06
Time20 Naïve Age1 Temp27 / Time10 Naïve Age1 Temp32	6.10708	1.70453	408.49	1	6.48298	1.46177e-05
Time20 Naïve Age1 Temp27 / Time15 Naïve Age1 Temp32	5.45472	1.52245	408.49	1	6.07824	0.000156967
Time20 Naïve Age1 Temp27 / Time20 Naïve Age1 Temp32	4.88526	1.36351	408.49	1	5.6832	0.00141598
Time20 Naïve Age1 Temp27 / Time25 Naïve Age1 Temp32	4.44425	1.24042	408.49	1	5.34422	0.00847809
Time20 Naïve Age1 Temp27 / Time30 Naïve Age1 Temp32	3.99501	1.11504	408.49	1	4.96241	0.0559944
Time20 Naïve Age1 Temp27 / Time0 LB Age1 Temp32	6.68022	2.65521	387.181	1	4.77805	0.132076
Time20 Naïve Age1 Temp27 / Time5 LB Age1 Temp32	6.37803	2.5351	387.181	1	4.66159	0.216031
Time20 Naïve Age1 Temp27 / Time10 LB Age1 Temp32	6.98298	2.77555	387.181	1	4.88957	0.0801119
Time20 Naïve Age1 Temp27 / Time15 LB Age1 Temp32	6.58495	2.61735	387.181	1	4.74191	0.154437
Time20 Naïve Age1 Temp27 / Time20 LB Age1 Temp32	6.11214	2.42941	387.181	1	4.55445	0.327392
Time20 Naïve Age1 Temp27 / Time25 LB Age1 Temp32	5.95227	2.36587	387.181	1	4.48777	0.414273
Time20 Naïve Age1 Temp27 / Time30 LB Age1 Temp32	5.5242	2.19572	387.181	1	4.3	0.704222
Time20 Naïve Age1 Temp27 / Time0 E_coli Age1 Temp32	9.38882	3.58761	389.326	1	5.86084	0.00055272
Time20 Naïve Age1 Temp27 / Time5 E_coli Age1 Temp32	10.8972	4.16398	389.326	1	6.25073	6.04416e-05
Time20 Naïve Age1 Temp27 / Time10 E_coli Age1 Temp32	10.6406	4.06595	389.326	1	6.18838	8.67516e-05
Time20 Naïve Age1 Temp27 / Time15 E_coli Age1 Temp32	9.86385	3.76913	389.326	1	5.99001	0.000268818
Time20 Naïve Age1 Temp27 / Time20 E_coli Age1 Temp32	9.01056	3.44308	389.326	1	5.75323	0.000998088
Time20 Naïve Age1 Temp27 / Time25 E_coli Age1 Temp32	8.5994	3.28597	389.326	1	5.631	0.00193202
Time20 Naïve Age1 Temp27 / Time30 E_coli Age1 Temp32	7.7301	2.95379	389.326	1	5.3521	0.00833937
Time20 Naïve Age1 Temp27 / Time0 M_luteus Age1 Temp32	7.94687	2.95742	389.221	1	5.56976	0.00267844
Time20 Naïve Age1 Temp27 / Time5 M_luteus Age1 Temp32	7.75929	2.88761	389.221	1	5.50558	0.00375945
Time20 Naïve Age1 Temp27 / Time10 M_luteus Age1 Temp32	7.62833	2.83887	389.221	1	5.45984	0.0047771
Time20 Naïve Age1 Temp27 / Time15 M_luteus Age1 Temp32	6.79459	2.5286	389.221	1	5.14883	0.0231975
Time20 Naïve Age1 Temp27 / Time20 M_luteus Age1 Temp32	5.88935	2.19171	389.221	1	4.76462	0.139803
Time20 Naïve Age1 Temp27 / Time25 M_luteus Age1 Temp32	5.41834	2.01643	389.221	1	4.54064	0.343913
Time20 Naïve Age1 Temp27 / Time30 M_luteus Age1 Temp32	4.95089	1.84247	389.221	1	4.2982	0.706581
Time20 Naïve Age1 Temp27 / Time0 Naïve Age5 Temp32	7.49593	2.18088	394.873	1	6.92358	1.00862e-06
Time20 Naïve Age1 Temp27 / Time5 Naïve Age5 Temp32	6.85019	1.99301	394.873	1	6.61396	6.85921e-06
Time20 Naïve Age1 Temp27 / Time10 Naïve Age5 Temp32	6.21915	1.80941	394.873	1	6.28178	4.97825e-05
Time20 Naïve Age1 Temp27 / Time15 Naïve Age5 Temp32	5.78822	1.68403	394.873	1	6.03497	0.000206235
Time20 Naïve Age1 Temp27 / Time20 Naïve Age5 Temp32	5.40438	1.57236	394.873	1	5.79913	0.000769025
Time20 Naïve Age1 Temp27 / Time25 Naïve Age5 Temp32	4.89377	1.4238	394.873	1	5.45801	0.00478496
Time20 Naïve Age1 Temp27 / Time30 Naïve Age5 Temp32	4.61889	1.34383	394.873	1	5.25932	0.0132777
Time20 Naïve Age1 Temp27 / Time0 LB Age5 Temp32	8.35065	2.77543	395.694	1	6.38563	2.69617e-05
Time20 Naïve Age1 Temp27 / Time5 LB Age5 Temp32	7.7207	2.56607	395.694	1	6.14964	0.000106954
Time20 Naïve Age1 Temp27 / Time10 LB Age5 Temp32	7.82635	2.60118	395.694	1	6.19054	8.4479e-05
Time20 Naïve Age1 Temp27 / Time15 LB Age5 Temp32	7.69035	2.55598	395.694	1	6.13779	0.000114495
Time20 Naïve Age1 Temp27 / Time20 LB Age5 Temp32	7.4417	2.47334	395.694	1	6.0389	0.000201356
Time20 Naïve Age1 Temp27 / Time25 LB Age5 Temp32	7.21355	2.39751	395.694	1	5.94522	0.000341465
Time20 Naïve Age1 Temp27 / Time30 LB Age5 Temp32	7.02927	2.33626	395.694	1	5.86736	0.000527009
Time20 Naïve Age1 Temp27 / Time0 E_coli Age5 Temp32	14.898	5.08619	395.591	1	7.91216	1.44337e-09
Time20 Naïve Age1 Temp27 / Time5 E_coli Age5 Temp32	16.7444	5.71657	395.591	1	8.2544	1.31215e-10
Time20 Naïve Age1 Temp27 / Time10 E_coli Age5 Temp32	15.1381	5.16818	395.591	1	7.959	1.04347e-09
Time20 Naïve Age1 Temp27 / Time15 E_coli Age5 Temp32	14.6227	4.99221	395.591	1	7.85753	2.10569e-09
Time20 Naïve Age1 Temp27 / Time20 E_coli Age5 Temp32	13.9257	4.75426	395.591	1	7.71448	5.61725e-09
Time20 Naïve Age1 Temp27 / Time25 E_coli Age5 Temp32	13.2288	4.51634	395.591	1	7.5641	1.55396e-08
Time20 Naïve Age1 Temp27 / Time30 E_coli Age5 Temp32	12.4857	4.26264	395.591	1	7.39476	4.80372e-08
Time20 Naïve Age1 Temp27 / Time0 M_luteus Age5 Temp32	8.16424	2.82403	393.642	1	6.07039	0.000169069
Time20 Naïve Age1 Temp27 / Time5 M_luteus Age5 Temp32	7.71937	2.67015	393.642	1	5.90841	0.000421059
Time20 Naïve Age1 Temp27 / Time10 M_luteus Age5 Temp32	7.02648	2.43048	393.642	1	5.63652	0.00186299
Time20 Naïve Age1 Temp27 / Time15 M_luteus Age5 Temp32	6.52149	2.2558	393.642	1	5.4209	0.00581452
Time20 Naïve Age1 Temp27 / Time20 M_luteus Age5 Temp32	5.893	2.0384	393.642	1	5.12793	0.0255847
Time20 Naïve Age1 Temp27 / Time25 M_luteus Age5 Temp32	5.39663	1.86671	393.642	1	4.87355	0.0857072
Time20 Naïve Age1 Temp27 / Time30 M_luteus Age5 Temp32	5.17743	1.79089	393.642	1	4.75368	0.146082
Time20 Naïve Age1 Temp27 / Time0 Naïve Age10 Temp32	6.3693	1.79363	396.317	1	6.57475	8.66853e-06
Time20 Naïve Age1 Temp27 / Time5 Naïve Age10 Temp32	5.47365	1.54141	396.317	1	6.03661	0.000203742
Time20 Naïve Age1 Temp27 / Time10 Naïve Age10 Temp32	4.98599	1.40408	396.317	1	5.70524	0.00128056
Time20 Naïve Age1 Temp27 / Time15 Naïve Age10 Temp32	4.61681	1.30012	396.317	1	5.43207	0.00546698
Time20 Naïve Age1 Temp27 / Time20 Naïve Age10 Temp32	4.20491	1.18413	396.317	1	5.10021	0.0292217
Time20 Naïve Age1 Temp27 / Time25 Naïve Age10 Temp32	3.67834	1.03584	396.317	1	4.62512	0.248516
Time20 Naïve Age1 Temp27 / Time30 Naïve Age10 Temp32	3.35629	0.945153	396.317	1	4.29976	0.702693
Time20 Naïve Age1 Temp27 / Time0 LB Age10 Temp32	8.59928	2.9536	394.108	1	6.26452	5.51605e-05
Time20 Naïve Age1 Temp27 / Time5 LB Age10 Temp32	7.47665	2.56801	394.108	1	5.85723	0.000558996
Time20 Naïve Age1 Temp27 / Time10 LB Age10 Temp32	7.60423	2.61183	394.108	1	5.90649	0.000425203
Time20 Naïve Age1 Temp27 / Time15 LB Age10 Temp32	7.43394	2.55334	394.108	1	5.84055	0.000612998
Time20 Naïve Age1 Temp27 / Time20 LB Age10 Temp32	7.01711	2.41017	394.108	1	5.67255	0.00153362
Time20 Naïve Age1 Temp27 / Time25 LB Age10 Temp32	6.57103	2.25695	394.108	1	5.48132	0.00424012
Time20 Naïve Age1 Temp27 / Time30 LB Age10 Temp32	6.19025	2.12617	394.108	1	5.30752	0.0104088
Time20 Naïve Age1 Temp27 / Time0 E_coli Age10 Temp32	10.818	3.91006	391.791	1	6.5881	8.09478e-06
Time20 Naïve Age1 Temp27 / Time5 E_coli Age10 Temp32	11.434	4.13271	391.791	1	6.74132	3.17187e-06
Time20 Naïve Age1 Temp27 / Time10 E_coli Age10 Temp32	10.3716	3.74872	391.791	1	6.47151	1.63321e-05
Time20 Naïve Age1 Temp27 / Time15 E_coli Age10 Temp32	9.96728	3.60258	391.791	1	6.3615	3.13951e-05
Time20 Naïve Age1 Temp27 / Time20 E_coli Age10 Temp32	9.25936	3.34671	391.791	1	6.15767	0.000102989
Time20 Naïve Age1 Temp27 / Time25 E_coli Age10 Temp32	8.49733	3.07128	391.791	1	5.92006	0.000395939
Time20 Naïve Age1 Temp27 / Time30 E_coli Age10 Temp32	7.75333	2.80237	391.791	1	5.66655	0.00158991
Time20 Naïve Age1 Temp27 / Time0 M_luteus Age10 Temp32	10.6047	3.67973	393.344	1	6.80507	2.12734e-06
Time20 Naïve Age1 Temp27 / Time5 M_luteus Age10 Temp32	9.42916	3.27183	393.344	1	6.46648	1.67636e-05
Time20 Naïve Age1 Temp27 / Time10 M_luteus Age10 Temp32	8.61142	2.98808	393.344	1	6.20503	7.80845e-05
Time20 Naïve Age1 Temp27 / Time15 M_luteus Age10 Temp32	7.95171	2.75917	393.344	1	5.97534	0.000289648
Time20 Naïve Age1 Temp27 / Time20 M_luteus Age10 Temp32	7.00912	2.4321	393.344	1	5.61171	0.00212866
Time20 Naïve Age1 Temp27 / Time25 M_luteus Age10 Temp32	6.2008	2.15162	393.344	1	5.25858	0.0133517
Time20 Naïve Age1 Temp27 / Time30 M_luteus Age10 Temp32	5.75113	1.99559	393.344	1	5.04162	0.0389416
Time20 Naïve Age1 Temp27 / Time0 Naïve Age15 Temp32	12.7416	3.82935	397.016	1	8.46769	2.49933e-11
Time20 Naïve Age1 Temp27 / Time5 Naïve Age15 Temp32	12.6263	3.79471	397.016	1	8.43745	3.749e-11
Time20 Naïve Age1 Temp27 / Time10 Naïve Age15 Temp32	11.7214	3.52275	397.016	1	8.19001	2.06195e-10
Time20 Naïve Age1 Temp27 / Time15 Naïve Age15 Temp32	10.8162	3.2507	397.016	1	7.92259	1.3309e-09
Time20 Naïve Age1 Temp27 / Time20 Naïve Age15 Temp32	9.97613	2.99822	397.016	1	7.65356	8.4415e-09
Time20 Naïve Age1 Temp27 / Time25 Naïve Age15 Temp32	9.4517	2.84061	397.016	1	7.47388	2.82425e-08
Time20 Naïve Age1 Temp27 / Time30 Naïve Age15 Temp32	8.68863	2.61127	397.016	1	7.19379	1.78065e-07
Time20 Naïve Age1 Temp27 / Time0 LB Age15 Temp32	13.2395	5.09436	390.376	1	6.71336	3.78381e-06
Time20 Naïve Age1 Temp27 / Time5 LB Age15 Temp32	13.2735	5.10743	390.376	1	6.72002	3.63202e-06
Time20 Naïve Age1 Temp27 / Time10 LB Age15 Temp32	13.7582	5.29395	390.376	1	6.81324	2.04105e-06
Time20 Naïve Age1 Temp27 / Time15 LB Age15 Temp32	13.4038	5.1576	390.376	1	6.74543	3.10591e-06
Time20 Naïve Age1 Temp27 / Time20 LB Age15 Temp32	12.8127	4.93014	390.376	1	6.62821	6.37005e-06
Time20 Naïve Age1 Temp27 / Time25 LB Age15 Temp32	12.9947	5.00019	390.376	1	6.66487	5.09343e-06
Time20 Naïve Age1 Temp27 / Time30 LB Age15 Temp32	12.3332	4.74564	390.376	1	6.52908	1.16064e-05
Time20 Naïve Age1 Temp27 / Time0 E_coli Age15 Temp32	22.3183	8.56617	391.344	1	8.09081	4.24887e-10
Time20 Naïve Age1 Temp27 / Time5 E_coli Age15 Temp32	27.2007	10.4401	391.344	1	8.60625	1.24967e-11
Time20 Naïve Age1 Temp27 / Time10 E_coli Age15 Temp32	25.1453	9.65123	391.344	1	8.40154	4.37383e-11
Time20 Naïve Age1 Temp27 / Time15 E_coli Age15 Temp32	24.082	9.24312	391.344	1	8.28897	1.06222e-10
Time20 Naïve Age1 Temp27 / Time20 E_coli Age15 Temp32	22.6552	8.6955	391.344	1	8.12985	3.24913e-10
Time20 Naïve Age1 Temp27 / Time25 E_coli Age15 Temp32	22.5176	8.64267	391.344	1	8.11397	3.62403e-10
Time20 Naïve Age1 Temp27 / Time30 E_coli Age15 Temp32	20.6995	7.94488	391.344	1	7.89464	1.66831e-09
Time20 Naïve Age1 Temp27 / Time0 M_luteus Age15 Temp32	12.1441	4.95485	387.394	1	6.11962	0.000129355
Time20 Naïve Age1 Temp27 / Time5 M_luteus Age15 Temp32	12.4511	5.08011	387.394	1	6.18081	9.10243e-05
Time20 Naïve Age1 Temp27 / Time10 M_luteus Age15 Temp32	11.5888	4.72828	387.394	1	6.0049	0.000248154
Time20 Naïve Age1 Temp27 / Time15 M_luteus Age15 Temp32	10.6642	4.35105	387.394	1	5.80112	0.000770752
Time20 Naïve Age1 Temp27 / Time20 M_luteus Age15 Temp32	9.51923	3.8839	387.394	1	5.52275	0.00344393
Time20 Naïve Age1 Temp27 / Time25 M_luteus Age15 Temp32	9.12091	3.72139	387.394	1	5.41798	0.00595378
Time20 Naïve Age1 Temp27 / Time30 M_luteus Age15 Temp32	8.5227	3.47731	387.394	1	5.25172	0.0139216
Time25 Naïve Age1 Temp27 / Time30 Naïve Age1 Temp27	0.903991	0.065376	2036.94	1	-1.3957	1
Time25 Naïve Age1 Temp27 / Time0 LB Age1 Temp27	5.84433	1.83482	402.054	1	5.62344	0.00197296
Time25 Naïve Age1 Temp27 / Time5 LB Age1 Temp27	1.8109	0.568529	402.054	1	1.89147	1
Time25 Naïve Age1 Temp27 / Time10 LB Age1 Temp27	1.39009	0.436418	402.054	1	1.04912	1
Time25 Naïve Age1 Temp27 / Time15 LB Age1 Temp27	1.16242	0.364941	402.054	1	0.479394	1
Time25 Naïve Age1 Temp27 / Time20 LB Age1 Temp27	0.980893	0.30795	402.054	1	-0.0614482	1
Time25 Naïve Age1 Temp27 / Time25 LB Age1 Temp27	0.869129	0.268581	376.943	1	-0.453893	1
Time25 Naïve Age1 Temp27 / Time30 LB Age1 Temp27	0.786367	0.246879	402.054	1	-0.765514	1
Time25 Naïve Age1 Temp27 / Time0 E_coli Age1 Temp27	5.61456	1.70591	403.175	1	5.67857	0.00146365
Time25 Naïve Age1 Temp27 / Time5 E_coli Age1 Temp27	3.16211	0.960769	403.175	1	3.789	0.999945
Time25 Naïve Age1 Temp27 / Time10 E_coli Age1 Temp27	2.71361	0.824497	403.175	1	3.28557	1
Time25 Naïve Age1 Temp27 / Time15 E_coli Age1 Temp27	2.34365	0.71209	403.175	1	2.80318	1
Time25 Naïve Age1 Temp27 / Time20 E_coli Age1 Temp27	2.08024	0.632054	403.175	1	2.41077	1
Time25 Naïve Age1 Temp27 / Time25 E_coli Age1 Temp27	1.88471	0.56334	377.122	1	2.12035	1
Time25 Naïve Age1 Temp27 / Time30 E_coli Age1 Temp27	1.74035	0.528784	403.175	1	1.82363	1
Time25 Naïve Age1 Temp27 / Time0 M_luteus Age1 Temp27	7.17774	2.33316	400.039	1	6.06354	0.000173541
Time25 Naïve Age1 Temp27 / Time5 M_luteus Age1 Temp27	3.37209	1.09612	400.039	1	3.73947	0.999993
Time25 Naïve Age1 Temp27 / Time10 M_luteus Age1 Temp27	2.79518	0.908587	400.039	1	3.16222	1
Time25 Naïve Age1 Temp27 / Time15 M_luteus Age1 Temp27	2.3532	0.76492	400.039	1	2.63271	1
Time25 Naïve Age1 Temp27 / Time20 M_luteus Age1 Temp27	2.0046	0.651607	400.039	1	2.13947	1
Time25 Naïve Age1 Temp27 / Time25 M_luteus Age1 Temp27	1.77504	0.56894	377.767	1	1.79028	1
Time25 Naïve Age1 Temp27 / Time30 M_luteus Age1 Temp27	1.556	0.505787	400.039	1	1.36014	1
Time25 Naïve Age1 Temp27 / Time0 Naïve Age5 Temp27	4.34361	1.12177	405.231	1	5.68696	0.00139428
Time25 Naïve Age1 Temp27 / Time5 Naïve Age5 Temp27	2.34262	0.605001	405.231	1	3.29619	1
Time25 Naïve Age1 Temp27 / Time10 Naïve Age5 Temp27	1.89577	0.489598	405.231	1	2.47668	1
Time25 Naïve Age1 Temp27 / Time15 Naïve Age5 Temp27	1.64208	0.424081	405.231	1	1.92042	1
Time25 Naïve Age1 Temp27 / Time20 Naïve Age5 Temp27	1.41912	0.3665	405.231	1	1.35538	1
Time25 Naïve Age1 Temp27 / Time25 Naïve Age5 Temp27	1.27748	0.326719	389.467	1	0.957535	1
Time25 Naïve Age1 Temp27 / Time30 Naïve Age5 Temp27	1.19349	0.308228	405.231	1	0.684889	1
Time25 Naïve Age1 Temp27 / Time0 LB Age5 Temp27	6.16848	2.09277	388.2	1	5.36286	0.00790331
Time25 Naïve Age1 Temp27 / Time5 LB Age5 Temp27	2.62195	0.889545	388.2	1	2.84116	1
Time25 Naïve Age1 Temp27 / Time10 LB Age5 Temp27	1.9722	0.669105	388.2	1	2.0018	1
Time25 Naïve Age1 Temp27 / Time15 LB Age5 Temp27	1.64254	0.557262	388.2	1	1.46268	1
Time25 Naïve Age1 Temp27 / Time20 LB Age5 Temp27	1.37435	0.466274	388.2	1	0.937251	1
Time25 Naïve Age1 Temp27 / Time25 LB Age5 Temp27	1.22197	0.416146	394.223	1	0.588645	1
Time25 Naïve Age1 Temp27 / Time30 LB Age5 Temp27	1.14261	0.387654	388.2	1	0.392959	1
Time25 Naïve Age1 Temp27 / Time0 E_coli Age5 Temp27	7.52222	2.42968	389.208	1	6.24723	6.17026e-05
Time25 Naïve Age1 Temp27 / Time5 E_coli Age5 Temp27	5.81157	1.87714	389.208	1	5.44844	0.00506966
Time25 Naïve Age1 Temp27 / Time10 E_coli Age5 Temp27	4.88698	1.5785	389.208	1	4.91198	0.0721185
Time25 Naïve Age1 Temp27 / Time15 E_coli Age5 Temp27	4.2037	1.3578	389.208	1	4.4457	0.474796
Time25 Naïve Age1 Temp27 / Time20 E_coli Age5 Temp27	3.69977	1.19503	389.208	1	4.05036	0.969031
Time25 Naïve Age1 Temp27 / Time25 E_coli Age5 Temp27	3.36362	1.09147	396.58	1	3.73821	0.999994
Time25 Naïve Age1 Temp27 / Time30 E_coli Age5 Temp27	3.20995	1.03682	389.208	1	3.61069	1
Time25 Naïve Age1 Temp27 / Time0 M_luteus Age5 Temp27	6.22618	2.22995	386.432	1	5.10604	0.0287062
Time25 Naïve Age1 Temp27 / Time5 M_luteus Age5 Temp27	4.01253	1.43711	386.432	1	3.87937	0.99902
Time25 Naïve Age1 Temp27 / Time10 M_luteus Age5 Temp27	3.25916	1.16729	386.432	1	3.29875	1
Time25 Naïve Age1 Temp27 / Time15 M_luteus Age5 Temp27	2.73275	0.978754	386.432	1	2.8069	1
Time25 Naïve Age1 Temp27 / Time20 M_luteus Age5 Temp27	2.30831	0.826736	386.432	1	2.33561	1
Time25 Naïve Age1 Temp27 / Time25 M_luteus Age5 Temp27	2.05105	0.737496	392.692	1	1.9978	1
Time25 Naïve Age1 Temp27 / Time30 M_luteus Age5 Temp27	1.85813	0.6655	386.432	1	1.72988	1
Time25 Naïve Age1 Temp27 / Time0 Naïve Age10 Temp27	5.44183	1.47534	405.277	1	6.24877	5.89874e-05
Time25 Naïve Age1 Temp27 / Time5 Naïve Age10 Temp27	3.04646	0.825931	405.277	1	4.10893	0.933345
Time25 Naïve Age1 Temp27 / Time10 Naïve Age10 Temp27	2.6396	0.715628	405.277	1	3.58018	1
Time25 Naïve Age1 Temp27 / Time15 Naïve Age10 Temp27	2.38525	0.64667	405.277	1	3.20644	1
Time25 Naïve Age1 Temp27 / Time20 Naïve Age10 Temp27	2.06927	0.561004	405.277	1	2.68228	1
Time25 Naïve Age1 Temp27 / Time25 Naïve Age10 Temp27	1.86628	0.501657	391.408	1	2.32123	1
Time25 Naïve Age1 Temp27 / Time30 Naïve Age10 Temp27	1.64157	0.44505	405.277	1	1.82823	1
Time25 Naïve Age1 Temp27 / Time0 LB Age10 Temp27	9.36587	3.20451	389.137	1	6.53833	1.10153e-05
Time25 Naïve Age1 Temp27 / Time5 LB Age10 Temp27	4.13231	1.41386	389.137	1	4.14686	0.902746
Time25 Naïve Age1 Temp27 / Time10 LB Age10 Temp27	3.32797	1.13866	389.137	1	3.51417	1
Time25 Naïve Age1 Temp27 / Time15 LB Age10 Temp27	2.89155	0.989336	389.137	1	3.10332	1
Time25 Naïve Age1 Temp27 / Time20 LB Age10 Temp27	2.42868	0.830967	389.137	1	2.59347	1
Time25 Naïve Age1 Temp27 / Time25 LB Age10 Temp27	2.16351	0.743121	395.348	1	2.2468	1
Time25 Naïve Age1 Temp27 / Time30 LB Age10 Temp27	1.90467	0.651676	389.137	1	1.88313	1
Time25 Naïve Age1 Temp27 / Time0 E_coli Age10 Temp27	8.05366	2.97981	384.521	1	5.63827	0.00187268
Time25 Naïve Age1 Temp27 / Time5 E_coli Age10 Temp27	6.45862	2.38965	384.521	1	5.04174	0.0392775
Time25 Naïve Age1 Temp27 / Time10 E_coli Age10 Temp27	5.81497	2.15151	384.521	1	4.75801	0.144408
Time25 Naïve Age1 Temp27 / Time15 E_coli Age10 Temp27	5.21825	1.93072	384.521	1	4.46537	0.446817
Time25 Naïve Age1 Temp27 / Time20 E_coli Age10 Temp27	4.61026	1.70577	384.521	1	4.13056	0.917944
Time25 Naïve Age1 Temp27 / Time25 E_coli Age10 Temp27	4.19935	1.55944	390.309	1	3.86408	0.999356
Time25 Naïve Age1 Temp27 / Time30 E_coli Age10 Temp27	3.77307	1.39601	384.521	1	3.58894	1
Time25 Naïve Age1 Temp27 / Time0 M_luteus Age10 Temp27	11.9243	4.4596	385.922	1	6.62733	6.48768e-06
Time25 Naïve Age1 Temp27 / Time5 M_luteus Age10 Temp27	7.9768	2.98327	385.922	1	5.55233	0.00295245
Time25 Naïve Age1 Temp27 / Time10 M_luteus Age10 Temp27	6.93706	2.59442	385.922	1	5.17891	0.0200666
Time25 Naïve Age1 Temp27 / Time15 M_luteus Age10 Temp27	6.06816	2.26945	385.922	1	4.82109	0.109333
Time25 Naïve Age1 Temp27 / Time20 M_luteus Age10 Temp27	5.14527	1.9243	385.922	1	4.37996	0.577573
Time25 Naïve Age1 Temp27 / Time25 M_luteus Age10 Temp27	4.58051	1.71953	391.884	1	4.05382	0.96734
Time25 Naïve Age1 Temp27 / Time30 M_luteus Age10 Temp27	3.90692	1.46116	385.922	1	3.64378	1
Time25 Naïve Age1 Temp27 / Time0 Naïve Age15 Temp27	6.46521	1.72746	403.194	1	6.98536	6.63967e-07
Time25 Naïve Age1 Temp27 / Time5 Naïve Age15 Temp27	3.3593	0.897581	403.194	1	4.53506	0.348203
[truncated: 54,535 more rows]

## Sheet: Fig 5-6 reverse contrasts
contrast	ratio	SE	df	lower.CL	upper.CL	null	t.ratio	p.value
[truncated: 56,280 more rows]

[truncated: 2 more sheets: Fig 5-6 model coefficients, Fig 5-6 ANOVA]
