# Supplementary material for: Higher temperature accelerates the aging-dependent weakening of the melanization immune response in mosquitoes
Source: PLoS Pathog. 2024 Jan 10;20(1):e1011935. doi: 10.1371/journal.ppat.1011935 (PMC10805325; doi:10.1371/journal.ppat.1011935)
Supplement: S2 File — (XLSX) [file ppat.1011935.s012.xlsx]

## Sheet: S1-2 Figs Control assay data
Treatment	Temperature	Replicate	Time	OD	Adult_age_in_days	Age_Date	Infection_Date	Sample_Collection_Date	PO_Assay_Date	E_coli_infection	M_luteus_infection	Control_type	Assay_number	Pairing	Notes	Sample_ID	Hemolymph_present
Naïve	27	1	5	0.054	1			2021-12-18	2023-06-27			Water	1			1	Hemolymph
Naïve	27	1	10	0.04	1			2021-12-18	2023-06-27			Water	1			1	Hemolymph
Naïve	27	1	15	0.037	1			2021-12-18	2023-06-27			Water	1			1	Hemolymph
Naïve	27	1	20	0.038	1			2021-12-18	2023-06-27			Water	1			1	Hemolymph
Naïve	27	1	25	0.032	1			2021-12-18	2023-06-27			Water	1			1	Hemolymph
Naïve	27	1	30	0.03	1			2021-12-18	2023-06-27			Water	1			1	Hemolymph
LB	27	1	5	0.003	1			2021-08-13	2023-06-27			Water	1			2	Hemolymph
LB	27	1	10	0	1			2021-08-13	2023-06-27			Water	1			2	Hemolymph
LB	27	1	15	0.001	1			2021-08-13	2023-06-27			Water	1			2	Hemolymph
LB	27	1	20	0.001	1			2021-08-13	2023-06-27			Water	1			2	Hemolymph
LB	27	1	25	0.001	1			2021-08-13	2023-06-27			Water	1			2	Hemolymph
LB	27	1	30	0	1			2021-08-13	2023-06-27			Water	1			2	Hemolymph
E_coli	27	1	5	0.039	1			2021-06-04	2023-06-27			Water	1			3	Hemolymph
E_coli	27	1	10	0.032	1			2021-06-04	2023-06-27			Water	1			3	Hemolymph
E_coli	27	1	15	0.028	1			2021-06-04	2023-06-27			Water	1			3	Hemolymph
E_coli	27	1	20	0.025	1			2021-06-04	2023-06-27			Water	1			3	Hemolymph
E_coli	27	1	25	0.022	1			2021-06-04	2023-06-27			Water	1			3	Hemolymph
E_coli	27	1	30	0.022	1			2021-06-04	2023-06-27			Water	1			3	Hemolymph
M_luteus	27	1	5	0.068	1			2021-12-14	2023-06-27			Water	1			4	Hemolymph
M_luteus	27	1	10	0.056	1			2021-12-14	2023-06-27			Water	1			4	Hemolymph
M_luteus	27	1	15	0.051	1			2021-12-14	2023-06-27			Water	1			4	Hemolymph
M_luteus	27	1	20	0.047	1			2021-12-14	2023-06-27			Water	1			4	Hemolymph
M_luteus	27	1	25	0.04	1			2021-12-14	2023-06-27			Water	1			4	Hemolymph
M_luteus	27	1	30	0.04	1			2021-12-14	2023-06-27			Water	1			4	Hemolymph
Naïve	27	1	5	0.051	1			2021-12-18	2023-06-27			L-DOPA_DETC	1			1	Hemolymph
Naïve	27	1	10	0.046	1			2021-12-18	2023-06-27			L-DOPA_DETC	1			1	Hemolymph
Naïve	27	1	15	0.085	1			2021-12-18	2023-06-27			L-DOPA_DETC	1			1	Hemolymph
Naïve	27	1	20	0.207	1			2021-12-18	2023-06-27			L-DOPA_DETC	1			1	Hemolymph
Naïve	27	1	25	0.351	1			2021-12-18	2023-06-27			L-DOPA_DETC	1			1	Hemolymph
Naïve	27	1	30	0.546	1			2021-12-18	2023-06-27			L-DOPA_DETC	1			1	Hemolymph
LB	27	1	5	0.02	1			2021-08-13	2023-06-27			L-DOPA_DETC	1			2	Hemolymph
LB	27	1	10	0.015	1			2021-08-13	2023-06-27			L-DOPA_DETC	1			2	Hemolymph
LB	27	1	15	0.015	1			2021-08-13	2023-06-27			L-DOPA_DETC	1			2	Hemolymph
LB	27	1	20	0.015	1			2021-08-13	2023-06-27			L-DOPA_DETC	1			2	Hemolymph
LB	27	1	25	0.016	1			2021-08-13	2023-06-27			L-DOPA_DETC	1			2	Hemolymph
LB	27	1	30	0.015	1			2021-08-13	2023-06-27			L-DOPA_DETC	1			2	Hemolymph
E_coli	27	1	5	0.02	1			2021-06-04	2023-06-27			L-DOPA_DETC	1			3	Hemolymph
E_coli	27	1	10	0.02	1			2021-06-04	2023-06-27			L-DOPA_DETC	1			3	Hemolymph
E_coli	27	1	15	0.017	1			2021-06-04	2023-06-27			L-DOPA_DETC	1			3	Hemolymph
E_coli	27	1	20	0.017	1			2021-06-04	2023-06-27			L-DOPA_DETC	1			3	Hemolymph
E_coli	27	1	25	0.018	1			2021-06-04	2023-06-27			L-DOPA_DETC	1			3	Hemolymph
E_coli	27	1	30	0.017	1			2021-06-04	2023-06-27			L-DOPA_DETC	1			3	Hemolymph
M_luteus	27	1	5	0.046	1			2021-12-14	2023-06-27			L-DOPA_DETC	1			4	Hemolymph
M_luteus	27	1	10	0.043	1			2021-12-14	2023-06-27			L-DOPA_DETC	1			4	Hemolymph
M_luteus	27	1	15	0.047	1			2021-12-14	2023-06-27			L-DOPA_DETC	1			4	Hemolymph
M_luteus	27	1	20	0.045	1			2021-12-14	2023-06-27			L-DOPA_DETC	1			4	Hemolymph
M_luteus	27	1	25	0.046	1			2021-12-14	2023-06-27			L-DOPA_DETC	1			4	Hemolymph
M_luteus	27	1	30	0.076	1			2021-12-14	2023-06-27			L-DOPA_DETC	1			4	Hemolymph
Naïve	27	1	5	0.011	5			2021-12-10	2023-06-27			Water	1			5	Hemolymph
Naïve	27	1	10	0.011	5			2021-12-10	2023-06-27			Water	1			5	Hemolymph
Naïve	27	1	15	0.011	5			2021-12-10	2023-06-27			Water	1			5	Hemolymph
Naïve	27	1	20	0.006	5			2021-12-10	2023-06-27			Water	1			5	Hemolymph
Naïve	27	1	25	0.005	5			2021-12-10	2023-06-27			Water	1			5	Hemolymph
Naïve	27	1	30	0.004	5			2021-12-10	2023-06-27			Water	1			5	Hemolymph
LB	27	1	5	0.037	5			2021-12-14	2023-06-27			Water	1			6	Hemolymph
LB	27	1	10	0.033	5			2021-12-14	2023-06-27			Water	1			6	Hemolymph
LB	27	1	15	0.03	5			2021-12-14	2023-06-27			Water	1			6	Hemolymph
LB	27	1	20	0.027	5			2021-12-14	2023-06-27			Water	1			6	Hemolymph
LB	27	1	25	0.024	5			2021-12-14	2023-06-27			Water	1			6	Hemolymph
LB	27	1	30	0.021	5			2021-12-14	2023-06-27			Water	1			6	Hemolymph
E_coli	27	1	5	0.027	5			2021-07-22	2023-06-27			Water	1			7	Hemolymph
E_coli	27	1	10	0.017	5			2021-07-22	2023-06-27			Water	1			7	Hemolymph
E_coli	27	1	15	0.014	5			2021-07-22	2023-06-27			Water	1			7	Hemolymph
E_coli	27	1	20	0.014	5			2021-07-22	2023-06-27			Water	1			7	Hemolymph
E_coli	27	1	25	0.013	5			2021-07-22	2023-06-27			Water	1			7	Hemolymph
E_coli	27	1	30	0.012	5			2021-07-22	2023-06-27			Water	1			7	Hemolymph
M_luteus	27	1	5	0.017	5			2021-12-18	2023-06-27			Water	1			8	Hemolymph
M_luteus	27	1	10	0.013	5			2021-12-18	2023-06-27			Water	1			8	Hemolymph
M_luteus	27	1	15	0.013	5			2021-12-18	2023-06-27			Water	1			8	Hemolymph
M_luteus	27	1	20	0.014	5			2021-12-18	2023-06-27			Water	1			8	Hemolymph
M_luteus	27	1	25	0.017	5			2021-12-18	2023-06-27			Water	1			8	Hemolymph
M_luteus	27	1	30	0.013	5			2021-12-18	2023-06-27			Water	1			8	Hemolymph
Naïve	27	1	5	0.017	5			2021-12-10	2023-06-27			L-DOPA_DETC	1			5	Hemolymph
Naïve	27	1	10	0.015	5			2021-12-10	2023-06-27			L-DOPA_DETC	1			5	Hemolymph
Naïve	27	1	15	0.016	5			2021-12-10	2023-06-27			L-DOPA_DETC	1			5	Hemolymph
Naïve	27	1	20	0.015	5			2021-12-10	2023-06-27			L-DOPA_DETC	1			5	Hemolymph
Naïve	27	1	25	0.015	5			2021-12-10	2023-06-27			L-DOPA_DETC	1			5	Hemolymph
Naïve	27	1	30	0.014	5			2021-12-10	2023-06-27			L-DOPA_DETC	1			5	Hemolymph
LB	27	1	5	0.03	5			2021-12-14	2023-06-27			L-DOPA_DETC	1			6	Hemolymph
LB	27	1	10	0.033	5			2021-12-14	2023-06-27			L-DOPA_DETC	1			6	Hemolymph
LB	27	1	15	0.032	5			2021-12-14	2023-06-27			L-DOPA_DETC	1			6	Hemolymph
LB	27	1	20	0.112	5			2021-12-14	2023-06-27			L-DOPA_DETC	1			6	Hemolymph
LB	27	1	25	0.234	5			2021-12-14	2023-06-27			L-DOPA_DETC	1			6	Hemolymph
LB	27	1	30	0.407	5			2021-12-14	2023-06-27			L-DOPA_DETC	1			6	Hemolymph
E_coli	27	1	5	0.02	5			2021-07-22	2023-06-27			L-DOPA_DETC	1			7	Hemolymph
E_coli	27	1	10	0.015	5			2021-07-22	2023-06-27			L-DOPA_DETC	1			7	Hemolymph
E_coli	27	1	15	0.015	5			2021-07-22	2023-06-27			L-DOPA_DETC	1			7	Hemolymph
E_coli	27	1	20	0.016	5			2021-07-22	2023-06-27			L-DOPA_DETC	1			7	Hemolymph
E_coli	27	1	25	0.018	5			2021-07-22	2023-06-27			L-DOPA_DETC	1			7	Hemolymph
E_coli	27	1	30	0.031	5			2021-07-22	2023-06-27			L-DOPA_DETC	1			7	Hemolymph
M_luteus	27	1	5	0.018	5			2021-12-18	2023-06-27			L-DOPA_DETC	1			8	Hemolymph
M_luteus	27	1	10	0.016	5			2021-12-18	2023-06-27			L-DOPA_DETC	1			8	Hemolymph
M_luteus	27	1	15	0.016	5			2021-12-18	2023-06-27			L-DOPA_DETC	1			8	Hemolymph
M_luteus	27	1	20	0.018	5			2021-12-18	2023-06-27			L-DOPA_DETC	1			8	Hemolymph
M_luteus	27	1	25	0.021	5			2021-12-18	2023-06-27			L-DOPA_DETC	1			8	Hemolymph
M_luteus	27	1	30	0.081	5			2021-12-18	2023-06-27			L-DOPA_DETC	1			8	Hemolymph
Water_control	NA	NA	5	0	NA			NA	2023-06-27			Water	1			9	Control
Water_control	NA	NA	10	0	NA			NA	2023-06-27			Water	1			9	Control
Water_control	NA	NA	15	0	NA			NA	2023-06-27			Water	1			9	Control
Water_control	NA	NA	20	0	NA			NA	2023-06-27			Water	1			9	Control
Water_control	NA	NA	25	0	NA			NA	2023-06-27			Water	1			9	Control
Water_control	NA	NA	30	0	NA			NA	2023-06-27			Water	1			9	Control
L-DOPA_DETC_control	NA	NA	5	0.012	NA			NA	2023-06-27			L-DOPA_DETC	1			10	Control
L-DOPA_DETC_control	NA	NA	10	0.011	NA			NA	2023-06-27			L-DOPA_DETC	1			10	Control
L-DOPA_DETC_control	NA	NA	15	0.009	NA			NA	2023-06-27			L-DOPA_DETC	1			10	Control
L-DOPA_DETC_control	NA	NA	20	0.009	NA			NA	2023-06-27			L-DOPA_DETC	1			10	Control
L-DOPA_DETC_control	NA	NA	25	0.011	NA			NA	2023-06-27			L-DOPA_DETC	1			10	Control
L-DOPA_DETC_control	NA	NA	30	0.011	NA			NA	2023-06-27			L-DOPA_DETC	1			10	Control
Naïve	27	1	5	0.023	10			2022-03-16	2023-06-27			Water	2			11	Hemolymph
Naïve	27	1	10	0.011	10			2022-03-16	2023-06-27			Water	2			11	Hemolymph
Naïve	27	1	15	0.004	10			2022-03-16	2023-06-27			Water	2			11	Hemolymph
Naïve	27	1	20	0.008	10			2022-03-16	2023-06-27			Water	2			11	Hemolymph
Naïve	27	1	25	0.009	10			2022-03-16	2023-06-27			Water	2			11	Hemolymph
Naïve	27	1	30	0.004	10			2022-03-16	2023-06-27			Water	2			11	Hemolymph
LB	27	1	5	0.016	10			2021-08-17	2023-06-27			Water	2			12	Hemolymph
LB	27	1	10	0.011	10			2021-08-17	2023-06-27			Water	2			12	Hemolymph
LB	27	1	15	0.008	10			2021-08-17	2023-06-27			Water	2			12	Hemolymph
LB	27	1	20	0.004	10			2021-08-17	2023-06-27			Water	2			12	Hemolymph
LB	27	1	25	0.005	10			2021-08-17	2023-06-27			Water	2			12	Hemolymph
LB	27	1	30	0.006	10			2021-08-17	2023-06-27			Water	2			12	Hemolymph
E_coli	27	1	5	0.016	10			2021-08-17	2023-06-27			Water	2			13	Hemolymph
E_coli	27	1	10	0.015	10			2021-08-17	2023-06-27			Water	2			13	Hemolymph
E_coli	27	1	15	0.01	10			2021-08-17	2023-06-27			Water	2			13	Hemolymph
E_coli	27	1	20	0.012	10			2021-08-17	2023-06-27			Water	2			13	Hemolymph
E_coli	27	1	25	0.011	10			2021-08-17	2023-06-27			Water	2			13	Hemolymph
E_coli	27	1	30	0.011	10			2021-08-17	2023-06-27			Water	2			13	Hemolymph
M_luteus	27	1	5	0.03	10			2022-02-16	2023-06-27			Water	2			14	Hemolymph
M_luteus	27	1	10	0.03	10			2022-02-16	2023-06-27			Water	2			14	Hemolymph
M_luteus	27	1	15	0.025	10			2022-02-16	2023-06-27			Water	2			14	Hemolymph
M_luteus	27	1	20	0.026	10			2022-02-16	2023-06-27			Water	2			14	Hemolymph
M_luteus	27	1	25	0.025	10			2022-02-16	2023-06-27			Water	2			14	Hemolymph
M_luteus	27	1	30	0.026	10			2022-02-16	2023-06-27			Water	2			14	Hemolymph
Naïve	27	1	5	0.145	10			2022-03-16	2023-06-27			L-DOPA_DETC	2			11	Hemolymph
Naïve	27	1	10	0.159	10			2022-03-16	2023-06-27			L-DOPA_DETC	2			11	Hemolymph
Naïve	27	1	15	0.178	10			2022-03-16	2023-06-27			L-DOPA_DETC	2			11	Hemolymph
Naïve	27	1	20	0.205	10			2022-03-16	2023-06-27			L-DOPA_DETC	2			11	Hemolymph
Naïve	27	1	25	0.241	10			2022-03-16	2023-06-27			L-DOPA_DETC	2			11	Hemolymph
Naïve	27	1	30	0.279	10			2022-03-16	2023-06-27			L-DOPA_DETC	2			11	Hemolymph
LB	27	1	5	0.145	10			2021-08-17	2023-06-27			L-DOPA_DETC	2			12	Hemolymph
LB	27	1	10	0.234	10			2021-08-17	2023-06-27			L-DOPA_DETC	2			12	Hemolymph
LB	27	1	15	0.399	10			2021-08-17	2023-06-27			L-DOPA_DETC	2			12	Hemolymph
LB	27	1	20	0.547	10			2021-08-17	2023-06-27			L-DOPA_DETC	2			12	Hemolymph
LB	27	1	25	0.745	10			2021-08-17	2023-06-27			L-DOPA_DETC	2			12	Hemolymph
LB	27	1	30	0.926	10			2021-08-17	2023-06-27			L-DOPA_DETC	2			12	Hemolymph
E_coli	27	1	5	0.14	10			2021-08-17	2023-06-27			L-DOPA_DETC	2			13	Hemolymph
E_coli	27	1	10	0.163	10			2021-08-17	2023-06-27			L-DOPA_DETC	2			13	Hemolymph
E_coli	27	1	15	0.199	10			2021-08-17	2023-06-27			L-DOPA_DETC	2			13	Hemolymph
E_coli	27	1	20	0.258	10			2021-08-17	2023-06-27			L-DOPA_DETC	2			13	Hemolymph
E_coli	27	1	25	0.349	10			2021-08-17	2023-06-27			L-DOPA_DETC	2			13	Hemolymph
E_coli	27	1	30	0.434	10			2021-08-17	2023-06-27			L-DOPA_DETC	2			13	Hemolymph
M_luteus	27	1	5	0.142	10			2022-02-16	2023-06-27			L-DOPA_DETC	2			14	Hemolymph
M_luteus	27	1	10	0.158	10			2022-02-16	2023-06-27			L-DOPA_DETC	2			14	Hemolymph
M_luteus	27	1	15	0.174	10			2022-02-16	2023-06-27			L-DOPA_DETC	2			14	Hemolymph
M_luteus	27	1	20	0.203	10			2022-02-16	2023-06-27			L-DOPA_DETC	2			14	Hemolymph
M_luteus	27	1	25	0.246	10			2022-02-16	2023-06-27			L-DOPA_DETC	2			14	Hemolymph
M_luteus	27	1	30	0.288	10			2022-02-16	2023-06-27			L-DOPA_DETC	2			14	Hemolymph
Naïve	27	1	5	0.021	15			2021-12-04	2023-06-27			Water	2			15	Hemolymph
Naïve	27	1	10	0.009	15			2021-12-04	2023-06-27			Water	2			15	Hemolymph
Naïve	27	1	15	0.007	15			2021-12-04	2023-06-27			Water	2			15	Hemolymph
Naïve	27	1	20	0.008	15			2021-12-04	2023-06-27			Water	2			15	Hemolymph
Naïve	27	1	25	0.008	15			2021-12-04	2023-06-27			Water	2			15	Hemolymph
Naïve	27	1	30	0.008	15			2021-12-04	2023-06-27			Water	2			15	Hemolymph
LB	27	1	5	0.008	15			2021-08-18	2023-06-27			Water	2			16	Hemolymph
LB	27	1	10	0.011	15			2021-08-18	2023-06-27			Water	2			16	Hemolymph
LB	27	1	15	0.009	15			2021-08-18	2023-06-27			Water	2			16	Hemolymph
LB	27	1	20	0.002	15			2021-08-18	2023-06-27			Water	2			16	Hemolymph
LB	27	1	25	0.002	15			2021-08-18	2023-06-27			Water	2			16	Hemolymph
LB	27	1	30	0.003	15			2021-08-18	2023-06-27			Water	2			16	Hemolymph
E_coli	27	1	5	0.012	15			2021-06-04	2023-06-27			Water	2			17	Hemolymph
E_coli	27	1	10	0.005	15			2021-06-04	2023-06-27			Water	2			17	Hemolymph
E_coli	27	1	15	0.006	15			2021-06-04	2023-06-27			Water	2			17	Hemolymph
E_coli	27	1	20	0.005	15			2021-06-04	2023-06-27			Water	2			17	Hemolymph
E_coli	27	1	25	0.004	15			2021-06-04	2023-06-27			Water	2			17	Hemolymph
E_coli	27	1	30	0.003	15			2021-06-04	2023-06-27			Water	2			17	Hemolymph
M_luteus	27	1	5	0.083	15			2021-11-05	2023-06-27			Water	2			18	Hemolymph
M_luteus	27	1	10	0.054	15			2021-11-05	2023-06-27			Water	2			18	Hemolymph
M_luteus	27	1	15	0.05	15			2021-11-05	2023-06-27			Water	2			18	Hemolymph
M_luteus	27	1	20	0.048	15			2021-11-05	2023-06-27			Water	2			18	Hemolymph
M_luteus	27	1	25	0.048	15			2021-11-05	2023-06-27			Water	2			18	Hemolymph
M_luteus	27	1	30	0.047	15			2021-11-05	2023-06-27			Water	2			18	Hemolymph
Naïve	27	1	5	0.154	15			2021-12-04	2023-06-27			L-DOPA_DETC	2			15	Hemolymph
Naïve	27	1	10	0.176	15			2021-12-04	2023-06-27			L-DOPA_DETC	2			15	Hemolymph
Naïve	27	1	15	0.211	15			2021-12-04	2023-06-27			L-DOPA_DETC	2			15	Hemolymph
Naïve	27	1	20	0.258	15			2021-12-04	2023-06-27			L-DOPA_DETC	2			15	Hemolymph
Naïve	27	1	25	0.313	15			2021-12-04	2023-06-27			L-DOPA_DETC	2			15	Hemolymph
Naïve	27	1	30	0.366	15			2021-12-04	2023-06-27			L-DOPA_DETC	2			15	Hemolymph
LB	27	1	5	0.15	15			2021-08-18	2023-06-27			L-DOPA_DETC	2			16	Hemolymph
LB	27	1	10	0.169	15			2021-08-18	2023-06-27			L-DOPA_DETC	2			16	Hemolymph
LB	27	1	15	0.207	15			2021-08-18	2023-06-27			L-DOPA_DETC	2			16	Hemolymph
LB	27	1	20	0.252	15			2021-08-18	2023-06-27			L-DOPA_DETC	2			16	Hemolymph
LB	27	1	25	0.288	15			2021-08-18	2023-06-27			L-DOPA_DETC	2			16	Hemolymph
LB	27	1	30	0.38	15			2021-08-18	2023-06-27			L-DOPA_DETC	2			16	Hemolymph
E_coli	27	1	5	0.151	15			2021-06-04	2023-06-27			L-DOPA_DETC	2			17	Hemolymph
E_coli	27	1	10	0.169	15			2021-06-04	2023-06-27			L-DOPA_DETC	2			17	Hemolymph
E_coli	27	1	15	0.201	15			2021-06-04	2023-06-27			L-DOPA_DETC	2			17	Hemolymph
E_coli	27	1	20	0.24	15			2021-06-04	2023-06-27			L-DOPA_DETC	2			17	Hemolymph
E_coli	27	1	25	0.287	15			2021-06-04	2023-06-27			L-DOPA_DETC	2			17	Hemolymph
E_coli	27	1	30	0.336	15			2021-06-04	2023-06-27			L-DOPA_DETC	2			17	Hemolymph
M_luteus	27	1	5	0.191	15			2021-11-05	2023-06-27			L-DOPA_DETC	2			18	Hemolymph
M_luteus	27	1	10	0.234	15			2021-11-05	2023-06-27			L-DOPA_DETC	2			18	Hemolymph
M_luteus	27	1	15	0.373	15			2021-11-05	2023-06-27			L-DOPA_DETC	2			18	Hemolymph
M_luteus	27	1	20	0.558	15			2021-11-05	2023-06-27			L-DOPA_DETC	2			18	Hemolymph
M_luteus	27	1	25	0.73	15			2021-11-05	2023-06-27			L-DOPA_DETC	2			18	Hemolymph
M_luteus	27	1	30	0.839	15			2021-11-05	2023-06-27			L-DOPA_DETC	2			18	Hemolymph
Water_control	NA	NA	5	0	NA			NA	2023-06-27			Water	2			19	Control
Water_control	NA	NA	10	0	NA			NA	2023-06-27			Water	2			19	Control
Water_control	NA	NA	15	0	NA			NA	2023-06-27			Water	2			19	Control
Water_control	NA	NA	20	0	NA			NA	2023-06-27			Water	2			19	Control
Water_control	NA	NA	25	0	NA			NA	2023-06-27			Water	2			19	Control
Water_control	NA	NA	30	0	NA			NA	2023-06-27			Water	2			19	Control
L-DOPA_DETC_control	NA	NA	5	0.15	NA			NA	2023-06-27			L-DOPA_DETC	2			20	Control
L-DOPA_DETC_control	NA	NA	10	0.154	NA			NA	2023-06-27			L-DOPA_DETC	2			20	Control
L-DOPA_DETC_control	NA	NA	15	0.153	NA			NA	2023-06-27			L-DOPA_DETC	2			20	Control
L-DOPA_DETC_control	NA	NA	20	0.159	NA			NA	2023-06-27			L-DOPA_DETC	2			20	Control
L-DOPA_DETC_control	NA	NA	25	0.165	NA			NA	2023-06-27			L-DOPA_DETC	2			20	Control
L-DOPA_DETC_control	NA	NA	30	0.167	NA			NA	2023-06-27			L-DOPA_DETC	2			20	Control
Naïve	30	1	5	0.046	1			2021-08-18	2023-07-03			Water	3			21	Hemolymph
Naïve	30	1	10	0.0028	1			2021-08-18	2023-07-03			Water	3			21	Hemolymph
Naïve	30	1	15	0.025	1			2021-08-18	2023-07-03			Water	3			21	Hemolymph
Naïve	30	1	20	0.024	1			2021-08-18	2023-07-03			Water	3			21	Hemolymph
Naïve	30	1	25	0.024	1			2021-08-18	2023-07-03			Water	3			21	Hemolymph
Naïve	30	1	30	0.023	1			2021-08-18	2023-07-03			Water	3			21	Hemolymph
LB	30	1	5	0.053	1			2021-11-16	2023-07-03			Water	3			22	Hemolymph
LB	30	1	10	0.039	1			2021-11-16	2023-07-03			Water	3			22	Hemolymph
LB	30	1	15	0.032	1			2021-11-16	2023-07-03			Water	3			22	Hemolymph
LB	30	1	20	0.031	1			2021-11-16	2023-07-03			Water	3			22	Hemolymph
LB	30	1	25	0.032	1			2021-11-16	2023-07-03			Water	3			22	Hemolymph
LB	30	1	30	0.031	1			2021-11-16	2023-07-03			Water	3			22	Hemolymph
E_coli	30	1	5	0.034	1			2021-08-18	2023-07-03			Water	3			23	Hemolymph
E_coli	30	1	10	0.028	1			2021-08-18	2023-07-03			Water	3			23	Hemolymph
E_coli	30	1	15	0.028	1			2021-08-18	2023-07-03			Water	3			23	Hemolymph
E_coli	30	1	20	0.021	1			2021-08-18	2023-07-03			Water	3			23	Hemolymph
E_coli	30	1	25	0.023	1			2021-08-18	2023-07-03			Water	3			23	Hemolymph
E_coli	30	1	30	0.022	1			2021-08-18	2023-07-03			Water	3			23	Hemolymph
M_luteus	30	1	5	0.018	1			2022-05-31	2023-07-03			Water	3			24	Hemolymph
M_luteus	30	1	10	0.017	1			2022-05-31	2023-07-03			Water	3			24	Hemolymph
M_luteus	30	1	15	0.015	1			2022-05-31	2023-07-03			Water	3			24	Hemolymph
M_luteus	30	1	20	0.011	1			2022-05-31	2023-07-03			Water	3			24	Hemolymph
M_luteus	30	1	25	0.012	1			2022-05-31	2023-07-03			Water	3			24	Hemolymph
M_luteus	30	1	30	0.013	1			2022-05-31	2023-07-03			Water	3			24	Hemolymph
Naïve	30	1	5	0.111	1			2021-08-18	2023-07-03			L-DOPA_DETC	3			21	Hemolymph
Naïve	30	1	10	0.132	1			2021-08-18	2023-07-03			L-DOPA_DETC	3			21	Hemolymph
Naïve	30	1	15	0.163	1			2021-08-18	2023-07-03			L-DOPA_DETC	3			21	Hemolymph
Naïve	30	1	20	0.101	1			2021-08-18	2023-07-03			L-DOPA_DETC	3			21	Hemolymph
Naïve	30	1	25	0.234	1			2021-08-18	2023-07-03			L-DOPA_DETC	3			21	Hemolymph
Naïve	30	1	30	0.254	1			2021-08-18	2023-07-03			L-DOPA_DETC	3			21	Hemolymph
LB	30	1	5	0.094	1			2021-11-16	2023-07-03			L-DOPA_DETC	3			22	Hemolymph
LB	30	1	10	0.118	1			2021-11-16	2023-07-03			L-DOPA_DETC	3			22	Hemolymph
LB	30	1	15	0.157	1			2021-11-16	2023-07-03			L-DOPA_DETC	3			22	Hemolymph
LB	30	1	20	0.189	1			2021-11-16	2023-07-03			L-DOPA_DETC	3			22	Hemolymph
LB	30	1	25	0.237	1			2021-11-16	2023-07-03			L-DOPA_DETC	3			22	Hemolymph
LB	30	1	30	0.264	1			2021-11-16	2023-07-03			L-DOPA_DETC	3			22	Hemolymph
E_coli	30	1	5	0.087	1			2021-08-18	2023-07-03			L-DOPA_DETC	3			23	Hemolymph
E_coli	30	1	10	0.122	1			2021-08-18	2023-07-03			L-DOPA_DETC	3			23	Hemolymph
E_coli	30	1	15	0.168	1			2021-08-18	2023-07-03			L-DOPA_DETC	3			23	Hemolymph
E_coli	30	1	20	0.201	1			2021-08-18	2023-07-03			L-DOPA_DETC	3			23	Hemolymph
E_coli	30	1	25	0.255	1			2021-08-18	2023-07-03			L-DOPA_DETC	3			23	Hemolymph
E_coli	30	1	30	0.278	1			2021-08-18	2023-07-03			L-DOPA_DETC	3			23	Hemolymph
M_luteus	30	1	5	0.081	1			2022-05-31	2023-07-03			L-DOPA_DETC	3			24	Hemolymph
M_luteus	30	1	10	0.095	1			2022-05-31	2023-07-03			L-DOPA_DETC	3			24	Hemolymph
M_luteus	30	1	15	0.11	1			2022-05-31	2023-07-03			L-DOPA_DETC	3			24	Hemolymph
M_luteus	30	1	20	0.22	1			2022-05-31	2023-07-03			L-DOPA_DETC	3			24	Hemolymph
M_luteus	30	1	25	0.144	1			2022-05-31	2023-07-03			L-DOPA_DETC	3			24	Hemolymph
M_luteus	30	1	30	0.16	1			2022-05-31	2023-07-03			L-DOPA_DETC	3			24	Hemolymph
Naïve	30	1	5	0.012	5			2021-06-30	2023-07-03			Water	3			25	Hemolymph
Naïve	30	1	10	0.008	5			2021-06-30	2023-07-03			Water	3			25	Hemolymph
Naïve	30	1	15	0.007	5			2021-06-30	2023-07-03			Water	3			25	Hemolymph
Naïve	30	1	20	0.002	5			2021-06-30	2023-07-03			Water	3			25	Hemolymph
Naïve	30	1	25	0.001	5			2021-06-30	2023-07-03			Water	3			25	Hemolymph
Naïve	30	1	30	0.003	5			2021-06-30	2023-07-03			Water	3			25	Hemolymph
LB	30	1	5	0.06	5			2021-06-21	2023-07-03			Water	3			26	Hemolymph
LB	30	1	10	0.046	5			2021-06-21	2023-07-03			Water	3			26	Hemolymph
LB	30	1	15	0.041	5			2021-06-21	2023-07-03			Water	3			26	Hemolymph
LB	30	1	20	0.034	5			2021-06-21	2023-07-03			Water	3			26	Hemolymph
LB	30	1	25	0.028	5			2021-06-21	2023-07-03			Water	3			26	Hemolymph
LB	30	1	30	0.025	5			2021-06-21	2023-07-03			Water	3			26	Hemolymph
E_coli	30	1	5	0.027	5			2021-08-17	2023-07-03			Water	3			27	Hemolymph
E_coli	30	1	10	0.017	5			2021-08-17	2023-07-03			Water	3			27	Hemolymph
E_coli	30	1	15	0.017	5			2021-08-17	2023-07-03			Water	3			27	Hemolymph
E_coli	30	1	20	0.016	5			2021-08-17	2023-07-03			Water	3			27	Hemolymph
E_coli	30	1	25	0.014	5			2021-08-17	2023-07-03			Water	3			27	Hemolymph
E_coli	30	1	30	0.014	5			2021-08-17	2023-07-03			Water	3			27	Hemolymph
M_luteus	30	1	5	0.02	5			2022-02-01	2023-07-03			Water	3			28	Hemolymph
M_luteus	30	1	10	0.015	5			2022-02-01	2023-07-03			Water	3			28	Hemolymph
M_luteus	30	1	15	0.013	5			2022-02-01	2023-07-03			Water	3			28	Hemolymph
M_luteus	30	1	20	0.012	5			2022-02-01	2023-07-03			Water	3			28	Hemolymph
M_luteus	30	1	25	0.011	5			2022-02-01	2023-07-03			Water	3			28	Hemolymph
M_luteus	30	1	30	0.011	5			2022-02-01	2023-07-03			Water	3			28	Hemolymph
Naïve	30	1	5	0.078	5			2021-06-30	2023-07-03			L-DOPA_DETC	3			25	Hemolymph
Naïve	30	1	10	0.108	5			2021-06-30	2023-07-03			L-DOPA_DETC	3			25	Hemolymph
Naïve	30	1	15	0.154	5			2021-06-30	2023-07-03			L-DOPA_DETC	3			25	Hemolymph
Naïve	30	1	20	0.186	5			2021-06-30	2023-07-03			L-DOPA_DETC	3			25	Hemolymph
Naïve	30	1	25	0.225	5			2021-06-30	2023-07-03			L-DOPA_DETC	3			25	Hemolymph
Naïve	30	1	30	0.251	5			2021-06-30	2023-07-03			L-DOPA_DETC	3			25	Hemolymph
LB	30	1	5	0.105	5			2021-06-21	2023-07-03			L-DOPA_DETC	3			26	Hemolymph
LB	30	1	10	0.131	5			2021-06-21	2023-07-03			L-DOPA_DETC	3			26	Hemolymph
LB	30	1	15	0.183	5			2021-06-21	2023-07-03			L-DOPA_DETC	3			26	Hemolymph
LB	30	1	20	0.213	5			2021-06-21	2023-07-03			L-DOPA_DETC	3			26	Hemolymph
LB	30	1	25	0.236	5			2021-06-21	2023-07-03			L-DOPA_DETC	3			26	Hemolymph
LB	30	1	30	0.257	5			2021-06-21	2023-07-03			L-DOPA_DETC	3			26	Hemolymph
E_coli	30	1	5	0.08	5			2021-08-17	2023-07-03			L-DOPA_DETC	3			27	Hemolymph
E_coli	30	1	10	0.098	5			2021-08-17	2023-07-03			L-DOPA_DETC	3			27	Hemolymph
E_coli	30	1	15	0.126	5			2021-08-17	2023-07-03			L-DOPA_DETC	3			27	Hemolymph
E_coli	30	1	20	0.17	5			2021-08-17	2023-07-03			L-DOPA_DETC	3			27	Hemolymph
E_coli	30	1	25	0.182	5			2021-08-17	2023-07-03			L-DOPA_DETC	3			27	Hemolymph
E_coli	30	1	30	0.213	5			2021-08-17	2023-07-03			L-DOPA_DETC	3			27	Hemolymph
M_luteus	30	1	5	0.08	5			2022-02-01	2023-07-03			L-DOPA_DETC	3			28	Hemolymph
M_luteus	30	1	10	0.098	5			2022-02-01	2023-07-03			L-DOPA_DETC	3			28	Hemolymph
M_luteus	30	1	15	0.104	5			2022-02-01	2023-07-03			L-DOPA_DETC	3			28	Hemolymph
M_luteus	30	1	20	0.112	5			2022-02-01	2023-07-03			L-DOPA_DETC	3			28	Hemolymph
M_luteus	30	1	25	0.126	5			2022-02-01	2023-07-03			L-DOPA_DETC	3			28	Hemolymph
M_luteus	30	1	30	0.138	5			2022-02-01	2023-07-03			L-DOPA_DETC	3			28	Hemolymph
Water_control	NA	NA	5	0	NA			NA	2023-07-03			Water	3			29	Control
Water_control	NA	NA	10	0	NA			NA	2023-07-03			Water	3			29	Control
Water_control	NA	NA	15	0	NA			NA	2023-07-03			Water	3			29	Control
Water_control	NA	NA	20	0	NA			NA	2023-07-03			Water	3			29	Control
Water_control	NA	NA	25	0	NA			NA	2023-07-03			Water	3			29	Control
Water_control	NA	NA	30	0	NA			NA	2023-07-03			Water	3			29	Control
L-DOPA_DETC_control	NA	NA	5	0.05	NA			NA	2023-07-03			L-DOPA_DETC	3			30	Control
L-DOPA_DETC_control	NA	NA	10	0.077	NA			NA	2023-07-03			L-DOPA_DETC	3			30	Control
L-DOPA_DETC_control	NA	NA	15	0.085	NA			NA	2023-07-03			L-DOPA_DETC	3			30	Control
L-DOPA_DETC_control	NA	NA	20	0.102	NA			NA	2023-07-03			L-DOPA_DETC	3			30	Control
L-DOPA_DETC_control	NA	NA	25	0.114	NA			NA	2023-07-03			L-DOPA_DETC	3			30	Control
L-DOPA_DETC_control	NA	NA	30	0.124	NA			NA	2023-07-03			L-DOPA_DETC	3			30	Control
Naïve	30	1	5	0.016	10			2021-12-16	2023-07-03			Water	4			31	Hemolymph
Naïve	30	1	10	0.01	10			2021-12-16	2023-07-03			Water	4			31	Hemolymph
Naïve	30	1	15	0.01	10			2021-12-16	2023-07-03			Water	4			31	Hemolymph
Naïve	30	1	20	0.011	10			2021-12-16	2023-07-03			Water	4			31	Hemolymph
Naïve	30	1	25	0.009	10			2021-12-16	2023-07-03			Water	4			31	Hemolymph
Naïve	30	1	30	0.008	10			2021-12-16	2023-07-03			Water	4			31	Hemolymph
LB	30	1	5	0.003	10			2021-12-11	2023-07-03			Water	4			32	Hemolymph
LB	30	1	10	0.007	10			2021-12-11	2023-07-03			Water	4			32	Hemolymph
LB	30	1	15	0.004	10			2021-12-11	2023-07-03			Water	4			32	Hemolymph
LB	30	1	20	0.006	10			2021-12-11	2023-07-03			Water	4			32	Hemolymph
LB	30	1	25	0.005	10			2021-12-11	2023-07-03			Water	4			32	Hemolymph
LB	30	1	30	0.006	10			2021-12-11	2023-07-03			Water	4			32	Hemolymph
E_coli	30	1	5	0.027	10			2021-05-25	2023-07-03			Water	4			33	Hemolymph
E_coli	30	1	10	0.023	10			2021-05-25	2023-07-03			Water	4			33	Hemolymph
E_coli	30	1	15	0.024	10			2021-05-25	2023-07-03			Water	4			33	Hemolymph
E_coli	30	1	20	0.025	10			2021-05-25	2023-07-03			Water	4			33	Hemolymph
E_coli	30	1	25	0.025	10			2021-05-25	2023-07-03			Water	4			33	Hemolymph
E_coli	30	1	30	0.024	10			2021-05-25	2023-07-03			Water	4			33	Hemolymph
M_luteus	30	1	5	0.0008	10			2021-11-03	2023-07-03			Water	4			34	Hemolymph
M_luteus	30	1	10	0.002	10			2021-11-03	2023-07-03			Water	4			34	Hemolymph
M_luteus	30	1	15	0.002	10			2021-11-03	2023-07-03			Water	4			34	Hemolymph
M_luteus	30	1	20	0.002	10			2021-11-03	2023-07-03			Water	4			34	Hemolymph
M_luteus	30	1	25	0.003	10			2021-11-03	2023-07-03			Water	4			34	Hemolymph
M_luteus	30	1	30	0.002	10			2021-11-03	2023-07-03			Water	4			34	Hemolymph
Naïve	30	1	5	0.116	10			2021-12-16	2023-07-03			L-DOPA_DETC	4			31	Hemolymph
Naïve	30	1	10	0.132	10			2021-12-16	2023-07-03			L-DOPA_DETC	4			31	Hemolymph
Naïve	30	1	15	0.162	10			2021-12-16	2023-07-03			L-DOPA_DETC	4			31	Hemolymph
Naïve	30	1	20	0.201	10			2021-12-16	2023-07-03			L-DOPA_DETC	4			31	Hemolymph
Naïve	30	1	25	0.237	10			2021-12-16	2023-07-03			L-DOPA_DETC	4			31	Hemolymph
Naïve	30	1	30	0.266	10			2021-12-16	2023-07-03			L-DOPA_DETC	4			31	Hemolymph
LB	30	1	5	0.094	10			2021-12-11	2023-07-03			L-DOPA_DETC	4			32	Hemolymph
LB	30	1	10	0.109	10			2021-12-11	2023-07-03			L-DOPA_DETC	4			32	Hemolymph
LB	30	1	15	0.128	10			2021-12-11	2023-07-03			L-DOPA_DETC	4			32	Hemolymph
LB	30	1	20	0.143	10			2021-12-11	2023-07-03			L-DOPA_DETC	4			32	Hemolymph
LB	30	1	25	0.159	10			2021-12-11	2023-07-03			L-DOPA_DETC	4			32	Hemolymph
LB	30	1	30	0.184	10			2021-12-11	2023-07-03			L-DOPA_DETC	4			32	Hemolymph
E_coli	30	1	5	0.1	10			2021-05-25	2023-07-03			L-DOPA_DETC	4			33	Hemolymph
E_coli	30	1	10	0.129	10			2021-05-25	2023-07-03			L-DOPA_DETC	4			33	Hemolymph
E_coli	30	1	15	0.185	10			2021-05-25	2023-07-03			L-DOPA_DETC	4			33	Hemolymph
E_coli	30	1	20	0.226	10			2021-05-25	2023-07-03			L-DOPA_DETC	4			33	Hemolymph
E_coli	30	1	25	0.257	10			2021-05-25	2023-07-03			L-DOPA_DETC	4			33	Hemolymph
E_coli	30	1	30	0.284	10			2021-05-25	2023-07-03			L-DOPA_DETC	4			33	Hemolymph
M_luteus	30	1	5	0.098	10			2021-11-03	2023-07-03			L-DOPA_DETC	4			34	Hemolymph
M_luteus	30	1	10	0.108	10			2021-11-03	2023-07-03			L-DOPA_DETC	4			34	Hemolymph
M_luteus	30	1	15	0.123	10			2021-11-03	2023-07-03			L-DOPA_DETC	4			34	Hemolymph
M_luteus	30	1	20	0.136	10			2021-11-03	2023-07-03			L-DOPA_DETC	4			34	Hemolymph
M_luteus	30	1	25	0.15	10			2021-11-03	2023-07-03			L-DOPA_DETC	4			34	Hemolymph
M_luteus	30	1	30	0.165	10			2021-11-03	2023-07-03			L-DOPA_DETC	4			34	Hemolymph
Naïve	30	1	5	0.001	15			2021-12-17	2023-07-03			Water	4			35	Hemolymph
Naïve	30	1	10	0	15			2021-12-17	2023-07-03			Water	4			35	Hemolymph
Naïve	30	1	15	0	15			2021-12-17	2023-07-03			Water	4			35	Hemolymph
Naïve	30	1	20	0.001	15			2021-12-17	2023-07-03			Water	4			35	Hemolymph
Naïve	30	1	25	0.001	15			2021-12-17	2023-07-03			Water	4			35	Hemolymph
Naïve	30	1	30	0	15			2021-12-17	2023-07-03			Water	4			35	Hemolymph
LB	30	1	5	0.003	15			2021-08-31	2023-07-03			Water	4			36	Hemolymph
LB	30	1	10	0.004	15			2021-08-31	2023-07-03			Water	4			36	Hemolymph
LB	30	1	15	0.006	15			2021-08-31	2023-07-03			Water	4			36	Hemolymph
LB	30	1	20	0.007	15			2021-08-31	2023-07-03			Water	4			36	Hemolymph
LB	30	1	25	0.006	15			2021-08-31	2023-07-03			Water	4			36	Hemolymph
LB	30	1	30	0.004	15			2021-08-31	2023-07-03			Water	4			36	Hemolymph
E_coli	30	1	5	0.042	15			2021-07-16	2023-07-03			Water	4			37	Hemolymph
E_coli	30	1	10	0.036	15			2021-07-16	2023-07-03			Water	4			37	Hemolymph
E_coli	30	1	15	0.028	15			2021-07-16	2023-07-03			Water	4			37	Hemolymph
E_coli	30	1	20	0.024	15			2021-07-16	2023-07-03			Water	4			37	Hemolymph
E_coli	30	1	25	0.021	15			2021-07-16	2023-07-03			Water	4			37	Hemolymph
E_coli	30	1	30	0.022	15			2021-07-16	2023-07-03			Water	4			37	Hemolymph
M_luteus	30	1	5	0.018	15			2022-05-31	2023-07-03			Water	4			38	Hemolymph
M_luteus	30	1	10	0.019	15			2022-05-31	2023-07-03			Water	4			38	Hemolymph
M_luteus	30	1	15	0.018	15			2022-05-31	2023-07-03			Water	4			38	Hemolymph
M_luteus	30	1	20	0.018	15			2022-05-31	2023-07-03			Water	4			38	Hemolymph
M_luteus	30	1	25	0.018	15			2022-05-31	2023-07-03			Water	4			38	Hemolymph
M_luteus	30	1	30	0.017	15			2022-05-31	2023-07-03			Water	4			38	Hemolymph
Naïve	30	1	5	0.114	15			2021-12-17	2023-07-03			L-DOPA_DETC	4			35	Hemolymph
Naïve	30	1	10	0.13	15			2021-12-17	2023-07-03			L-DOPA_DETC	4			35	Hemolymph
Naïve	30	1	15	0.147	15			2021-12-17	2023-07-03			L-DOPA_DETC	4			35	Hemolymph
Naïve	30	1	20	0.173	15			2021-12-17	2023-07-03			L-DOPA_DETC	4			35	Hemolymph
Naïve	30	1	25	0.203	15			2021-12-17	2023-07-03			L-DOPA_DETC	4			35	Hemolymph
Naïve	30	1	30	0.231	15			2021-12-17	2023-07-03			L-DOPA_DETC	4			35	Hemolymph
LB	30	1	5	0.099	15			2021-08-31	2023-07-03			L-DOPA_DETC	4			36	Hemolymph
LB	30	1	10	0.117	15			2021-08-31	2023-07-03			L-DOPA_DETC	4			36	Hemolymph
LB	30	1	15	0.14	15			2021-08-31	2023-07-03			L-DOPA_DETC	4			36	Hemolymph
LB	30	1	20	0.17	15			2021-08-31	2023-07-03			L-DOPA_DETC	4			36	Hemolymph
LB	30	1	25	0.203	15			2021-08-31	2023-07-03			L-DOPA_DETC	4			36	Hemolymph
LB	30	1	30	0.237	15			2021-08-31	2023-07-03			L-DOPA_DETC	4			36	Hemolymph
E_coli	30	1	5	0.133	15			2021-07-16	2023-07-03			L-DOPA_DETC	4			37	Hemolymph
E_coli	30	1	10	0.197	15			2021-07-16	2023-07-03			L-DOPA_DETC	4			37	Hemolymph
E_coli	30	1	15	0.272	15			2021-07-16	2023-07-03			L-DOPA_DETC	4			37	Hemolymph
E_coli	30	1	20	0.325	15			2021-07-16	2023-07-03			L-DOPA_DETC	4			37	Hemolymph
E_coli	30	1	25	0.368	15			2021-07-16	2023-07-03			L-DOPA_DETC	4			37	Hemolymph
E_coli	30	1	30	0.408	15			2021-07-16	2023-07-03			L-DOPA_DETC	4			37	Hemolymph
M_luteus	30	1	5	0.108	15			2022-05-31	2023-07-03			L-DOPA_DETC	4			38	Hemolymph
M_luteus	30	1	10	0.145	15			2022-05-31	2023-07-03			L-DOPA_DETC	4			38	Hemolymph
M_luteus	30	1	15	0.215	15			2022-05-31	2023-07-03			L-DOPA_DETC	4			38	Hemolymph
M_luteus	30	1	20	0.253	15			2022-05-31	2023-07-03			L-DOPA_DETC	4			38	Hemolymph
M_luteus	30	1	25	0.29	15			2022-05-31	2023-07-03			L-DOPA_DETC	4			38	Hemolymph
M_luteus	30	1	30	0.317	15			2022-05-31	2023-07-03			L-DOPA_DETC	4			38	Hemolymph
Water_control	NA	NA	5	0	NA			NA	2023-07-03			Water	4			39	Control
Water_control	NA	NA	10	0	NA			NA	2023-07-03			Water	4			39	Control
Water_control	NA	NA	15	0	NA			NA	2023-07-03			Water	4			39	Control
Water_control	NA	NA	20	0	NA			NA	2023-07-03			Water	4			39	Control
Water_control	NA	NA	25	0	NA			NA	2023-07-03			Water	4			39	Control
Water_control	NA	NA	30	0	NA			NA	2023-07-03			Water	4			39	Control
L-DOPA_DETC_control	NA	NA	5	0.096	NA			NA	2023-07-03			L-DOPA_DETC	4			40	Control
L-DOPA_DETC_control	NA	NA	10	0.109	NA			NA	2023-07-03			L-DOPA_DETC	4			40	Control
L-DOPA_DETC_control	NA	NA	15	0.123	NA			NA	2023-07-03			L-DOPA_DETC	4			40	Control
L-DOPA_DETC_control	NA	NA	20	0.136	NA			NA	2023-07-03			L-DOPA_DETC	4			40	Control
L-DOPA_DETC_control	NA	NA	25	0.15	NA			NA	2023-07-03			L-DOPA_DETC	4			40	Control
L-DOPA_DETC_control	NA	NA	30	0.162	NA			NA	2023-07-03			L-DOPA_DETC	4			40	Control
Naïve	32	1	5	0.039	1			2021-12-16	2023-07-05			Water	5			41	Hemolymph
Naïve	32	1	10	0.031	1			2021-12-16	2023-07-05			Water	5			41	Hemolymph
Naïve	32	1	15	0.028	1			2021-12-16	2023-07-05			Water	5			41	Hemolymph
Naïve	32	1	20	0.029	1			2021-12-16	2023-07-05			Water	5			41	Hemolymph
Naïve	32	1	25	0.03	1			2021-12-16	2023-07-05			Water	5			41	Hemolymph
Naïve	32	1	30	0.026	1			2021-12-16	2023-07-05			Water	5			41	Hemolymph
LB	32	1	5	0.023	1			2022-03-16	2023-07-05			Water	5			42	Hemolymph
LB	32	1	10	0.023	1			2022-03-16	2023-07-05			Water	5			42	Hemolymph
LB	32	1	15	0.019	1			2022-03-16	2023-07-05			Water	5			42	Hemolymph
LB	32	1	20	0.018	1			2022-03-16	2023-07-05			Water	5			42	Hemolymph
LB	32	1	25	0.02	1			2022-03-16	2023-07-05			Water	5			42	Hemolymph
LB	32	1	30	0.016	1			2022-03-16	2023-07-05			Water	5			42	Hemolymph
E_coli	32	1	5	0.03	1			2022-02-23	2023-07-05			Water	5			43	Hemolymph
E_coli	32	1	10	0.03	1			2022-02-23	2023-07-05			Water	5			43	Hemolymph
E_coli	32	1	15	0.03	1			2022-02-23	2023-07-05			Water	5			43	Hemolymph
E_coli	32	1	20	0.028	1			2022-02-23	2023-07-05			Water	5			43	Hemolymph
E_coli	32	1	25	0.027	1			2022-02-23	2023-07-05			Water	5			43	Hemolymph
E_coli	32	1	30	0.026	1			2022-02-23	2023-07-05			Water	5			43	Hemolymph
M_luteus	32	1	5	0.019	1			2021-12-17	2023-07-05			Water	5			44	Hemolymph
M_luteus	32	1	10	0.016	1			2021-12-17	2023-07-05			Water	5			44	Hemolymph
M_luteus	32	1	15	0.015	1			2021-12-17	2023-07-05			Water	5			44	Hemolymph
M_luteus	32	1	20	0.014	1			2021-12-17	2023-07-05			Water	5			44	Hemolymph
M_luteus	32	1	25	0.013	1			2021-12-17	2023-07-05			Water	5			44	Hemolymph
M_luteus	32	1	30	0.011	1			2021-12-17	2023-07-05			Water	5			44	Hemolymph
Naïve	32	1	5	0.082	1			2021-12-16	2023-07-05			L-DOPA_DETC	5			41	Hemolymph
Naïve	32	1	10	0.108	1			2021-12-16	2023-07-05			L-DOPA_DETC	5			41	Hemolymph
Naïve	32	1	15	0.15	1			2021-12-16	2023-07-05			L-DOPA_DETC	5			41	Hemolymph
Naïve	32	1	20	0.191	1			2021-12-16	2023-07-05			L-DOPA_DETC	5			41	Hemolymph
Naïve	32	1	25	0.257	1			2021-12-16	2023-07-05			L-DOPA_DETC	5			41	Hemolymph
Naïve	32	1	30	0.307	1			2021-12-16	2023-07-05			L-DOPA_DETC	5			41	Hemolymph
LB	32	1	5	0.064	1			2022-03-16	2023-07-05			L-DOPA_DETC	5			42	Hemolymph
LB	32	1	10	0.117	1			2022-03-16	2023-07-05			L-DOPA_DETC	5			42	Hemolymph
LB	32	1	15	0.174	1			2022-03-16	2023-07-05			L-DOPA_DETC	5			42	Hemolymph
LB	32	1	20	0.247	1			2022-03-16	2023-07-05			L-DOPA_DETC	5			42	Hemolymph
LB	32	1	25	0.334	1			2022-03-16	2023-07-05			L-DOPA_DETC	5			42	Hemolymph
LB	32	1	30	0.407	1			2022-03-16	2023-07-05			L-DOPA_DETC	5			42	Hemolymph
E_coli	32	1	5	0.057	1			2022-02-23	2023-07-05			L-DOPA_DETC	5			43	Hemolymph
E_coli	32	1	10	0.079	1			2022-02-23	2023-07-05			L-DOPA_DETC	5			43	Hemolymph
E_coli	32	1	15	0.102	1			2022-02-23	2023-07-05			L-DOPA_DETC	5			43	Hemolymph
E_coli	32	1	20	0.124	1			2022-02-23	2023-07-05			L-DOPA_DETC	5			43	Hemolymph
E_coli	32	1	25	0.157	1			2022-02-23	2023-07-05			L-DOPA_DETC	5			43	Hemolymph
E_coli	32	1	30	0.183	1			2022-02-23	2023-07-05			L-DOPA_DETC	5			43	Hemolymph
M_luteus	32	1	5	0.05	1			2021-12-17	2023-07-05			L-DOPA_DETC	5			44	Hemolymph
M_luteus	32	1	10	0.069	1			2021-12-17	2023-07-05			L-DOPA_DETC	5			44	Hemolymph
M_luteus	32	1	15	0.095	1			2021-12-17	2023-07-05			L-DOPA_DETC	5			44	Hemolymph
M_luteus	32	1	20	0.117	1			2021-12-17	2023-07-05			L-DOPA_DETC	5			44	Hemolymph
M_luteus	32	1	25	0.143	1			2021-12-17	2023-07-05			L-DOPA_DETC	5			44	Hemolymph
M_luteus	32	1	30	0.166	1			2021-12-17	2023-07-05			L-DOPA_DETC	5			44	Hemolymph
Naïve	32	1	5	0.002	5			2021-10-29	2023-07-05			Water	5			45	Hemolymph
Naïve	32	1	10	0.003	5			2021-10-29	2023-07-05			Water	5			45	Hemolymph
Naïve	32	1	15	0.003	5			2021-10-29	2023-07-05			Water	5			45	Hemolymph
Naïve	32	1	20	0.003	5			2021-10-29	2023-07-05			Water	5			45	Hemolymph
Naïve	32	1	25	0.002	5			2021-10-29	2023-07-05			Water	5			45	Hemolymph
Naïve	32	1	30	0.002	5			2021-10-29	2023-07-05			Water	5			45	Hemolymph
LB	32	1	5	0.017	5			2021-07-21	2023-07-05			Water	5			46	Hemolymph
LB	32	1	10	0.015	5			2021-07-21	2023-07-05			Water	5			46	Hemolymph
LB	32	1	15	0.019	5			2021-07-21	2023-07-05			Water	5			46	Hemolymph
LB	32	1	20	0.02	5			2021-07-21	2023-07-05			Water	5			46	Hemolymph
LB	32	1	25	0.016	5			2021-07-21	2023-07-05			Water	5			46	Hemolymph
LB	32	1	30	0.017	5			2021-07-21	2023-07-05			Water	5			46	Hemolymph
E_coli	32	1	5	0.019	5			2021-07-13	2023-07-05			Water	5			47	Hemolymph
E_coli	32	1	10	0.012	5			2021-07-13	2023-07-05			Water	5			47	Hemolymph
E_coli	32	1	15	0.009	5			2021-07-13	2023-07-05			Water	5			47	Hemolymph
E_coli	32	1	20	0.011	5			2021-07-13	2023-07-05			Water	5			47	Hemolymph
E_coli	32	1	25	0.009	5			2021-07-13	2023-07-05			Water	5			47	Hemolymph
E_coli	32	1	30	0.009	5			2021-07-13	2023-07-05			Water	5			47	Hemolymph
M_luteus	32	1	5	0.033	5			2021-10-19	2023-07-05			Water	5			48	Hemolymph
M_luteus	32	1	10	0.027	5			2021-10-19	2023-07-05			Water	5			48	Hemolymph
M_luteus	32	1	15	0.028	5			2021-10-19	2023-07-05			Water	5			48	Hemolymph
M_luteus	32	1	20	0.026	5			2021-10-19	2023-07-05			Water	5			48	Hemolymph
M_luteus	32	1	25	0.022	5			2021-10-19	2023-07-05			Water	5			48	Hemolymph
M_luteus	32	1	30	0.023	5			2021-10-19	2023-07-05			Water	5			48	Hemolymph
Naïve	32	1	5	0.108	5			2021-10-29	2023-07-05			L-DOPA_DETC	5			45	Hemolymph
Naïve	32	1	10	0.134	5			2021-10-29	2023-07-05			L-DOPA_DETC	5			45	Hemolymph
Naïve	32	1	15	0.167	5			2021-10-29	2023-07-05			L-DOPA_DETC	5			45	Hemolymph
Naïve	32	1	20	0.196	5			2021-10-29	2023-07-05			L-DOPA_DETC	5			45	Hemolymph
Naïve	32	1	25	0.233	5			2021-10-29	2023-07-05			L-DOPA_DETC	5			45	Hemolymph
Naïve	32	1	30	0.27	5			2021-10-29	2023-07-05			L-DOPA_DETC	5			45	Hemolymph
LB	32	1	5	0.055	5			2021-07-21	2023-07-05			L-DOPA_DETC	5			46	Hemolymph
LB	32	1	10	0.076	5			2021-07-21	2023-07-05			L-DOPA_DETC	5			46	Hemolymph
LB	32	1	15	0.11	5			2021-07-21	2023-07-05			L-DOPA_DETC	5			46	Hemolymph
LB	32	1	20	0.127	5			2021-07-21	2023-07-05			L-DOPA_DETC	5			46	Hemolymph
LB	32	1	25	0.152	5			2021-07-21	2023-07-05			L-DOPA_DETC	5			46	Hemolymph
LB	32	1	30	0.177	5			2021-07-21	2023-07-05			L-DOPA_DETC	5			46	Hemolymph
E_coli	32	1	5	0.06	5			2021-07-13	2023-07-05			L-DOPA_DETC	5			47	Hemolymph
E_coli	32	1	10	0.084	5			2021-07-13	2023-07-05			L-DOPA_DETC	5			47	Hemolymph
E_coli	32	1	15	0.112	5			2021-07-13	2023-07-05			L-DOPA_DETC	5			47	Hemolymph
E_coli	32	1	20	0.135	5			2021-07-13	2023-07-05			L-DOPA_DETC	5			47	Hemolymph
E_coli	32	1	25	0.162	5			2021-07-13	2023-07-05			L-DOPA_DETC	5			47	Hemolymph
E_coli	32	1	30	0.191	5			2021-07-13	2023-07-05			L-DOPA_DETC	5			47	Hemolymph
M_luteus	32	1	5	0.071	5			2021-10-19	2023-07-05			L-DOPA_DETC	5			48	Hemolymph
M_luteus	32	1	10	0.125	5			2021-10-19	2023-07-05			L-DOPA_DETC	5			48	Hemolymph
M_luteus	32	1	15	0.188	5			2021-10-19	2023-07-05			L-DOPA_DETC	5			48	Hemolymph
M_luteus	32	1	20	0.254	5			2021-10-19	2023-07-05			L-DOPA_DETC	5			48	Hemolymph
M_luteus	32	1	25	0.36	5			2021-10-19	2023-07-05			L-DOPA_DETC	5			48	Hemolymph
M_luteus	32	1	30	0.435	5			2021-10-19	2023-07-05			L-DOPA_DETC	5			48	Hemolymph
Water_control	NA	NA	5	0	NA			NA	2023-07-05			Water	5			49	Control
Water_control	NA	NA	10	0	NA			NA	2023-07-05			Water	5			49	Control
Water_control	NA	NA	15	0	NA			NA	2023-07-05			Water	5			49	Control
Water_control	NA	NA	20	0	NA			NA	2023-07-05			Water	5			49	Control
Water_control	NA	NA	25	0	NA			NA	2023-07-05			Water	5			49	Control
Water_control	NA	NA	30	0	NA			NA	2023-07-05			Water	5			49	Control
L-DOPA_DETC_control	NA	NA	5	0.094	NA			NA	2023-07-05			L-DOPA_DETC	5			50	Control
L-DOPA_DETC_control	NA	NA	10	0.121	NA			NA	2023-07-05			L-DOPA_DETC	5			50	Control
L-DOPA_DETC_control	NA	NA	15	0.159	NA			NA	2023-07-05			L-DOPA_DETC	5			50	Control
L-DOPA_DETC_control	NA	NA	20	0.183	NA			NA	2023-07-05			L-DOPA_DETC	5			50	Control
L-DOPA_DETC_control	NA	NA	25	0.213	NA			NA	2023-07-05			L-DOPA_DETC	5			50	Control
L-DOPA_DETC_control	NA	NA	30	0.236	NA			NA	2023-07-05			L-DOPA_DETC	5			50	Control
Naïve	32	1	5	0.013	10			2021-12-11	2023-07-05			Water	6			51	Hemolymph
Naïve	32	1	10	0.009	10			2021-12-11	2023-07-05			Water	6			51	Hemolymph
Naïve	32	1	15	0.003	10			2021-12-11	2023-07-05			Water	6			51	Hemolymph
Naïve	32	1	20	0.009	10			2021-12-11	2023-07-05			Water	6			51	Hemolymph
Naïve	32	1	25	0.007	10			2021-12-11	2023-07-05			Water	6			51	Hemolymph
Naïve	32	1	30	0.007	10			2021-12-11	2023-07-05			Water	6			51	Hemolymph
LB	32	1	5	0.024	10			2022-03-16	2023-07-05			Water	6			52	Hemolymph
LB	32	1	10	0.017	10			2022-03-16	2023-07-05			Water	6			52	Hemolymph
LB	32	1	15	0.016	10			2022-03-16	2023-07-05			Water	6			52	Hemolymph
LB	32	1	20	0.016	10			2022-03-16	2023-07-05			Water	6			52	Hemolymph
LB	32	1	25	0.015	10			2022-03-16	2023-07-05			Water	6			52	Hemolymph
LB	32	1	30	0.013	10			2022-03-16	2023-07-05			Water	6			52	Hemolymph
E_coli	32	1	5	0.018	10			2021-08-18	2023-07-05			Water	6			53	Hemolymph
E_coli	32	1	10	0.018	10			2021-08-18	2023-07-05			Water	6			53	Hemolymph
E_coli	32	1	15	0.019	10			2021-08-18	2023-07-05			Water	6			53	Hemolymph
E_coli	32	1	20	0.017	10			2021-08-18	2023-07-05			Water	6			53	Hemolymph
E_coli	32	1	25	0.02	10			2021-08-18	2023-07-05			Water	6			53	Hemolymph
E_coli	32	1	30	0.018	10			2021-08-18	2023-07-05			Water	6			53	Hemolymph
M_luteus	32	1	5	0.032	10			2021-12-10	2023-07-05			Water	6			54	Hemolymph
M_luteus	32	1	10	0.035	10			2021-12-10	2023-07-05			Water	6			54	Hemolymph
M_luteus	32	1	15	0.032	10			2021-12-10	2023-07-05			Water	6			54	Hemolymph
M_luteus	32	1	20	0.025	10			2021-12-10	2023-07-05			Water	6			54	Hemolymph
M_luteus	32	1	25	0.025	10			2021-12-10	2023-07-05			Water	6			54	Hemolymph
M_luteus	32	1	30	0.021	10			2021-12-10	2023-07-05			Water	6			54	Hemolymph
Naïve	32	1	5	0.074	10			2021-12-11	2023-07-05			L-DOPA_DETC	6			51	Hemolymph
Naïve	32	1	10	0.116	10			2021-12-11	2023-07-05			L-DOPA_DETC	6			51	Hemolymph
Naïve	32	1	15	0.181	10			2021-12-11	2023-07-05			L-DOPA_DETC	6			51	Hemolymph
Naïve	32	1	20	0.253	10			2021-12-11	2023-07-05			L-DOPA_DETC	6			51	Hemolymph
Naïve	32	1	25	0.332	10			2021-12-11	2023-07-05			L-DOPA_DETC	6			51	Hemolymph
Naïve	32	1	30	0.4	10			2021-12-11	2023-07-05			L-DOPA_DETC	6			51	Hemolymph
LB	32	1	5	0.085	10			2022-03-16	2023-07-05			L-DOPA_DETC	6			52	Hemolymph
LB	32	1	10	0.109	10			2022-03-16	2023-07-05			L-DOPA_DETC	6			52	Hemolymph
LB	32	1	15	0.143	10			2022-03-16	2023-07-05			L-DOPA_DETC	6			52	Hemolymph
LB	32	1	20	0.171	10			2022-03-16	2023-07-05			L-DOPA_DETC	6			52	Hemolymph
LB	32	1	25	0.201	10			2022-03-16	2023-07-05			L-DOPA_DETC	6			52	Hemolymph
LB	32	1	30	0.242	10			2022-03-16	2023-07-05			L-DOPA_DETC	6			52	Hemolymph
E_coli	32	1	5	0.071	10			2021-08-18	2023-07-05			L-DOPA_DETC	6			53	Hemolymph
E_coli	32	1	10	0.102	10			2021-08-18	2023-07-05			L-DOPA_DETC	6			53	Hemolymph
E_coli	32	1	15	0.152	10			2021-08-18	2023-07-05			L-DOPA_DETC	6			53	Hemolymph
E_coli	32	1	20	0.204	10			2021-08-18	2023-07-05			L-DOPA_DETC	6			53	Hemolymph
E_coli	32	1	25	0.281	10			2021-08-18	2023-07-05			L-DOPA_DETC	6			53	Hemolymph
E_coli	32	1	30	0.339	10			2021-08-18	2023-07-05			L-DOPA_DETC	6			53	Hemolymph
M_luteus	32	1	5	0.097	10			2021-12-10	2023-07-05			L-DOPA_DETC	6			54	Hemolymph
M_luteus	32	1	10	0.126	10			2021-12-10	2023-07-05			L-DOPA_DETC	6			54	Hemolymph
M_luteus	32	1	15	0.169	10			2021-12-10	2023-07-05			L-DOPA_DETC	6			54	Hemolymph
M_luteus	32	1	20	0.212	10			2021-12-10	2023-07-05			L-DOPA_DETC	6			54	Hemolymph
M_luteus	32	1	25	0.268	10			2021-12-10	2023-07-05			L-DOPA_DETC	6			54	Hemolymph
M_luteus	32	1	30	0.327	10			2021-12-10	2023-07-05			L-DOPA_DETC	6			54	Hemolymph
Naïve	32	1	5	0.009	15			2022-10-06	2023-07-05			Water	6			55	Hemolymph
Naïve	32	1	10	0.009	15			2022-10-06	2023-07-05			Water	6			55	Hemolymph
Naïve	32	1	15	0.009	15			2022-10-06	2023-07-05			Water	6			55	Hemolymph
Naïve	32	1	20	0.008	15			2022-10-06	2023-07-05			Water	6			55	Hemolymph
Naïve	32	1	25	0.006	15			2022-10-06	2023-07-05			Water	6			55	Hemolymph
Naïve	32	1	30	0.004	15			2022-10-06	2023-07-05			Water	6			55	Hemolymph
LB	32	1	5	0.016	15			2022-10-06	2023-07-05			Water	6			56	Hemolymph
LB	32	1	10	0.014	15			2022-10-06	2023-07-05			Water	6			56	Hemolymph
LB	32	1	15	0.013	15			2022-10-06	2023-07-05			Water	6			56	Hemolymph
LB	32	1	20	0.011	15			2022-10-06	2023-07-05			Water	6			56	Hemolymph
LB	32	1	25	0.015	15			2022-10-06	2023-07-05			Water	6			56	Hemolymph
LB	32	1	30	0.009	15			2022-10-06	2023-07-05			Water	6			56	Hemolymph
E_coli	32	1	5	0.011	15			2022-09-13	2023-07-05			Water	6			57	Hemolymph
E_coli	32	1	10	0.01	15			2022-09-13	2023-07-05			Water	6			57	Hemolymph
E_coli	32	1	15	0.012	15			2022-09-13	2023-07-05			Water	6			57	Hemolymph
E_coli	32	1	20	0.009	15			2022-09-13	2023-07-05			Water	6			57	Hemolymph
E_coli	32	1	25	0.011	15			2022-09-13	2023-07-05			Water	6			57	Hemolymph
E_coli	32	1	30	0.008	15			2022-09-13	2023-07-05			Water	6			57	Hemolymph
M_luteus	32	1	5	0.016	15			2022-07-15	2023-07-05			Water	6			58	Hemolymph
M_luteus	32	1	10	0.017	15			2022-07-15	2023-07-05			Water	6			58	Hemolymph
M_luteus	32	1	15	0.013	15			2022-07-15	2023-07-05			Water	6			58	Hemolymph
M_luteus	32	1	20	0.015	15			2022-07-15	2023-07-05			Water	6			58	Hemolymph
M_luteus	32	1	25	0.012	15			2022-07-15	2023-07-05			Water	6			58	Hemolymph
M_luteus	32	1	30	0.013	15			2022-07-15	2023-07-05			Water	6			58	Hemolymph
Naïve	32	1	5	0.121	15			2022-10-06	2023-07-05			L-DOPA_DETC	6			55	Hemolymph
Naïve	32	1	10	0.142	15			2022-10-06	2023-07-05			L-DOPA_DETC	6			55	Hemolymph
Naïve	32	1	15	0.193	15			2022-10-06	2023-07-05			L-DOPA_DETC	6			55	Hemolymph
Naïve	32	1	20	0.209	15			2022-10-06	2023-07-05			L-DOPA_DETC	6			55	Hemolymph
Naïve	32	1	25	0.247	15			2022-10-06	2023-07-05			L-DOPA_DETC	6			55	Hemolymph
Naïve	32	1	30	0.284	15			2022-10-06	2023-07-05			L-DOPA_DETC	6			55	Hemolymph
LB	32	1	5	0.079	15			2022-10-06	2023-07-05			L-DOPA_DETC	6			56	Hemolymph
LB	32	1	10	0.1	15			2022-10-06	2023-07-05			L-DOPA_DETC	6			56	Hemolymph
LB	32	1	15	0.133	15			2022-10-06	2023-07-05			L-DOPA_DETC	6			56	Hemolymph
LB	32	1	20	0.151	15			2022-10-06	2023-07-05			L-DOPA_DETC	6			56	Hemolymph
LB	32	1	25	0.178	15			2022-10-06	2023-07-05			L-DOPA_DETC	6			56	Hemolymph
LB	32	1	30	0.206	15			2022-10-06	2023-07-05			L-DOPA_DETC	6			56	Hemolymph
E_coli	32	1	5	0.087	15			2022-09-13	2023-07-05			L-DOPA_DETC	6			57	Hemolymph
E_coli	32	1	10	0.134	15			2022-09-13	2023-07-05			L-DOPA_DETC	6			57	Hemolymph
E_coli	32	1	15	0.218	15			2022-09-13	2023-07-05			L-DOPA_DETC	6			57	Hemolymph
E_coli	32	1	20	0.303	15			2022-09-13	2023-07-05			L-DOPA_DETC	6			57	Hemolymph
E_coli	32	1	25	0.4	15			2022-09-13	2023-07-05			L-DOPA_DETC	6			57	Hemolymph
E_coli	32	1	30	0.484	15			2022-09-13	2023-07-05			L-DOPA_DETC	6			57	Hemolymph
M_luteus	32	1	5	0.087	15			2022-07-15	2023-07-05			L-DOPA_DETC	6			58	Hemolymph
M_luteus	32	1	10	0.12	15			2022-07-15	2023-07-05			L-DOPA_DETC	6			58	Hemolymph
M_luteus	32	1	15	0.151	15			2022-07-15	2023-07-05			L-DOPA_DETC	6			58	Hemolymph
M_luteus	32	1	20	0.177	15			2022-07-15	2023-07-05			L-DOPA_DETC	6			58	Hemolymph
M_luteus	32	1	25	0.22	15			2022-07-15	2023-07-05			L-DOPA_DETC	6			58	Hemolymph
M_luteus	32	1	30	0.264	15			2022-07-15	2023-07-05			L-DOPA_DETC	6			58	Hemolymph
Water_control	NA	NA	5	0	NA			NA	2023-07-05			Water	6			59	Control
Water_control	NA	NA	10	0	NA			NA	2023-07-05			Water	6			59	Control
Water_control	NA	NA	15	0	NA			NA	2023-07-05			Water	6			59	Control
Water_control	NA	NA	20	0	NA			NA	2023-07-05			Water	6			59	Control
Water_control	NA	NA	25	0	NA			NA	2023-07-05			Water	6			59	Control
Water_control	NA	NA	30	0	NA			NA	2023-07-05			Water	6			59	Control
L-DOPA_DETC_control	NA	NA	5	0.094	NA			NA	2023-07-05			L-DOPA_DETC	6			60	Control
L-DOPA_DETC_control	NA	NA	10	0.121	NA			NA	2023-07-05			L-DOPA_DETC	6			60	Control
L-DOPA_DETC_control	NA	NA	15	0.159	NA			NA	2023-07-05			L-DOPA_DETC	6			60	Control
L-DOPA_DETC_control	NA	NA	20	0.183	NA			NA	2023-07-05			L-DOPA_DETC	6			60	Control
L-DOPA_DETC_control	NA	NA	25	0.213	NA			NA	2023-07-05			L-DOPA_DETC	6			60	Control
L-DOPA_DETC_control	NA	NA	30	0.236	NA			NA	2023-07-05			L-DOPA_DETC	6			60	Control

## Sheet: S3-4 Figs raw means
Treatment	Age	Temp	mean_Delta_OD	sd_Delta_OD	n_Delta_OD	SE_Delta_OD			Treatment	mean_Delta_OD	sd_Delta_OD	n_Delta_OD	SE_Delta_OD
Naïve	1	27	0.844786	0.525835	14	0.140535			Naïve	0.319413	0.373751	143	0.0312547
Naïve	1	30	0.485909	0.426991	11	0.128743			LB	0.280629	0.306312	62	0.0389017
Naïve	1	32	0.098625	0.0492078	8	0.0173976			E_coli	0.146217	0.210032	60	0.027115
Naïve	5	27	0.351	0.298603	14	0.0798051			M_luteus	0.185673	0.238426	52	0.0330637
Naïve	5	30	0.323917	0.315455	12	0.091064
Naïve	5	32	0.139333	0.120871	12	0.0348923			Temp	mean_Delta_OD	sd_Delta_OD	n_Delta_OD	SE_Delta_OD
Naïve	10	27	0.541364	0.468509	11	0.141261			27	0.436726	0.391626	117	0.0362058
Naïve	10	30	0.176143	0.163355	14	0.0436585			30	0.207895	0.258382	105	0.0252155
Naïve	10	32	0.142929	0.205023	14	0.0547947			32	0.0902842	0.11517	95	0.0118162
Naïve	15	27	0.411692	0.322266	13	0.0893804
Naïve	15	30	0.102333	0.0946322	9	0.0315441			Age	mean_Delta_OD	sd_Delta_OD	n_Delta_OD	SE_Delta_OD
Naïve	15	32	0.0497273	0.0423464	11	0.0127679			1	0.418779	0.430348	77	0.0490427
LB	1	27	0.6828	0.468586	5	0.209558			5	0.237295	0.266625	88	0.0284223
LB	1	30	0.378286	0.365619	7	0.138191			10	0.1945	0.27141	84	0.0296133
LB	1	32	0.188333	0.274287	3	0.15836			15	0.177015	0.22749	68	0.0275872
LB	5	27	0.563167	0.287459	6	0.117355
LB	5	30	0.256	0.236818	6	0.0966806
LB	5	32	0.0415	0.0356805	6	0.0145665
LB	10	27	0.3195	0.252428	6	0.103053
LB	10	30	0.1115	0.106005	6	0.0432764
LB	10	32	0.0816	0.0631372	5	0.0282358
LB	15	27	0.4336	0.210059	5	0.0939413
LB	15	30	0.0895	0.149801	4	0.0749005
LB	15	32	0.0293333	0.0070946	3	0.00409607
E_coli	1	27	0.333	0.273071	6	0.111481
E_coli	1	30	0.2555	0.263668	6	0.107642
E_coli	1	32	0.06775	0.0423113	4	0.0211557
E_coli	5	27	0.264875	0.245286	8	0.0867217
E_coli	5	30	0.0454	0.0320983	5	0.0143548
E_coli	5	32	0.0158	0.0104738	5	0.00468402
E_coli	10	27	0.28	0.44786	4	0.22393
E_coli	10	30	0.0511667	0.0490608	6	0.020029
E_coli	10	32	0.05825	0.0326535	4	0.0163267
E_coli	15	27	0.111833	0.0841509	6	0.0343544
E_coli	15	30	0.0606667	0.044411	3	0.0256407
E_coli	15	32	0.011	0.00608276	3	0.00351188
M_luteus	1	27	0.5424	0.417543	5	0.186731
M_luteus	1	30	0.21	0.0471275	3	0.0272091
M_luteus	1	32	0.1028	0.110658	5	0.0494878
M_luteus	5	27	0.4078	0.383725	5	0.171607
M_luteus	5	30	0.0785	0.0233595	4	0.0116798
M_luteus	5	32	0.0934	0.0575743	5	0.025748
M_luteus	10	27	0.05875	0.0362526	4	0.0181263
M_luteus	10	30	0.0854	0.0440318	5	0.0196916
M_luteus	10	32	0.12	0.116576	5	0.0521344
M_luteus	15	27	0.2554	0.232362	5	0.103916
M_luteus	15	30	0.09475	0.0656728	4	0.0328364
M_luteus	15	32	0.0305	0.0120208	2	0.0085

## Sheet: S5-6 Figs raw means
Treatment	Temp	Time	Age	mean_OD	median_OD	sd_OD	n_OD	SE_OD		Treatment Over Time								Treatment (Time Condensed)
Naïve	27	0	1	0.125643	0.115	0.0722023	14	0.0192969		Treatment	Time	mean_OD	median_OD	sd_OD	n_OD	SE_OD		Treatment	mean_OD	median_OD	sd_OD	n_OD	SE_OD
Naïve	27	0	5	0.102857	0.07	0.110184	14	0.0294478		Naïve	0	0.0737622	0.055	0.0728661	143	0.00609337		Naïve	0.215329	0.097	0.280501	1001	0.00886579
Naïve	27	0	10	0.103545	0.082	0.0875687	11	0.0264029		Naïve	5	0.157531	0.079	0.194536	143	0.0162679		LB	0.18488	0.075	0.229612	434	0.0110217
Naïve	27	0	15	0.0863846	0.064	0.0985423	13	0.0273307		Naïve	10	0.19158	0.089	0.232706	143	0.0194599		E_coli	0.0984452	0.046	0.150386	420	0.00733809
Naïve	27	5	1	0.424071	0.534	0.281065	14	0.0751178		Naïve	15	0.220524	0.102	0.260974	143	0.0218238		M_luteus	0.124247	0.069	0.178895	364	0.00937662
Naïve	27	5	5	0.189786	0.1195	0.189927	14	0.0507601		Naïve	20	0.25651	0.113	0.304853	143	0.0254931
Naïve	27	5	10	0.290364	0.155	0.261184	11	0.0787498		Naïve	25	0.287979	0.13	0.337606	143	0.028232		Temp (Time Condensed)
Naïve	27	5	15	0.199385	0.122	0.212307	13	0.0588834		Naïve	30	0.319413	0.153	0.373751	143	0.0312547		Temp	mean_OD	median_OD	sd_OD	n_OD	SE_OD
Naïve	27	10	1	0.494571	0.578	0.310914	14	0.0830952		LB	0	0.0599032	0.0425	0.0602864	62	0.00765638		27	0.291585	0.154	0.307388	819	0.010741
Naïve	27	10	5	0.238786	0.1375	0.23589	14	0.0630441		LB	5	0.124419	0.0685	0.140647	62	0.0178621		30	0.134631	0.065	0.187014	735	0.00689813
Naïve	27	10	10	0.352909	0.21	0.31207	11	0.0940926		LB	10	0.158532	0.088	0.180576	62	0.0229332		32	0.0670571	0.042	0.0835213	665	0.00323882
Naïve	27	10	15	0.236692	0.158	0.22653	13	0.0628283		LB	15	0.19029	0.1	0.215212	62	0.0273319
Naïve	27	15	1	0.565214	0.6545	0.348755	14	0.0932087		LB	20	0.224468	0.1175	0.249322	62	0.0316639		Age (Time Condensed)
Naïve	27	15	5	0.270929	0.157	0.256677	14	0.0685997		LB	25	0.255919	0.135	0.28203	62	0.0358179		Age	mean_OD	median_OD	sd_OD	n_OD	SE_OD
Naïve	27	15	10	0.379364	0.255	0.320325	11	0.0965815		LB	30	0.280629	0.154	0.306312	62	0.0389017		1	0.273386	0.12	0.322329	539	0.0138837
Naïve	27	15	15	0.282462	0.204	0.255203	13	0.0707806		E_coli	0	0.0451833	0.03	0.0431719	60	0.00557347		5	0.164487	0.0925	0.203419	616	0.00819597
Naïve	27	20	1	0.6755	0.7555	0.430752	14	0.115123		E_coli	5	0.067	0.0355	0.0907858	60	0.0117204		10	0.132	0.061	0.203196	588	0.00837967
Naïve	27	20	5	0.305286	0.1895	0.275323	14	0.0735831		E_coli	10	0.0846667	0.0405	0.126968	60	0.0163915		15	0.117773	0.0515	0.172655	476	0.00791363
Naïve	27	20	10	0.444818	0.247	0.386917	11	0.11666		E_coli	15	0.0998667	0.051	0.146491	60	0.0189119
Naïve	27	20	15	0.323923	0.239	0.273993	13	0.0759919		E_coli	20	0.115467	0.0625	0.164233	60	0.0212024
Naïve	27	25	1	0.743786	0.812	0.470969	14	0.125872		E_coli	25	0.130717	0.0675	0.184605	60	0.0238324
Naïve	27	25	5	0.331071	0.2205	0.290728	14	0.0777004		E_coli	30	0.146217	0.07	0.210032	60	0.027115
Naïve	27	25	10	0.501273	0.281	0.437539	11	0.131923		M_luteus	0	0.0483269	0.0345	0.0371978	52	0.0051584
Naïve	27	25	15	0.377923	0.277	0.308769	13	0.0856372		M_luteus	5	0.0841923	0.0545	0.101316	52	0.01405
Naïve	27	30	1	0.844786	0.9625	0.525835	14	0.140535		M_luteus	10	0.106769	0.061	0.147341	52	0.0204325
Naïve	27	30	5	0.351	0.247	0.298603	14	0.0798051		M_luteus	15	0.126808	0.0685	0.17932	52	0.0248672
Naïve	27	30	10	0.541364	0.302	0.468509	11	0.141261		M_luteus	20	0.149769	0.078	0.206926	52	0.0286955
Naïve	27	30	15	0.411692	0.3	0.322266	13	0.0893804		M_luteus	25	0.168192	0.093	0.219768	52	0.0304763
Naïve	30	0	1	0.0917273	0.072	0.0812122	11	0.0244864		M_luteus	30	0.185673	0.1105	0.238426	52	0.0330637
Naïve	30	0	5	0.0688333	0.0515	0.0700556	12	0.0202233
Naïve	30	0	10	0.0454286	0.033	0.0326867	14	0.00873588		Age Over Time
Naïve	30	0	15	0.0296667	0.015	0.0295888	9	0.00986295		Age	Time	mean_OD	median_OD	sd_OD	n_OD	SE_OD
Naïve	30	5	1	0.195909	0.153	0.169681	11	0.0511608		1	0	0.0823506	0.065	0.0679959	77	0.00774885
Naïve	30	5	5	0.136833	0.0795	0.155546	12	0.0449024		1	5	0.192403	0.084	0.211582	77	0.024112
Naïve	30	5	10	0.0812857	0.056	0.0783861	14	0.0209496		1	10	0.238403	0.107	0.257591	77	0.0293552
Naïve	30	5	15	0.0426667	0.024	0.0393954	9	0.0131318		1	15	0.280558	0.129	0.295271	77	0.0336493
Naïve	30	10	1	0.270455	0.222	0.250182	11	0.0754326		1	20	0.329584	0.158	0.347668	77	0.0396204
Naïve	30	10	5	0.178917	0.1	0.200566	12	0.0578984		1	25	0.371623	0.195	0.383628	77	0.0437184
Naïve	30	10	10	0.0995	0.0685	0.0991337	14	0.0264946		1	30	0.418779	0.215	0.430348	77	0.0490427
Naïve	30	10	15	0.0526667	0.032	0.0482105	9	0.0160702		5	0	0.0685568	0.051	0.0691827	88	0.0073749
Naïve	30	15	1	0.325818	0.273	0.294625	11	0.0888328		5	5	0.115761	0.073	0.128407	88	0.0136882
Naïve	30	15	5	0.215417	0.125	0.226341	12	0.0653389		5	10	0.145364	0.085	0.16902	88	0.0180176
Naïve	30	15	10	0.117643	0.091	0.11691	14	0.0312455		5	15	0.170409	0.097	0.198838	88	0.0211962
Naïve	30	15	15	0.0643333	0.039	0.0617171	9	0.0205724		5	20	0.196386	0.1075	0.225247	88	0.0240114
Naïve	30	20	1	0.374182	0.319	0.325216	11	0.0980565		5	25	0.217636	0.12	0.244826	88	0.0260986
Naïve	30	20	5	0.25375	0.151	0.254073	12	0.0733445		5	30	0.237295	0.1295	0.266625	88	0.0284223
Naïve	30	20	10	0.139214	0.1085	0.136061	14	0.0363637		10	0	0.0498095	0.042	0.0458839	84	0.00500635
Naïve	30	20	15	0.0776667	0.042	0.0747479	9	0.024916		10	5	0.0962619	0.051	0.140867	84	0.0153699
Naïve	30	25	1	0.424545	0.366	0.364064	11	0.109769		10	10	0.118036	0.054	0.177476	84	0.0193642
Naïve	30	25	5	0.287	0.174	0.279632	12	0.0807228		10	15	0.133155	0.0595	0.191695	84	0.0209156
Naïve	30	25	10	0.159143	0.1255	0.154337	14	0.0412482		10	20	0.155417	0.069	0.223323	84	0.0243665
Naïve	30	25	15	0.0908889	0.05	0.0872173	9	0.0290724		10	25	0.176821	0.078	0.251806	84	0.0274742
Naïve	30	30	1	0.485909	0.425	0.426991	11	0.128743		10	30	0.1945	0.088	0.27141	84	0.0296133
Naïve	30	30	5	0.323917	0.198	0.315455	12	0.091064		15	0	0.0430588	0.0295	0.0529494	68	0.00642106
Naïve	30	30	10	0.176143	0.14	0.163355	14	0.0436585		15	5	0.0816324	0.0405	0.121664	68	0.014754
Naïve	30	30	15	0.102333	0.056	0.0946322	9	0.0315441		15	10	0.0998971	0.047	0.141386	68	0.0171455
Naïve	32	0	1	0.053375	0.0515	0.0209894	8	0.00742086		15	15	0.119632	0.054	0.165803	68	0.0201065
Naïve	32	0	5	0.07675	0.0535	0.0678302	12	0.0195809		15	20	0.141162	0.0655	0.188519	68	0.0228613
Naïve	32	0	10	0.0469286	0.045	0.020675	14	0.00552563		15	25	0.162015	0.0755	0.213395	68	0.025878
Naïve	32	0	15	0.0312727	0.024	0.0278176	11	0.00838732		15	30	0.177015	0.0795	0.22749	68	0.0275872
Naïve	32	5	1	0.05575	0.05	0.0213792	8	0.0075587
Naïve	32	5	5	0.0905	0.0525	0.0764859	12	0.0220796		Temperature Over Time
Naïve	32	5	10	0.0672857	0.0405	0.0690278	14	0.0184485		Temp	Time	mean_OD	median_OD	sd_OD	n_OD	SE_OD
Naïve	32	5	15	0.0321818	0.021	0.0281063	11	0.00847437		27	0	0.0826838	0.062	0.0757469	117	0.00700281
Naïve	32	10	1	0.058875	0.0535	0.0204411	8	0.00722703		27	5	0.208581	0.127	0.209021	117	0.019324
Naïve	32	10	5	0.100083	0.062	0.0871826	12	0.0251675		27	10	0.25953	0.158	0.2501	117	0.0231218
Naïve	32	10	10	0.081	0.0395	0.101286	14	0.0270697		27	15	0.302402	0.204	0.279869	117	0.0258739
Naïve	32	10	15	0.0340909	0.023	0.0282009	11	0.00850289		27	20	0.354051	0.242	0.325741	117	0.0301148
Naïve	32	15	1	0.0665	0.0605	0.0254502	8	0.00899802		27	25	0.39712	0.281	0.357747	117	0.0330737
Naïve	32	15	5	0.109	0.085	0.0960786	12	0.0277355		27	30	0.436726	0.295	0.391626	117	0.0362058
Naïve	32	15	10	0.0952143	0.0475	0.132248	14	0.0353446		30	0	0.0512286	0.035	0.0526036	105	0.00513359
Naïve	32	15	15	0.0378182	0.025	0.0322764	11	0.00973169		30	5	0.0872952	0.052	0.109036	105	0.0106408
Naïve	32	20	1	0.07425	0.0685	0.0302738	8	0.0107034		30	10	0.113876	0.061	0.150453	105	0.0146827
Naïve	32	20	5	0.11875	0.0995	0.102751	12	0.0296618		30	15	0.136838	0.068	0.178461	105	0.017416
Naïve	32	20	10	0.111429	0.057	0.162606	14	0.0434583		30	20	0.160924	0.078	0.202338	105	0.0197461
Naïve	32	20	15	0.0416364	0.026	0.0358672	11	0.0108144		30	25	0.184362	0.093	0.227282	105	0.0221804
Naïve	32	25	1	0.08475	0.0815	0.037001	8	0.0130818		30	30	0.207895	0.101	0.258382	105	0.0252155
Naïve	32	25	5	0.128917	0.104	0.110105	12	0.0317847		32	0	0.0466632	0.034	0.0418962	95	0.00429846
Naïve	32	25	10	0.130571	0.0675	0.19049	14	0.0509107		32	5	0.0533579	0.038	0.0537381	95	0.00551341
Naïve	32	25	15	0.0448182	0.03	0.0381911	11	0.0115151		32	10	0.0582632	0.038	0.0645723	95	0.00662498
Naïve	32	30	1	0.098625	0.0885	0.0492078	8	0.0173976		32	15	0.0649474	0.038	0.0780273	95	0.00800543
Naïve	32	30	5	0.139333	0.1115	0.120871	12	0.0348923		32	20	0.0736105	0.043	0.0920656	95	0.00944573
Naïve	32	30	10	0.142929	0.0745	0.205023	14	0.0547947		32	25	0.0822737	0.049	0.105449	95	0.0108188
Naïve	32	30	15	0.0497273	0.037	0.0423464	11	0.0127679		32	30	0.0902842	0.058	0.11517	95	0.0118162
LB	27	0	1	0.118	0.056	0.128489	5	0.0574622
LB	27	0	5	0.0583333	0.0505	0.0228269	6	0.00931904		Age/Treatment Over Time
LB	27	0	10	0.0488333	0.0545	0.0249593	6	0.0101896		Treatment	Age	Time	mean_OD	median_OD	sd_OD	n_OD	SE_OD
LB	27	0	15	0.0534	0.041	0.039151	5	0.0175089		Naïve	1	0	0.0968182	0.078	0.0715509	33	0.0124554
LB	27	5	1	0.359	0.481	0.27381	5	0.122452		Naïve	1	5	0.258727	0.137	0.254573	33	0.0443154
LB	27	5	5	0.202	0.196	0.110804	6	0.0452357		Naïve	1	10	0.314242	0.222	0.300185	33	0.0522556
LB	27	5	10	0.112333	0.0895	0.0822598	6	0.0335824		Naïve	1	15	0.364515	0.273	0.342083	33	0.059549
LB	27	5	15	0.1816	0.155	0.0980474	5	0.0438481		Naïve	1	20	0.429303	0.319	0.409523	33	0.0712888
LB	27	10	1	0.4174	0.48	0.317081	5	0.141803		Naïve	1	25	0.477606	0.354	0.449866	33	0.0783116
LB	27	10	5	0.295833	0.277	0.167438	6	0.0683561		Naïve	1	30	0.544273	0.422	0.510064	33	0.0887908
LB	27	10	10	0.155833	0.1275	0.120826	6	0.0493271		Naïve	5	0	0.0838684	0.059	0.0855492	38	0.0138779
LB	27	10	15	0.2494	0.242	0.133433	5	0.0596729		Naïve	5	5	0.141711	0.0865	0.152771	38	0.0247828
LB	27	15	1	0.47	0.519	0.349734	5	0.156406		Naïve	5	10	0.176079	0.104	0.192699	38	0.03126
LB	27	15	5	0.3765	0.3455	0.216097	6	0.0882212		Naïve	5	15	0.202263	0.112	0.213972	38	0.0347109
LB	27	15	10	0.197333	0.162	0.166699	6	0.0680547		Naïve	5	20	0.230105	0.1355	0.235171	38	0.0381497
LB	27	15	15	0.3056	0.307	0.157039	5	0.0702301		Naïve	5	25	0.253316	0.156	0.253422	38	0.0411105
LB	27	20	1	0.5464	0.628	0.390931	5	0.17483		Naïve	5	30	0.275605	0.165	0.272372	38	0.0441845
LB	27	20	5	0.449833	0.402	0.251657	6	0.102739		Naïve	10	0	0.062359	0.048	0.0566928	39	0.00907812
LB	27	20	10	0.242167	0.2035	0.193346	6	0.0789331		Naïve	10	5	0.135231	0.064	0.177266	39	0.0283853
LB	27	20	15	0.3658	0.374	0.189035	5	0.084539		Naïve	10	10	0.164333	0.082	0.216566	39	0.0346783
LB	27	25	1	0.6292	0.826	0.444668	5	0.198862		Naïve	10	15	0.18341	0.086	0.230728	39	0.0369461
LB	27	25	5	0.516833	0.4895	0.267794	6	0.109326		Naïve	10	20	0.215436	0.101	0.275919	39	0.0441825
LB	27	25	10	0.287167	0.2365	0.2343	6	0.0956526		Naïve	10	25	0.245385	0.123	0.312238	39	0.0499981
LB	27	25	15	0.405	0.432	0.199062	5	0.089023		Naïve	10	30	0.267231	0.141	0.334328	39	0.0535354
LB	27	30	1	0.6828	0.939	0.468586	5	0.209558		Naïve	15	0	0.0525455	0.039	0.0697863	33	0.0121482
LB	27	30	5	0.563167	0.5505	0.287459	6	0.117355		Naïve	15	5	0.100909	0.057	0.155097	33	0.0269989
LB	27	30	10	0.3195	0.271	0.252428	6	0.103053		Naïve	15	10	0.11897	0.063	0.171511	33	0.0298563
LB	27	30	15	0.4336	0.463	0.210059	5	0.0939413		Naïve	15	15	0.141424	0.075	0.197847	33	0.0344407
LB	30	0	1	0.0984286	0.078	0.0644046	7	0.0243427		Naïve	15	20	0.162667	0.081	0.218133	33	0.0379721
LB	30	0	5	0.0786667	0.046	0.0845498	6	0.0345173		Naïve	15	25	0.188606	0.083	0.249925	33	0.0435063
LB	30	0	10	0.031	0.025	0.0182757	6	0.00746101		Naïve	15	30	0.206667	0.088	0.265235	33	0.0461716
LB	30	0	15	0.017	0.02	0.0103923	4	0.00519615		LB	1	0	0.104333	0.067	0.0894704	15	0.0231012
LB	30	5	1	0.160714	0.088	0.142772	7	0.0539628		LB	1	5	0.215533	0.121	0.208343	15	0.053794
LB	30	5	5	0.125667	0.0655	0.135788	6	0.055435		LB	1	10	0.260533	0.169	0.254884	15	0.0658108
LB	30	5	10	0.043	0.0285	0.037667	6	0.0153775		LB	1	15	0.303533	0.221	0.291572	15	0.0752835
LB	30	5	15	0.02475	0.017	0.0272809	4	0.0136405		LB	1	20	0.351667	0.29	0.329855	15	0.0851681
LB	30	10	1	0.215429	0.107	0.210503	7	0.0795628		LB	1	25	0.402067	0.327	0.376272	15	0.097153
LB	30	10	5	0.154333	0.086	0.163807	6	0.0668738		LB	1	30	0.4418	0.373	0.409023	15	0.105609
LB	30	10	10	0.055	0.0305	0.052073	6	0.0212587		LB	5	0	0.0578333	0.0435	0.0527449	18	0.0124321
LB	30	10	15	0.035	0.0165	0.0479375	4	0.0239687		LB	5	5	0.123111	0.0655	0.117932	18	0.0277969
LB	30	15	1	0.258571	0.129	0.258033	7	0.0975275		LB	5	10	0.163111	0.0825	0.167571	18	0.0394968
LB	30	15	5	0.175333	0.1035	0.182926	6	0.0746792		LB	5	15	0.197167	0.092	0.210168	18	0.049537
LB	30	15	10	0.0698333	0.036	0.0719789	6	0.0293853		LB	5	20	0.233167	0.104	0.248519	18	0.0585765
LB	30	15	15	0.05175	0.0165	0.0804669	4	0.0402334		LB	5	25	0.263	0.116	0.275408	18	0.0649143
LB	30	20	1	0.298	0.158	0.28732	7	0.108597		LB	5	30	0.286889	0.1205	0.299503	18	0.0705936
LB	30	20	5	0.2085	0.131	0.21017	6	0.0858016		LB	10	0	0.0410588	0.042	0.0234933	17	0.00569796
LB	30	20	10	0.0828333	0.0445	0.0818741	6	0.033425		LB	10	5	0.0695882	0.052	0.061436	17	0.0149004
LB	30	20	15	0.065	0.0165	0.106198	4	0.053099		LB	10	10	0.09	0.05	0.0901603	17	0.0218671
LB	30	25	1	0.339429	0.195	0.323169	7	0.122146		LB	10	15	0.111176	0.047	0.122438	17	0.0296955
LB	30	25	5	0.2305	0.1555	0.21785	6	0.088937		LB	10	20	0.134353	0.059	0.14523	17	0.0352234
LB	30	25	10	0.0996667	0.057	0.0992868	6	0.0405337		LB	10	25	0.158235	0.065	0.175411	17	0.0425434
LB	30	25	15	0.0775	0.018	0.127126	4	0.063563		LB	10	30	0.176118	0.078	0.191017	17	0.0463285
LB	30	30	1	0.378286	0.212	0.365619	7	0.138191		LB	15	0	0.0341667	0.024	0.0298993	12	0.00863119
LB	30	30	5	0.256	0.1815	0.236818	6	0.0966806		LB	15	5	0.0901667	0.044	0.101085	12	0.0291807
LB	30	30	10	0.1115	0.073	0.106005	6	0.0432764		LB	15	10	0.12125	0.049	0.141152	12	0.0407472
LB	30	30	15	0.0895	0.019	0.149801	4	0.0749005		LB	15	15	0.1505	0.065	0.17208	12	0.0496751
LB	32	0	1	0.0953333	0.038	0.0993042	3	0.0573333		LB	15	20	0.180083	0.0755	0.207894	12	0.0600139
LB	32	0	5	0.0365	0.029	0.0268682	6	0.0109689		LB	15	25	0.201	0.0855	0.227322	12	0.0656222
LB	32	0	10	0.0438	0.042	0.0275627	5	0.0123264		LB	15	30	0.217833	0.096	0.242931	12	0.0701282
LB	32	0	15	0.025	0.022	0.007	3	0.00404145		E_coli	1	0	0.059625	0.042	0.0426363	16	0.0106591
LB	32	5	1	0.104333	0.043	0.110591	3	0.0638496		E_coli	1	5	0.0906875	0.0585	0.077682	16	0.0194205
LB	32	5	5	0.0416667	0.0315	0.0336967	6	0.0137566		E_coli	1	10	0.120688	0.074	0.112884	16	0.0282211
LB	32	5	10	0.0502	0.045	0.0243865	5	0.010906		E_coli	1	15	0.15175	0.0835	0.150305	16	0.0375762
LB	32	5	15	0.025	0.023	0.0052915	3	0.00305505		E_coli	1	20	0.17975	0.0955	0.181389	16	0.0453473
LB	32	10	1	0.104333	0.038	0.12454	3	0.0719035		E_coli	1	25	0.21075	0.1115	0.216489	16	0.0541222
LB	32	10	5	0.0391667	0.0325	0.030636	6	0.0125071		E_coli	1	30	0.237625	0.122	0.244641	16	0.0611603
LB	32	10	10	0.053	0.045	0.0287663	5	0.0128647		E_coli	5	0	0.0507778	0.0305	0.0527709	18	0.0124382
LB	32	10	15	0.0226667	0.021	0.00378594	3	0.00218581		E_coli	5	5	0.0656667	0.0355	0.0821777	18	0.0193695
LB	32	15	1	0.131	0.036	0.172398	3	0.0995339		E_coli	5	10	0.0797778	0.041	0.108704	18	0.0256218
LB	32	15	5	0.0396667	0.0315	0.0329768	6	0.0134627		E_coli	5	15	0.0937222	0.051	0.129774	18	0.0305881
LB	32	15	10	0.0574	0.047	0.0379315	5	0.0169635		E_coli	5	20	0.110444	0.058	0.151684	18	0.0357523
LB	32	15	15	0.0236667	0.021	0.00737111	3	0.00425572		E_coli	5	25	0.1225	0.0635	0.169949	18	0.0400573
LB	32	20	1	0.152333	0.037	0.209362	3	0.120875		E_coli	5	30	0.134722	0.067	0.198796	18	0.0468567
LB	32	20	5	0.0411667	0.0305	0.0344524	6	0.0140651		E_coli	10	0	0.0388571	0.023	0.0400362	14	0.0107001
LB	32	20	10	0.0668	0.059	0.0462407	5	0.0206795		E_coli	10	5	0.0706429	0.0305	0.138547	14	0.0370283
LB	32	20	15	0.024	0.022	0.00818535	3	0.00472582		E_coli	10	10	0.0880714	0.0315	0.195713	14	0.0523065
LB	32	25	1	0.169667	0.037	0.242011	3	0.139725		E_coli	10	15	0.0938571	0.0365	0.203899	14	0.0544944
LB	32	25	5	0.0416667	0.0315	0.0366752	6	0.0149726		E_coli	10	20	0.0985	0.038	0.207596	14	0.0554823
LB	32	25	10	0.0738	0.06	0.0560419	5	0.0250627		E_coli	10	25	0.105286	0.045	0.21602	14	0.0577339
LB	32	25	15	0.0256667	0.025	0.00802081	3	0.00463081		E_coli	10	30	0.118571	0.0515	0.242268	14	0.0647489
LB	32	30	1	0.188333	0.035	0.274287	3	0.15836		E_coli	15	0	0.0249167	0.0225	0.0215932	12	0.00623341
LB	32	30	5	0.0415	0.0295	0.0356805	6	0.0145665		E_coli	15	5	0.0331667	0.033	0.0277811	12	0.0080197
LB	32	30	10	0.0816	0.062	0.0631372	5	0.0282358		E_coli	15	10	0.04	0.033	0.0379809	12	0.0109641
LB	32	30	15	0.0293333	0.028	0.0070946	3	0.00409607		E_coli	15	15	0.0469167	0.0355	0.0452979	12	0.0130764
E_coli	27	0	1	0.0658333	0.066	0.036257	6	0.0148018		E_coli	15	20	0.0570833	0.045	0.0563793	12	0.0162753
E_coli	27	0	5	0.0885	0.0665	0.0574083	8	0.0202969		E_coli	15	25	0.066	0.0515	0.0653633	12	0.0188688
E_coli	27	0	10	0.0645	0.0425	0.0628888	4	0.0314444		E_coli	15	30	0.0738333	0.057	0.0741336	12	0.0214005
E_coli	27	0	15	0.0296667	0.0265	0.0150953	6	0.00616261		M_luteus	1	0	0.0482308	0.046	0.0298137	13	0.00826884
E_coli	27	5	1	0.1275	0.111	0.0959119	6	0.0391559		M_luteus	1	5	0.122538	0.069	0.143774	13	0.0398759
E_coli	27	5	5	0.1235	0.097	0.0954598	8	0.0337501		M_luteus	1	10	0.165231	0.084	0.217971	13	0.0604542
E_coli	27	5	10	0.16625	0.049	0.25247	4	0.126235		M_luteus	1	15	0.199462	0.123	0.2518	13	0.0698368
E_coli	27	5	15	0.0461667	0.0375	0.0234897	6	0.00958964		M_luteus	1	20	0.235385	0.158	0.287637	13	0.0797762
E_coli	27	10	1	0.171	0.1515	0.130905	6	0.0534416		M_luteus	1	25	0.265462	0.185	0.29979	13	0.0831469
E_coli	27	10	5	0.152875	0.1105	0.131414	8	0.0464617		M_luteus	1	30	0.296615	0.215	0.324445	13	0.0899847
E_coli	27	10	10	0.219	0.047	0.362379	4	0.18119		M_luteus	5	0	0.0636429	0.054	0.0511192	14	0.0136622
E_coli	27	10	15	0.0568333	0.043	0.0400221	6	0.0163389		M_luteus	5	5	0.100286	0.064	0.105473	14	0.0281888
E_coli	27	15	1	0.218333	0.2015	0.174413	6	0.0712038		M_luteus	5	10	0.1235	0.0755	0.153824	14	0.0411112
E_coli	27	15	5	0.181875	0.145	0.156194	8	0.0552227		M_luteus	5	15	0.148143	0.086	0.204604	14	0.0546828
E_coli	27	15	10	0.2315	0.0555	0.376252	4	0.188126		M_luteus	5	20	0.168071	0.0975	0.234514	14	0.0626764
E_coli	27	15	15	0.0685	0.0525	0.0491477	6	0.0200645		M_luteus	5	25	0.184786	0.107	0.247235	14	0.0660764
E_coli	27	20	1	0.254333	0.232	0.209879	6	0.0856826		M_luteus	5	30	0.201429	0.115	0.268273	14	0.0716991
E_coli	27	20	5	0.2175	0.176	0.17791	8	0.0629007		M_luteus	10	0	0.0364286	0.026	0.029495	14	0.00788287
E_coli	27	20	10	0.236	0.0575	0.384022	4	0.192011		M_luteus	10	5	0.0457143	0.0325	0.0453337	14	0.0121159
E_coli	27	20	15	0.0846667	0.068	0.0636857	6	0.0259996		M_luteus	10	10	0.0530714	0.0395	0.0522265	14	0.0139581
E_coli	27	25	1	0.297333	0.274	0.242615	6	0.0990474		M_luteus	10	15	0.0591429	0.0445	0.0566241	14	0.0151334
E_coli	27	25	5	0.240375	0.2015	0.201825	8	0.071356		M_luteus	10	20	0.0707143	0.0535	0.0649928	14	0.0173701
E_coli	27	25	10	0.247	0.064	0.399576	4	0.199788		M_luteus	10	25	0.0799286	0.0545	0.0716524	14	0.0191499
E_coli	27	25	15	0.0998333	0.084	0.0721427	6	0.0294521		M_luteus	10	30	0.0901429	0.06	0.0757373	14	0.0202416
E_coli	27	30	1	0.333	0.305	0.273071	6	0.111481		M_luteus	15	0	0.0440909	0.031	0.0302604	11	0.00912385
E_coli	27	30	5	0.264875	0.1535	0.245286	8	0.0867217		M_luteus	15	5	0.0673636	0.04	0.0758528	11	0.0228705
E_coli	27	30	10	0.28	0.077	0.44786	4	0.22393		M_luteus	15	10	0.0847273	0.049	0.0999591	11	0.0301388
E_coli	27	30	15	0.111833	0.0895	0.0841509	6	0.0343544		M_luteus	15	15	0.0999091	0.064	0.120893	11	0.0364506
E_coli	30	0	1	0.0493333	0.041	0.028019	6	0.0114387		M_luteus	15	20	0.125909	0.071	0.150768	11	0.0454582
E_coli	30	0	5	0.0276	0.019	0.0264348	5	0.011822		M_luteus	15	25	0.144455	0.079	0.167693	11	0.0505613
E_coli	30	0	10	0.019	0.0175	0.0137405	6	0.00560952		M_luteus	15	30	0.156091	0.083	0.180267	11	0.0543525
E_coli	30	0	15	0.0336667	0.03	0.0356417	3	0.0205778
E_coli	30	5	1	0.0783333	0.051	0.0662168	6	0.0270329		Temp/Treatment Over Time
E_coli	30	5	5	0.0282	0.024	0.0201296	5	0.00900222		Treatment	Temp	Time	mean_OD	median_OD	sd_OD	n_OD	SE_OD
E_coli	30	5	10	0.027	0.0255	0.0254873	6	0.0104051		Naïve	27	0	0.105019	0.0805	0.0917547	52	0.0127241
E_coli	30	5	15	0.0363333	0.047	0.0323471	3	0.0186756		Naïve	27	5	0.276538	0.143	0.250824	52	0.034783
E_coli	30	10	1	0.116667	0.054	0.113803	6	0.0464598		Naïve	27	10	0.331269	0.204	0.286433	52	0.0397211
E_coli	30	10	5	0.0304	0.029	0.0216633	5	0.00968814		Naïve	27	15	0.375981	0.2465	0.31358	52	0.0434857
E_coli	30	10	10	0.0303333	0.0275	0.0294324	6	0.0120157		Naïve	27	20	0.439135	0.2635	0.370515	52	0.0513812
E_coli	30	10	15	0.041	0.061	0.0355106	3	0.020502		Naïve	27	25	0.489904	0.295	0.407306	52	0.0564832
E_coli	30	15	1	0.151333	0.064	0.151768	6	0.0619589		Naïve	27	30	0.539385	0.323	0.447423	52	0.0620464
E_coli	30	15	5	0.0334	0.029	0.0236495	5	0.0105764		Naïve	30	0	0.0595217	0.0395	0.060385	46	0.00890328
E_coli	30	15	10	0.0358333	0.03	0.0365043	6	0.0149028		Naïve	30	5	0.11563	0.076	0.132251	46	0.0194993
E_coli	30	15	15	0.0436667	0.063	0.037899	3	0.021881		Naïve	30	10	0.151935	0.0965	0.182889	46	0.0269656
E_coli	30	20	1	0.186333	0.0825	0.187203	6	0.0764254		Naïve	30	15	0.1825	0.1145	0.214125	46	0.031571
E_coli	30	20	5	0.037	0.033	0.025836	5	0.0115542		Naïve	30	20	0.213239	0.1305	0.240363	46	0.0354397
E_coli	30	20	10	0.0408333	0.032	0.0415375	6	0.0169576		Naïve	30	25	0.242609	0.158	0.268681	46	0.0396149
E_coli	30	20	15	0.049	0.065	0.0404475	3	0.0233524		Naïve	30	30	0.274326	0.172	0.307663	46	0.0453624
E_coli	30	25	1	0.223667	0.0935	0.231662	6	0.0945754		Naïve	32	0	0.0522	0.044	0.0424904	45	0.0063341
E_coli	30	25	5	0.0416	0.036	0.0300549	5	0.013441		Naïve	32	5	0.0628444	0.043	0.0598468	45	0.00892143
E_coli	30	25	10	0.046	0.0355	0.047833	6	0.0195278		Naïve	32	10	0.0706889	0.052	0.0762111	45	0.0113609
E_coli	30	25	15	0.0556667	0.067	0.0441059	3	0.0254646		Naïve	32	15	0.0797556	0.05	0.0927137	45	0.0138209
E_coli	30	30	1	0.2555	0.106	0.263668	6	0.107642		Naïve	32	20	0.0897111	0.053	0.109046	45	0.0162556
E_coli	30	30	5	0.0454	0.041	0.0320983	5	0.0143548		Naïve	32	25	0.101022	0.071	0.125016	45	0.0186363
E_coli	30	30	10	0.0511667	0.039	0.0490608	6	0.020029		Naïve	32	30	0.111311	0.083	0.135551	45	0.0202068
E_coli	30	30	15	0.0606667	0.071	0.044411	3	0.0256407		LB	27	0	0.0681818	0.0505	0.0669823	22	0.0142807
E_coli	32	0	1	0.06575	0.0335	0.0724632	4	0.0362316		LB	27	5	0.208591	0.1625	0.169898	22	0.0362224
E_coli	32	0	5	0.0136	0.013	0.0111265	5	0.00497594		LB	27	10	0.274727	0.2465	0.204593	22	0.0436193
E_coli	32	0	10	0.043	0.039	0.0314325	4	0.0157162		LB	27	15	0.332773	0.3025	0.237017	22	0.0505322
E_coli	32	0	15	0.00666667	0.007	0.00650641	3	0.00375648		LB	27	20	0.396045	0.3745	0.270348	22	0.0576385
E_coli	32	5	1	0.054	0.031	0.0521792	4	0.0260896		LB	27	25	0.454318	0.452	0.303836	22	0.064778
E_coli	32	5	5	0.0106	0.009	0.0106911	5	0.00478121		LB	27	30	0.494455	0.495	0.323259	22	0.068919
E_coli	32	5	10	0.0405	0.038	0.0338772	4	0.0169386		LB	30	0	0.0615217	0.044	0.0630446	23	0.0131457
E_coli	32	5	15	0.004	0.003	0.00458258	3	0.00264575		LB	30	5	0.0972174	0.064	0.115904	23	0.0241677
E_coli	32	10	1	0.05125	0.0295	0.0452281	4	0.0226141		LB	30	10	0.126261	0.084	0.157343	23	0.0328084
E_coli	32	10	5	0.0122	0.011	0.00931128	5	0.00416413		LB	30	15	0.151652	0.096	0.187762	23	0.0391511
E_coli	32	10	10	0.04375	0.0415	0.0328164	4	0.0164082		LB	30	20	0.178	0.117	0.212701	23	0.0443513
E_coli	32	10	15	0.00533333	0.007	0.00378594	3	0.00218581		LB	30	25	0.202913	0.133	0.235834	23	0.0491748
E_coli	32	15	1	0.0525	0.034	0.0432165	4	0.0216083		LB	30	30	0.226565	0.153	0.263448	23	0.0549326
E_coli	32	15	5	0.013	0.011	0.00935414	5	0.0041833		LB	32	0	0.047	0.033	0.0471977	17	0.0114471
E_coli	32	15	10	0.04325	0.0405	0.0310202	4	0.0155101		LB	32	5	0.0522941	0.038	0.0522204	17	0.0126653
E_coli	32	15	15	0.007	0.008	0.00264575	3	0.00152753		LB	32	10	0.0518235	0.038	0.0563707	17	0.0136719
E_coli	32	20	1	0.058	0.043	0.0413602	4	0.0206801		LB	32	15	0.0581765	0.036	0.0759459	17	0.0184196
E_coli	32	20	5	0.0126	0.011	0.00971082	5	0.00434281		LB	32	20	0.0652941	0.037	0.0913898	17	0.0221653
E_coli	32	20	10	0.0475	0.0455	0.0327669	4	0.0163834		LB	32	25	0.0708824	0.037	0.105216	17	0.0255187
E_coli	32	20	15	0.01	0.01	0.001	3	0.00057735		LB	32	30	0.0770588	0.036	0.118466	17	0.0287322
E_coli	32	25	1	0.0615	0.0495	0.0419563	4	0.0209782		E_coli	27	0	0.064125	0.048	0.0486972	24	0.00994028
E_coli	32	25	5	0.0148	0.012	0.00975705	5	0.00436348		E_coli	27	5	0.112292	0.063	0.122304	24	0.0249652
E_coli	32	25	10	0.0525	0.0525	0.0348951	4	0.0174475		E_coli	27	10	0.144417	0.0825	0.17215	24	0.03514
E_coli	32	25	15	0.00866667	0.011	0.00404145	3	0.00233333		E_coli	27	15	0.170917	0.099	0.192435	24	0.0392806
E_coli	32	30	1	0.06775	0.0615	0.0423113	4	0.0211557		E_coli	27	20	0.196583	0.111	0.20949	24	0.0427621
E_coli	32	30	5	0.0158	0.011	0.0104738	5	0.00468402		E_coli	27	25	0.220583	0.135	0.229669	24	0.0468811
E_coli	32	30	10	0.05825	0.061	0.0326535	4	0.0163267		E_coli	27	30	0.246167	0.125	0.263095	24	0.053704
E_coli	32	30	15	0.011	0.008	0.00608276	3	0.00351188		E_coli	30	0	0.03245	0.0295	0.0262808	20	0.00587657
M_luteus	27	0	1	0.0576	0.046	0.0330802	5	0.0147939		E_coli	30	5	0.0441	0.034	0.0453732	20	0.0101458
M_luteus	27	0	5	0.1024	0.1	0.0632084	5	0.0282676		E_coli	30	10	0.05785	0.0395	0.0737722	20	0.016496
M_luteus	27	0	10	0.01875	0.0105	0.017557	4	0.00877852		E_coli	30	15	0.07105	0.045	0.0979772	20	0.0219084
M_luteus	27	0	15	0.0598	0.076	0.028543	5	0.0127648		E_coli	30	20	0.08475	0.05	0.121073	20	0.0270728
M_luteus	27	5	1	0.232	0.205	0.186696	5	0.0834931		E_coli	30	25	0.09965	0.0545	0.148587	20	0.033225
M_luteus	27	5	5	0.1948	0.139	0.130331	5	0.0582858		E_coli	30	30	0.11245	0.059	0.169137	20	0.0378202
M_luteus	27	5	10	0.0195	0.0105	0.01974	4	0.00986999		E_coli	32	0	0.0326875	0.018	0.0431644	16	0.0107911
M_luteus	27	5	15	0.1056	0.056	0.0979097	5	0.0437865		E_coli	32	5	0.0276875	0.014	0.0352887	16	0.00882219
M_luteus	27	10	1	0.3234	0.268	0.295483	5	0.132144		E_coli	32	10	0.0285625	0.018	0.0323336	16	0.0080834
M_luteus	27	10	5	0.2486	0.128	0.211235	5	0.0944672		E_coli	32	15	0.0293125	0.018	0.0312041	16	0.00780102
M_luteus	27	10	10	0.022	0.0155	0.0192007	4	0.00960035		E_coli	32	20	0.0321875	0.0215	0.0323836	16	0.00809589
M_luteus	27	10	15	0.1362	0.06	0.131005	5	0.058587		E_coli	32	25	0.03475	0.022	0.0341575	16	0.00853937
M_luteus	27	15	1	0.3866	0.311	0.335837	5	0.150191		E_coli	32	30	0.0385	0.023	0.0355059	16	0.00887647
M_luteus	27	15	5	0.308	0.128	0.290433	5	0.129886		M_luteus	27	0	0.0617895	0.046	0.0473199	19	0.0108559
M_luteus	27	15	10	0.0285	0.017	0.027258	4	0.013629		M_luteus	27	5	0.144211	0.074	0.14296	19	0.0327973
M_luteus	27	15	15	0.164	0.066	0.15852	5	0.0708922		M_luteus	27	10	0.191	0.095	0.214861	19	0.0492925
M_luteus	27	20	1	0.4492	0.363	0.381308	5	0.170526		M_luteus	27	15	0.231947	0.123	0.261242	19	0.0599329
M_luteus	27	20	5	0.3466	0.142	0.33783	5	0.151082		M_luteus	27	20	0.271474	0.142	0.300273	19	0.0688872
M_luteus	27	20	10	0.03925	0.029	0.0323561	4	0.016178		M_luteus	27	25	0.299947	0.154	0.315023	19	0.0722712
M_luteus	27	20	15	0.2044	0.071	0.198335	5	0.0886981		M_luteus	27	30	0.329632	0.169	0.340279	19	0.0780655
M_luteus	27	25	1	0.4934	0.408	0.386865	5	0.173011		M_luteus	30	0	0.0360625	0.032	0.02129	16	0.00532249
M_luteus	27	25	5	0.3758	0.154	0.352675	5	0.157721		M_luteus	30	5	0.0455625	0.049	0.0262475	16	0.00656187
M_luteus	27	25	10	0.0455	0.0335	0.0348951	4	0.0174475		M_luteus	30	10	0.0566875	0.0585	0.0323083	16	0.00807709
M_luteus	27	25	15	0.2342	0.091	0.217948	5	0.0974692		M_luteus	30	15	0.0665	0.062	0.0402708	16	0.0100677
M_luteus	27	30	1	0.5424	0.446	0.417543	5	0.186731		M_luteus	30	20	0.0811875	0.076	0.0474317	16	0.0118579
M_luteus	27	30	5	0.4078	0.169	0.383725	5	0.171607		M_luteus	30	25	0.096125	0.085	0.0569548	16	0.0142387
M_luteus	27	30	10	0.05875	0.048	0.0362526	4	0.0181263		M_luteus	30	30	0.109375	0.099	0.0656718	16	0.0164179
M_luteus	27	30	15	0.2554	0.111	0.232362	5	0.103916		M_luteus	32	0	0.0448235	0.032	0.0329815	17	0.00799919
M_luteus	30	0	1	0.05	0.056	0.014	3	0.0080829		M_luteus	32	5	0.0534706	0.027	0.048047	17	0.0116531
M_luteus	30	0	5	0.0325	0.0295	0.0155027	4	0.00775134		M_luteus	32	10	0.0597647	0.029	0.0548025	17	0.0132916
M_luteus	30	0	10	0.0296	0.02	0.0204402	5	0.00914112		M_luteus	32	15	0.0660588	0.037	0.059269	17	0.0143748
M_luteus	30	0	15	0.03725	0.0345	0.0324897	4	0.0162449		M_luteus	32	20	0.0782941	0.045	0.0722476	17	0.0175226
M_luteus	30	5	1	0.071	0.069	0.0101489	3	0.00585947		M_luteus	32	25	0.0887647	0.054	0.0821755	17	0.0199305
M_luteus	30	5	5	0.042	0.049	0.0182392	4	0.00911958		M_luteus	32	30	0.0965882	0.062	0.0896047	17	0.0217323
M_luteus	30	5	10	0.0344	0.039	0.01997	5	0.00893085
M_luteus	30	5	15	0.044	0.0475	0.0404557	4	0.0202279
M_luteus	30	10	1	0.095	0.084	0.0208087	3	0.0120139
M_luteus	30	10	5	0.04725	0.0535	0.0173469	4	0.00867347
M_luteus	30	10	10	0.0454	0.053	0.0252349	5	0.0112854
M_luteus	30	10	15	0.0515	0.0515	0.0441097	4	0.0220549
M_luteus	30	15	1	0.121333	0.115	0.029023	3	0.0167564
M_luteus	30	15	5	0.05275	0.055	0.0161529	4	0.00807646
M_luteus	30	15	10	0.0516	0.056	0.0325315	5	0.0145485
M_luteus	30	15	15	0.05775	0.0565	0.046306	4	0.023153
M_luteus	30	20	1	0.143667	0.13	0.038371	3	0.0221535
M_luteus	30	20	5	0.06025	0.0595	0.0146145	4	0.00730725
M_luteus	30	20	10	0.064	0.074	0.0349786	5	0.0156429
M_luteus	30	20	15	0.07675	0.0805	0.058443	4	0.0292215
M_luteus	30	25	1	0.177	0.17	0.044911	3	0.0259294
M_luteus	30	25	5	0.0685	0.069	0.01907	4	0.00953502
M_luteus	30	25	10	0.0746	0.082	0.0389782	5	0.0174316
M_luteus	30	25	15	0.09	0.096	0.0640677	4	0.0320338
M_luteus	30	30	1	0.21	0.214	0.0471275	3	0.0272091
M_luteus	30	30	5	0.0785	0.0805	0.0233595	4	0.0116798
M_luteus	30	30	10	0.0854	0.097	0.0440318	5	0.0196916
M_luteus	30	30	15	0.09475	0.099	0.0656728	4	0.0328364
M_luteus	32	0	1	0.0378	0.026	0.0350171	5	0.0156601
M_luteus	32	0	5	0.0498	0.054	0.0350742	5	0.0156857
M_luteus	32	0	10	0.0574	0.064	0.0354655	5	0.0158606
M_luteus	32	0	15	0.0185	0.0185	0.000707107	2	0.0005
M_luteus	32	5	1	0.044	0.027	0.0492595	5	0.0220295
M_luteus	32	5	5	0.0524	0.049	0.0385914	5	0.0172586
M_luteus	32	5	10	0.078	0.086	0.0619516	5	0.0277056
M_luteus	32	5	15	0.0185	0.0185	0.00353553	2	0.0025
M_luteus	32	10	1	0.0492	0.028	0.0566277	5	0.0253247
M_luteus	32	10	5	0.0594	0.06	0.0392721	5	0.017563
M_luteus	32	10	10	0.0856	0.071	0.074765	5	0.0334359
M_luteus	32	10	15	0.0225	0.0225	0.00494975	2	0.0035
M_luteus	32	15	1	0.0592	0.037	0.0636922	5	0.028484
M_luteus	32	15	5	0.0646	0.066	0.0417169	5	0.0186564
M_luteus	32	15	10	0.0912	0.067	0.0806858	5	0.0360838
M_luteus	32	15	15	0.024	0.024	0.00565685	2	0.004
M_luteus	32	20	1	0.0766	0.045	0.0842751	5	0.037689
M_luteus	32	20	5	0.0758	0.076	0.0483911	5	0.0216412
M_luteus	32	20	10	0.1026	0.068	0.0969655	5	0.0433643
M_luteus	32	20	15	0.028	0.028	0.00848528	2	0.006
M_luteus	32	25	1	0.0906	0.054	0.0995756	5	0.0445316
M_luteus	32	25	5	0.0868	0.089	0.0535976	5	0.0239696
M_luteus	32	25	10	0.1128	0.064	0.108082	5	0.0483357
M_luteus	32	25	15	0.029	0.029	0.00989949	2	0.007
M_luteus	32	30	1	0.1028	0.064	0.110658	5	0.0494878
M_luteus	32	30	5	0.0934	0.094	0.0575743	5	0.025748
M_luteus	32	30	10	0.12	0.062	0.116576	5	0.0521344
M_luteus	32	30	15	0.0305	0.0305	0.0120208	2	0.0085

## Sheet: Figs 3-6,S3-6 Figs all raw data
Treatment	Temperature	Replicate	Time	OD	Adult_age_in_days	Age_Date	Infection_Date	Sample_Collection_Date	PO_Assay_Date	E_coli_infection	M_luteus_infection	Notes
E_coli	27	1	0	0.142	5	2021-01-17	2021-01-22	2021-01-23	2021-01-26	1069.5
E_coli	27	1	5	0.164	5	2021-01-17	2021-01-22	2021-01-23	2021-01-26	1069.5
E_coli	27	1	10	0.206	5	2021-01-17	2021-01-22	2021-01-23	2021-01-26	1069.5
E_coli	27	1	15	0.215	5	2021-01-17	2021-01-22	2021-01-23	2021-01-26	1069.5
E_coli	27	1	20	0.279	5	2021-01-17	2021-01-22	2021-01-23	2021-01-26	1069.5
E_coli	27	1	25	0.298	5	2021-01-17	2021-01-22	2021-01-23	2021-01-26	1069.5
E_coli	27	1	30	0.1	5	2021-01-17	2021-01-22	2021-01-23	2021-01-26	1069.5
E_coli	27	2	0	0.173	5	2021-01-17	2021-01-22	2021-01-23	2021-01-26	1069.5
E_coli	27	2	5	0.21	5	2021-01-17	2021-01-22	2021-01-23	2021-01-26	1069.5
E_coli	27	2	10	0.213	5	2021-01-17	2021-01-22	2021-01-23	2021-01-26	1069.5
E_coli	27	2	15	0.256	5	2021-01-17	2021-01-22	2021-01-23	2021-01-26	1069.5
E_coli	27	2	20	0.288	5	2021-01-17	2021-01-22	2021-01-23	2021-01-26	1069.5
E_coli	27	2	25	0.291	5	2021-01-17	2021-01-22	2021-01-23	2021-01-26	1069.5
E_coli	27	2	30	0.554	5	2021-01-17	2021-01-22	2021-01-23	2021-01-26	1069.5
E_coli	27	3	0	0.03	5	2021-01-17	2021-01-22	2021-01-23	2021-01-26	1069.5
E_coli	27	3	5	0.04	5	2021-01-17	2021-01-22	2021-01-23	2021-01-26	1069.5
E_coli	27	3	10	0.057	5	2021-01-17	2021-01-22	2021-01-23	2021-01-26	1069.5
E_coli	27	3	15	0.062	5	2021-01-17	2021-01-22	2021-01-23	2021-01-26	1069.5
E_coli	27	3	20	0.086	5	2021-01-17	2021-01-22	2021-01-23	2021-01-26	1069.5
E_coli	27	3	25	0.094	5	2021-01-17	2021-01-22	2021-01-23	2021-01-26	1069.5
E_coli	27	3	30	0.109	5	2021-01-17	2021-01-22	2021-01-23	2021-01-26	1069.5
E_coli	27	4	0	0.029	5	2021-02-25	2021-03-02	2021-03-03	2021-03-06	2208
E_coli	27	4	5	0.031	5	2021-02-25	2021-03-02	2021-03-03	2021-03-06	2208
E_coli	27	4	10	0.04	5	2021-02-25	2021-03-02	2021-03-03	2021-03-06	2208
E_coli	27	4	15	0.053	5	2021-02-25	2021-03-02	2021-03-03	2021-03-06	2208
E_coli	27	4	20	0.072	5	2021-02-25	2021-03-02	2021-03-03	2021-03-06	2208
E_coli	27	4	25	0.083	5	2021-02-25	2021-03-02	2021-03-03	2021-03-06	2208
E_coli	27	4	30	0.101	5	2021-02-25	2021-03-02	2021-03-03	2021-03-06	2208
E_coli	30	1	0	0.019	5	2021-02-25	2021-03-02	2021-03-03	2021-03-06	2208
E_coli	30	1	5	0.022	5	2021-02-25	2021-03-02	2021-03-03	2021-03-06	2208
E_coli	30	1	10	0.023	5	2021-02-25	2021-03-02	2021-03-03	2021-03-06	2208
E_coli	30	1	15	0.027	5	2021-02-25	2021-03-02	2021-03-03	2021-03-06	2208
E_coli	30	1	20	0.033	5	2021-02-25	2021-03-02	2021-03-03	2021-03-06	2208
E_coli	30	1	25	0.036	5	2021-02-25	2021-03-02	2021-03-03	2021-03-06	2208
E_coli	30	1	30	0.041	5	2021-02-25	2021-03-02	2021-03-03	2021-03-06	2208
E_coli	30	6	0	0.019	10	2022-05-04	2022-05-24	2022-05-25	2022-10-07	2277		*Old plates, low plate count
E_coli	30	6	5	0.023	10	2022-05-04	2022-05-24	2022-05-25	2022-10-07	2277		*Old plates, low plate count
E_coli	30	6	10	0.026	10	2022-05-04	2022-05-24	2022-05-25	2022-10-07	2277		*Old plates, low plate count
E_coli	30	6	15	0.027	10	2022-05-04	2022-05-24	2022-05-25	2022-10-07	2277		*Old plates, low plate count
E_coli	30	6	20	0.029	10	2022-05-04	2022-05-24	2022-05-25	2022-10-07	2277		*Old plates, low plate count
E_coli	30	6	25	0.028	10	2022-05-04	2022-05-24	2022-05-25	2022-10-07	2277		*Old plates, low plate count
E_coli	30	6	30	0.028	10	2022-05-04	2022-05-24	2022-05-25	2022-10-07	2277		*Old plates, low plate count
E_coli	30	3	0	0.03	15	2022-05-17	2022-06-01	2022-06-02	2022-10-07	2311.5
E_coli	30	3	5	0.047	15	2022-05-17	2022-06-01	2022-06-02	2022-10-07	2311.5
E_coli	30	3	10	0.061	15	2022-05-17	2022-06-01	2022-06-02	2022-10-07	2311.5
E_coli	30	3	15	0.068	15	2022-05-17	2022-06-01	2022-06-02	2022-10-07	2311.5
E_coli	30	3	20	0.079	15	2022-05-17	2022-06-01	2022-06-02	2022-10-07	2311.5
E_coli	30	3	25	0.093	15	2022-05-17	2022-06-01	2022-06-02	2022-10-07	2311.5
E_coli	30	3	30	0.099	15	2022-05-17	2022-06-01	2022-06-02	2022-10-07	2311.5
E_coli	30	5	0	0.004	10	2021-06-26	2021-07-06	2021-07-07	2021-08-09	3691.5
E_coli	30	5	5	0	10	2021-06-26	2021-07-06	2021-07-07	2021-08-09	3691.5
E_coli	30	5	10	0.003	10	2021-06-26	2021-07-06	2021-07-07	2021-08-09	3691.5
E_coli	30	5	15	0.004	10	2021-06-26	2021-07-06	2021-07-07	2021-08-09	3691.5
E_coli	30	5	20	0.008	10	2021-06-26	2021-07-06	2021-07-07	2021-08-09	3691.5
E_coli	30	5	25	0.015	10	2021-06-26	2021-07-06	2021-07-07	2021-08-09	3691.5
E_coli	30	5	30	0.024	10	2021-06-26	2021-07-06	2021-07-07	2021-08-09	3691.5
E_coli	30	1	0	0.016	10	2021-05-02	2021-05-12	2021-05-13	2021-05-24	5416.5
E_coli	30	1	5	0.068	10	2021-05-02	2021-05-12	2021-05-13	2021-05-24	5416.5
E_coli	30	1	10	0.081	10	2021-05-02	2021-05-12	2021-05-13	2021-05-24	5416.5
E_coli	30	1	15	0.104	10	2021-05-02	2021-05-12	2021-05-13	2021-05-24	5416.5
E_coli	30	1	20	0.119	10	2021-05-02	2021-05-12	2021-05-13	2021-05-24	5416.5
E_coli	30	1	25	0.137	10	2021-05-02	2021-05-12	2021-05-13	2021-05-24	5416.5
E_coli	30	1	30	0.145	10	2021-05-02	2021-05-12	2021-05-13	2021-05-24	5416.5
E_coli	30	2	0	0.04	10	2021-05-02	2021-05-12	2021-05-13	2021-05-24	5416.5
E_coli	30	2	5	0.041	10	2021-05-02	2021-05-12	2021-05-13	2021-05-24	5416.5
E_coli	30	2	10	0.042	10	2021-05-02	2021-05-12	2021-05-13	2021-05-24	5416.5
E_coli	30	2	15	0.041	10	2021-05-02	2021-05-12	2021-05-13	2021-05-24	5416.5
E_coli	30	2	20	0.048	10	2021-05-02	2021-05-12	2021-05-13	2021-05-24	5416.5
E_coli	30	2	25	0.05	10	2021-05-02	2021-05-12	2021-05-13	2021-05-24	5416.5
E_coli	30	2	30	0.05	10	2021-05-02	2021-05-12	2021-05-13	2021-05-24	5416.5
E_coli	27	1	0	0.044	1	2021-02-23	2021-02-24	2021-02-25	2021-03-04	6934.5
E_coli	27	1	5	0.056	1	2021-02-23	2021-02-24	2021-02-25	2021-03-04	6934.5
E_coli	27	1	10	0.08	1	2021-02-23	2021-02-24	2021-02-25	2021-03-04	6934.5
E_coli	27	1	15	0.095	1	2021-02-23	2021-02-24	2021-02-25	2021-03-04	6934.5
E_coli	27	1	20	0.103	1	2021-02-23	2021-02-24	2021-02-25	2021-03-04	6934.5
E_coli	27	1	25	0.122	1	2021-02-23	2021-02-24	2021-02-25	2021-03-04	6934.5
E_coli	27	1	30	0.141	1	2021-02-23	2021-02-24	2021-02-25	2021-03-04	6934.5
E_coli	30	1	0	0.03	1	2021-02-10	2021-02-11	2021-02-12	2021-03-04	6934.5
E_coli	30	1	5	0.031	1	2021-02-10	2021-02-11	2021-02-12	2021-03-04	6934.5
E_coli	30	1	10	0.039	1	2021-02-10	2021-02-11	2021-02-12	2021-03-04	6934.5
E_coli	30	1	15	0.056	1	2021-02-10	2021-02-11	2021-02-12	2021-03-04	6934.5
E_coli	30	1	20	0.061	1	2021-02-10	2021-02-11	2021-02-12	2021-03-04	6934.5
E_coli	30	1	25	0.072	1	2021-02-10	2021-02-11	2021-02-12	2021-03-04	6934.5
E_coli	30	1	30	0.085	1	2021-02-10	2021-02-11	2021-02-12	2021-03-04	6934.5
E_coli	30	3	0	0.035	1	2021-05-31	2021-06-01	2021-06-02	2021-08-06	8659.5
E_coli	30	3	5	0.037	1	2021-05-31	2021-06-01	2021-06-02	2021-08-06	8659.5
E_coli	30	3	10	0.03	1	2021-05-31	2021-06-01	2021-06-02	2021-08-06	8659.5
E_coli	30	3	15	0.032	1	2021-05-31	2021-06-01	2021-06-02	2021-08-06	8659.5
E_coli	30	3	20	0.038	1	2021-05-31	2021-06-01	2021-06-02	2021-08-06	8659.5
E_coli	30	3	25	0.041	1	2021-05-31	2021-06-01	2021-06-02	2021-08-06	8659.5
E_coli	30	3	30	0.047	1	2021-05-31	2021-06-01	2021-06-02	2021-08-06	8659.5
E_coli	30	4	0	0.029	10	2021-06-28	2021-07-08	2021-07-09	2021-08-09	8970
E_coli	30	4	5	0.028	10	2021-06-28	2021-07-08	2021-07-09	2021-08-09	8970
E_coli	30	4	10	0.029	10	2021-06-28	2021-07-08	2021-07-09	2021-08-09	8970
E_coli	30	4	15	0.033	10	2021-06-28	2021-07-08	2021-07-09	2021-08-09	8970
E_coli	30	4	20	0.035	10	2021-06-28	2021-07-08	2021-07-09	2021-08-09	8970
E_coli	30	4	25	0.043	10	2021-06-28	2021-07-08	2021-07-09	2021-08-09	8970
E_coli	30	4	30	0.053	10	2021-06-28	2021-07-08	2021-07-09	2021-08-09	8970
E_coli	30	2	0	0.019	1	2021-03-29	2021-03-30	2021-03-31	2021-04-09	9142.5
E_coli	30	2	5	0.025	1	2021-03-29	2021-03-30	2021-03-31	2021-04-09	9142.5
E_coli	30	2	10	0.04	1	2021-03-29	2021-03-30	2021-03-31	2021-04-09	9142.5
E_coli	30	2	15	0.055	1	2021-03-29	2021-03-30	2021-03-31	2021-04-09	9142.5
E_coli	30	2	20	0.077	1	2021-03-29	2021-03-30	2021-03-31	2021-04-09	9142.5
E_coli	30	2	25	0.086	1	2021-03-29	2021-03-30	2021-03-31	2021-04-09	9142.5
E_coli	30	2	30	0.093	1	2021-03-29	2021-03-30	2021-03-31	2021-04-09	9142.5
E_coli	32	2	0	0.013	15	2022-08-28	2022-09-12	2022-09-13	2022-10-07	9280.5
E_coli	32	2	5	0.009	15	2022-08-28	2022-09-12	2022-09-13	2022-10-07	9280.5
E_coli	32	2	10	0.008	15	2022-08-28	2022-09-12	2022-09-13	2022-10-07	9280.5
E_coli	32	2	15	0.009	15	2022-08-28	2022-09-12	2022-09-13	2022-10-07	9280.5
E_coli	32	2	20	0.011	15	2022-08-28	2022-09-12	2022-09-13	2022-10-07	9280.5
E_coli	32	2	25	0.011	15	2022-08-28	2022-09-12	2022-09-13	2022-10-07	9280.5
E_coli	32	2	30	0.008	15	2022-08-28	2022-09-12	2022-09-13	2022-10-07	9280.5
E_coli	32	3	0	0	15	2022-08-27	2022-09-11	2022-09-12	2022-10-07	9936
E_coli	32	3	5	0	15	2022-08-27	2022-09-11	2022-09-12	2022-10-07	9936
E_coli	32	3	10	0.001	15	2022-08-27	2022-09-11	2022-09-12	2022-10-07	9936
E_coli	32	3	15	0.004	15	2022-08-27	2022-09-11	2022-09-12	2022-10-07	9936
E_coli	32	3	20	0.009	15	2022-08-27	2022-09-11	2022-09-12	2022-10-07	9936
E_coli	32	3	25	0.011	15	2022-08-27	2022-09-11	2022-09-12	2022-10-07	9936
E_coli	32	3	30	0.018	15	2022-08-27	2022-09-11	2022-09-12	2022-10-07	9936
E_coli	32	1	0	0.007	15	2022-06-22	2022-07-07	2022-07-08	2022-10-07	10419
E_coli	32	1	5	0.003	15	2022-06-22	2022-07-07	2022-07-08	2022-10-07	10419
E_coli	32	1	10	0.007	15	2022-06-22	2022-07-07	2022-07-08	2022-10-07	10419
E_coli	32	1	15	0.008	15	2022-06-22	2022-07-07	2022-07-08	2022-10-07	10419
E_coli	32	1	20	0.01	15	2022-06-22	2022-07-07	2022-07-08	2022-10-07	10419
E_coli	32	1	25	0.004	15	2022-06-22	2022-07-07	2022-07-08	2022-10-07	10419
E_coli	32	1	30	0.007	15	2022-06-22	2022-07-07	2022-07-08	2022-10-07	10419
E_coli	32	3	0	0.174	1	2022-01-30	2022-01-31	2022-02-01	2022-10-07	10488
E_coli	32	3	5	0.132	1	2022-01-30	2022-01-31	2022-02-01	2022-10-07	10488
E_coli	32	3	10	0.119	1	2022-01-30	2022-01-31	2022-02-01	2022-10-07	10488
E_coli	32	3	15	0.117	1	2022-01-30	2022-01-31	2022-02-01	2022-10-07	10488
E_coli	32	3	20	0.119	1	2022-01-30	2022-01-31	2022-02-01	2022-10-07	10488
E_coli	32	3	25	0.122	1	2022-01-30	2022-01-31	2022-02-01	2022-10-07	10488
E_coli	32	3	30	0.125	1	2022-01-30	2022-01-31	2022-02-01	2022-10-07	10488
E_coli	32	2	0	0.02	10	2021-07-04	2021-07-14	2021-07-15	2021-08-31	11109
E_coli	32	2	5	0.016	10	2021-07-04	2021-07-14	2021-07-15	2021-08-31	11109
E_coli	32	2	10	0.022	10	2021-07-04	2021-07-14	2021-07-15	2021-08-31	11109
E_coli	32	2	15	0.024	10	2021-07-04	2021-07-14	2021-07-15	2021-08-31	11109
E_coli	32	2	20	0.027	10	2021-07-04	2021-07-14	2021-07-15	2021-08-31	11109
E_coli	32	2	25	0.032	10	2021-07-04	2021-07-14	2021-07-15	2021-08-31	11109
E_coli	32	2	30	0.043	10	2021-07-04	2021-07-14	2021-07-15	2021-08-31	11109
E_coli	27	2	0	0.026	10	2021-05-23	2021-06-02	2021-06-03	2021-08-06	11419.5
E_coli	27	2	5	0.033	10	2021-05-23	2021-06-02	2021-06-03	2021-08-06	11419.5
E_coli	27	2	10	0.034	10	2021-05-23	2021-06-02	2021-06-03	2021-08-06	11419.5
E_coli	27	2	15	0.04	10	2021-05-23	2021-06-02	2021-06-03	2021-08-06	11419.5
E_coli	27	2	20	0.041	10	2021-05-23	2021-06-02	2021-06-03	2021-08-06	11419.5
E_coli	27	2	25	0.047	10	2021-05-23	2021-06-02	2021-06-03	2021-08-06	11419.5
E_coli	27	2	30	0.058	10	2021-05-23	2021-06-02	2021-06-03	2021-08-06	11419.5
E_coli	32	2	0	0.005	5	2021-07-02	2021-07-07	2021-07-08	2021-08-09	11730
E_coli	32	2	5	0.001	5	2021-07-02	2021-07-07	2021-07-08	2021-08-09	11730
E_coli	32	2	10	0.003	5	2021-07-02	2021-07-07	2021-07-08	2021-08-09	11730
E_coli	32	2	15	0.005	5	2021-07-02	2021-07-07	2021-07-08	2021-08-09	11730
E_coli	32	2	20	0.001	5	2021-07-02	2021-07-07	2021-07-08	2021-08-09	11730
E_coli	32	2	25	0.003	5	2021-07-02	2021-07-07	2021-07-08	2021-08-09	11730
E_coli	32	2	30	0.004	5	2021-07-02	2021-07-07	2021-07-08	2021-08-09	11730
E_coli	30	2	0	-0.001	5	2021-04-10	2021-04-15	2021-04-16	2021-05-24	12627
E_coli	30	2	5	0	5	2021-04-10	2021-04-15	2021-04-16	2021-05-24	12627
E_coli	30	2	10	0	5	2021-04-10	2021-04-15	2021-04-16	2021-05-24	12627
E_coli	30	2	15	0	5	2021-04-10	2021-04-15	2021-04-16	2021-05-24	12627
E_coli	30	2	20	0	5	2021-04-10	2021-04-15	2021-04-16	2021-05-24	12627
E_coli	30	2	25	0	5	2021-04-10	2021-04-15	2021-04-16	2021-05-24	12627
E_coli	30	2	30	0	5	2021-04-10	2021-04-15	2021-04-16	2021-05-24	12627
E_coli	27	1	0	0.018	10	2021-05-18	2021-05-28	2021-05-29	2021-08-06	13869.5
E_coli	27	1	5	0.023	10	2021-05-18	2021-05-28	2021-05-29	2021-08-06	13869.5
E_coli	27	1	10	0.02	10	2021-05-18	2021-05-28	2021-05-29	2021-08-06	13869.5
E_coli	27	1	15	0.02	10	2021-05-18	2021-05-28	2021-05-29	2021-08-06	13869.5
E_coli	27	1	20	0.018	10	2021-05-18	2021-05-28	2021-05-29	2021-08-06	13869.5
E_coli	27	1	25	0.015	10	2021-05-18	2021-05-28	2021-05-29	2021-08-06	13869.5
E_coli	27	1	30	0.016	10	2021-05-18	2021-05-28	2021-05-29	2021-08-06	13869.5
E_coli	30	3	0	0.006	10	2021-06-21	2021-07-01	2021-07-02	2021-08-09	14041.5
E_coli	30	3	5	0.002	10	2021-06-21	2021-07-01	2021-07-02	2021-08-09	14041.5
E_coli	30	3	10	0.001	10	2021-06-21	2021-07-01	2021-07-02	2021-08-09	14041.5
E_coli	30	3	15	0.006	10	2021-06-21	2021-07-01	2021-07-02	2021-08-09	14041.5
E_coli	30	3	20	0.006	10	2021-06-21	2021-07-01	2021-07-02	2021-08-09	14041.5
E_coli	30	3	25	0.003	10	2021-06-21	2021-07-01	2021-07-02	2021-08-09	14041.5
E_coli	30	3	30	0.007	10	2021-06-21	2021-07-01	2021-07-02	2021-08-09	14041.5
E_coli	32	1	0	0.038	1	2021-06-30	2021-07-01	2021-07-02	2021-08-09	14041.5
E_coli	32	1	5	0.032	1	2021-06-30	2021-07-01	2021-07-02	2021-08-09	14041.5
E_coli	32	1	10	0.032	1	2021-06-30	2021-07-01	2021-07-02	2021-08-09	14041.5
E_coli	32	1	15	0.035	1	2021-06-30	2021-07-01	2021-07-02	2021-08-09	14041.5
E_coli	32	1	20	0.043	1	2021-06-30	2021-07-01	2021-07-02	2021-08-09	14041.5
E_coli	32	1	25	0.05	1	2021-06-30	2021-07-01	2021-07-02	2021-08-09	14041.5
E_coli	32	1	30	0.064	1	2021-06-30	2021-07-01	2021-07-02	2021-08-09	14041.5
E_coli	27	5	0	0.075	5	2021-07-16	2021-07-21	2021-07-22	2021-08-06	14076
E_coli	27	5	5	0.094	5	2021-07-16	2021-07-21	2021-07-22	2021-08-06	14076
E_coli	27	5	10	0.095	5	2021-07-16	2021-07-21	2021-07-22	2021-08-06	14076
E_coli	27	5	15	0.122	5	2021-07-16	2021-07-21	2021-07-22	2021-08-06	14076
E_coli	27	5	20	0.146	5	2021-07-16	2021-07-21	2021-07-22	2021-08-06	14076
E_coli	27	5	25	0.172	5	2021-07-16	2021-07-21	2021-07-22	2021-08-06	14076
E_coli	27	5	30	0.198	5	2021-07-16	2021-07-21	2021-07-22	2021-08-06	14076
E_coli	30	3	0	0.064	5	2021-07-16	2021-07-21	2021-07-22	2021-08-06	14076
E_coli	30	3	5	0.051	5	2021-07-16	2021-07-21	2021-07-22	2021-08-06	14076
E_coli	30	3	10	0.058	5	2021-07-16	2021-07-21	2021-07-22	2021-08-06	14076
E_coli	30	3	15	0.062	5	2021-07-16	2021-07-21	2021-07-22	2021-08-06	14076
E_coli	30	3	20	0.069	5	2021-07-16	2021-07-21	2021-07-22	2021-08-06	14076
E_coli	30	3	25	0.08	5	2021-07-16	2021-07-21	2021-07-22	2021-08-06	14076
E_coli	30	3	30	0.085	5	2021-07-16	2021-07-21	2021-07-22	2021-08-06	14076
E_coli	32	5	0	0.016	5	2021-07-17	2021-07-22	2021-07-23	2021-08-31	14076
E_coli	32	5	5	0.012	5	2021-07-17	2021-07-22	2021-07-23	2021-08-31	14076
E_coli	32	5	10	0.014	5	2021-07-17	2021-07-22	2021-07-23	2021-08-31	14076
E_coli	32	5	15	0.012	5	2021-07-17	2021-07-22	2021-07-23	2021-08-31	14076
E_coli	32	5	20	0.016	5	2021-07-17	2021-07-22	2021-07-23	2021-08-31	14076
E_coli	32	5	25	0.019	5	2021-07-17	2021-07-22	2021-07-23	2021-08-31	14076
E_coli	32	5	30	0.023	5	2021-07-17	2021-07-22	2021-07-23	2021-08-31	14076
E_coli	32	4	0	0.029	1	2022-02-21	2022-02-22	2022-02-23	2022-10-07	14076
E_coli	32	4	5	0.03	1	2022-02-21	2022-02-22	2022-02-23	2022-10-07	14076
E_coli	32	4	10	0.027	1	2022-02-21	2022-02-22	2022-02-23	2022-10-07	14076
E_coli	32	4	15	0.025	1	2022-02-21	2022-02-22	2022-02-23	2022-10-07	14076
E_coli	32	4	20	0.027	1	2022-02-21	2022-02-22	2022-02-23	2022-10-07	14076
E_coli	32	4	25	0.025	1	2022-02-21	2022-02-22	2022-02-23	2022-10-07	14076
E_coli	32	4	30	0.023	1	2022-02-21	2022-02-22	2022-02-23	2022-10-07	14076
E_coli	27	2	0	0.019	1	2021-05-04	2021-05-05	2021-05-06	2021-05-24	14145
E_coli	27	2	5	0.019	1	2021-05-04	2021-05-05	2021-05-06	2021-05-24	14145
E_coli	27	2	10	0.02	1	2021-05-04	2021-05-05	2021-05-06	2021-05-24	14145
E_coli	27	2	15	0.02	1	2021-05-04	2021-05-05	2021-05-06	2021-05-24	14145
E_coli	27	2	20	0.021	1	2021-05-04	2021-05-05	2021-05-06	2021-05-24	14145
E_coli	27	2	25	0.022	1	2021-05-04	2021-05-05	2021-05-06	2021-05-24	14145
E_coli	27	2	30	0.019	1	2021-05-04	2021-05-05	2021-05-06	2021-05-24	14145
E_coli	27	6	0	0.013	15	2021-06-08	2021-06-23	2021-06-24	2021-08-09	14800.5
E_coli	27	6	5	0.021	15	2021-06-08	2021-06-23	2021-06-24	2021-08-09	14800.5
E_coli	27	6	10	0.017	15	2021-06-08	2021-06-23	2021-06-24	2021-08-09	14800.5
E_coli	27	6	15	0.023	15	2021-06-08	2021-06-23	2021-06-24	2021-08-09	14800.5
E_coli	27	6	20	0.025	15	2021-06-08	2021-06-23	2021-06-24	2021-08-09	14800.5
E_coli	27	6	25	0.036	15	2021-06-08	2021-06-23	2021-06-24	2021-08-09	14800.5
E_coli	27	6	30	0.043	15	2021-06-08	2021-06-23	2021-06-24	2021-08-09	14800.5
E_coli	27	7	0	0.149	5	2021-07-08	2021-07-13	2021-07-14	2021-08-08	14869.5
E_coli	27	7	5	0.302	5	2021-07-08	2021-07-13	2021-07-14	2021-08-08	14869.5
E_coli	27	7	10	0.433	5	2021-07-08	2021-07-13	2021-07-14	2021-08-08	14869.5
E_coli	27	7	15	0.52	5	2021-07-08	2021-07-13	2021-07-14	2021-08-08	14869.5
E_coli	27	7	20	0.599	5	2021-07-08	2021-07-13	2021-07-14	2021-08-08	14869.5
E_coli	27	7	25	0.686	5	2021-07-08	2021-07-13	2021-07-14	2021-08-08	14869.5
E_coli	27	7	30	0.73	5	2021-07-08	2021-07-13	2021-07-14	2021-08-08	14869.5
E_coli	32	1	0	0.058	10	2021-07-03	2021-07-13	2021-07-14	2021-08-09	14869.5
E_coli	32	1	5	0.06	10	2021-07-03	2021-07-13	2021-07-14	2021-08-09	14869.5
E_coli	32	1	10	0.061	10	2021-07-03	2021-07-13	2021-07-14	2021-08-09	14869.5
E_coli	32	1	15	0.057	10	2021-07-03	2021-07-13	2021-07-14	2021-08-09	14869.5
E_coli	32	1	20	0.064	10	2021-07-03	2021-07-13	2021-07-14	2021-08-09	14869.5
E_coli	32	1	25	0.073	10	2021-07-03	2021-07-13	2021-07-14	2021-08-09	14869.5
E_coli	32	1	30	0.079	10	2021-07-03	2021-07-13	2021-07-14	2021-08-09	14869.5
E_coli	27	4	0	0.04	1	2021-06-02	2021-06-03	2021-06-04	2021-08-06	14904
E_coli	27	4	5	0.061	1	2021-06-02	2021-06-03	2021-06-04	2021-08-06	14904
E_coli	27	4	10	0.085	1	2021-06-02	2021-06-03	2021-06-04	2021-08-06	14904
E_coli	27	4	15	0.103	1	2021-06-02	2021-06-03	2021-06-04	2021-08-06	14904
E_coli	27	4	20	0.119	1	2021-06-02	2021-06-03	2021-06-04	2021-08-06	14904
E_coli	27	4	25	0.148	1	2021-06-02	2021-06-03	2021-06-04	2021-08-06	14904
E_coli	27	4	30	0.169	1	2021-06-02	2021-06-03	2021-06-04	2021-08-06	14904
E_coli	27	3	0	0.155	10	2021-07-12	2021-07-22	2021-07-23	2021-08-06	14904
E_coli	27	3	5	0.544	10	2021-07-12	2021-07-22	2021-07-23	2021-08-06	14904
E_coli	27	3	10	0.762	10	2021-07-12	2021-07-22	2021-07-23	2021-08-06	14904
E_coli	27	3	15	0.795	10	2021-07-12	2021-07-22	2021-07-23	2021-08-06	14904
E_coli	27	3	20	0.811	10	2021-07-12	2021-07-22	2021-07-23	2021-08-06	14904
E_coli	27	3	25	0.845	10	2021-07-12	2021-07-22	2021-07-23	2021-08-06	14904
E_coli	27	3	30	0.95	10	2021-07-12	2021-07-22	2021-07-23	2021-08-06	14904
E_coli	32	1	0	0.031	5	2021-06-20	2021-06-25	2021-06-26	2021-08-09	15180
E_coli	32	1	5	0.028	5	2021-06-20	2021-06-25	2021-06-26	2021-08-09	15180
E_coli	32	1	10	0.027	5	2021-06-20	2021-06-25	2021-06-26	2021-08-09	15180
E_coli	32	1	15	0.029	5	2021-06-20	2021-06-25	2021-06-26	2021-08-09	15180
E_coli	32	1	20	0.027	5	2021-06-20	2021-06-25	2021-06-26	2021-08-09	15180
E_coli	32	1	25	0.029	5	2021-06-20	2021-06-25	2021-06-26	2021-08-09	15180
E_coli	32	1	30	0.03	5	2021-06-20	2021-06-25	2021-06-26	2021-08-09	15180
E_coli	27	6	0	0.11	1	2021-07-11	2021-07-12	2021-07-13	2021-08-08	16698
E_coli	27	6	5	0.255	1	2021-07-11	2021-07-12	2021-07-13	2021-08-08	16698
E_coli	27	6	10	0.364	1	2021-07-11	2021-07-12	2021-07-13	2021-08-08	16698
E_coli	27	6	15	0.481	1	2021-07-11	2021-07-12	2021-07-13	2021-08-08	16698
E_coli	27	6	20	0.579	1	2021-07-11	2021-07-12	2021-07-13	2021-08-08	16698
E_coli	27	6	25	0.671	1	2021-07-11	2021-07-12	2021-07-13	2021-08-08	16698
E_coli	27	6	30	0.757	1	2021-07-11	2021-07-12	2021-07-13	2021-08-08	16698
E_coli	30	5	0	0.047	1	2021-07-11	2021-07-12	2021-07-13	2021-08-08	16698
E_coli	30	5	5	0.118	1	2021-07-11	2021-07-12	2021-07-13	2021-08-08	16698
E_coli	30	5	10	0.239	1	2021-07-11	2021-07-12	2021-07-13	2021-08-08	16698
E_coli	30	5	15	0.34	1	2021-07-11	2021-07-12	2021-07-13	2021-08-08	16698
E_coli	30	5	20	0.432	1	2021-07-11	2021-07-12	2021-07-13	2021-08-08	16698
E_coli	30	5	25	0.545	1	2021-07-11	2021-07-12	2021-07-13	2021-08-08	16698
E_coli	30	5	30	0.604	1	2021-07-11	2021-07-12	2021-07-13	2021-08-08	16698
E_coli	30	4	0	0.011	5	2021-07-07	2021-07-12	2021-07-13	2021-08-08	16698
E_coli	30	4	5	0.024	5	2021-07-07	2021-07-12	2021-07-13	2021-08-08	16698
E_coli	30	4	10	0.029	5	2021-07-07	2021-07-12	2021-07-13	2021-08-08	16698
E_coli	30	4	15	0.029	5	2021-07-07	2021-07-12	2021-07-13	2021-08-08	16698
E_coli	30	4	20	0.031	5	2021-07-07	2021-07-12	2021-07-13	2021-08-08	16698
E_coli	30	4	25	0.033	5	2021-07-07	2021-07-12	2021-07-13	2021-08-08	16698
E_coli	30	4	30	0.036	5	2021-07-07	2021-07-12	2021-07-13	2021-08-08	16698
E_coli	32	3	0	0.013	5	2021-07-07	2021-07-12	2021-07-13	2021-08-09	16698
E_coli	32	3	5	0.009	5	2021-07-07	2021-07-12	2021-07-13	2021-08-09	16698
E_coli	32	3	10	0.011	5	2021-07-07	2021-07-12	2021-07-13	2021-08-09	16698
E_coli	32	3	15	0.011	5	2021-07-07	2021-07-12	2021-07-13	2021-08-09	16698
E_coli	32	3	20	0.011	5	2021-07-07	2021-07-12	2021-07-13	2021-08-09	16698
E_coli	32	3	25	0.011	5	2021-07-07	2021-07-12	2021-07-13	2021-08-09	16698
E_coli	32	3	30	0.011	5	2021-07-07	2021-07-12	2021-07-13	2021-08-09	16698
E_coli	27	1	0	0.033	15	2021-06-02	2021-06-17	2021-06-18	2021-08-06	17560.5
E_coli	27	1	5	0.032	15	2021-06-02	2021-06-17	2021-06-18	2021-08-06	17560.5
E_coli	27	1	10	0.025	15	2021-06-02	2021-06-17	2021-06-18	2021-08-06	17560.5
E_coli	27	1	15	0.024	15	2021-06-02	2021-06-17	2021-06-18	2021-08-06	17560.5
E_coli	27	1	20	0.022	15	2021-06-02	2021-06-17	2021-06-18	2021-08-06	17560.5
E_coli	27	1	25	0.021	15	2021-06-02	2021-06-17	2021-06-18	2021-08-06	17560.5
E_coli	27	1	30	0.02	15	2021-06-02	2021-06-17	2021-06-18	2021-08-06	17560.5
E_coli	27	5	0	0.094	1	2021-06-16	2021-06-17	2021-06-18	2021-08-08	17560.5
E_coli	27	5	5	0.161	1	2021-06-16	2021-06-17	2021-06-18	2021-08-08	17560.5
E_coli	27	5	10	0.218	1	2021-06-16	2021-06-17	2021-06-18	2021-08-08	17560.5
E_coli	27	5	15	0.3	1	2021-06-16	2021-06-17	2021-06-18	2021-08-08	17560.5
E_coli	27	5	20	0.359	1	2021-06-16	2021-06-17	2021-06-18	2021-08-08	17560.5
E_coli	27	5	25	0.421	1	2021-06-16	2021-06-17	2021-06-18	2021-08-08	17560.5
E_coli	27	5	30	0.471	1	2021-06-16	2021-06-17	2021-06-18	2021-08-08	17560.5
E_coli	27	6	0	0.058	5	2021-06-12	2021-06-17	2021-06-18	2021-08-08	17560.5
E_coli	27	6	5	0.1	5	2021-06-12	2021-06-17	2021-06-18	2021-08-08	17560.5
E_coli	27	6	10	0.126	5	2021-06-12	2021-06-17	2021-06-18	2021-08-08	17560.5
E_coli	27	6	15	0.168	5	2021-06-12	2021-06-17	2021-06-18	2021-08-08	17560.5
E_coli	27	6	20	0.206	5	2021-06-12	2021-06-17	2021-06-18	2021-08-08	17560.5
E_coli	27	6	25	0.231	5	2021-06-12	2021-06-17	2021-06-18	2021-08-08	17560.5
E_coli	27	6	30	0.258	5	2021-06-12	2021-06-17	2021-06-18	2021-08-08	17560.5
E_coli	27	3	0	0.03	15	2021-05-25	2021-06-09	2021-06-10	2021-08-06	17595
E_coli	27	3	5	0.066	15	2021-05-25	2021-06-09	2021-06-10	2021-08-06	17595
E_coli	27	3	10	0.1	15	2021-05-25	2021-06-09	2021-06-10	2021-08-06	17595
E_coli	27	3	15	0.127	15	2021-05-25	2021-06-09	2021-06-10	2021-08-06	17595
E_coli	27	3	20	0.155	15	2021-05-25	2021-06-09	2021-06-10	2021-08-06	17595
E_coli	27	3	25	0.184	15	2021-05-25	2021-06-09	2021-06-10	2021-08-06	17595
E_coli	27	3	30	0.206	15	2021-05-25	2021-06-09	2021-06-10	2021-08-06	17595
E_coli	27	4	0	0.023	15	2021-06-03	2021-06-18	2021-06-19	2021-08-08	17629.5
E_coli	27	4	5	0.034	15	2021-06-03	2021-06-18	2021-06-19	2021-08-08	17629.5
E_coli	27	4	10	0.041	15	2021-06-03	2021-06-18	2021-06-19	2021-08-08	17629.5
E_coli	27	4	15	0.047	15	2021-06-03	2021-06-18	2021-06-19	2021-08-08	17629.5
E_coli	27	4	20	0.066	15	2021-06-03	2021-06-18	2021-06-19	2021-08-08	17629.5
E_coli	27	4	25	0.081	15	2021-06-03	2021-06-18	2021-06-19	2021-08-08	17629.5
E_coli	27	4	30	0.092	15	2021-06-03	2021-06-18	2021-06-19	2021-08-08	17629.5
E_coli	27	5	0	0.057	15	2021-06-07	2021-06-22	2021-06-23	2021-08-08	17664
E_coli	27	5	5	0.083	15	2021-06-07	2021-06-22	2021-06-23	2021-08-08	17664
E_coli	27	5	10	0.113	15	2021-06-07	2021-06-22	2021-06-23	2021-08-08	17664
E_coli	27	5	15	0.132	15	2021-06-07	2021-06-22	2021-06-23	2021-08-08	17664
E_coli	27	5	20	0.17	15	2021-06-07	2021-06-22	2021-06-23	2021-08-08	17664
E_coli	27	5	25	0.19	15	2021-06-07	2021-06-22	2021-06-23	2021-08-08	17664
E_coli	27	5	30	0.223	15	2021-06-07	2021-06-22	2021-06-23	2021-08-08	17664
E_coli	30	2	0	0.071	15	2021-06-30	2021-07-15	2021-07-16	2021-08-31	18181.5
E_coli	30	2	5	0.062	15	2021-06-30	2021-07-15	2021-07-16	2021-08-31	18181.5
E_coli	30	2	10	0.062	15	2021-06-30	2021-07-15	2021-07-16	2021-08-31	18181.5
E_coli	30	2	15	0.063	15	2021-06-30	2021-07-15	2021-07-16	2021-08-31	18181.5
E_coli	30	2	20	0.065	15	2021-06-30	2021-07-15	2021-07-16	2021-08-31	18181.5
E_coli	30	2	25	0.067	15	2021-06-30	2021-07-15	2021-07-16	2021-08-31	18181.5
E_coli	30	2	30	0.071	15	2021-06-30	2021-07-15	2021-07-16	2021-08-31	18181.5
E_coli	27	3	0	0.088	1	2021-05-09	2021-05-10	2021-05-11	2021-08-06	18319.5
E_coli	27	3	5	0.213	1	2021-05-09	2021-05-10	2021-05-11	2021-08-06	18319.5
E_coli	27	3	10	0.259	1	2021-05-09	2021-05-10	2021-05-11	2021-08-06	18319.5
E_coli	27	3	15	0.311	1	2021-05-09	2021-05-10	2021-05-11	2021-08-06	18319.5
E_coli	27	3	20	0.345	1	2021-05-09	2021-05-10	2021-05-11	2021-08-06	18319.5
E_coli	27	3	25	0.4	1	2021-05-09	2021-05-10	2021-05-11	2021-08-06	18319.5
E_coli	27	3	30	0.441	1	2021-05-09	2021-05-10	2021-05-11	2021-08-06	18319.5
E_coli	30	4	0	0.093	1	2021-07-19	2021-07-20	2021-07-21	2021-08-06	18733.5
E_coli	30	4	5	0.194	1	2021-07-19	2021-07-20	2021-07-21	2021-08-06	18733.5
E_coli	30	4	10	0.284	1	2021-07-19	2021-07-20	2021-07-21	2021-08-06	18733.5
E_coli	30	4	15	0.353	1	2021-07-19	2021-07-20	2021-07-21	2021-08-06	18733.5
E_coli	30	4	20	0.422	1	2021-07-19	2021-07-20	2021-07-21	2021-08-06	18733.5
E_coli	30	4	25	0.497	1	2021-07-19	2021-07-20	2021-07-21	2021-08-06	18733.5
E_coli	30	4	30	0.585	1	2021-07-19	2021-07-20	2021-07-21	2021-08-06	18733.5
E_coli	32	4	0	0.003	5	2021-07-15	2021-07-20	2021-07-21	2021-08-31	18733.5
E_coli	32	4	5	0.003	5	2021-07-15	2021-07-20	2021-07-21	2021-08-31	18733.5
E_coli	32	4	10	0.006	5	2021-07-15	2021-07-20	2021-07-21	2021-08-31	18733.5
E_coli	32	4	15	0.008	5	2021-07-15	2021-07-20	2021-07-21	2021-08-31	18733.5
E_coli	32	4	20	0.008	5	2021-07-15	2021-07-20	2021-07-21	2021-08-31	18733.5
E_coli	32	4	25	0.012	5	2021-07-15	2021-07-20	2021-07-21	2021-08-31	18733.5
E_coli	32	4	30	0.011	5	2021-07-15	2021-07-20	2021-07-21	2021-08-31	18733.5
E_coli	27	4	0	0.059	10	2021-08-06	2021-08-16	2021-08-17	2021-08-31	19527
E_coli	27	4	5	0.065	10	2021-08-06	2021-08-16	2021-08-17	2021-08-31	19527
E_coli	27	4	10	0.06	10	2021-08-06	2021-08-16	2021-08-17	2021-08-31	19527
E_coli	27	4	15	0.071	10	2021-08-06	2021-08-16	2021-08-17	2021-08-31	19527
E_coli	27	4	20	0.074	10	2021-08-06	2021-08-16	2021-08-17	2021-08-31	19527
E_coli	27	4	25	0.081	10	2021-08-06	2021-08-16	2021-08-17	2021-08-31	19527
E_coli	27	4	30	0.096	10	2021-08-06	2021-08-16	2021-08-17	2021-08-31	19527
E_coli	30	5	0	0.045	5	2021-08-11	2021-08-16	2021-08-17	2021-08-31	19527
E_coli	30	5	5	0.044	5	2021-08-11	2021-08-16	2021-08-17	2021-08-31	19527
E_coli	30	5	10	0.042	5	2021-08-11	2021-08-16	2021-08-17	2021-08-31	19527
E_coli	30	5	15	0.049	5	2021-08-11	2021-08-16	2021-08-17	2021-08-31	19527
E_coli	30	5	20	0.052	5	2021-08-11	2021-08-16	2021-08-17	2021-08-31	19527
E_coli	30	5	25	0.059	5	2021-08-11	2021-08-16	2021-08-17	2021-08-31	19527
E_coli	30	5	30	0.065	5	2021-08-11	2021-08-16	2021-08-17	2021-08-31	19527
E_coli	32	3	0	0.08	10	2021-08-06	2021-08-16	2021-08-17	2021-08-31	19527
E_coli	32	3	5	0.078	10	2021-08-06	2021-08-16	2021-08-17	2021-08-31	19527
E_coli	32	3	10	0.081	10	2021-08-06	2021-08-16	2021-08-17	2021-08-31	19527
E_coli	32	3	15	0.08	10	2021-08-06	2021-08-16	2021-08-17	2021-08-31	19527
E_coli	32	3	20	0.085	10	2021-08-06	2021-08-16	2021-08-17	2021-08-31	19527
E_coli	32	3	25	0.09	10	2021-08-06	2021-08-16	2021-08-17	2021-08-31	19527
E_coli	32	3	30	0.091	10	2021-08-06	2021-08-16	2021-08-17	2021-08-31	19527
E_coli	27	2	0	0.022	15	2021-05-24	2021-06-08	2021-06-09	2021-08-06	20044.5
E_coli	27	2	5	0.041	15	2021-05-24	2021-06-08	2021-06-09	2021-08-06	20044.5
E_coli	27	2	10	0.045	15	2021-05-24	2021-06-08	2021-06-09	2021-08-06	20044.5
E_coli	27	2	15	0.058	15	2021-05-24	2021-06-08	2021-06-09	2021-08-06	20044.5
E_coli	27	2	20	0.07	15	2021-05-24	2021-06-08	2021-06-09	2021-08-06	20044.5
E_coli	27	2	25	0.087	15	2021-05-24	2021-06-08	2021-06-09	2021-08-06	20044.5
E_coli	27	2	30	0.087	15	2021-05-24	2021-06-08	2021-06-09	2021-08-06	20044.5
E_coli	30	1	0	0	15	2021-05-23	2021-06-07	2021-06-08	2021-08-08	20803.5
E_coli	30	1	5	0	15	2021-05-23	2021-06-07	2021-06-08	2021-08-08	20803.5
E_coli	30	1	10	0	15	2021-05-23	2021-06-07	2021-06-08	2021-08-08	20803.5
E_coli	30	1	15	0	15	2021-05-23	2021-06-07	2021-06-08	2021-08-08	20803.5
E_coli	30	1	20	0.003	15	2021-05-23	2021-06-07	2021-06-08	2021-08-08	20803.5
E_coli	30	1	25	0.007	15	2021-05-23	2021-06-07	2021-06-08	2021-08-08	20803.5
E_coli	30	1	30	0.012	15	2021-05-23	2021-06-07	2021-06-08	2021-08-08	20803.5
E_coli	32	2	0	0.022	1	2021-08-17	2021-08-18	2021-08-19	2021-08-31	20907
E_coli	32	2	5	0.022	1	2021-08-17	2021-08-18	2021-08-19	2021-08-31	20907
E_coli	32	2	10	0.027	1	2021-08-17	2021-08-18	2021-08-19	2021-08-31	20907
E_coli	32	2	15	0.033	1	2021-08-17	2021-08-18	2021-08-19	2021-08-31	20907
E_coli	32	2	20	0.043	1	2021-08-17	2021-08-18	2021-08-19	2021-08-31	20907
E_coli	32	2	25	0.049	1	2021-08-17	2021-08-18	2021-08-19	2021-08-31	20907
E_coli	32	2	30	0.059	1	2021-08-17	2021-08-18	2021-08-19	2021-08-31	20907
E_coli	27	8	0	0.052	5	2021-08-13	2021-08-18	2021-08-19	2021-09-01	20907
E_coli	27	8	5	0.047	5	2021-08-13	2021-08-18	2021-08-19	2021-09-01	20907
E_coli	27	8	10	0.053	5	2021-08-13	2021-08-18	2021-08-19	2021-09-01	20907
E_coli	27	8	15	0.059	5	2021-08-13	2021-08-18	2021-08-19	2021-09-01	20907
E_coli	27	8	20	0.064	5	2021-08-13	2021-08-18	2021-08-19	2021-09-01	20907
E_coli	27	8	25	0.068	5	2021-08-13	2021-08-18	2021-08-19	2021-09-01	20907
E_coli	27	8	30	0.069	5	2021-08-13	2021-08-18	2021-08-19	2021-09-01	20907
E_coli	30	6	0	0.072	1	2021-08-16	2021-08-17	2021-08-18	2021-08-31	27979.5
E_coli	30	6	5	0.065	1	2021-08-16	2021-08-17	2021-08-18	2021-08-31	27979.5
E_coli	30	6	10	0.068	1	2021-08-16	2021-08-17	2021-08-18	2021-08-31	27979.5
E_coli	30	6	15	0.072	1	2021-08-16	2021-08-17	2021-08-18	2021-08-31	27979.5
E_coli	30	6	20	0.088	1	2021-08-16	2021-08-17	2021-08-18	2021-08-31	27979.5
E_coli	30	6	25	0.101	1	2021-08-16	2021-08-17	2021-08-18	2021-08-31	27979.5
E_coli	30	6	30	0.119	1	2021-08-16	2021-08-17	2021-08-18	2021-08-31	27979.5
E_coli	32	4	0	0.014	10	2021-08-07	2021-08-17	2021-08-18	2021-08-31	27979.5
E_coli	32	4	5	0.008	10	2021-08-07	2021-08-17	2021-08-18	2021-08-31	27979.5
E_coli	32	4	10	0.011	10	2021-08-07	2021-08-17	2021-08-18	2021-08-31	27979.5
E_coli	32	4	15	0.012	10	2021-08-07	2021-08-17	2021-08-18	2021-08-31	27979.5
E_coli	32	4	20	0.014	10	2021-08-07	2021-08-17	2021-08-18	2021-08-31	27979.5
E_coli	32	4	25	0.015	10	2021-08-07	2021-08-17	2021-08-18	2021-08-31	27979.5
E_coli	32	4	30	0.02	10	2021-08-07	2021-08-17	2021-08-18	2021-08-31	27979.5
L-DOPA_H2O	NA	0	0	0	0				2021-01-26
L-DOPA_H2O	NA	0	5	0	0				2021-01-26
L-DOPA_H2O	NA	0	10	0.001	0				2021-01-26
L-DOPA_H2O	NA	0	15	0.001	0				2021-01-26
L-DOPA_H2O	NA	0	20	0.005	0				2021-01-26
L-DOPA_H2O	NA	0	25	0.005	0				2021-01-26
L-DOPA_H2O	NA	0	30	0.004	0				2021-01-26
Naïve	27	1	0	0.46	5	2021-01-17	2021-01-22	2021-01-23	2021-01-26
Naïve	27	1	5	0.516	5	2021-01-17	2021-01-22	2021-01-23	2021-01-26
Naïve	27	1	10	0.645	5	2021-01-17	2021-01-22	2021-01-23	2021-01-26
Naïve	27	1	15	0.663	5	2021-01-17	2021-01-22	2021-01-23	2021-01-26
Naïve	27	1	20	0.702	5	2021-01-17	2021-01-22	2021-01-23	2021-01-26
Naïve	27	1	25	0.717	5	2021-01-17	2021-01-22	2021-01-23	2021-01-26
Naïve	27	1	30	0.723	5	2021-01-17	2021-01-22	2021-01-23	2021-01-26
Naïve	27	2	0	0.039	5	2021-01-17	2021-01-22	2021-01-23	2021-01-26
Naïve	27	2	5	0.045	5	2021-01-17	2021-01-22	2021-01-23	2021-01-26
Naïve	27	2	10	0.07	5	2021-01-17	2021-01-22	2021-01-23	2021-01-26
Naïve	27	2	15	0.078	5	2021-01-17	2021-01-22	2021-01-23	2021-01-26
Naïve	27	2	20	0.089	5	2021-01-17	2021-01-22	2021-01-23	2021-01-26
Naïve	27	2	25	0.1	5	2021-01-17	2021-01-22	2021-01-23	2021-01-26
Naïve	27	2	30	0.111	5	2021-01-17	2021-01-22	2021-01-23	2021-01-26
Naïve	27	3	0	0.078	5	2021-01-17	2021-01-22	2021-01-23	2021-01-26
Naïve	27	3	5	0.099	5	2021-01-17	2021-01-22	2021-01-23	2021-01-26
Naïve	27	3	10	0.105	5	2021-01-17	2021-01-22	2021-01-23	2021-01-26
Naïve	27	3	15	0.113	5	2021-01-17	2021-01-22	2021-01-23	2021-01-26
Naïve	27	3	20	0.107	5	2021-01-17	2021-01-22	2021-01-23	2021-01-26
Naïve	27	3	25	0.121	5	2021-01-17	2021-01-22	2021-01-23	2021-01-26
Naïve	27	3	30	0.131	5	2021-01-17	2021-01-22	2021-01-23	2021-01-26
L-DOPA_H2O	NA	0	0	0	0				2021-02-09
L-DOPA_H2O	NA	0	5	0	0				2021-02-09
L-DOPA_H2O	NA	0	10	0	0				2021-02-09
L-DOPA_H2O	NA	0	15	0	0				2021-02-09
L-DOPA_H2O	NA	0	20	0.001	0				2021-02-09
L-DOPA_H2O	NA	0	25	0.001	0				2021-02-09
L-DOPA_H2O	NA	0	30	0.002	0				2021-02-09
L-DOPA_H2O	NA	0	0	0	0				2021-02-09
L-DOPA_H2O	NA	0	5	0	0				2021-02-09
L-DOPA_H2O	NA	0	10	0.001	0				2021-02-09
L-DOPA_H2O	NA	0	15	0.001	0				2021-02-09
L-DOPA_H2O	NA	0	20	0.002	0				2021-02-09
L-DOPA_H2O	NA	0	25	0.004	0				2021-02-09
L-DOPA_H2O	NA	0	30	0.005	0				2021-02-09
L-DOPA_H2O	NA		0	0					2021-03-04
L-DOPA_H2O	NA		5	0					2021-03-04
L-DOPA_H2O	NA		10	0.001					2021-03-04
L-DOPA_H2O	NA		15	0.002					2021-03-04
L-DOPA_H2O	NA		20	0					2021-03-04
L-DOPA_H2O	NA		25	0					2021-03-04
L-DOPA_H2O	NA		30	0					2021-03-04
Naïve	27	1	0	0.122	1	2021-02-23	2021-02-24	2021-02-25	2021-03-04
Naïve	27	1	5	0.137	1	2021-02-23	2021-02-24	2021-02-25	2021-03-04
Naïve	27	1	10	0.227	1	2021-02-23	2021-02-24	2021-02-25	2021-03-04
Naïve	27	1	15	0.283	1	2021-02-23	2021-02-24	2021-02-25	2021-03-04
Naïve	27	1	20	0.331	1	2021-02-23	2021-02-24	2021-02-25	2021-03-04
Naïve	27	1	25	0.354	1	2021-02-23	2021-02-24	2021-02-25	2021-03-04
Naïve	27	1	30	0.422	1	2021-02-23	2021-02-24	2021-02-25	2021-03-04
Naïve	30	1	0	0.097	1	2021-02-10	2021-02-11	2021-02-12	2021-03-04
Naïve	30	1	5	0.128	1	2021-02-10	2021-02-11	2021-02-12	2021-03-04
Naïve	30	1	10	0.163	1	2021-02-10	2021-02-11	2021-02-12	2021-03-04
Naïve	30	1	15	0.207	1	2021-02-10	2021-02-11	2021-02-12	2021-03-04
Naïve	30	1	20	0.237	1	2021-02-10	2021-02-11	2021-02-12	2021-03-04
Naïve	30	1	25	0.257	1	2021-02-10	2021-02-11	2021-02-12	2021-03-04
Naïve	30	1	30	0.291	1	2021-02-10	2021-02-11	2021-02-12	2021-03-04
L-DOPA_H2O	NA	0	0	0					2021-03-06
L-DOPA_H2O	NA	0	5	0					2021-03-06
L-DOPA_H2O	NA	0	10	0.001					2021-03-06
L-DOPA_H2O	NA	0	15	0					2021-03-06
L-DOPA_H2O	NA	0	20	0.001					2021-03-06
L-DOPA_H2O	NA	0	25	0.002					2021-03-06
L-DOPA_H2O	NA	0	30	0.004					2021-03-06
Naïve	27	4	0	0.033	5	2021-02-25	2021-03-02	2021-03-03	2021-03-06
Naïve	27	4	5	0.038	5	2021-02-25	2021-03-02	2021-03-03	2021-03-06
Naïve	27	4	10	0.051	5	2021-02-25	2021-03-02	2021-03-03	2021-03-06
Naïve	27	4	15	0.058	5	2021-02-25	2021-03-02	2021-03-03	2021-03-06
Naïve	27	4	20	0.079	5	2021-02-25	2021-03-02	2021-03-03	2021-03-06
Naïve	27	4	25	0.096	5	2021-02-25	2021-03-02	2021-03-03	2021-03-06
Naïve	27	4	30	0.113	5	2021-02-25	2021-03-02	2021-03-03	2021-03-06
Naïve	30	1	0	0.027	5	2021-02-25	2021-03-02	2021-03-03	2021-03-06
Naïve	30	1	5	0.029	5	2021-02-25	2021-03-02	2021-03-03	2021-03-06
Naïve	30	1	10	0.027	5	2021-02-25	2021-03-02	2021-03-03	2021-03-06
Naïve	30	1	15	0.031	5	2021-02-25	2021-03-02	2021-03-03	2021-03-06
Naïve	30	1	20	0.038	5	2021-02-25	2021-03-02	2021-03-03	2021-03-06
Naïve	30	1	25	0.044	5	2021-02-25	2021-03-02	2021-03-03	2021-03-06
Naïve	30	1	30	0.057	5	2021-02-25	2021-03-02	2021-03-03	2021-03-06
L-DOPA_H2O	NA	0	0	0	0				2021-04-08
L-DOPA_H2O	NA	0	5	0	0				2021-04-08
L-DOPA_H2O	NA	0	10	0	0				2021-04-08
L-DOPA_H2O	NA	0	15	0.001	0				2021-04-08
L-DOPA_H2O	NA	0	20	0.002	0				2021-04-08
L-DOPA_H2O	NA	0	25	0.002	0				2021-04-08
L-DOPA_H2O	NA	0	30	0.005	0				2021-04-08
L-DOPA_H2O	NA	0	0	0	0				2021-04-09
L-DOPA_H2O	NA	0	5	0	0				2021-04-09
L-DOPA_H2O	NA	0	10	0	0				2021-04-09
L-DOPA_H2O	NA	0	15	0.001	0				2021-04-09
L-DOPA_H2O	NA	0	20	0	0				2021-04-09
L-DOPA_H2O	NA	0	25	0	0				2021-04-09
L-DOPA_H2O	NA	0	30	0.001	0				2021-04-09
Naïve	30	2	0	0.014	1	2021-03-29	2021-03-30	2021-03-31	2021-04-09
Naïve	30	2	5	0.017	1	2021-03-29	2021-03-30	2021-03-31	2021-04-09
Naïve	30	2	10	0.021	1	2021-03-29	2021-03-30	2021-03-31	2021-04-09
Naïve	30	2	15	0.024	1	2021-03-29	2021-03-30	2021-03-31	2021-04-09
Naïve	30	2	20	0.03	1	2021-03-29	2021-03-30	2021-03-31	2021-04-09
Naïve	30	2	25	0.04	1	2021-03-29	2021-03-30	2021-03-31	2021-04-09
Naïve	30	2	30	0.053	1	2021-03-29	2021-03-30	2021-03-31	2021-04-09
L-DOPA_H2O	NA	0	0	0					2021-05-24
L-DOPA_H2O	NA	0	5	0					2021-05-24
L-DOPA_H2O	NA	0	10	0					2021-05-24
L-DOPA_H2O	NA	0	15	0					2021-05-24
L-DOPA_H2O	NA	0	20	0					2021-05-24
L-DOPA_H2O	NA	0	25	0					2021-05-24
L-DOPA_H2O	NA	0	30	0					2021-05-24
Naïve	27	2	0	0.078	1	2021-05-04	2021-05-05	2021-05-06	2021-05-24
Naïve	27	2	5	0.081	1	2021-05-04	2021-05-05	2021-05-06	2021-05-24
Naïve	27	2	10	0.077	1	2021-05-04	2021-05-05	2021-05-06	2021-05-24
Naïve	27	2	15	0.078	1	2021-05-04	2021-05-05	2021-05-06	2021-05-24
Naïve	27	2	20	0.078	1	2021-05-04	2021-05-05	2021-05-06	2021-05-24
Naïve	27	2	25	0.079	1	2021-05-04	2021-05-05	2021-05-06	2021-05-24
Naïve	27	2	30	0.078	1	2021-05-04	2021-05-05	2021-05-06	2021-05-24
Naïve	30	2	0	0.04	5	2021-04-10	2021-04-15	2021-04-16	2021-05-24
Naïve	30	2	5	0.041	5	2021-04-10	2021-04-15	2021-04-16	2021-05-24
Naïve	30	2	10	0.042	5	2021-04-10	2021-04-15	2021-04-16	2021-05-24
Naïve	30	2	15	0.041	5	2021-04-10	2021-04-15	2021-04-16	2021-05-24
Naïve	30	2	20	0.048	5	2021-04-10	2021-04-15	2021-04-16	2021-05-24
Naïve	30	2	25	0.05	5	2021-04-10	2021-04-15	2021-04-16	2021-05-24
Naïve	30	2	30	0.05	5	2021-04-10	2021-04-15	2021-04-16	2021-05-24
Naïve	30	1	0	0.077	10	2021-05-02	2021-05-12	2021-05-13	2021-05-24
Naïve	30	1	5	0.092	10	2021-05-02	2021-05-12	2021-05-13	2021-05-24
Naïve	30	1	10	0.103	10	2021-05-02	2021-05-12	2021-05-13	2021-05-24
Naïve	30	1	15	0.123	10	2021-05-02	2021-05-12	2021-05-13	2021-05-24
Naïve	30	1	20	0.128	10	2021-05-02	2021-05-12	2021-05-13	2021-05-24
Naïve	30	1	25	0.144	10	2021-05-02	2021-05-12	2021-05-13	2021-05-24
Naïve	30	1	30	0.153	10	2021-05-02	2021-05-12	2021-05-13	2021-05-24
L-DOPA_H2O	NA	0	0	0					2021-05-25
L-DOPA_H2O	NA	0	5	0					2021-05-25
L-DOPA_H2O	NA	0	10	0.001					2021-05-25
L-DOPA_H2O	NA	0	15	0.002					2021-05-25
L-DOPA_H2O	NA	0	20	0.004					2021-05-25
L-DOPA_H2O	NA	0	25	0.007					2021-05-25
L-DOPA_H2O	NA	0	30	0.009					2021-05-25
Naïve	30	3	0	0.1	5	2021-04-30	2021-05-04	2021-05-05	2021-05-25
Naïve	30	3	5	0.189	5	2021-04-30	2021-05-04	2021-05-05	2021-05-25
Naïve	30	3	10	0.27	5	2021-04-30	2021-05-04	2021-05-05	2021-05-25
Naïve	30	3	15	0.361	5	2021-04-30	2021-05-04	2021-05-05	2021-05-25
Naïve	30	3	20	0.424	5	2021-04-30	2021-05-04	2021-05-05	2021-05-25
Naïve	30	3	25	0.476	5	2021-04-30	2021-05-04	2021-05-05	2021-05-25
Naïve	30	3	30	0.522	5	2021-04-30	2021-05-04	2021-05-05	2021-05-25
LB	27	1	0	0.053	5	2021-07-16	2021-07-21	2021-07-22	2021-08-06
LB	27	1	5	0.166	5	2021-07-16	2021-07-21	2021-07-22	2021-08-06
LB	27	1	10	0.235	5	2021-07-16	2021-07-21	2021-07-22	2021-08-06
LB	27	1	15	0.298	5	2021-07-16	2021-07-21	2021-07-22	2021-08-06
LB	27	1	20	0.375	5	2021-07-16	2021-07-21	2021-07-22	2021-08-06
LB	27	1	25	0.46	5	2021-07-16	2021-07-21	2021-07-22	2021-08-06
LB	27	1	30	0.532	5	2021-07-16	2021-07-21	2021-07-22	2021-08-06
LB	27	1	0	0.063	10	2021-07-12	2021-07-22	2021-07-23	2021-08-06
LB	27	1	5	0.112	10	2021-07-12	2021-07-22	2021-07-23	2021-08-06
LB	27	1	10	0.157	10	2021-07-12	2021-07-22	2021-07-23	2021-08-06
LB	27	1	15	0.199	10	2021-07-12	2021-07-22	2021-07-23	2021-08-06
LB	27	1	20	0.243	10	2021-07-12	2021-07-22	2021-07-23	2021-08-06
LB	27	1	25	0.284	10	2021-07-12	2021-07-22	2021-07-23	2021-08-06
LB	27	1	30	0.339	10	2021-07-12	2021-07-22	2021-07-23	2021-08-06
LB	27	1	0	0.116	15	2021-06-29	2021-07-14	2021-07-15	2021-08-06
LB	27	1	5	0.242	15	2021-06-29	2021-07-14	2021-07-15	2021-08-06
LB	27	1	10	0.339	15	2021-06-29	2021-07-14	2021-07-15	2021-08-06
LB	27	1	15	0.417	15	2021-06-29	2021-07-14	2021-07-15	2021-08-06
LB	27	1	20	0.494	15	2021-06-29	2021-07-14	2021-07-15	2021-08-06
LB	27	1	25	0.543	15	2021-06-29	2021-07-14	2021-07-15	2021-08-06
LB	27	1	30	0.585	15	2021-06-29	2021-07-14	2021-07-15	2021-08-06
LB	30	1	0	0.078	1	2021-07-19	2021-07-20	2021-07-21	2021-08-06
LB	30	1	5	0.079	1	2021-07-19	2021-07-20	2021-07-21	2021-08-06
LB	30	1	10	0.084	1	2021-07-19	2021-07-20	2021-07-21	2021-08-06
LB	30	1	15	0.096	1	2021-07-19	2021-07-20	2021-07-21	2021-08-06
LB	30	1	20	0.117	1	2021-07-19	2021-07-20	2021-07-21	2021-08-06
LB	30	1	25	0.133	1	2021-07-19	2021-07-20	2021-07-21	2021-08-06
LB	30	1	30	0.153	1	2021-07-19	2021-07-20	2021-07-21	2021-08-06
LB	30	1	0	0.021	5	2021-07-16	2021-07-21	2021-07-22	2021-08-06
LB	30	1	5	0.023	5	2021-07-16	2021-07-21	2021-07-22	2021-08-06
LB	30	1	10	0.029	5	2021-07-16	2021-07-21	2021-07-22	2021-08-06
LB	30	1	15	0.037	5	2021-07-16	2021-07-21	2021-07-22	2021-08-06
LB	30	1	20	0.049	5	2021-07-16	2021-07-21	2021-07-22	2021-08-06
LB	30	1	25	0.06	5	2021-07-16	2021-07-21	2021-07-22	2021-08-06
LB	30	1	30	0.074	5	2021-07-16	2021-07-21	2021-07-22	2021-08-06
L-DOPA_H2O	NA	0	0	0	NA				2021-08-06
L-DOPA_H2O	NA	0	5	0.001	NA				2021-08-06
L-DOPA_H2O	NA	0	10	0.002	NA				2021-08-06
L-DOPA_H2O	NA	0	15	0	NA				2021-08-06
L-DOPA_H2O	NA	0	20	0.003	NA				2021-08-06
L-DOPA_H2O	NA	0	25	0.002	NA				2021-08-06
L-DOPA_H2O	NA	0	30	0	NA				2021-08-06
L-DOPA_H2O	NA	0	0	0	NA				2021-08-06
L-DOPA_H2O	NA	0	5	0	NA				2021-08-06
L-DOPA_H2O	NA	0	10	0	NA				2021-08-06
L-DOPA_H2O	NA	0	15	0.004	NA				2021-08-06
L-DOPA_H2O	NA	0	20	0.001	NA				2021-08-06
L-DOPA_H2O	NA	0	25	0.002	NA				2021-08-06
L-DOPA_H2O	NA	0	30	0.002	NA				2021-08-06
L-DOPA_H2O	NA	0	0	0	NA				2021-08-06
L-DOPA_H2O	NA	0	5	0	NA				2021-08-06
L-DOPA_H2O	NA	0	10	0	NA				2021-08-06
L-DOPA_H2O	NA	0	15	0.003	NA				2021-08-06
L-DOPA_H2O	NA	0	20	0.002	NA				2021-08-06
L-DOPA_H2O	NA	0	25	0.003	NA				2021-08-06
L-DOPA_H2O	NA	0	30	0.005	NA				2021-08-06
Naïve	27	3	0	0.195	1	2021-05-09	2021-05-10	2021-05-11	2021-08-06
Naïve	27	3	5	0.561	1	2021-05-09	2021-05-10	2021-05-11	2021-08-06
Naïve	27	3	10	0.671	1	2021-05-09	2021-05-10	2021-05-11	2021-08-06
Naïve	27	3	15	0.769	1	2021-05-09	2021-05-10	2021-05-11	2021-08-06
Naïve	27	3	20	0.892	1	2021-05-09	2021-05-10	2021-05-11	2021-08-06
Naïve	27	3	25	0.952	1	2021-05-09	2021-05-10	2021-05-11	2021-08-06
Naïve	27	3	30	1.028	1	2021-05-09	2021-05-10	2021-05-11	2021-08-06
Naïve	27	4	0	0.246	1	2021-06-02	2021-06-03	2021-06-04	2021-08-06
Naïve	27	4	5	0.772	1	2021-06-02	2021-06-03	2021-06-04	2021-08-06
Naïve	27	4	10	0.786	1	2021-06-02	2021-06-03	2021-06-04	2021-08-06
Naïve	27	4	15	0.808	1	2021-06-02	2021-06-03	2021-06-04	2021-08-06
Naïve	27	4	20	1.004	1	2021-06-02	2021-06-03	2021-06-04	2021-08-06
Naïve	27	4	25	1.07	1	2021-06-02	2021-06-03	2021-06-04	2021-08-06
Naïve	27	4	30	1.226	1	2021-06-02	2021-06-03	2021-06-04	2021-08-06
Naïve	27	5	0	0.143	5	2021-07-16	2021-07-21	2021-07-22	2021-08-06
Naïve	27	5	5	0.401	5	2021-07-16	2021-07-21	2021-07-22	2021-08-06
Naïve	27	5	10	0.54	5	2021-07-16	2021-07-21	2021-07-22	2021-08-06
Naïve	27	5	15	0.624	5	2021-07-16	2021-07-21	2021-07-22	2021-08-06
Naïve	27	5	20	0.665	5	2021-07-16	2021-07-21	2021-07-22	2021-08-06
Naïve	27	5	25	0.623	5	2021-07-16	2021-07-21	2021-07-22	2021-08-06
Naïve	27	5	30	0.601	5	2021-07-16	2021-07-21	2021-07-22	2021-08-06
Naïve	27	1	0	0.049	10	2021-05-18	2021-05-28	2021-05-29	2021-08-06
Naïve	27	1	5	0.068	10	2021-05-18	2021-05-28	2021-05-29	2021-08-06
Naïve	27	1	10	0.084	10	2021-05-18	2021-05-28	2021-05-29	2021-08-06
Naïve	27	1	15	0.104	10	2021-05-18	2021-05-28	2021-05-29	2021-08-06
Naïve	27	1	20	0.134	10	2021-05-18	2021-05-28	2021-05-29	2021-08-06
Naïve	27	1	25	0.16	10	2021-05-18	2021-05-28	2021-05-29	2021-08-06
Naïve	27	1	30	0.175	10	2021-05-18	2021-05-28	2021-05-29	2021-08-06
Naïve	27	2	0	0.128	10	2021-05-23	2021-06-02	2021-06-03	2021-08-06
Naïve	27	2	5	0.371	10	2021-05-23	2021-06-02	2021-06-03	2021-08-06
Naïve	27	2	10	0.468	10	2021-05-23	2021-06-02	2021-06-03	2021-08-06
Naïve	27	2	15	0.539	10	2021-05-23	2021-06-02	2021-06-03	2021-08-06
Naïve	27	2	20	0.594	10	2021-05-23	2021-06-02	2021-06-03	2021-08-06
Naïve	27	2	25	0.639	10	2021-05-23	2021-06-02	2021-06-03	2021-08-06
Naïve	27	2	30	0.676	10	2021-05-23	2021-06-02	2021-06-03	2021-08-06
Naïve	27	3	0	0.349	10	2021-07-12	2021-07-22	2021-07-23	2021-08-06
Naïve	27	3	5	0.711	10	2021-07-12	2021-07-22	2021-07-23	2021-08-06
Naïve	27	3	10	0.806	10	2021-07-12	2021-07-22	2021-07-23	2021-08-06
Naïve	27	3	15	0.784	10	2021-07-12	2021-07-22	2021-07-23	2021-08-06
Naïve	27	3	20	1.054	10	2021-07-12	2021-07-22	2021-07-23	2021-08-06
Naïve	27	3	25	1.031	10	2021-07-12	2021-07-22	2021-07-23	2021-08-06
Naïve	27	3	30	1.134	10	2021-07-12	2021-07-22	2021-07-23	2021-08-06
Naïve	27	1	0	0.08	15	2021-06-02	2021-06-17	2021-06-18	2021-08-06
Naïve	27	1	5	0.195	15	2021-06-02	2021-06-17	2021-06-18	2021-08-06
Naïve	27	1	10	0.258	15	2021-06-02	2021-06-17	2021-06-18	2021-08-06
Naïve	27	1	15	0.328	15	2021-06-02	2021-06-17	2021-06-18	2021-08-06
Naïve	27	1	20	0.383	15	2021-06-02	2021-06-17	2021-06-18	2021-08-06
Naïve	27	1	25	0.431	15	2021-06-02	2021-06-17	2021-06-18	2021-08-06
Naïve	27	1	30	0.462	15	2021-06-02	2021-06-17	2021-06-18	2021-08-06
Naïve	27	2	0	0.406	15	2021-06-29	2021-07-14	2021-07-15	2021-08-06
Naïve	27	2	5	0.644	15	2021-06-29	2021-07-14	2021-07-15	2021-08-06
Naïve	27	2	10	0.551	15	2021-06-29	2021-07-14	2021-07-15	2021-08-06
Naïve	27	2	15	0.574	15	2021-06-29	2021-07-14	2021-07-15	2021-08-06
Naïve	27	2	20	0.585	15	2021-06-29	2021-07-14	2021-07-15	2021-08-06
Naïve	27	2	25	0.747	15	2021-06-29	2021-07-14	2021-07-15	2021-08-06
Naïve	27	2	30	0.767	15	2021-06-29	2021-07-14	2021-07-15	2021-08-06
Naïve	27	3	0	0.049	15	2021-05-24	2021-06-08	2021-06-09	2021-08-06
Naïve	27	3	5	0.059	15	2021-05-24	2021-06-08	2021-06-09	2021-08-06
Naïve	27	3	10	0.069	15	2021-05-24	2021-06-08	2021-06-09	2021-08-06
Naïve	27	3	15	0.091	15	2021-05-24	2021-06-08	2021-06-09	2021-08-06
Naïve	27	3	20	0.104	15	2021-05-24	2021-06-08	2021-06-09	2021-08-06
Naïve	27	3	25	0.128	15	2021-05-24	2021-06-08	2021-06-09	2021-08-06
Naïve	27	3	30	0.156	15	2021-05-24	2021-06-08	2021-06-09	2021-08-06
Naïve	27	4	0	0.047	15	2021-05-25	2021-06-09	2021-06-10	2021-08-06
Naïve	27	4	5	0.11	15	2021-05-25	2021-06-09	2021-06-10	2021-08-06
Naïve	27	4	10	0.158	15	2021-05-25	2021-06-09	2021-06-10	2021-08-06
Naïve	27	4	15	0.204	15	2021-05-25	2021-06-09	2021-06-10	2021-08-06
Naïve	27	4	20	0.242	15	2021-05-25	2021-06-09	2021-06-10	2021-08-06
Naïve	27	4	25	0.277	15	2021-05-25	2021-06-09	2021-06-10	2021-08-06
Naïve	27	4	30	0.3	15	2021-05-25	2021-06-09	2021-06-10	2021-08-06
Naïve	30	3	0	0.025	1	2021-05-31	2021-06-01	2021-06-02	2021-08-06
Naïve	30	3	5	0.021	1	2021-05-31	2021-06-01	2021-06-02	2021-08-06
Naïve	30	3	10	0.022	1	2021-05-31	2021-06-01	2021-06-02	2021-08-06
Naïve	30	3	15	0.023	1	2021-05-31	2021-06-01	2021-06-02	2021-08-06
Naïve	30	3	20	0.027	1	2021-05-31	2021-06-01	2021-06-02	2021-08-06
Naïve	30	3	25	0.035	1	2021-05-31	2021-06-01	2021-06-02	2021-08-06
Naïve	30	3	30	0.044	1	2021-05-31	2021-06-01	2021-06-02	2021-08-06
Naïve	30	4	0	0.312	1	2021-07-19	2021-07-20	2021-07-21	2021-08-06
Naïve	30	4	5	0.57	1	2021-07-19	2021-07-20	2021-07-21	2021-08-06
Naïve	30	4	10	0.807	1	2021-07-19	2021-07-20	2021-07-21	2021-08-06
Naïve	30	4	15	0.938	1	2021-07-19	2021-07-20	2021-07-21	2021-08-06
Naïve	30	4	20	1.008	1	2021-07-19	2021-07-20	2021-07-21	2021-08-06
Naïve	30	4	25	1.117	1	2021-07-19	2021-07-20	2021-07-21	2021-08-06
Naïve	30	4	30	1.381	1	2021-07-19	2021-07-20	2021-07-21	2021-08-06
Naïve	30	4	0	0.277	5	2021-07-16	2021-07-21	2021-07-22	2021-08-06
Naïve	30	4	5	0.58	5	2021-07-16	2021-07-21	2021-07-22	2021-08-06
Naïve	30	4	10	0.728	5	2021-07-16	2021-07-21	2021-07-22	2021-08-06
Naïve	30	4	15	0.803	5	2021-07-16	2021-07-21	2021-07-22	2021-08-06
Naïve	30	4	20	0.9	5	2021-07-16	2021-07-21	2021-07-22	2021-08-06
Naïve	30	4	25	0.991	5	2021-07-16	2021-07-21	2021-07-22	2021-08-06
Naïve	30	4	30	1.141	5	2021-07-16	2021-07-21	2021-07-22	2021-08-06
LB	27	1	0	0.329	1	2021-06-16	2021-06-17	2021-06-18	2021-08-08
LB	27	1	5	0.481	1	2021-06-16	2021-06-17	2021-06-18	2021-08-08
LB	27	1	10	0.48	1	2021-06-16	2021-06-17	2021-06-18	2021-08-08
LB	27	1	15	0.519	1	2021-06-16	2021-06-17	2021-06-18	2021-08-08
LB	27	1	20	0.628	1	2021-06-16	2021-06-17	2021-06-18	2021-08-08
LB	27	1	25	0.826	1	2021-06-16	2021-06-17	2021-06-18	2021-08-08
LB	27	1	30	0.939	1	2021-06-16	2021-06-17	2021-06-18	2021-08-08
LB	27	2	0	0.149	1	2021-07-11	2021-07-12	2021-07-13	2021-08-08
LB	27	2	5	0.621	1	2021-07-11	2021-07-12	2021-07-13	2021-08-08
LB	27	2	10	0.74	1	2021-07-11	2021-07-12	2021-07-13	2021-08-08
LB	27	2	15	0.808	1	2021-07-11	2021-07-12	2021-07-13	2021-08-08
LB	27	2	20	0.957	1	2021-07-11	2021-07-12	2021-07-13	2021-08-08
LB	27	2	25	1.092	1	2021-07-11	2021-07-12	2021-07-13	2021-08-08
LB	27	2	30	1.116	1	2021-07-11	2021-07-12	2021-07-13	2021-08-08
LB	27	2	0	0.03	5	2021-06-12	2021-06-17	2021-06-18	2021-08-08
LB	27	2	5	0.037	5	2021-06-12	2021-06-17	2021-06-18	2021-08-08
LB	27	2	10	0.042	5	2021-06-12	2021-06-17	2021-06-18	2021-08-08
LB	27	2	15	0.053	5	2021-06-12	2021-06-17	2021-06-18	2021-08-08
LB	27	2	20	0.067	5	2021-06-12	2021-06-17	2021-06-18	2021-08-08
LB	27	2	25	0.081	5	2021-06-12	2021-06-17	2021-06-18	2021-08-08
LB	27	2	30	0.093	5	2021-06-12	2021-06-17	2021-06-18	2021-08-08
LB	27	3	0	0.088	5	2021-07-08	2021-07-13	2021-07-14	2021-08-08
LB	27	3	5	0.181	5	2021-07-08	2021-07-13	2021-07-14	2021-08-08
LB	27	3	10	0.274	5	2021-07-08	2021-07-13	2021-07-14	2021-08-08
LB	27	3	15	0.354	5	2021-07-08	2021-07-13	2021-07-14	2021-08-08
LB	27	3	20	0.429	5	2021-07-08	2021-07-13	2021-07-14	2021-08-08
LB	27	3	25	0.519	5	2021-07-08	2021-07-13	2021-07-14	2021-08-08
LB	27	3	30	0.569	5	2021-07-08	2021-07-13	2021-07-14	2021-08-08
LB	27	4	0	0.084	5	2021-06-15	2021-06-20	2021-06-21	2021-08-08
LB	27	4	5	0.378	5	2021-06-15	2021-06-20	2021-06-21	2021-08-08
LB	27	4	10	0.54	5	2021-06-15	2021-06-20	2021-06-21	2021-08-08
LB	27	4	15	0.689	5	2021-06-15	2021-06-20	2021-06-21	2021-08-08
LB	27	4	20	0.772	5	2021-06-15	2021-06-20	2021-06-21	2021-08-08
LB	27	4	25	0.825	5	2021-06-15	2021-06-20	2021-06-21	2021-08-08
LB	27	4	30	0.878	5	2021-06-15	2021-06-20	2021-06-21	2021-08-08
LB	27	2	0	0.046	10	2021-06-14	2021-06-24	2021-06-25	2021-08-08
LB	27	2	5	0.052	10	2021-06-14	2021-06-24	2021-06-25	2021-08-08
LB	27	2	10	0.05	10	2021-06-14	2021-06-24	2021-06-25	2021-08-08
LB	27	2	15	0.046	10	2021-06-14	2021-06-24	2021-06-25	2021-08-08
LB	27	2	20	0.059	10	2021-06-14	2021-06-24	2021-06-25	2021-08-08
LB	27	2	25	0.065	10	2021-06-14	2021-06-24	2021-06-25	2021-08-08
LB	27	2	30	0.073	10	2021-06-14	2021-06-24	2021-06-25	2021-08-08
LB	27	2	0	0.041	15	2021-06-03	2021-06-18	2021-06-19	2021-08-08
LB	27	2	5	0.057	15	2021-06-03	2021-06-18	2021-06-19	2021-08-08
LB	27	2	10	0.071	15	2021-06-03	2021-06-18	2021-06-19	2021-08-08
LB	27	2	15	0.098	15	2021-06-03	2021-06-18	2021-06-19	2021-08-08
LB	27	2	20	0.118	15	2021-06-03	2021-06-18	2021-06-19	2021-08-08
LB	27	2	25	0.137	15	2021-06-03	2021-06-18	2021-06-19	2021-08-08
LB	27	2	30	0.155	15	2021-06-03	2021-06-18	2021-06-19	2021-08-08
LB	27	2	0	0.064	15	2021-06-07	2021-06-22	2021-06-23	2021-08-08
LB	27	3	5	0.312	15	2021-06-07	2021-06-22	2021-06-23	2021-08-08
LB	27	3	10	0.413	15	2021-06-07	2021-06-22	2021-06-23	2021-08-08
LB	27	3	15	0.492	15	2021-06-07	2021-06-22	2021-06-23	2021-08-08
LB	27	3	20	0.593	15	2021-06-07	2021-06-22	2021-06-23	2021-08-08
LB	27	3	25	0.632	15	2021-06-07	2021-06-22	2021-06-23	2021-08-08
LB	27	3	30	0.67	15	2021-06-07	2021-06-22	2021-06-23	2021-08-08
LB	30	2	0	0.117	1	2021-06-17	2021-06-18	2021-06-19	2021-08-08
LB	30	2	5	0.244	1	2021-06-17	2021-06-18	2021-06-19	2021-08-08
LB	30	2	10	0.346	1	2021-06-17	2021-06-18	2021-06-19	2021-08-08
LB	30	2	15	0.42	1	2021-06-17	2021-06-18	2021-06-19	2021-08-08
LB	30	2	20	0.475	1	2021-06-17	2021-06-18	2021-06-19	2021-08-08
LB	30	2	25	0.511	1	2021-06-17	2021-06-18	2021-06-19	2021-08-08
LB	30	2	30	0.538	1	2021-06-17	2021-06-18	2021-06-19	2021-08-08
LB	30	3	0	0.044	1	2021-06-20	2021-06-21	2021-06-22	2021-08-08
LB	30	3	5	0.036	1	2021-06-20	2021-06-21	2021-06-22	2021-08-08
LB	30	3	10	0.037	1	2021-06-20	2021-06-21	2021-06-22	2021-08-08
LB	30	3	15	0.039	1	2021-06-20	2021-06-21	2021-06-22	2021-08-08
LB	30	3	20	0.046	1	2021-06-20	2021-06-21	2021-06-22	2021-08-08
LB	30	3	25	0.054	1	2021-06-20	2021-06-21	2021-06-22	2021-08-08
LB	30	3	30	0.067	1	2021-06-20	2021-06-21	2021-06-22	2021-08-08
LB	30	4	0	0.233	1	2021-07-11	2021-07-12	2021-07-13	2021-08-08
LB	30	4	5	0.445	1	2021-07-11	2021-07-12	2021-07-13	2021-08-08
LB	30	4	10	0.631	1	2021-07-11	2021-07-12	2021-07-13	2021-08-08
LB	30	4	15	0.766	1	2021-07-11	2021-07-12	2021-07-13	2021-08-08
LB	30	4	20	0.865	1	2021-07-11	2021-07-12	2021-07-13	2021-08-08
LB	30	4	25	0.984	1	2021-07-11	2021-07-12	2021-07-13	2021-08-08
LB	30	4	30	1.124	1	2021-07-11	2021-07-12	2021-07-13	2021-08-08
LB	30	5	0	0.053	1	2021-06-20	2021-06-21	2021-06-22	2021-08-08
LB	30	5	5	0.077	1	2021-06-20	2021-06-21	2021-06-22	2021-08-08
LB	30	5	10	0.092	1	2021-06-20	2021-06-21	2021-06-22	2021-08-08
LB	30	5	15	0.102	1	2021-06-20	2021-06-21	2021-06-22	2021-08-08
LB	30	5	20	0.135	1	2021-06-20	2021-06-21	2021-06-22	2021-08-08
LB	30	5	25	0.148	1	2021-06-20	2021-06-21	2021-06-22	2021-08-08
LB	30	5	30	0.166	1	2021-06-20	2021-06-21	2021-06-22	2021-08-08
LB	30	2	0	0.228	5	2021-06-15	2021-06-20	2021-06-21	2021-08-08
LB	30	2	5	0.279	5	2021-06-15	2021-06-20	2021-06-21	2021-08-08
LB	30	2	10	0.316	5	2021-06-15	2021-06-20	2021-06-21	2021-08-08
LB	30	2	15	0.334	5	2021-06-15	2021-06-20	2021-06-21	2021-08-08
LB	30	2	20	0.379	5	2021-06-15	2021-06-20	2021-06-21	2021-08-08
LB	30	2	25	0.433	5	2021-06-15	2021-06-20	2021-06-21	2021-08-08
LB	30	2	30	0.438	5	2021-06-15	2021-06-20	2021-06-21	2021-08-08
LB	30	3	0	0.127	5	2021-07-08	2021-07-13	2021-07-14	2021-08-08
LB	30	3	5	0.316	5	2021-07-08	2021-07-13	2021-07-14	2021-08-08
LB	30	3	10	0.401	5	2021-07-08	2021-07-13	2021-07-14	2021-08-08
LB	30	3	15	0.465	5	2021-07-08	2021-07-13	2021-07-14	2021-08-08
LB	30	3	20	0.547	5	2021-07-08	2021-07-13	2021-07-14	2021-08-08
LB	30	3	25	0.56	5	2021-07-08	2021-07-13	2021-07-14	2021-08-08
LB	30	3	30	0.636	5	2021-07-08	2021-07-13	2021-07-14	2021-08-08
LB	30	4	0	0.052	5	2021-07-07	2021-07-12	2021-07-13	2021-08-08
LB	30	4	5	0.058	5	2021-07-07	2021-07-12	2021-07-13	2021-08-08
LB	30	4	10	0.067	5	2021-07-07	2021-07-12	2021-07-13	2021-08-08
LB	30	4	15	0.08	5	2021-07-07	2021-07-12	2021-07-13	2021-08-08
LB	30	4	20	0.1	5	2021-07-07	2021-07-12	2021-07-13	2021-08-08
LB	30	4	25	0.119	5	2021-07-07	2021-07-12	2021-07-13	2021-08-08
LB	30	4	30	0.13	5	2021-07-07	2021-07-12	2021-07-13	2021-08-08
LB	30	5	0	0.004	5	2021-06-16	2021-06-21	2021-06-22	2021-08-08
LB	30	5	5	0.005	5	2021-06-16	2021-06-21	2021-06-22	2021-08-08
LB	30	5	10	0.008	5	2021-06-16	2021-06-21	2021-06-22	2021-08-08
LB	30	5	15	0.009	5	2021-06-16	2021-06-21	2021-06-22	2021-08-08
LB	30	5	20	0.014	5	2021-06-16	2021-06-21	2021-06-22	2021-08-08
LB	30	5	25	0.019	5	2021-06-16	2021-06-21	2021-06-22	2021-08-08
LB	30	5	30	0.025	5	2021-06-16	2021-06-21	2021-06-22	2021-08-08
LB	30	1	0	0.018	10	2021-06-11	2021-06-21	2021-06-22	2021-08-08
LB	30	1	5	0.015	10	2021-06-11	2021-06-21	2021-06-22	2021-08-08
LB	30	1	10	0.02	10	2021-06-11	2021-06-21	2021-06-22	2021-08-08
LB	30	1	15	0.021	10	2021-06-11	2021-06-21	2021-06-22	2021-08-08
LB	30	1	20	0.024	10	2021-06-11	2021-06-21	2021-06-22	2021-08-08
LB	30	1	25	0.025	10	2021-06-11	2021-06-21	2021-06-22	2021-08-08
LB	30	1	30	0.027	10	2021-06-11	2021-06-21	2021-06-22	2021-08-08
L-DOPA_H2O	NA	0	0	0	NA				2021-08-08
L-DOPA_H2O	NA	0	5	0	NA				2021-08-08
L-DOPA_H2O	NA	0	10	0.001	NA				2021-08-08
L-DOPA_H2O	NA	0	15	0.001	NA				2021-08-08
L-DOPA_H2O	NA	0	20	0	NA				2021-08-08
L-DOPA_H2O	NA	0	25	0.003	NA				2021-08-08
L-DOPA_H2O	NA	0	30	0.005	NA				2021-08-08
L-DOPA_H2O	NA	0	0	0	NA				2021-08-08
L-DOPA_H2O	NA	0	5	0	NA				2021-08-08
L-DOPA_H2O	NA	0	10	0	NA				2021-08-08
L-DOPA_H2O	NA	0	15	0.001	NA				2021-08-08
L-DOPA_H2O	NA	0	20	0	NA				2021-08-08
L-DOPA_H2O	NA	0	25	0	NA				2021-08-08
L-DOPA_H2O	NA	0	30	0.002	NA				2021-08-08
L-DOPA_H2O	NA	0	0	0	NA				2021-08-08
L-DOPA_H2O	NA	0	5	-0.001	NA				2021-08-08
L-DOPA_H2O	NA	0	10	0	NA				2021-08-08
L-DOPA_H2O	NA	0	15	0	NA				2021-08-08
L-DOPA_H2O	NA	0	20	0	NA				2021-08-08
L-DOPA_H2O	NA	0	25	0	NA				2021-08-08
L-DOPA_H2O	NA	0	30	0	NA				2021-08-08
L-DOPA_H2O	NA	0	0	0	NA				2021-08-08
L-DOPA_H2O	NA	0	5	0	NA				2021-08-08
L-DOPA_H2O	NA	0	10	0	NA				2021-08-08
L-DOPA_H2O	NA	0	15	0	NA				2021-08-08
L-DOPA_H2O	NA	0	20	0	NA				2021-08-08
L-DOPA_H2O	NA	0	25	0	NA				2021-08-08
L-DOPA_H2O	NA	0	30	0	NA				2021-08-08
Naïve	27	5	0	0.041	1	2021-06-16	2021-06-17	2021-06-18	2021-08-08
Naïve	27	5	5	0.033	1	2021-06-16	2021-06-17	2021-06-18	2021-08-08
Naïve	27	5	10	0.041	1	2021-06-16	2021-06-17	2021-06-18	2021-08-08
Naïve	27	5	15	0.049	1	2021-06-16	2021-06-17	2021-06-18	2021-08-08
Naïve	27	5	20	0.062	1	2021-06-16	2021-06-17	2021-06-18	2021-08-08
Naïve	27	5	25	0.078	1	2021-06-16	2021-06-17	2021-06-18	2021-08-08
Naïve	27	5	30	0.089	1	2021-06-16	2021-06-17	2021-06-18	2021-08-08
Naïve	27	6	0	0.241	1	2021-07-11	2021-07-12	2021-07-13	2021-08-08
Naïve	27	6	5	0.519	1	2021-07-11	2021-07-12	2021-07-13	2021-08-08
Naïve	27	6	10	0.649	1	2021-07-11	2021-07-12	2021-07-13	2021-08-08
Naïve	27	6	15	0.765	1	2021-07-11	2021-07-12	2021-07-13	2021-08-08
Naïve	27	6	20	0.886	1	2021-07-11	2021-07-12	2021-07-13	2021-08-08
Naïve	27	6	25	1.019	1	2021-07-11	2021-07-12	2021-07-13	2021-08-08
Naïve	27	6	30	1.12	1	2021-07-11	2021-07-12	2021-07-13	2021-08-08
Naïve	27	6	0	0.051	5	2021-06-12	2021-06-17	2021-06-18	2021-08-08
Naïve	27	6	5	0.063	5	2021-06-12	2021-06-17	2021-06-18	2021-08-08
Naïve	27	6	10	0.071	5	2021-06-12	2021-06-17	2021-06-18	2021-08-08
Naïve	27	6	15	0.093	5	2021-06-12	2021-06-17	2021-06-18	2021-08-08
Naïve	27	6	20	0.103	5	2021-06-12	2021-06-17	2021-06-18	2021-08-08
Naïve	27	6	25	0.119	5	2021-06-12	2021-06-17	2021-06-18	2021-08-08
Naïve	27	6	30	0.132	5	2021-06-12	2021-06-17	2021-06-18	2021-08-08
Naïve	27	7	0	0.141	5	2021-07-08	2021-07-13	2021-07-14	2021-08-08
Naïve	27	7	5	0.164	5	2021-07-08	2021-07-13	2021-07-14	2021-08-08
Naïve	27	7	10	0.198	5	2021-07-08	2021-07-13	2021-07-14	2021-08-08
Naïve	27	7	15	0.224	5	2021-07-08	2021-07-13	2021-07-14	2021-08-08
Naïve	27	7	20	0.258	5	2021-07-08	2021-07-13	2021-07-14	2021-08-08
Naïve	27	7	25	0.292	5	2021-07-08	2021-07-13	2021-07-14	2021-08-08
Naïve	27	7	30	0.315	5	2021-07-08	2021-07-13	2021-07-14	2021-08-08
Naïve	27	8	0	0.117	5	2021-06-15	2021-06-20	2021-06-21	2021-08-08
Naïve	27	8	5	0.128	5	2021-06-15	2021-06-20	2021-06-21	2021-08-08
Naïve	27	8	10	0.14	5	2021-06-15	2021-06-20	2021-06-21	2021-08-08
Naïve	27	8	15	0.15	5	2021-06-15	2021-06-20	2021-06-21	2021-08-08
Naïve	27	8	20	0.175	5	2021-06-15	2021-06-20	2021-06-21	2021-08-08
Naïve	27	8	25	0.2	5	2021-06-15	2021-06-20	2021-06-21	2021-08-08
Naïve	27	8	30	0.22	5	2021-06-15	2021-06-20	2021-06-21	2021-08-08
Naïve	27	4	0	0.112	10	2021-06-14	2021-06-24	2021-06-25	2021-08-08
Naïve	27	4	5	0.617	10	2021-06-14	2021-06-24	2021-06-25	2021-08-08
Naïve	27	4	10	0.796	10	2021-06-14	2021-06-24	2021-06-25	2021-08-08
Naïve	27	4	15	0.902	10	2021-06-14	2021-06-24	2021-06-25	2021-08-08
Naïve	27	4	20	0.995	10	2021-06-14	2021-06-24	2021-06-25	2021-08-08
Naïve	27	4	25	1.182	10	2021-06-14	2021-06-24	2021-06-25	2021-08-08
Naïve	27	4	30	1.254	10	2021-06-14	2021-06-24	2021-06-25	2021-08-08
Naïve	27	5	0	0.082	15	2021-06-03	2021-06-18	2021-06-19	2021-08-08
Naïve	27	5	5	0.121	15	2021-06-03	2021-06-18	2021-06-19	2021-08-08
Naïve	27	5	10	0.134	15	2021-06-03	2021-06-18	2021-06-19	2021-08-08
Naïve	27	5	15	0.186	15	2021-06-03	2021-06-18	2021-06-19	2021-08-08
Naïve	27	5	20	0.212	15	2021-06-03	2021-06-18	2021-06-19	2021-08-08
Naïve	27	5	25	0.247	15	2021-06-03	2021-06-18	2021-06-19	2021-08-08
Naïve	27	5	30	0.278	15	2021-06-03	2021-06-18	2021-06-19	2021-08-08
Naïve	27	6	0	0.054	15	2021-06-07	2021-06-22	2021-06-23	2021-08-08
Naïve	27	6	5	0.072	15	2021-06-07	2021-06-22	2021-06-23	2021-08-08
Naïve	27	6	10	0.092	15	2021-06-07	2021-06-22	2021-06-23	2021-08-08
Naïve	27	6	15	0.111	15	2021-06-07	2021-06-22	2021-06-23	2021-08-08
Naïve	27	6	20	0.138	15	2021-06-07	2021-06-22	2021-06-23	2021-08-08
Naïve	27	6	25	0.15	15	2021-06-07	2021-06-22	2021-06-23	2021-08-08
Naïve	27	6	30	0.176	15	2021-06-07	2021-06-22	2021-06-23	2021-08-08
Naïve	30	5	0	0.08	1	2021-06-17	2021-06-18	2021-06-19	2021-08-08
Naïve	30	5	5	0.116	1	2021-06-17	2021-06-18	2021-06-19	2021-08-08
Naïve	30	5	10	0.157	1	2021-06-17	2021-06-18	2021-06-19	2021-08-08
Naïve	30	5	15	0.201	1	2021-06-17	2021-06-18	2021-06-19	2021-08-08
Naïve	30	5	20	0.226	1	2021-06-17	2021-06-18	2021-06-19	2021-08-08
Naïve	30	5	25	0.266	1	2021-06-17	2021-06-18	2021-06-19	2021-08-08
Naïve	30	5	30	0.306	1	2021-06-17	2021-06-18	2021-06-19	2021-08-08
Naïve	30	6	0	0.039	1	2021-06-20	2021-06-21	2021-06-22	2021-08-08
Naïve	30	6	5	0.043	1	2021-06-20	2021-06-21	2021-06-22	2021-08-08
Naïve	30	6	10	0.037	1	2021-06-20	2021-06-21	2021-06-22	2021-08-08
Naïve	30	6	15	0.037	1	2021-06-20	2021-06-21	2021-06-22	2021-08-08
Naïve	30	6	20	0.042	1	2021-06-20	2021-06-21	2021-06-22	2021-08-08
Naïve	30	6	25	0.043	1	2021-06-20	2021-06-21	2021-06-22	2021-08-08
Naïve	30	6	30	0.048	1	2021-06-20	2021-06-21	2021-06-22	2021-08-08
Naïve	30	7	0	0.127	1	2021-07-11	2021-07-12	2021-07-13	2021-08-08
Naïve	30	7	5	0.348	1	2021-07-11	2021-07-12	2021-07-13	2021-08-08
Naïve	30	7	10	0.534	1	2021-07-11	2021-07-12	2021-07-13	2021-08-08
Naïve	30	7	15	0.659	1	2021-07-11	2021-07-12	2021-07-13	2021-08-08
Naïve	30	7	20	0.759	1	2021-07-11	2021-07-12	2021-07-13	2021-08-08
Naïve	30	7	25	0.88	1	2021-07-11	2021-07-12	2021-07-13	2021-08-08
Naïve	30	7	30	0.955	1	2021-07-11	2021-07-12	2021-07-13	2021-08-08
Naïve	30	8	0	0.072	1	2021-06-20	2021-06-21	2021-06-22	2021-08-08
Naïve	30	8	5	0.204	1	2021-06-20	2021-06-21	2021-06-22	2021-08-08
Naïve	30	8	10	0.269	1	2021-06-20	2021-06-21	2021-06-22	2021-08-08
Naïve	30	8	15	0.325	1	2021-06-20	2021-06-21	2021-06-22	2021-08-08
Naïve	30	8	20	0.403	1	2021-06-20	2021-06-21	2021-06-22	2021-08-08
Naïve	30	8	25	0.454	1	2021-06-20	2021-06-21	2021-06-22	2021-08-08
Naïve	30	8	30	0.498	1	2021-06-20	2021-06-21	2021-06-22	2021-08-08
Naïve	30	5	0	0.066	5	2021-06-15	2021-06-20	2021-06-21	2021-08-08
Naïve	30	5	5	0.244	5	2021-06-15	2021-06-20	2021-06-21	2021-08-08
Naïve	30	5	10	0.354	5	2021-06-15	2021-06-20	2021-06-21	2021-08-08
Naïve	30	5	15	0.443	5	2021-06-15	2021-06-20	2021-06-21	2021-08-08
Naïve	30	5	20	0.517	5	2021-06-15	2021-06-20	2021-06-21	2021-08-08
Naïve	30	5	25	0.579	5	2021-06-15	2021-06-20	2021-06-21	2021-08-08
Naïve	30	5	30	0.608	5	2021-06-15	2021-06-20	2021-06-21	2021-08-08
Naïve	30	6	0	0.078	5	2021-07-08	2021-07-13	2021-07-14	2021-08-08
Naïve	30	6	5	0.166	5	2021-07-08	2021-07-13	2021-07-14	2021-08-08
Naïve	30	6	10	0.217	5	2021-07-08	2021-07-13	2021-07-14	2021-08-08
Naïve	30	6	15	0.263	5	2021-07-08	2021-07-13	2021-07-14	2021-08-08
Naïve	30	6	20	0.315	5	2021-07-08	2021-07-13	2021-07-14	2021-08-08
Naïve	30	6	25	0.364	5	2021-07-08	2021-07-13	2021-07-14	2021-08-08
Naïve	30	6	30	0.408	5	2021-07-08	2021-07-13	2021-07-14	2021-08-08
Naïve	30	7	0	0.063	5	2021-07-07	2021-07-12	2021-07-13	2021-08-08
Naïve	30	7	5	0.075	5	2021-07-07	2021-07-12	2021-07-13	2021-08-08
Naïve	30	7	10	0.079	5	2021-07-07	2021-07-12	2021-07-13	2021-08-08
Naïve	30	7	15	0.097	5	2021-07-07	2021-07-12	2021-07-13	2021-08-08
Naïve	30	7	20	0.112	5	2021-07-07	2021-07-12	2021-07-13	2021-08-08
Naïve	30	7	25	0.123	5	2021-07-07	2021-07-12	2021-07-13	2021-08-08
Naïve	30	7	30	0.14	5	2021-07-07	2021-07-12	2021-07-13	2021-08-08
Naïve	30	8	0	0.032	5	2021-06-16	2021-06-21	2021-06-22	2021-08-08
Naïve	30	8	5	0.082	5	2021-06-16	2021-06-21	2021-06-22	2021-08-08
Naïve	30	8	10	0.105	5	2021-06-16	2021-06-21	2021-06-22	2021-08-08
Naïve	30	8	15	0.125	5	2021-06-16	2021-06-21	2021-06-22	2021-08-08
Naïve	30	8	20	0.164	5	2021-06-16	2021-06-21	2021-06-22	2021-08-08
Naïve	30	8	25	0.186	5	2021-06-16	2021-06-21	2021-06-22	2021-08-08
Naïve	30	8	30	0.214	5	2021-06-16	2021-06-21	2021-06-22	2021-08-08
Naïve	30	2	0	0.017	10	2021-06-11	2021-06-21	2021-06-22	2021-08-08
Naïve	30	2	5	0.06	10	2021-06-11	2021-06-21	2021-06-22	2021-08-08
Naïve	30	2	10	0.082	10	2021-06-11	2021-06-21	2021-06-22	2021-08-08
Naïve	30	2	15	0.115	10	2021-06-11	2021-06-21	2021-06-22	2021-08-08
Naïve	30	2	20	0.16	10	2021-06-11	2021-06-21	2021-06-22	2021-08-08
Naïve	30	2	25	0.19	10	2021-06-11	2021-06-21	2021-06-22	2021-08-08
Naïve	30	2	30	0.219	10	2021-06-11	2021-06-21	2021-06-22	2021-08-08
Naïve	30	1	0	0.011	15	2021-05-23	2021-06-07	2021-06-08	2021-08-08
Naïve	30	1	5	0.021	15	2021-05-23	2021-06-07	2021-06-08	2021-08-08
Naïve	30	1	10	0.032	15	2021-05-23	2021-06-07	2021-06-08	2021-08-08
Naïve	30	1	15	0.042	15	2021-05-23	2021-06-07	2021-06-08	2021-08-08
Naïve	30	1	20	0.054	15	2021-05-23	2021-06-07	2021-06-08	2021-08-08
Naïve	30	1	25	0.053	15	2021-05-23	2021-06-07	2021-06-08	2021-08-08
Naïve	30	1	30	0.066	15	2021-05-23	2021-06-07	2021-06-08	2021-08-08
LB	27	3	0	0.044	1	2021-06-21	2021-06-22	2021-06-23	2021-08-09
LB	27	3	5	0.121	1	2021-06-21	2021-06-22	2021-06-23	2021-08-09
LB	27	3	10	0.169	1	2021-06-21	2021-06-22	2021-06-23	2021-08-09
LB	27	3	15	0.221	1	2021-06-21	2021-06-22	2021-06-23	2021-08-09
LB	27	3	20	0.291	1	2021-06-21	2021-06-22	2021-06-23	2021-08-09
LB	27	3	25	0.327	1	2021-06-21	2021-06-22	2021-06-23	2021-08-09
LB	27	3	30	0.373	1	2021-06-21	2021-06-22	2021-06-23	2021-08-09
LB	27	5	0	0.048	5	2021-06-19	2021-06-24	2021-06-25	2021-08-09
LB	27	5	5	0.211	5	2021-06-19	2021-06-24	2021-06-25	2021-08-09
LB	27	5	10	0.28	5	2021-06-19	2021-06-24	2021-06-25	2021-08-09
LB	27	5	15	0.337	5	2021-06-19	2021-06-24	2021-06-25	2021-08-09
LB	27	5	20	0.373	5	2021-06-19	2021-06-24	2021-06-25	2021-08-09
LB	27	5	25	0.444	5	2021-06-19	2021-06-24	2021-06-25	2021-08-09
LB	27	5	30	0.459	5	2021-06-19	2021-06-24	2021-06-25	2021-08-09
LB	27	3	0	0.024	10	2021-06-20	2021-06-30	2021-07-01	2021-08-09
LB	27	3	5	0.032	10	2021-06-20	2021-06-30	2021-07-01	2021-08-09
LB	27	3	10	0.036	10	2021-06-20	2021-06-30	2021-07-01	2021-08-09
LB	27	3	15	0.042	10	2021-06-20	2021-06-30	2021-07-01	2021-08-09
LB	27	3	20	0.053	10	2021-06-20	2021-06-30	2021-07-01	2021-08-09
LB	27	3	25	0.059	10	2021-06-20	2021-06-30	2021-07-01	2021-08-09
LB	27	3	30	0.078	10	2021-06-20	2021-06-30	2021-07-01	2021-08-09
LB	27	4	0	0.03	15	2021-06-08	2021-06-23	2021-06-24	2021-08-09
LB	27	4	5	0.142	15	2021-06-08	2021-06-23	2021-06-24	2021-08-09
LB	27	4	10	0.182	15	2021-06-08	2021-06-23	2021-06-24	2021-08-09
LB	27	4	15	0.214	15	2021-06-08	2021-06-23	2021-06-24	2021-08-09
LB	27	4	20	0.25	15	2021-06-08	2021-06-23	2021-06-24	2021-08-09
LB	27	4	25	0.281	15	2021-06-08	2021-06-23	2021-06-24	2021-08-09
LB	27	4	30	0.295	15	2021-06-08	2021-06-23	2021-06-24	2021-08-09
LB	30	6	0	0.04	5	2021-06-24	2021-06-29	2021-06-30	2021-08-09
LB	30	6	5	0.073	5	2021-06-24	2021-06-29	2021-06-30	2021-08-09
LB	30	6	10	0.105	5	2021-06-24	2021-06-29	2021-06-30	2021-08-09
LB	30	6	15	0.127	5	2021-06-24	2021-06-29	2021-06-30	2021-08-09
LB	30	6	20	0.162	5	2021-06-24	2021-06-29	2021-06-30	2021-08-09
LB	30	6	25	0.192	5	2021-06-24	2021-06-29	2021-06-30	2021-08-09
LB	30	6	30	0.233	5	2021-06-24	2021-06-29	2021-06-30	2021-08-09
LB	30	2	0	0.052	10	2021-06-15	2021-06-25	2021-06-26	2021-08-09
LB	30	2	5	0.093	10	2021-06-15	2021-06-25	2021-06-26	2021-08-09
LB	30	2	10	0.117	10	2021-06-15	2021-06-25	2021-06-26	2021-08-09
LB	30	2	15	0.15	10	2021-06-15	2021-06-25	2021-06-26	2021-08-09
LB	30	2	20	0.18	10	2021-06-15	2021-06-25	2021-06-26	2021-08-09
LB	30	2	25	0.225	10	2021-06-15	2021-06-25	2021-06-26	2021-08-09
LB	30	2	30	0.236	10	2021-06-15	2021-06-25	2021-06-26	2021-08-09
LB	30	3	0	0.018	10	2021-06-28	2021-07-08	2021-07-09	2021-08-09
LB	30	3	5	0.022	10	2021-06-28	2021-07-08	2021-07-09	2021-08-09
LB	30	3	10	0.024	10	2021-06-28	2021-07-08	2021-07-09	2021-08-09
LB	30	3	15	0.032	10	2021-06-28	2021-07-08	2021-07-09	2021-08-09
LB	30	3	20	0.042	10	2021-06-28	2021-07-08	2021-07-09	2021-08-09
LB	30	3	25	0.058	10	2021-06-28	2021-07-08	2021-07-09	2021-08-09
LB	30	3	30	0.081	10	2021-06-28	2021-07-08	2021-07-09	2021-08-09
LB	30	4	0	0.032	10	2021-06-26	2021-07-06	2021-07-07	2021-08-09
LB	30	4	5	0.035	10	2021-06-26	2021-07-06	2021-07-07	2021-08-09
LB	30	4	10	0.037	10	2021-06-26	2021-07-06	2021-07-07	2021-08-09
LB	30	4	15	0.04	10	2021-06-26	2021-07-06	2021-07-07	2021-08-09
LB	30	4	20	0.047	10	2021-06-26	2021-07-06	2021-07-07	2021-08-09
LB	30	4	25	0.056	10	2021-06-26	2021-07-06	2021-07-07	2021-08-09
LB	30	4	30	0.065	10	2021-06-26	2021-07-06	2021-07-07	2021-08-09
LB	32	1	0	0.02	5	2021-06-22	2021-06-27	2021-06-28	2021-08-09
LB	32	1	5	0.023	5	2021-06-22	2021-06-27	2021-06-28	2021-08-09
LB	32	1	10	0.018	5	2021-06-22	2021-06-27	2021-06-28	2021-08-09
LB	32	1	15	0.018	5	2021-06-22	2021-06-27	2021-06-28	2021-08-09
LB	32	1	20	0.019	5	2021-06-22	2021-06-27	2021-06-28	2021-08-09
LB	32	1	25	0.016	5	2021-06-22	2021-06-27	2021-06-28	2021-08-09
LB	32	1	30	0.019	5	2021-06-22	2021-06-27	2021-06-28	2021-08-09
LB	32	2	0	0.088	5	2021-06-23	2021-06-28	2021-06-29	2021-08-09
LB	32	2	5	0.106	5	2021-06-23	2021-06-28	2021-06-29	2021-08-09
LB	32	2	10	0.098	5	2021-06-23	2021-06-28	2021-06-29	2021-08-09
LB	32	2	15	0.104	5	2021-06-23	2021-06-28	2021-06-29	2021-08-09
LB	32	2	20	0.108	5	2021-06-23	2021-06-28	2021-06-29	2021-08-09
LB	32	2	25	0.113	5	2021-06-23	2021-06-28	2021-06-29	2021-08-09
LB	32	2	30	0.111	5	2021-06-23	2021-06-28	2021-06-29	2021-08-09
LB	32	3	0	0.013	5	2021-06-20	2021-06-25	2021-06-26	2021-08-09
LB	32	3	5	0.012	5	2021-06-20	2021-06-25	2021-06-26	2021-08-09
LB	32	3	10	0.014	5	2021-06-20	2021-06-25	2021-06-26	2021-08-09
LB	32	3	15	0.015	5	2021-06-20	2021-06-25	2021-06-26	2021-08-09
LB	32	3	20	0.016	5	2021-06-20	2021-06-25	2021-06-26	2021-08-09
LB	32	3	25	0.016	5	2021-06-20	2021-06-25	2021-06-26	2021-08-09
LB	32	3	30	0.016	5	2021-06-20	2021-06-25	2021-06-26	2021-08-09
LB	32	4	0	0.027	5	2021-07-02	2021-07-07	2021-07-08	2021-08-09
LB	32	4	5	0.025	5	2021-07-02	2021-07-07	2021-07-08	2021-08-09
LB	32	4	10	0.027	5	2021-07-02	2021-07-07	2021-07-08	2021-08-09
LB	32	4	15	0.025	5	2021-07-02	2021-07-07	2021-07-08	2021-08-09
LB	32	4	20	0.023	5	2021-07-02	2021-07-07	2021-07-08	2021-08-09
LB	32	4	25	0.024	5	2021-07-02	2021-07-07	2021-07-08	2021-08-09
LB	32	4	30	0.023	5	2021-07-02	2021-07-07	2021-07-08	2021-08-09
LB	32	1	0	0.016	10	2021-06-16	2021-06-26	2021-06-27	2021-08-09
LB	32	1	5	0.017	10	2021-06-16	2021-06-26	2021-06-27	2021-08-09
LB	32	1	10	0.017	10	2021-06-16	2021-06-26	2021-06-27	2021-08-09
LB	32	1	15	0.017	10	2021-06-16	2021-06-26	2021-06-27	2021-08-09
LB	32	1	20	0.015	10	2021-06-16	2021-06-26	2021-06-27	2021-08-09
LB	32	1	25	0.021	10	2021-06-16	2021-06-26	2021-06-27	2021-08-09
LB	32	1	30	0.02	10	2021-06-16	2021-06-26	2021-06-27	2021-08-09
LB	32	2	0	0.089	10	2021-06-18	2021-06-28	2021-06-29	2021-08-09
LB	32	2	5	0.07	10	2021-06-18	2021-06-28	2021-06-29	2021-08-09
LB	32	2	10	0.066	10	2021-06-18	2021-06-28	2021-06-29	2021-08-09
LB	32	2	15	0.061	10	2021-06-18	2021-06-28	2021-06-29	2021-08-09
LB	32	2	20	0.063	10	2021-06-18	2021-06-28	2021-06-29	2021-08-09
LB	32	2	25	0.06	10	2021-06-18	2021-06-28	2021-06-29	2021-08-09
LB	32	2	30	0.061	10	2021-06-18	2021-06-28	2021-06-29	2021-08-09
LB	32	3	0	0.042	10	2021-07-03	2021-07-13	2021-07-14	2021-08-09
LB	32	3	5	0.041	10	2021-07-03	2021-07-13	2021-07-14	2021-08-09
LB	32	3	10	0.045	10	2021-07-03	2021-07-13	2021-07-14	2021-08-09
LB	32	3	15	0.047	10	2021-07-03	2021-07-13	2021-07-14	2021-08-09
LB	32	3	20	0.059	10	2021-07-03	2021-07-13	2021-07-14	2021-08-09
LB	32	3	25	0.067	10	2021-07-03	2021-07-13	2021-07-14	2021-08-09
LB	32	3	30	0.077	10	2021-07-03	2021-07-13	2021-07-14	2021-08-09
L-DOPA_H2O	NA	0	0	0	NA				2021-08-09
L-DOPA_H2O	NA	0	5	0	NA				2021-08-09
L-DOPA_H2O	NA	0	10	0	NA				2021-08-09
L-DOPA_H2O	NA	0	15	0.001	NA				2021-08-09
L-DOPA_H2O	NA	0	20	0	NA				2021-08-09
L-DOPA_H2O	NA	0	25	0.001	NA				2021-08-09
L-DOPA_H2O	NA	0	30	0.001	NA				2021-08-09
L-DOPA_H2O	NA	0	0	0	NA				2021-08-09
L-DOPA_H2O	NA	0	5	0	NA				2021-08-09
L-DOPA_H2O	NA	0	10	0	NA				2021-08-09
L-DOPA_H2O	NA	0	15	0	NA				2021-08-09
L-DOPA_H2O	NA	0	20	0	NA				2021-08-09
L-DOPA_H2O	NA	0	25	0.001	NA				2021-08-09
L-DOPA_H2O	NA	0	30	0.001	NA				2021-08-09
L-DOPA_H2O	NA	0	0	0	NA				2021-08-09
L-DOPA_H2O	NA	0	5	0	NA				2021-08-09
L-DOPA_H2O	NA	0	10	0	NA				2021-08-09
L-DOPA_H2O	NA	0	15	0	NA				2021-08-09
L-DOPA_H2O	NA	0	20	0.001	NA				2021-08-09
L-DOPA_H2O	NA	0	25	0.001	NA				2021-08-09
L-DOPA_H2O	NA	0	30	0.001	NA				2021-08-09
L-DOPA_H2O	NA	0	0	0	NA				2021-08-09
L-DOPA_H2O	NA	0	5	0	NA				2021-08-09
L-DOPA_H2O	NA	0	10	0.001	NA				2021-08-09
L-DOPA_H2O	NA	0	15	0	NA				2021-08-09
L-DOPA_H2O	NA	0	20	0.003	NA				2021-08-09
L-DOPA_H2O	NA	0	25	0.002	NA				2021-08-09
L-DOPA_H2O	NA	0	30	0.004	NA				2021-08-09
Naïve	27	7	0	0.087	1	2021-06-21	2021-06-22	2021-06-23	2021-08-09
Naïve	27	7	5	0.736	1	2021-06-21	2021-06-22	2021-06-23	2021-08-09
Naïve	27	7	10	0.871	1	2021-06-21	2021-06-22	2021-06-23	2021-08-09
Naïve	27	7	15	0.907	1	2021-06-21	2021-06-22	2021-06-23	2021-08-09
Naïve	27	7	20	1.024	1	2021-06-21	2021-06-22	2021-06-23	2021-08-09
Naïve	27	7	25	1.23	1	2021-06-21	2021-06-22	2021-06-23	2021-08-09
Naïve	27	7	30	1.325	1	2021-06-21	2021-06-22	2021-06-23	2021-08-09
Naïve	27	9	0	0.046	5	2021-06-19	2021-06-24	2021-06-25	2021-08-09
Naïve	27	9	5	0.111	5	2021-06-19	2021-06-24	2021-06-25	2021-08-09
Naïve	27	9	10	0.135	5	2021-06-19	2021-06-24	2021-06-25	2021-08-09
Naïve	27	9	15	0.164	5	2021-06-19	2021-06-24	2021-06-25	2021-08-09
Naïve	27	9	20	0.204	5	2021-06-19	2021-06-24	2021-06-25	2021-08-09
Naïve	27	9	25	0.241	5	2021-06-19	2021-06-24	2021-06-25	2021-08-09
Naïve	27	9	30	0.274	5	2021-06-19	2021-06-24	2021-06-25	2021-08-09
Naïve	27	5	0	0.056	10	2021-06-20	2021-06-30	2021-07-01	2021-08-09
Naïve	27	5	5	0.155	10	2021-06-20	2021-06-30	2021-07-01	2021-08-09
Naïve	27	5	10	0.21	10	2021-06-20	2021-06-30	2021-07-01	2021-08-09
Naïve	27	5	15	0.255	10	2021-06-20	2021-06-30	2021-07-01	2021-08-09
Naïve	27	5	20	0.247	10	2021-06-20	2021-06-30	2021-07-01	2021-08-09
Naïve	27	5	25	0.281	10	2021-06-20	2021-06-30	2021-07-01	2021-08-09
Naïve	27	5	30	0.302	10	2021-06-20	2021-06-30	2021-07-01	2021-08-09
Naïve	27	7	0	0.06	15	2021-06-08	2021-06-23	2021-06-24	2021-08-09
Naïve	27	7	5	0.122	15	2021-06-08	2021-06-23	2021-06-24	2021-08-09
Naïve	27	7	10	0.142	15	2021-06-08	2021-06-23	2021-06-24	2021-08-09
Naïve	27	7	15	0.17	15	2021-06-08	2021-06-23	2021-06-24	2021-08-09
Naïve	27	7	20	0.201	15	2021-06-08	2021-06-23	2021-06-24	2021-08-09
Naïve	27	7	25	0.237	15	2021-06-08	2021-06-23	2021-06-24	2021-08-09
Naïve	27	7	30	0.264	15	2021-06-08	2021-06-23	2021-06-24	2021-08-09
Naïve	30	9	0	0.029	5	2021-06-24	2021-06-29	2021-06-30	2021-08-09
Naïve	30	9	5	0.077	5	2021-06-24	2021-06-29	2021-06-30	2021-08-09
Naïve	30	9	10	0.128	5	2021-06-24	2021-06-29	2021-06-30	2021-08-09
Naïve	30	9	15	0.158	5	2021-06-24	2021-06-29	2021-06-30	2021-08-09
Naïve	30	9	20	0.214	5	2021-06-24	2021-06-29	2021-06-30	2021-08-09
Naïve	30	9	25	0.251	5	2021-06-24	2021-06-29	2021-06-30	2021-08-09
Naïve	30	9	30	0.322	5	2021-06-24	2021-06-29	2021-06-30	2021-08-09
Naïve	30	3	0	0.062	10	2021-06-15	2021-06-25	2021-06-26	2021-08-09
Naïve	30	3	5	0.305	10	2021-06-15	2021-06-25	2021-06-26	2021-08-09
Naïve	30	3	10	0.387	10	2021-06-15	2021-06-25	2021-06-26	2021-08-09
Naïve	30	3	15	0.466	10	2021-06-15	2021-06-25	2021-06-26	2021-08-09
Naïve	30	3	20	0.535	10	2021-06-15	2021-06-25	2021-06-26	2021-08-09
Naïve	30	3	25	0.617	10	2021-06-15	2021-06-25	2021-06-26	2021-08-09
Naïve	30	3	30	0.662	10	2021-06-15	2021-06-25	2021-06-26	2021-08-09
Naïve	30	4	0	0.032	10	2021-06-21	2021-07-01	2021-07-02	2021-08-09
Naïve	30	4	5	0.031	10	2021-06-21	2021-07-01	2021-07-02	2021-08-09
Naïve	30	4	10	0.038	10	2021-06-21	2021-07-01	2021-07-02	2021-08-09
Naïve	30	4	15	0.049	10	2021-06-21	2021-07-01	2021-07-02	2021-08-09
Naïve	30	4	20	0.057	10	2021-06-21	2021-07-01	2021-07-02	2021-08-09
Naïve	30	4	25	0.066	10	2021-06-21	2021-07-01	2021-07-02	2021-08-09
Naïve	30	4	30	0.089	10	2021-06-21	2021-07-01	2021-07-02	2021-08-09
Naïve	30	5	0	0.021	10	2021-06-28	2021-07-08	2021-07-09	2021-08-09
Naïve	30	5	5	0.024	10	2021-06-28	2021-07-08	2021-07-09	2021-08-09
Naïve	30	5	10	0.029	10	2021-06-28	2021-07-08	2021-07-09	2021-08-09
Naïve	30	5	15	0.041	10	2021-06-28	2021-07-08	2021-07-09	2021-08-09
Naïve	30	5	20	0.054	10	2021-06-28	2021-07-08	2021-07-09	2021-08-09
Naïve	30	5	25	0.064	10	2021-06-28	2021-07-08	2021-07-09	2021-08-09
Naïve	30	5	30	0.07	10	2021-06-28	2021-07-08	2021-07-09	2021-08-09
Naïve	30	6	0	0.026	10	2021-06-26	2021-07-06	2021-07-07	2021-08-09
Naïve	30	6	5	0.022	10	2021-06-26	2021-07-06	2021-07-07	2021-08-09
Naïve	30	6	10	0.021	10	2021-06-26	2021-07-06	2021-07-07	2021-08-09
Naïve	30	6	15	0.024	10	2021-06-26	2021-07-06	2021-07-07	2021-08-09
Naïve	30	6	20	0.026	10	2021-06-26	2021-07-06	2021-07-07	2021-08-09
Naïve	30	6	25	0.039	10	2021-06-26	2021-07-06	2021-07-07	2021-08-09
Naïve	30	6	30	0.047	10	2021-06-26	2021-07-06	2021-07-07	2021-08-09
Naïve	32	1	0	0.05	1	2021-06-30	2021-07-01	2021-07-02	2021-08-09
Naïve	32	1	5	0.048	1	2021-06-30	2021-07-01	2021-07-02	2021-08-09
Naïve	32	1	10	0.048	1	2021-06-30	2021-07-01	2021-07-02	2021-08-09
Naïve	32	1	15	0.051	1	2021-06-30	2021-07-01	2021-07-02	2021-08-09
Naïve	32	1	20	0.052	1	2021-06-30	2021-07-01	2021-07-02	2021-08-09
Naïve	32	1	25	0.071	1	2021-06-30	2021-07-01	2021-07-02	2021-08-09
Naïve	32	1	30	0.078	1	2021-06-30	2021-07-01	2021-07-02	2021-08-09
Naïve	32	1	0	0.017	5	2021-06-22	2021-06-27	2021-06-28	2021-08-09
Naïve	32	1	5	0.02	5	2021-06-22	2021-06-27	2021-06-28	2021-08-09
Naïve	32	1	10	0.022	5	2021-06-22	2021-06-27	2021-06-28	2021-08-09
Naïve	32	1	15	0.022	5	2021-06-22	2021-06-27	2021-06-28	2021-08-09
Naïve	32	1	20	0.023	5	2021-06-22	2021-06-27	2021-06-28	2021-08-09
Naïve	32	1	25	0.02	5	2021-06-22	2021-06-27	2021-06-28	2021-08-09
Naïve	32	1	30	0.024	5	2021-06-22	2021-06-27	2021-06-28	2021-08-09
Naïve	32	2	0	0.251	5	2021-06-23	2021-06-28	2021-06-29	2021-08-09
Naïve	32	2	5	0.215	5	2021-06-23	2021-06-28	2021-06-29	2021-08-09
Naïve	32	2	10	0.199	5	2021-06-23	2021-06-28	2021-06-29	2021-08-09
Naïve	32	2	15	0.168	5	2021-06-23	2021-06-28	2021-06-29	2021-08-09
Naïve	32	2	20	0.163	5	2021-06-23	2021-06-28	2021-06-29	2021-08-09
Naïve	32	2	25	0.153	5	2021-06-23	2021-06-28	2021-06-29	2021-08-09
Naïve	32	2	30	0.155	5	2021-06-23	2021-06-28	2021-06-29	2021-08-09
Naïve	32	3	0	0.136	5	2021-06-20	2021-06-25	2021-06-26	2021-08-09
Naïve	32	3	5	0.131	5	2021-06-20	2021-06-25	2021-06-26	2021-08-09
Naïve	32	3	10	0.113	5	2021-06-20	2021-06-25	2021-06-26	2021-08-09
Naïve	32	3	15	0.111	5	2021-06-20	2021-06-25	2021-06-26	2021-08-09
Naïve	32	3	20	0.108	5	2021-06-20	2021-06-25	2021-06-26	2021-08-09
Naïve	32	3	25	0.104	5	2021-06-20	2021-06-25	2021-06-26	2021-08-09
Naïve	32	3	30	0.111	5	2021-06-20	2021-06-25	2021-06-26	2021-08-09
Naïve	32	4	0	0.025	5	2021-07-02	2021-07-07	2021-07-08	2021-08-09
Naïve	32	4	5	0.029	5	2021-07-02	2021-07-07	2021-07-08	2021-08-09
Naïve	32	4	10	0.028	5	2021-07-02	2021-07-07	2021-07-08	2021-08-09
Naïve	32	4	15	0.029	5	2021-07-02	2021-07-07	2021-07-08	2021-08-09
Naïve	32	4	20	0.029	5	2021-07-02	2021-07-07	2021-07-08	2021-08-09
Naïve	32	4	25	0.03	5	2021-07-02	2021-07-07	2021-07-08	2021-08-09
Naïve	32	4	30	0.029	5	2021-07-02	2021-07-07	2021-07-08	2021-08-09
Naïve	32	5	0	0.106	5	2021-07-07	2021-07-12	2021-07-13	2021-08-09
Naïve	32	5	5	0.097	5	2021-07-07	2021-07-12	2021-07-13	2021-08-09
Naïve	32	5	10	0.103	5	2021-07-07	2021-07-12	2021-07-13	2021-08-09
Naïve	32	5	15	0.097	5	2021-07-07	2021-07-12	2021-07-13	2021-08-09
Naïve	32	5	20	0.102	5	2021-07-07	2021-07-12	2021-07-13	2021-08-09
Naïve	32	5	25	0.104	5	2021-07-07	2021-07-12	2021-07-13	2021-08-09
Naïve	32	5	30	0.112	5	2021-07-07	2021-07-12	2021-07-13	2021-08-09
Naïve	32	1	0	0.049	10	2021-06-16	2021-06-26	2021-06-27	2021-08-09
Naïve	32	1	5	0.288	10	2021-06-16	2021-06-26	2021-06-27	2021-08-09
Naïve	32	1	10	0.416	10	2021-06-16	2021-06-26	2021-06-27	2021-08-09
Naïve	32	1	15	0.539	10	2021-06-16	2021-06-26	2021-06-27	2021-08-09
Naïve	32	1	20	0.658	10	2021-06-16	2021-06-26	2021-06-27	2021-08-09
Naïve	32	1	25	0.771	10	2021-06-16	2021-06-26	2021-06-27	2021-08-09
Naïve	32	1	30	0.833	10	2021-06-16	2021-06-26	2021-06-27	2021-08-09
Naïve	32	2	0	0.039	10	2021-06-18	2021-06-28	2021-06-29	2021-08-09
Naïve	32	2	5	0.035	10	2021-06-18	2021-06-28	2021-06-29	2021-08-09
Naïve	32	2	10	0.039	10	2021-06-18	2021-06-28	2021-06-29	2021-08-09
Naïve	32	2	15	0.044	10	2021-06-18	2021-06-28	2021-06-29	2021-08-09
Naïve	32	2	20	0.048	10	2021-06-18	2021-06-28	2021-06-29	2021-08-09
Naïve	32	2	25	0.059	10	2021-06-18	2021-06-28	2021-06-29	2021-08-09
Naïve	32	2	30	0.065	10	2021-06-18	2021-06-28	2021-06-29	2021-08-09
Naïve	32	3	0	0.044	10	2021-07-03	2021-07-13	2021-07-14	2021-08-09
Naïve	32	3	5	0.043	10	2021-07-03	2021-07-13	2021-07-14	2021-08-09
Naïve	32	3	10	0.036	10	2021-07-03	2021-07-13	2021-07-14	2021-08-09
Naïve	32	3	15	0.036	10	2021-07-03	2021-07-13	2021-07-14	2021-08-09
Naïve	32	3	20	0.041	10	2021-07-03	2021-07-13	2021-07-14	2021-08-09
Naïve	32	3	25	0.047	10	2021-07-03	2021-07-13	2021-07-14	2021-08-09
Naïve	32	3	30	0.052	10	2021-07-03	2021-07-13	2021-07-14	2021-08-09
LB	27	4	0	0.012	1	2021-08-11	2021-08-12	2021-08-13	2021-08-31
LB	27	4	5	0.013	1	2021-08-11	2021-08-12	2021-08-13	2021-08-31
LB	27	4	10	0.015	1	2021-08-11	2021-08-12	2021-08-13	2021-08-31
LB	27	4	15	0.013	1	2021-08-11	2021-08-12	2021-08-13	2021-08-31
LB	27	4	20	0.014	1	2021-08-11	2021-08-12	2021-08-13	2021-08-31
LB	27	4	25	0.013	1	2021-08-11	2021-08-12	2021-08-13	2021-08-31
LB	27	4	30	0.015	1	2021-08-11	2021-08-12	2021-08-13	2021-08-31
LB	27	4	0	0.076	10	2021-08-06	2021-08-16	2021-08-17	2021-08-31
LB	27	4	5	0.252	10	2021-08-06	2021-08-16	2021-08-17	2021-08-31
LB	27	4	10	0.343	10	2021-08-06	2021-08-16	2021-08-17	2021-08-31
LB	27	4	15	0.474	10	2021-08-06	2021-08-16	2021-08-17	2021-08-31
LB	27	4	20	0.539	10	2021-08-06	2021-08-16	2021-08-17	2021-08-31
LB	27	4	25	0.638	10	2021-08-06	2021-08-16	2021-08-17	2021-08-31
LB	27	4	30	0.697	10	2021-08-06	2021-08-16	2021-08-17	2021-08-31
LB	27	5	0	0.069	10	2021-08-07	2021-08-17	2021-08-18	2021-08-31
LB	27	5	5	0.159	10	2021-08-07	2021-08-17	2021-08-18	2021-08-31
LB	27	5	10	0.251	10	2021-08-07	2021-08-17	2021-08-18	2021-08-31
LB	27	5	15	0.298	10	2021-08-07	2021-08-17	2021-08-18	2021-08-31
LB	27	5	20	0.395	10	2021-08-07	2021-08-17	2021-08-18	2021-08-31
LB	27	5	25	0.488	10	2021-08-07	2021-08-17	2021-08-18	2021-08-31
LB	27	5	30	0.527	10	2021-08-07	2021-08-17	2021-08-18	2021-08-31
LB	27	5	0	0.016	15	2021-08-02	2021-08-17	2021-08-18	2021-08-31
LB	27	5	5	0.155	15	2021-08-02	2021-08-17	2021-08-18	2021-08-31
LB	27	5	10	0.242	15	2021-08-02	2021-08-17	2021-08-18	2021-08-31
LB	27	5	15	0.307	15	2021-08-02	2021-08-17	2021-08-18	2021-08-31
LB	27	5	20	0.374	15	2021-08-02	2021-08-17	2021-08-18	2021-08-31
LB	27	5	25	0.432	15	2021-08-02	2021-08-17	2021-08-18	2021-08-31
LB	27	5	30	0.463	15	2021-08-02	2021-08-17	2021-08-18	2021-08-31
LB	30	6	0	0.067	1	2021-08-16	2021-08-17	2021-08-18	2021-08-31
LB	30	6	5	0.088	1	2021-08-16	2021-08-17	2021-08-18	2021-08-31
LB	30	6	10	0.107	1	2021-08-16	2021-08-17	2021-08-18	2021-08-31
LB	30	6	15	0.129	1	2021-08-16	2021-08-17	2021-08-18	2021-08-31
LB	30	6	20	0.158	1	2021-08-16	2021-08-17	2021-08-18	2021-08-31
LB	30	6	25	0.195	1	2021-08-16	2021-08-17	2021-08-18	2021-08-31
LB	30	6	30	0.212	1	2021-08-16	2021-08-17	2021-08-18	2021-08-31
LB	30	5	0	0.054	10	2021-08-07	2021-08-17	2021-08-18	2021-08-31
LB	30	5	5	0.087	10	2021-08-07	2021-08-17	2021-08-18	2021-08-31
LB	30	5	10	0.125	10	2021-08-07	2021-08-17	2021-08-18	2021-08-31
LB	30	5	15	0.172	10	2021-08-07	2021-08-17	2021-08-18	2021-08-31
LB	30	5	20	0.194	10	2021-08-07	2021-08-17	2021-08-18	2021-08-31
LB	30	5	25	0.226	10	2021-08-07	2021-08-17	2021-08-18	2021-08-31
LB	30	5	30	0.252	10	2021-08-07	2021-08-17	2021-08-18	2021-08-31
LB	32	1	0	0.21	1	2021-08-17	2021-08-18	2021-08-19	2021-08-31
LB	32	1	5	0.232	1	2021-08-17	2021-08-18	2021-08-19	2021-08-31
LB	32	1	10	0.248	1	2021-08-17	2021-08-18	2021-08-19	2021-08-31
LB	32	1	15	0.33	1	2021-08-17	2021-08-18	2021-08-19	2021-08-31
LB	32	1	20	0.394	1	2021-08-17	2021-08-18	2021-08-19	2021-08-31
LB	32	1	25	0.449	1	2021-08-17	2021-08-18	2021-08-19	2021-08-31
LB	32	1	30	0.505	1	2021-08-17	2021-08-18	2021-08-19	2021-08-31
LB	32	5	0	0.031	5	2021-07-15	2021-07-20	2021-07-21	2021-08-31
LB	32	5	5	0.038	5	2021-07-15	2021-07-20	2021-07-21	2021-08-31
LB	32	5	10	0.04	5	2021-07-15	2021-07-20	2021-07-21	2021-08-31
LB	32	5	15	0.038	5	2021-07-15	2021-07-20	2021-07-21	2021-08-31
LB	32	5	20	0.043	5	2021-07-15	2021-07-20	2021-07-21	2021-08-31
LB	32	5	25	0.042	5	2021-07-15	2021-07-20	2021-07-21	2021-08-31
LB	32	5	30	0.044	5	2021-07-15	2021-07-20	2021-07-21	2021-08-31
LB	32	4	0	0.029	10	2021-07-06	2021-07-16	2021-07-17	2021-08-31
LB	32	4	5	0.078	10	2021-07-06	2021-07-16	2021-07-17	2021-08-31
LB	32	4	10	0.094	10	2021-07-06	2021-07-16	2021-07-17	2021-08-31
LB	32	4	15	0.119	10	2021-07-06	2021-07-16	2021-07-17	2021-08-31
LB	32	4	20	0.142	10	2021-07-06	2021-07-16	2021-07-17	2021-08-31
LB	32	4	25	0.169	10	2021-07-06	2021-07-16	2021-07-17	2021-08-31
LB	32	4	30	0.188	10	2021-07-06	2021-07-16	2021-07-17	2021-08-31
L-DOPA_H2O	NA	0	0	0	NA				2021-08-31
L-DOPA_H2O	NA	0	5	0	NA				2021-08-31
L-DOPA_H2O	NA	0	10	0	NA				2021-08-31
L-DOPA_H2O	NA	0	15	0.001	NA				2021-08-31
L-DOPA_H2O	NA	0	20	0.001	NA				2021-08-31
L-DOPA_H2O	NA	0	25	0.001	NA				2021-08-31
L-DOPA_H2O	NA	0	30	0.004	NA				2021-08-31
L-DOPA_H2O	NA	0	0	0	NA				2021-08-31
L-DOPA_H2O	NA	0	5	0	NA				2021-08-31
L-DOPA_H2O	NA	0	10	0.001	NA				2021-08-31
L-DOPA_H2O	NA	0	15	0	NA				2021-08-31
L-DOPA_H2O	NA	0	20	0	NA				2021-08-31
L-DOPA_H2O	NA	0	25	0.002	NA				2021-08-31
L-DOPA_H2O	NA	0	30	0.004	NA				2021-08-31
L-DOPA_H2O	NA	0	0	0	NA				2021-08-31
L-DOPA_H2O	NA	0	5	0	NA				2021-08-31
L-DOPA_H2O	NA	0	10	0	NA				2021-08-31
L-DOPA_H2O	NA	0	15	0	NA				2021-08-31
L-DOPA_H2O	NA	0	20	0.002	NA				2021-08-31
L-DOPA_H2O	NA	0	25	0.002	NA				2021-08-31
L-DOPA_H2O	NA	0	30	0.003	NA				2021-08-31
Naïve	27	8	0	0.002	1	2021-08-11	2021-08-12	2021-08-13	2021-08-31
Naïve	27	8	5	0.007	1	2021-08-11	2021-08-12	2021-08-13	2021-08-31
Naïve	27	8	10	0.009	1	2021-08-11	2021-08-12	2021-08-13	2021-08-31
Naïve	27	8	15	0.012	1	2021-08-11	2021-08-12	2021-08-13	2021-08-31
Naïve	27	8	20	0.011	1	2021-08-11	2021-08-12	2021-08-13	2021-08-31
Naïve	27	8	25	0.012	1	2021-08-11	2021-08-12	2021-08-13	2021-08-31
Naïve	27	8	30	0.012	1	2021-08-11	2021-08-12	2021-08-13	2021-08-31
Naïve	27	6	0	0.113	10	2021-08-06	2021-08-16	2021-08-17	2021-08-31
Naïve	27	6	5	0.65	10	2021-08-06	2021-08-16	2021-08-17	2021-08-31
Naïve	27	6	10	0.743	10	2021-08-06	2021-08-16	2021-08-17	2021-08-31
Naïve	27	6	15	0.683	10	2021-08-06	2021-08-16	2021-08-17	2021-08-31
Naïve	27	6	20	0.821	10	2021-08-06	2021-08-16	2021-08-17	2021-08-31
Naïve	27	6	25	1.07	10	2021-08-06	2021-08-16	2021-08-17	2021-08-31
Naïve	27	6	30	1.165	10	2021-08-06	2021-08-16	2021-08-17	2021-08-31
Naïve	27	7	0	0.101	10	2021-08-07	2021-08-17	2021-08-18	2021-08-31
Naïve	27	7	5	0.067	10	2021-08-07	2021-08-17	2021-08-18	2021-08-31
Naïve	27	7	10	0.065	10	2021-08-07	2021-08-17	2021-08-18	2021-08-31
Naïve	27	7	15	0.067	10	2021-08-07	2021-08-17	2021-08-18	2021-08-31
Naïve	27	7	20	0.07	10	2021-08-07	2021-08-17	2021-08-18	2021-08-31
Naïve	27	7	25	0.07	10	2021-08-07	2021-08-17	2021-08-18	2021-08-31
Naïve	27	7	30	0.077	10	2021-08-07	2021-08-17	2021-08-18	2021-08-31
Naïve	27	8	0	0.092	15	2021-08-02	2021-08-17	2021-08-18	2021-08-31
Naïve	27	8	5	0.176	15	2021-08-02	2021-08-17	2021-08-18	2021-08-31
Naïve	27	8	10	0.272	15	2021-08-02	2021-08-17	2021-08-18	2021-08-31
Naïve	27	8	15	0.331	15	2021-08-02	2021-08-17	2021-08-18	2021-08-31
Naïve	27	8	20	0.417	15	2021-08-02	2021-08-17	2021-08-18	2021-08-31
Naïve	27	8	25	0.511	15	2021-08-02	2021-08-17	2021-08-18	2021-08-31
Naïve	27	8	30	0.596	15	2021-08-02	2021-08-17	2021-08-18	2021-08-31
Naïve	30	9	0	0.117	1	2021-08-16	2021-08-17	2021-08-18	2021-08-31
Naïve	30	9	5	0.198	1	2021-08-16	2021-08-17	2021-08-18	2021-08-31
Naïve	30	9	10	0.225	1	2021-08-16	2021-08-17	2021-08-18	2021-08-31
Naïve	30	9	15	0.273	1	2021-08-16	2021-08-17	2021-08-18	2021-08-31
Naïve	30	9	20	0.319	1	2021-08-16	2021-08-17	2021-08-18	2021-08-31
Naïve	30	9	25	0.366	1	2021-08-16	2021-08-17	2021-08-18	2021-08-31
Naïve	30	9	30	0.425	1	2021-08-16	2021-08-17	2021-08-18	2021-08-31
Naïve	30	10	0	0.065	5	2021-08-11	2021-08-16	2021-08-17	2021-08-31
Naïve	30	10	5	0.088	5	2021-08-11	2021-08-16	2021-08-17	2021-08-31
Naïve	30	10	10	0.095	5	2021-08-11	2021-08-16	2021-08-17	2021-08-31
Naïve	30	10	15	0.125	5	2021-08-11	2021-08-16	2021-08-17	2021-08-31
Naïve	30	10	20	0.138	5	2021-08-11	2021-08-16	2021-08-17	2021-08-31
Naïve	30	10	25	0.162	5	2021-08-11	2021-08-16	2021-08-17	2021-08-31
Naïve	30	10	30	0.182	5	2021-08-11	2021-08-16	2021-08-17	2021-08-31
Naïve	30	7	0	0.03	10	2021-08-07	2021-08-17	2021-08-18	2021-08-31
Naïve	30	7	5	0.035	10	2021-08-07	2021-08-17	2021-08-18	2021-08-31
Naïve	30	7	10	0.039	10	2021-08-07	2021-08-17	2021-08-18	2021-08-31
Naïve	30	7	15	0.058	10	2021-08-07	2021-08-17	2021-08-18	2021-08-31
Naïve	30	7	20	0.065	10	2021-08-07	2021-08-17	2021-08-18	2021-08-31
Naïve	30	7	25	0.091	10	2021-08-07	2021-08-17	2021-08-18	2021-08-31
Naïve	30	7	30	0.101	10	2021-08-07	2021-08-17	2021-08-18	2021-08-31
Naïve	30	2	0	0.015	15	2021-06-30	2021-07-15	2021-07-16	2021-08-31
Naïve	30	2	5	0.024	15	2021-06-30	2021-07-15	2021-07-16	2021-08-31
Naïve	30	2	10	0.026	15	2021-06-30	2021-07-15	2021-07-16	2021-08-31
Naïve	30	2	15	0.029	15	2021-06-30	2021-07-15	2021-07-16	2021-08-31
Naïve	30	2	20	0.037	15	2021-06-30	2021-07-15	2021-07-16	2021-08-31
Naïve	30	2	25	0.046	15	2021-06-30	2021-07-15	2021-07-16	2021-08-31
Naïve	30	2	30	0.053	15	2021-06-30	2021-07-15	2021-07-16	2021-08-31
Naïve	32	2	0	0.036	1	2021-08-17	2021-08-18	2021-08-19	2021-08-31
Naïve	32	2	5	0.031	1	2021-08-17	2021-08-18	2021-08-19	2021-08-31
Naïve	32	2	10	0.03	1	2021-08-17	2021-08-18	2021-08-19	2021-08-31
Naïve	32	2	15	0.037	1	2021-08-17	2021-08-18	2021-08-19	2021-08-31
Naïve	32	2	20	0.052	1	2021-08-17	2021-08-18	2021-08-19	2021-08-31
Naïve	32	2	25	0.06	1	2021-08-17	2021-08-18	2021-08-19	2021-08-31
Naïve	32	2	30	0.083	1	2021-08-17	2021-08-18	2021-08-19	2021-08-31
Naïve	32	6	0	0.056	5	2021-07-15	2021-07-20	2021-07-21	2021-08-31
Naïve	32	6	5	0.055	5	2021-07-15	2021-07-20	2021-07-21	2021-08-31
Naïve	32	6	10	0.06	5	2021-07-15	2021-07-20	2021-07-21	2021-08-31
Naïve	32	6	15	0.067	5	2021-07-15	2021-07-20	2021-07-21	2021-08-31
Naïve	32	6	20	0.077	5	2021-07-15	2021-07-20	2021-07-21	2021-08-31
Naïve	32	6	25	0.094	5	2021-07-15	2021-07-20	2021-07-21	2021-08-31
Naïve	32	6	30	0.1	5	2021-07-15	2021-07-20	2021-07-21	2021-08-31
Naïve	32	7	0	0.02	5	2021-07-17	2021-07-22	2021-07-23	2021-08-31
Naïve	32	7	5	0.021	5	2021-07-17	2021-07-22	2021-07-23	2021-08-31
Naïve	32	7	10	0.024	5	2021-07-17	2021-07-22	2021-07-23	2021-08-31
Naïve	32	7	15	0.03	5	2021-07-17	2021-07-22	2021-07-23	2021-08-31
Naïve	32	7	20	0.044	5	2021-07-17	2021-07-22	2021-07-23	2021-08-31
Naïve	32	7	25	0.063	5	2021-07-17	2021-07-22	2021-07-23	2021-08-31
Naïve	32	7	30	0.071	5	2021-07-17	2021-07-22	2021-07-23	2021-08-31
Naïve	32	4	0	0.056	10	2021-07-06	2021-07-16	2021-07-17	2021-08-31
Naïve	32	4	5	0.079	10	2021-07-06	2021-07-16	2021-07-17	2021-08-31
Naïve	32	4	10	0.089	10	2021-07-06	2021-07-16	2021-07-17	2021-08-31
Naïve	32	4	15	0.102	10	2021-07-06	2021-07-16	2021-07-17	2021-08-31
Naïve	32	4	20	0.116	10	2021-07-06	2021-07-16	2021-07-17	2021-08-31
Naïve	32	4	25	0.137	10	2021-07-06	2021-07-16	2021-07-17	2021-08-31
Naïve	32	4	30	0.147	10	2021-07-06	2021-07-16	2021-07-17	2021-08-31
Naïve	32	5	0	0.064	10	2021-07-04	2021-07-14	2021-07-15	2021-08-31
Naïve	32	5	5	0.058	10	2021-07-04	2021-07-14	2021-07-15	2021-08-31
Naïve	32	5	10	0.053	10	2021-07-04	2021-07-14	2021-07-15	2021-08-31
Naïve	32	5	15	0.055	10	2021-07-04	2021-07-14	2021-07-15	2021-08-31
Naïve	32	5	20	0.066	10	2021-07-04	2021-07-14	2021-07-15	2021-08-31
Naïve	32	5	25	0.08	10	2021-07-04	2021-07-14	2021-07-15	2021-08-31
Naïve	32	5	30	0.087	10	2021-07-04	2021-07-14	2021-07-15	2021-08-31
Naïve	32	6	0	0.048	10	2021-08-06	2021-08-16	2021-08-17	2021-08-31
Naïve	32	6	5	0.038	10	2021-08-06	2021-08-16	2021-08-17	2021-08-31
Naïve	32	6	10	0.04	10	2021-08-06	2021-08-16	2021-08-17	2021-08-31
Naïve	32	6	15	0.043	10	2021-08-06	2021-08-16	2021-08-17	2021-08-31
Naïve	32	6	20	0.044	10	2021-08-06	2021-08-16	2021-08-17	2021-08-31
Naïve	32	6	25	0.047	10	2021-08-06	2021-08-16	2021-08-17	2021-08-31
Naïve	32	6	30	0.053	10	2021-08-06	2021-08-16	2021-08-17	2021-08-31
Naïve	32	7	0	0.042	10	2021-08-07	2021-08-17	2021-08-18	2021-08-31
Naïve	32	7	5	0.05	10	2021-08-07	2021-08-17	2021-08-18	2021-08-31
Naïve	32	7	10	0.069	10	2021-08-07	2021-08-17	2021-08-18	2021-08-31
Naïve	32	7	15	0.08	10	2021-08-07	2021-08-17	2021-08-18	2021-08-31
Naïve	32	7	20	0.101	10	2021-08-07	2021-08-17	2021-08-18	2021-08-31
Naïve	32	7	25	0.123	10	2021-08-07	2021-08-17	2021-08-18	2021-08-31
Naïve	32	7	30	0.141	10	2021-08-07	2021-08-17	2021-08-18	2021-08-31
LB	27	5	0	0.056	1	2021-08-17	2021-08-18	2021-08-19	2021-09-01
LB	27	5	5	0.559	1	2021-08-17	2021-08-18	2021-08-19	2021-09-01
LB	27	5	10	0.683	1	2021-08-17	2021-08-18	2021-08-19	2021-09-01
LB	27	5	15	0.789	1	2021-08-17	2021-08-18	2021-08-19	2021-09-01
LB	27	5	20	0.842	1	2021-08-17	2021-08-18	2021-08-19	2021-09-01
LB	27	5	25	0.888	1	2021-08-17	2021-08-18	2021-08-19	2021-09-01
LB	27	5	30	0.971	1	2021-08-17	2021-08-18	2021-08-19	2021-09-01
LB	30	1	0	0.002	15	2021-08-15	2021-08-30	2021-08-31	2021-09-01
LB	30	1	5	0.001	15	2021-08-15	2021-08-30	2021-08-31	2021-09-01
LB	30	1	10	0.001	15	2021-08-15	2021-08-30	2021-08-31	2021-09-01
LB	30	1	15	0.002	15	2021-08-15	2021-08-30	2021-08-31	2021-09-01
LB	30	1	20	0.003	15	2021-08-15	2021-08-30	2021-08-31	2021-09-01
LB	30	1	25	0.006	15	2021-08-15	2021-08-30	2021-08-31	2021-09-01
LB	30	1	30	0.006	15	2021-08-15	2021-08-30	2021-08-31	2021-09-01
LB	30	2	0	0.026	15	2021-06-30	2021-07-14	2021-07-15	2021-09-01
LB	30	2	5	0.064	15	2021-06-30	2021-07-14	2021-07-15	2021-09-01
LB	30	2	10	0.106	15	2021-06-30	2021-07-14	2021-07-15	2021-09-01
LB	30	2	15	0.172	15	2021-06-30	2021-07-14	2021-07-15	2021-09-01
LB	30	2	20	0.224	15	2021-06-30	2021-07-14	2021-07-15	2021-09-01
LB	30	2	25	0.268	15	2021-06-30	2021-07-14	2021-07-15	2021-09-01
LB	30	2	30	0.314	15	2021-06-30	2021-07-14	2021-07-15	2021-09-01
L-DOPA_H2O	NA	0	0	0	NA				2021-09-01
L-DOPA_H2O	NA	0	5	0	NA				2021-09-01
L-DOPA_H2O	NA	0	10	0	NA				2021-09-01
L-DOPA_H2O	NA	0	15	0	NA				2021-09-01
L-DOPA_H2O	NA	0	20	0.001	NA				2021-09-01
L-DOPA_H2O	NA	0	25	0.001	NA				2021-09-01
L-DOPA_H2O	NA	0	30	0.002	NA				2021-09-01
Naïve	27	9	0	0.174	1	2021-08-17	2021-08-18	2021-08-19	2021-09-01
Naïve	27	9	5	0.549	1	2021-08-17	2021-08-18	2021-08-19	2021-09-01
Naïve	27	9	10	0.513	1	2021-08-17	2021-08-18	2021-08-19	2021-09-01
Naïve	27	9	15	0.54	1	2021-08-17	2021-08-18	2021-08-19	2021-09-01
Naïve	27	9	20	0.615	1	2021-08-17	2021-08-18	2021-08-19	2021-09-01
Naïve	27	9	25	0.661	1	2021-08-17	2021-08-18	2021-08-19	2021-09-01
Naïve	27	9	30	0.897	1	2021-08-17	2021-08-18	2021-08-19	2021-09-01
Naïve	27	10	0	0.055	5	2021-08-13	2021-08-18	2021-08-19	2021-09-01
Naïve	27	10	5	0.149	5	2021-08-13	2021-08-18	2021-08-19	2021-09-01
Naïve	27	10	10	0.19	5	2021-08-13	2021-08-18	2021-08-19	2021-09-01
Naïve	27	10	15	0.238	5	2021-08-13	2021-08-18	2021-08-19	2021-09-01
Naïve	27	10	20	0.269	5	2021-08-13	2021-08-18	2021-08-19	2021-09-01
Naïve	27	10	25	0.298	5	2021-08-13	2021-08-18	2021-08-19	2021-09-01
Naïve	27	10	30	0.322	5	2021-08-13	2021-08-18	2021-08-19	2021-09-01
Naïve	30	3	0	0.032	15	2021-08-15	2021-08-30	2021-08-31	2021-09-01
Naïve	30	3	5	0.091	15	2021-08-15	2021-08-30	2021-08-31	2021-09-01
Naïve	30	3	10	0.127	15	2021-08-15	2021-08-30	2021-08-31	2021-09-01
Naïve	30	3	15	0.185	15	2021-08-15	2021-08-30	2021-08-31	2021-09-01
Naïve	30	3	20	0.228	15	2021-08-15	2021-08-30	2021-08-31	2021-09-01
Naïve	30	3	25	0.267	15	2021-08-15	2021-08-30	2021-08-31	2021-09-01
Naïve	30	3	30	0.296	15	2021-08-15	2021-08-30	2021-08-31	2021-09-01
Naïve	30	4	0	0.013	15	2021-06-22	2021-07-07	2021-07-08	2021-09-01
Naïve	30	4	5	0.012	15	2021-06-22	2021-07-07	2021-07-08	2021-09-01
Naïve	30	4	10	0.013	15	2021-06-22	2021-07-07	2021-07-08	2021-09-01
Naïve	30	4	15	0.012	15	2021-06-22	2021-07-07	2021-07-08	2021-09-01
Naïve	30	4	20	0.014	15	2021-06-22	2021-07-07	2021-07-08	2021-09-01
Naïve	30	4	25	0.014	15	2021-06-22	2021-07-07	2021-07-08	2021-09-01
Naïve	30	4	30	0.014	15	2021-06-22	2021-07-07	2021-07-08	2021-09-01
Naïve	32	1	0	0.007	15	2021-08-15	2021-08-30	2021-08-31	2021-09-01
Naïve	32	1	5	0.003	15	2021-08-15	2021-08-30	2021-08-31	2021-09-01
Naïve	32	1	10	0.008	15	2021-08-15	2021-08-30	2021-08-31	2021-09-01
Naïve	32	1	15	0.009	15	2021-08-15	2021-08-30	2021-08-31	2021-09-01
Naïve	32	1	20	0.011	15	2021-08-15	2021-08-30	2021-08-31	2021-09-01
Naïve	32	1	25	0.011	15	2021-08-15	2021-08-30	2021-08-31	2021-09-01
Naïve	32	1	30	0.011	15	2021-08-15	2021-08-30	2021-08-31	2021-09-01
Naïve	32	2	0	0.029	15	2021-06-21	2021-07-06	2021-07-07	2021-09-01
Naïve	32	2	5	0.026	15	2021-06-21	2021-07-06	2021-07-07	2021-09-01
Naïve	32	2	10	0.028	15	2021-06-21	2021-07-06	2021-07-07	2021-09-01
Naïve	32	2	15	0.027	15	2021-06-21	2021-07-06	2021-07-07	2021-09-01
Naïve	32	2	20	0.026	15	2021-06-21	2021-07-06	2021-07-07	2021-09-01
Naïve	32	2	25	0.026	15	2021-06-21	2021-07-06	2021-07-07	2021-09-01
Naïve	32	2	30	0.026	15	2021-06-21	2021-07-06	2021-07-07	2021-09-01
L-DOPA_H2O	NA	0	0	0	NA				2022-01-19
L-DOPA_H2O	NA	0	5	0	NA				2022-01-19
L-DOPA_H2O	NA	0	10	0	NA				2022-01-19
L-DOPA_H2O	NA	0	15	0	NA				2022-01-19
L-DOPA_H2O	NA	0	20	0.003	NA				2022-01-19
L-DOPA_H2O	NA	0	25	0.001	NA				2022-01-19
L-DOPA_H2O	NA	0	30	0.003	NA				2022-01-19
L-DOPA_H2O	NA	0	0	0	NA				2022-01-19
L-DOPA_H2O	NA	0	5	0	NA				2022-01-19
L-DOPA_H2O	NA	0	10	0	NA				2022-01-19
L-DOPA_H2O	NA	0	15	0	NA				2022-01-19
L-DOPA_H2O	NA	0	20	0.002	NA				2022-01-19
L-DOPA_H2O	NA	0	25	0.006	NA				2022-01-19
L-DOPA_H2O	NA	0	30	0.003	NA				2022-01-19
L-DOPA_H2O	NA	0	0	0	NA				2022-01-19
L-DOPA_H2O	NA	0	5	0	NA				2022-01-19
L-DOPA_H2O	NA	0	10	0	NA				2022-01-19
L-DOPA_H2O	NA	0	15	0.001	NA				2022-01-19
L-DOPA_H2O	NA	0	20	0	NA				2022-01-19
L-DOPA_H2O	NA	0	25	0.002	NA				2022-01-19
L-DOPA_H2O	NA	0	30	0.004	NA				2022-01-19
M_luteus	27	1	0	0.088	15	2021-10-18	2021-11-02	2021-11-03	2022-01-19		14214
M_luteus	27	1	5	0.259	15	2021-10-18	2021-11-02	2021-11-03	2022-01-19		14214
M_luteus	27	1	10	0.338	15	2021-10-18	2021-11-02	2021-11-03	2022-01-19		14214
M_luteus	27	1	15	0.401	15	2021-10-18	2021-11-02	2021-11-03	2022-01-19		14214
M_luteus	27	1	20	0.485	15	2021-10-18	2021-11-02	2021-11-03	2022-01-19		14214
M_luteus	27	1	25	0.539	15	2021-10-18	2021-11-02	2021-11-03	2022-01-19		14214
M_luteus	27	1	30	0.572	15	2021-10-18	2021-11-02	2021-11-03	2022-01-19		14214
M_luteus	27	2	0	0.077	15	2021-10-20	2021-11-04	2021-11-05	2022-01-19		13800
M_luteus	27	2	5	0.147	15	2021-10-20	2021-11-04	2021-11-05	2022-01-19		13800
M_luteus	27	2	10	0.2	15	2021-10-20	2021-11-04	2021-11-05	2022-01-19		13800
M_luteus	27	2	15	0.254	15	2021-10-20	2021-11-04	2021-11-05	2022-01-19		13800
M_luteus	27	2	20	0.344	15	2021-10-20	2021-11-04	2021-11-05	2022-01-19		13800
M_luteus	27	2	25	0.393	15	2021-10-20	2021-11-04	2021-11-05	2022-01-19		13800
M_luteus	27	2	30	0.436	15	2021-10-20	2021-11-04	2021-11-05	2022-01-19		13800
M_luteus	30	1	0	0.017	5	2021-10-30	2021-11-04	2021-11-05	2022-01-19		13800
M_luteus	30	1	5	0.015	5	2021-10-30	2021-11-04	2021-11-05	2022-01-19		13800
M_luteus	30	1	10	0.022	5	2021-10-30	2021-11-04	2021-11-05	2022-01-19		13800
M_luteus	30	1	15	0.031	5	2021-10-30	2021-11-04	2021-11-05	2022-01-19		13800
M_luteus	30	1	20	0.044	5	2021-10-30	2021-11-04	2021-11-05	2022-01-19		13800
M_luteus	30	1	25	0.051	5	2021-10-30	2021-11-04	2021-11-05	2022-01-19		13800
M_luteus	30	1	30	0.066	5	2021-10-30	2021-11-04	2021-11-05	2022-01-19		13800
M_luteus	30	2	0	0.054	5	2021-11-10	2021-11-15	2021-11-16	2022-01-19		6244.5
M_luteus	30	2	5	0.055	5	2021-11-10	2021-11-15	2021-11-16	2022-01-19		6244.5
M_luteus	30	2	10	0.06	5	2021-11-10	2021-11-15	2021-11-16	2022-01-19		6244.5
M_luteus	30	2	15	0.07	5	2021-11-10	2021-11-15	2021-11-16	2022-01-19		6244.5
M_luteus	30	2	20	0.078	5	2021-11-10	2021-11-15	2021-11-16	2022-01-19		6244.5
M_luteus	30	2	25	0.085	5	2021-11-10	2021-11-15	2021-11-16	2022-01-19		6244.5
M_luteus	30	2	30	0.095	5	2021-11-10	2021-11-15	2021-11-16	2022-01-19		6244.5
M_luteus	30	1	0	0.02	10	2021-10-16	2021-10-26	2021-10-27	2022-01-19		4450.5
M_luteus	30	1	5	0.015	10	2021-10-16	2021-10-26	2021-10-27	2022-01-19		4450.5
M_luteus	30	1	10	0.02	10	2021-10-16	2021-10-26	2021-10-27	2022-01-19		4450.5
M_luteus	30	1	15	0.019	10	2021-10-16	2021-10-26	2021-10-27	2022-01-19		4450.5
M_luteus	30	1	20	0.025	10	2021-10-16	2021-10-26	2021-10-27	2022-01-19		4450.5
M_luteus	30	1	25	0.028	10	2021-10-16	2021-10-26	2021-10-27	2022-01-19		4450.5
M_luteus	30	1	30	0.03	10	2021-10-16	2021-10-26	2021-10-27	2022-01-19		4450.5
M_luteus	30	2	0	0.017	10	2021-11-01	2021-11-11	2021-11-12	2022-01-19		5830.5
M_luteus	30	2	5	0.046	10	2021-11-01	2021-11-11	2021-11-12	2022-01-19		5830.5
M_luteus	30	2	10	0.074	10	2021-11-01	2021-11-11	2021-11-12	2022-01-19		5830.5
M_luteus	30	2	15	0.095	10	2021-11-01	2021-11-11	2021-11-12	2022-01-19		5830.5
M_luteus	30	2	20	0.11	10	2021-11-01	2021-11-11	2021-11-12	2022-01-19		5830.5
M_luteus	30	2	25	0.117	10	2021-11-01	2021-11-11	2021-11-12	2022-01-19		5830.5
M_luteus	30	2	30	0.134	10	2021-11-01	2021-11-11	2021-11-12	2022-01-19		5830.5
M_luteus	30	3	0	0.013	10	2021-10-23	2021-11-02	2021-11-03	2022-01-19		14214
M_luteus	30	3	5	0.013	10	2021-10-23	2021-11-02	2021-11-03	2022-01-19		14214
M_luteus	30	3	10	0.018	10	2021-10-23	2021-11-02	2021-11-03	2022-01-19		14214
M_luteus	30	3	15	0.02	10	2021-10-23	2021-11-02	2021-11-03	2022-01-19		14214
M_luteus	30	3	20	0.033	10	2021-10-23	2021-11-02	2021-11-03	2022-01-19		14214
M_luteus	30	3	25	0.041	10	2021-10-23	2021-11-02	2021-11-03	2022-01-19		14214
M_luteus	30	3	30	0.05	10	2021-10-23	2021-11-02	2021-11-03	2022-01-19		14214
M_luteus	32	1	0	0.026	1	2021-11-03	2021-11-04	2021-11-05	2022-01-19		13800
M_luteus	32	1	5	0.027	1	2021-11-03	2021-11-04	2021-11-05	2022-01-19		13800
M_luteus	32	1	10	0.028	1	2021-11-03	2021-11-04	2021-11-05	2022-01-19		13800
M_luteus	32	1	15	0.037	1	2021-11-03	2021-11-04	2021-11-05	2022-01-19		13800
M_luteus	32	1	20	0.045	1	2021-11-03	2021-11-04	2021-11-05	2022-01-19		13800
M_luteus	32	1	25	0.054	1	2021-11-03	2021-11-04	2021-11-05	2022-01-19		13800
M_luteus	32	1	30	0.064	1	2021-11-03	2021-11-04	2021-11-05	2022-01-19		13800
M_luteus	32	2	0	0.048	1	2021-11-14	2021-11-15	2021-11-16	2022-01-19		6244.5
M_luteus	32	2	5	0.054	1	2021-11-14	2021-11-15	2021-11-16	2022-01-19		6244.5
M_luteus	32	2	10	0.075	1	2021-11-14	2021-11-15	2021-11-16	2022-01-19		6244.5
M_luteus	32	2	15	0.096	1	2021-11-14	2021-11-15	2021-11-16	2022-01-19		6244.5
M_luteus	32	2	20	0.12	1	2021-11-14	2021-11-15	2021-11-16	2022-01-19		6244.5
M_luteus	32	2	25	0.153	1	2021-11-14	2021-11-15	2021-11-16	2022-01-19		6244.5
M_luteus	32	2	30	0.17	1	2021-11-14	2021-11-15	2021-11-16	2022-01-19		6244.5
M_luteus	32	1	0	0.006	5	2021-10-21	2021-10-26	2021-10-27	2022-01-19		4450.5
M_luteus	32	1	5	0.007	5	2021-10-21	2021-10-26	2021-10-27	2022-01-19		4450.5
M_luteus	32	1	10	0.012	5	2021-10-21	2021-10-26	2021-10-27	2022-01-19		4450.5
M_luteus	32	1	15	0.015	5	2021-10-21	2021-10-26	2021-10-27	2022-01-19		4450.5
M_luteus	32	1	20	0.019	5	2021-10-21	2021-10-26	2021-10-27	2022-01-19		4450.5
M_luteus	32	1	25	0.024	5	2021-10-21	2021-10-26	2021-10-27	2022-01-19		4450.5
M_luteus	32	1	30	0.026	5	2021-10-21	2021-10-26	2021-10-27	2022-01-19		4450.5
M_luteus	32	2	0	0.024	5	2021-11-06	2021-11-11	2021-11-12	2022-01-19		5830.5
M_luteus	32	2	5	0.024	5	2021-11-06	2021-11-11	2021-11-12	2022-01-19		5830.5
M_luteus	32	2	10	0.029	5	2021-11-06	2021-11-11	2021-11-12	2022-01-19		5830.5
M_luteus	32	2	15	0.031	5	2021-11-06	2021-11-11	2021-11-12	2022-01-19		5830.5
M_luteus	32	2	20	0.037	5	2021-11-06	2021-11-11	2021-11-12	2022-01-19		5830.5
M_luteus	32	2	25	0.044	5	2021-11-06	2021-11-11	2021-11-12	2022-01-19		5830.5
M_luteus	32	2	30	0.05	5	2021-11-06	2021-11-11	2021-11-12	2022-01-19		5830.5
M_luteus	32	3	0	0.073	5	2021-10-23	2021-10-28	2021-10-29	2022-01-19		2553
M_luteus	32	3	5	0.084	5	2021-10-23	2021-10-28	2021-10-29	2022-01-19		2553
M_luteus	32	3	10	0.095	5	2021-10-23	2021-10-28	2021-10-29	2022-01-19		2553
M_luteus	32	3	15	0.102	5	2021-10-23	2021-10-28	2021-10-29	2022-01-19		2553
M_luteus	32	3	20	0.13	5	2021-10-23	2021-10-28	2021-10-29	2022-01-19		2553
M_luteus	32	3	25	0.152	5	2021-10-23	2021-10-28	2021-10-29	2022-01-19		2553
M_luteus	32	3	30	0.168	5	2021-10-23	2021-10-28	2021-10-29	2022-01-19		2553
M_luteus	32	4	0	0.092	5	2021-10-30	2021-11-04	2021-11-05	2022-01-19		13800
M_luteus	32	4	5	0.098	5	2021-10-30	2021-11-04	2021-11-05	2022-01-19		13800
M_luteus	32	4	10	0.101	5	2021-10-30	2021-11-04	2021-11-05	2022-01-19		13800
M_luteus	32	4	15	0.109	5	2021-10-30	2021-11-04	2021-11-05	2022-01-19		13800
M_luteus	32	4	20	0.117	5	2021-10-30	2021-11-04	2021-11-05	2022-01-19		13800
M_luteus	32	4	25	0.125	5	2021-10-30	2021-11-04	2021-11-05	2022-01-19		13800
M_luteus	32	4	30	0.129	5	2021-10-30	2021-11-04	2021-11-05	2022-01-19		13800
M_luteus	32	5	0	0.054	5	2021-11-10	2021-11-15	2021-11-16	2022-01-19		6244.5
M_luteus	32	5	5	0.049	5	2021-11-10	2021-11-15	2021-11-16	2022-01-19		6244.5
M_luteus	32	5	10	0.06	5	2021-11-10	2021-11-15	2021-11-16	2022-01-19		6244.5
M_luteus	32	5	15	0.066	5	2021-11-10	2021-11-15	2021-11-16	2022-01-19		6244.5
M_luteus	32	5	20	0.076	5	2021-11-10	2021-11-15	2021-11-16	2022-01-19		6244.5
M_luteus	32	5	25	0.089	5	2021-11-10	2021-11-15	2021-11-16	2022-01-19		6244.5
M_luteus	32	5	30	0.094	5	2021-11-10	2021-11-15	2021-11-16	2022-01-19		6244.5
M_luteus	32	1	0	0.064	10	2021-11-01	2021-11-11	2021-11-12	2022-01-19		5830.5
M_luteus	32	1	5	0.1	10	2021-11-01	2021-11-11	2021-11-12	2022-01-19		5830.5
M_luteus	32	1	10	0.119	10	2021-11-01	2021-11-11	2021-11-12	2022-01-19		5830.5
M_luteus	32	1	15	0.135	10	2021-11-01	2021-11-11	2021-11-12	2022-01-19		5830.5
M_luteus	32	1	20	0.149	10	2021-11-01	2021-11-11	2021-11-12	2022-01-19		5830.5
M_luteus	32	1	25	0.16	10	2021-11-01	2021-11-11	2021-11-12	2022-01-19		5830.5
M_luteus	32	1	30	0.18	10	2021-11-01	2021-11-11	2021-11-12	2022-01-19		5830.5
M_luteus	32	2	0	0.1	10	2021-10-18	2021-10-28	2021-10-29	2022-01-19		2553
M_luteus	32	2	5	0.166	10	2021-10-18	2021-10-28	2021-10-29	2022-01-19		2553
M_luteus	32	2	10	0.197	10	2021-10-18	2021-10-28	2021-10-29	2022-01-19		2553
M_luteus	32	2	15	0.209	10	2021-10-18	2021-10-28	2021-10-29	2022-01-19		2553
M_luteus	32	2	20	0.249	10	2021-10-18	2021-10-28	2021-10-29	2022-01-19		2553
M_luteus	32	2	25	0.28	10	2021-10-18	2021-10-28	2021-10-29	2022-01-19		2553
M_luteus	32	2	30	0.296	10	2021-10-18	2021-10-28	2021-10-29	2022-01-19		2553
M_luteus	32	3	0	0.032	10	2021-10-23	2021-11-02	2021-11-03	2022-01-19		14214
M_luteus	32	3	5	0.026	10	2021-10-23	2021-11-02	2021-11-03	2022-01-19		14214
M_luteus	32	3	10	0.029	10	2021-10-23	2021-11-02	2021-11-03	2022-01-19		14214
M_luteus	32	3	15	0.033	10	2021-10-23	2021-11-02	2021-11-03	2022-01-19		14214
M_luteus	32	3	20	0.036	10	2021-10-23	2021-11-02	2021-11-03	2022-01-19		14214
M_luteus	32	3	25	0.045	10	2021-10-23	2021-11-02	2021-11-03	2022-01-19		14214
M_luteus	32	3	30	0.048	10	2021-10-23	2021-11-02	2021-11-03	2022-01-19		14214
Naïve	27	9	0	0.081	15	2021-10-18	2021-11-02	2021-11-03	2022-01-19
Naïve	27	9	5	0.256	15	2021-10-18	2021-11-02	2021-11-03	2022-01-19
Naïve	27	9	10	0.363	15	2021-10-18	2021-11-02	2021-11-03	2022-01-19
Naïve	27	9	15	0.453	15	2021-10-18	2021-11-02	2021-11-03	2022-01-19
Naïve	27	9	20	0.594	15	2021-10-18	2021-11-02	2021-11-03	2022-01-19
Naïve	27	9	25	0.686	15	2021-10-18	2021-11-02	2021-11-03	2022-01-19
Naïve	27	9	30	0.756	15	2021-10-18	2021-11-02	2021-11-03	2022-01-19
Naïve	27	10	0	0.021	15	2021-10-20	2021-11-04	2021-11-05	2022-01-19
Naïve	27	10	5	0.028	15	2021-10-20	2021-11-04	2021-11-05	2022-01-19
Naïve	27	10	10	0.037	15	2021-10-20	2021-11-04	2021-11-05	2022-01-19
Naïve	27	10	15	0.045	15	2021-10-20	2021-11-04	2021-11-05	2022-01-19
Naïve	27	10	20	0.058	15	2021-10-20	2021-11-04	2021-11-05	2022-01-19
Naïve	27	10	25	0.072	15	2021-10-20	2021-11-04	2021-11-05	2022-01-19
Naïve	27	10	30	0.076	15	2021-10-20	2021-11-04	2021-11-05	2022-01-19
Naïve	30	11	0	0.018	5	2021-10-30	2021-11-04	2021-11-05	2022-01-19
Naïve	30	11	5	0.019	5	2021-10-30	2021-11-04	2021-11-05	2022-01-19
Naïve	30	11	10	0.029	5	2021-10-30	2021-11-04	2021-11-05	2022-01-19
Naïve	30	11	15	0.037	5	2021-10-30	2021-11-04	2021-11-05	2022-01-19
Naïve	30	11	20	0.048	5	2021-10-30	2021-11-04	2021-11-05	2022-01-19
Naïve	30	11	25	0.059	5	2021-10-30	2021-11-04	2021-11-05	2022-01-19
Naïve	30	11	30	0.068	5	2021-10-30	2021-11-04	2021-11-05	2022-01-19
Naïve	30	12	0	0.031	5	2021-11-10	2021-11-15	2021-11-16	2022-01-19
Naïve	30	12	5	0.052	5	2021-11-10	2021-11-15	2021-11-16	2022-01-19
Naïve	30	12	10	0.073	5	2021-11-10	2021-11-15	2021-11-16	2022-01-19
Naïve	30	12	15	0.101	5	2021-11-10	2021-11-15	2021-11-16	2022-01-19
Naïve	30	12	20	0.127	5	2021-11-10	2021-11-15	2021-11-16	2022-01-19
Naïve	30	12	25	0.159	5	2021-11-10	2021-11-15	2021-11-16	2022-01-19
Naïve	30	12	30	0.175	5	2021-11-10	2021-11-15	2021-11-16	2022-01-19
Naïve	30	8	0	0.013	10	2021-10-16	2021-10-26	2021-10-27	2022-01-19
Naïve	30	8	5	0.007	10	2021-10-16	2021-10-26	2021-10-27	2022-01-19
Naïve	30	8	10	0.008	10	2021-10-16	2021-10-26	2021-10-27	2022-01-19
Naïve	30	8	15	0.011	10	2021-10-16	2021-10-26	2021-10-27	2022-01-19
Naïve	30	8	20	0.014	10	2021-10-16	2021-10-26	2021-10-27	2022-01-19
Naïve	30	8	25	0.011	10	2021-10-16	2021-10-26	2021-10-27	2022-01-19
Naïve	30	8	30	0.02	10	2021-10-16	2021-10-26	2021-10-27	2022-01-19
Naïve	30	9	0	0.045	10	2021-11-01	2021-11-11	2021-11-12	2022-01-19
Naïve	30	9	5	0.071	10	2021-11-01	2021-11-11	2021-11-12	2022-01-19
Naïve	30	9	10	0.1	10	2021-11-01	2021-11-11	2021-11-12	2022-01-19
Naïve	30	9	15	0.111	10	2021-11-01	2021-11-11	2021-11-12	2022-01-19
Naïve	30	9	20	0.133	10	2021-11-01	2021-11-11	2021-11-12	2022-01-19
Naïve	30	9	25	0.147	10	2021-11-01	2021-11-11	2021-11-12	2022-01-19
Naïve	30	9	30	0.168	10	2021-11-01	2021-11-11	2021-11-12	2022-01-19
Naïve	30	10	0	0.014	10	2021-10-23	2021-11-02	2021-11-03	2022-01-19
Naïve	30	10	5	0.035	10	2021-10-23	2021-11-02	2021-11-03	2022-01-19
Naïve	30	10	10	0.051	10	2021-10-23	2021-11-02	2021-11-03	2022-01-19
Naïve	30	10	15	0.071	10	2021-10-23	2021-11-02	2021-11-03	2022-01-19
Naïve	30	10	20	0.089	10	2021-10-23	2021-11-02	2021-11-03	2022-01-19
Naïve	30	10	25	0.107	10	2021-10-23	2021-11-02	2021-11-03	2022-01-19
Naïve	30	10	30	0.127	10	2021-10-23	2021-11-02	2021-11-03	2022-01-19
Naïve	32	3	0	0.072	1	2021-11-03	2021-11-04	2021-11-05	2022-01-19
Naïve	32	3	5	0.084	1	2021-11-03	2021-11-04	2021-11-05	2022-01-19
Naïve	32	3	10	0.089	1	2021-11-03	2021-11-04	2021-11-05	2022-01-19
Naïve	32	3	15	0.102	1	2021-11-03	2021-11-04	2021-11-05	2022-01-19
Naïve	32	3	20	0.112	1	2021-11-03	2021-11-04	2021-11-05	2022-01-19
Naïve	32	3	25	0.122	1	2021-11-03	2021-11-04	2021-11-05	2022-01-19
Naïve	32	3	30	0.141	1	2021-11-03	2021-11-04	2021-11-05	2022-01-19
Naïve	32	4	0	0.053	1	2021-11-14	2021-11-15	2021-11-16	2022-01-19
Naïve	32	4	5	0.075	1	2021-11-14	2021-11-15	2021-11-16	2022-01-19
Naïve	32	4	10	0.07	1	2021-11-14	2021-11-15	2021-11-16	2022-01-19
Naïve	32	4	15	0.083	1	2021-11-14	2021-11-15	2021-11-16	2022-01-19
Naïve	32	4	20	0.085	1	2021-11-14	2021-11-15	2021-11-16	2022-01-19
Naïve	32	4	25	0.092	1	2021-11-14	2021-11-15	2021-11-16	2022-01-19
Naïve	32	4	30	0.094	1	2021-11-14	2021-11-15	2021-11-16	2022-01-19
Naïve	32	8	0	0.031	5	2021-10-21	2021-10-26	2021-10-27	2022-01-19
Naïve	32	8	5	0.028	5	2021-10-21	2021-10-26	2021-10-27	2022-01-19
Naïve	32	8	10	0.032	5	2021-10-21	2021-10-26	2021-10-27	2022-01-19
Naïve	32	8	15	0.028	5	2021-10-21	2021-10-26	2021-10-27	2022-01-19
Naïve	32	8	20	0.036	5	2021-10-21	2021-10-26	2021-10-27	2022-01-19
Naïve	32	8	25	0.042	5	2021-10-21	2021-10-26	2021-10-27	2022-01-19
Naïve	32	8	30	0.044	5	2021-10-21	2021-10-26	2021-10-27	2022-01-19
Naïve	32	9	0	0.114	5	2021-11-06	2021-11-11	2021-11-12	2022-01-19
Naïve	32	9	5	0.22	5	2021-11-06	2021-11-11	2021-11-12	2022-01-19
Naïve	32	9	10	0.28	5	2021-11-06	2021-11-11	2021-11-12	2022-01-19
Naïve	32	9	15	0.309	5	2021-11-06	2021-11-11	2021-11-12	2022-01-19
Naïve	32	9	20	0.333	5	2021-11-06	2021-11-11	2021-11-12	2022-01-19
Naïve	32	9	25	0.363	5	2021-11-06	2021-11-11	2021-11-12	2022-01-19
Naïve	32	9	30	0.413	5	2021-11-06	2021-11-11	2021-11-12	2022-01-19
Naïve	32	10	0	0.08	5	2021-10-23	2021-10-28	2021-10-29	2022-01-19
Naïve	32	10	5	0.178	5	2021-10-23	2021-10-28	2021-10-29	2022-01-19
Naïve	32	10	10	0.221	5	2021-10-23	2021-10-28	2021-10-29	2022-01-19
Naïve	32	10	15	0.277	5	2021-10-23	2021-10-28	2021-10-29	2022-01-19
Naïve	32	10	20	0.308	5	2021-10-23	2021-10-28	2021-10-29	2022-01-19
Naïve	32	10	25	0.333	5	2021-10-23	2021-10-28	2021-10-29	2022-01-19
Naïve	32	10	30	0.347	5	2021-10-23	2021-10-28	2021-10-29	2022-01-19
Naïve	32	11	0	0.034	5	2021-10-30	2021-11-04	2021-11-05	2022-01-19
Naïve	32	11	5	0.042	5	2021-10-30	2021-11-04	2021-11-05	2022-01-19
Naïve	32	11	10	0.055	5	2021-10-30	2021-11-04	2021-11-05	2022-01-19
Naïve	32	11	15	0.086	5	2021-10-30	2021-11-04	2021-11-05	2022-01-19
Naïve	32	11	20	0.105	5	2021-10-30	2021-11-04	2021-11-05	2022-01-19
Naïve	32	11	25	0.111	5	2021-10-30	2021-11-04	2021-11-05	2022-01-19
Naïve	32	11	30	0.129	5	2021-10-30	2021-11-04	2021-11-05	2022-01-19
Naïve	32	12	0	0.051	5	2021-11-10	2021-11-15	2021-11-16	2022-01-19
Naïve	32	12	5	0.05	5	2021-11-10	2021-11-15	2021-11-16	2022-01-19
Naïve	32	12	10	0.064	5	2021-11-10	2021-11-15	2021-11-16	2022-01-19
Naïve	32	12	15	0.084	5	2021-11-10	2021-11-15	2021-11-16	2022-01-19
Naïve	32	12	20	0.097	5	2021-11-10	2021-11-15	2021-11-16	2022-01-19
Naïve	32	12	25	0.13	5	2021-11-10	2021-11-15	2021-11-16	2022-01-19
Naïve	32	12	30	0.137	5	2021-11-10	2021-11-15	2021-11-16	2022-01-19
Naïve	32	8	0	0.033	10	2021-10-16	2021-10-26	2021-10-27	2022-01-19
Naïve	32	8	5	0.032	10	2021-10-16	2021-10-26	2021-10-27	2022-01-19
Naïve	32	8	10	0.039	10	2021-10-16	2021-10-26	2021-10-27	2022-01-19
Naïve	32	8	15	0.047	10	2021-10-16	2021-10-26	2021-10-27	2022-01-19
Naïve	32	8	20	0.044	10	2021-10-16	2021-10-26	2021-10-27	2022-01-19
Naïve	32	8	25	0.049	10	2021-10-16	2021-10-26	2021-10-27	2022-01-19
Naïve	32	8	30	0.055	10	2021-10-16	2021-10-26	2021-10-27	2022-01-19
Naïve	32	9	0	0.026	10	2021-11-01	2021-11-11	2021-11-12	2022-01-19
Naïve	32	9	5	0.031	10	2021-11-01	2021-11-11	2021-11-12	2022-01-19
Naïve	32	9	10	0.033	10	2021-11-01	2021-11-11	2021-11-12	2022-01-19
Naïve	32	9	15	0.037	10	2021-11-01	2021-11-11	2021-11-12	2022-01-19
Naïve	32	9	20	0.042	10	2021-11-01	2021-11-11	2021-11-12	2022-01-19
Naïve	32	9	25	0.047	10	2021-11-01	2021-11-11	2021-11-12	2022-01-19
Naïve	32	9	30	0.058	10	2021-11-01	2021-11-11	2021-11-12	2022-01-19
Naïve	32	10	0	0.098	10	2021-10-18	2021-10-28	2021-10-29	2022-01-19
Naïve	32	10	5	0.122	10	2021-10-18	2021-10-28	2021-10-29	2022-01-19
Naïve	32	10	10	0.139	10	2021-10-18	2021-10-28	2021-10-29	2022-01-19
Naïve	32	10	15	0.153	10	2021-10-18	2021-10-28	2021-10-29	2022-01-19
Naïve	32	10	20	0.178	10	2021-10-18	2021-10-28	2021-10-29	2022-01-19
Naïve	32	10	25	0.207	10	2021-10-18	2021-10-28	2021-10-29	2022-01-19
Naïve	32	10	30	0.221	10	2021-10-18	2021-10-28	2021-10-29	2022-01-19
Naïve	32	11	0	0.016	10	2021-10-23	2021-11-02	2021-11-03	2022-01-19
Naïve	32	11	5	0.026	10	2021-10-23	2021-11-02	2021-11-03	2022-01-19
Naïve	32	11	10	0.037	10	2021-10-23	2021-11-02	2021-11-03	2022-01-19
Naïve	32	11	15	0.048	10	2021-10-23	2021-11-02	2021-11-03	2022-01-19
Naïve	32	11	20	0.066	10	2021-10-23	2021-11-02	2021-11-03	2022-01-19
Naïve	32	11	25	0.076	10	2021-10-23	2021-11-02	2021-11-03	2022-01-19
Naïve	32	11	30	0.084	10	2021-10-23	2021-11-02	2021-11-03	2022-01-19
Naïve	32	3	0	0.097	15	2021-10-05	2021-10-20	2021-10-21	2022-01-19
Naïve	32	3	5	0.083	15	2021-10-05	2021-10-20	2021-10-21	2022-01-19
Naïve	32	3	10	0.08	15	2021-10-05	2021-10-20	2021-10-21	2022-01-19
Naïve	32	3	15	0.078	15	2021-10-05	2021-10-20	2021-10-21	2022-01-19
Naïve	32	3	20	0.081	15	2021-10-05	2021-10-20	2021-10-21	2022-01-19
Naïve	32	3	25	0.083	15	2021-10-05	2021-10-20	2021-10-21	2022-01-19
Naïve	32	3	30	0.088	15	2021-10-05	2021-10-20	2021-10-21	2022-01-19
LB	27	6	0	0.047	5	2021-12-08	2021-12-13	2021-12-14	2022-01-21
LB	27	6	5	0.239	5	2021-12-08	2021-12-13	2021-12-14	2022-01-21
LB	27	6	10	0.404	5	2021-12-08	2021-12-13	2021-12-14	2022-01-21
LB	27	6	15	0.528	5	2021-12-08	2021-12-13	2021-12-14	2022-01-21
LB	27	6	20	0.683	5	2021-12-08	2021-12-13	2021-12-14	2022-01-21
LB	27	6	25	0.772	5	2021-12-08	2021-12-13	2021-12-14	2022-01-21
LB	27	6	30	0.848	5	2021-12-08	2021-12-13	2021-12-14	2022-01-21
LB	27	6	0	0.015	10	2021-11-30	2021-12-10	2021-12-11	2022-01-21
LB	27	6	5	0.067	10	2021-11-30	2021-12-10	2021-12-11	2022-01-21
LB	27	6	10	0.098	10	2021-11-30	2021-12-10	2021-12-11	2022-01-21
LB	27	6	15	0.125	10	2021-11-30	2021-12-10	2021-12-11	2022-01-21
LB	27	6	20	0.164	10	2021-11-30	2021-12-10	2021-12-11	2022-01-21
LB	27	6	25	0.189	10	2021-11-30	2021-12-10	2021-12-11	2022-01-21
LB	27	6	30	0.203	10	2021-11-30	2021-12-10	2021-12-11	2022-01-21
LB	30	7	0	0.097	1	2021-11-14	2021-11-15	2021-11-16	2022-01-21
LB	30	7	5	0.156	1	2021-11-14	2021-11-15	2021-11-16	2022-01-21
LB	30	7	10	0.211	1	2021-11-14	2021-11-15	2021-11-16	2022-01-21
LB	30	7	15	0.258	1	2021-11-14	2021-11-15	2021-11-16	2022-01-21
LB	30	7	20	0.29	1	2021-11-14	2021-11-15	2021-11-16	2022-01-21
LB	30	7	25	0.351	1	2021-11-14	2021-11-15	2021-11-16	2022-01-21
LB	30	7	30	0.388	1	2021-11-14	2021-11-15	2021-11-16	2022-01-21
LB	30	6	0	0.012	10	2021-11-30	2021-12-10	2021-12-11	2022-01-21
LB	30	6	5	0.006	10	2021-11-30	2021-12-10	2021-12-11	2022-01-21
LB	30	6	10	0.007	10	2021-11-30	2021-12-10	2021-12-11	2022-01-21
LB	30	6	15	0.004	10	2021-11-30	2021-12-10	2021-12-11	2022-01-21
LB	30	6	20	0.01	10	2021-11-30	2021-12-10	2021-12-11	2022-01-21
LB	30	6	25	0.008	10	2021-11-30	2021-12-10	2021-12-11	2022-01-21
LB	30	6	30	0.008	10	2021-11-30	2021-12-10	2021-12-11	2022-01-21
LB	32	2	0	0.038	1	2021-12-12	2021-12-13	2021-12-14	2022-01-21
LB	32	2	5	0.038	1	2021-12-12	2021-12-13	2021-12-14	2022-01-21
LB	32	2	10	0.027	1	2021-12-12	2021-12-13	2021-12-14	2022-01-21
LB	32	2	15	0.027	1	2021-12-12	2021-12-13	2021-12-14	2022-01-21
LB	32	2	20	0.026	1	2021-12-12	2021-12-13	2021-12-14	2022-01-21
LB	32	2	25	0.023	1	2021-12-12	2021-12-13	2021-12-14	2022-01-21
LB	32	2	30	0.025	1	2021-12-12	2021-12-13	2021-12-14	2022-01-21
L-DOPA_H2O	NA	0	0	0	NA				2022-01-21
L-DOPA_H2O	NA	0	5	0	NA				2022-01-21
L-DOPA_H2O	NA	0	10	0	NA				2022-01-21
L-DOPA_H2O	NA	0	15	0	NA				2022-01-21
L-DOPA_H2O	NA	0	20	0.001	NA				2022-01-21
L-DOPA_H2O	NA	0	25	0.003	NA				2022-01-21
L-DOPA_H2O	NA	0	30	0.004	NA				2022-01-21
L-DOPA_H2O	NA	0	0	0	NA				2022-01-21
L-DOPA_H2O	NA	0	5	0	NA				2022-01-21
L-DOPA_H2O	NA	0	10	0	NA				2022-01-21
L-DOPA_H2O	NA	0	15	0.001	NA				2022-01-21
L-DOPA_H2O	NA	0	20	0.002	NA				2022-01-21
L-DOPA_H2O	NA	0	25	0.001	NA				2022-01-21
L-DOPA_H2O	NA	0	30	0.001	NA				2022-01-21
M_luteus	27	1	0	0.138	5	2021-12-08	2021-12-13	2021-12-14	2022-01-21		7590
M_luteus	27	1	5	0.139	5	2021-12-08	2021-12-13	2021-12-14	2022-01-21		7590
M_luteus	27	1	10	0.128	5	2021-12-08	2021-12-13	2021-12-14	2022-01-21		7590
M_luteus	27	1	15	0.122	5	2021-12-08	2021-12-13	2021-12-14	2022-01-21		7590
M_luteus	27	1	20	0.126	5	2021-12-08	2021-12-13	2021-12-14	2022-01-21		7590
M_luteus	27	1	25	0.137	5	2021-12-08	2021-12-13	2021-12-14	2022-01-21		7590
M_luteus	27	1	30	0.145	5	2021-12-08	2021-12-13	2021-12-14	2022-01-21		7590
M_luteus	27	1	0	0.009	10	2021-11-30	2021-12-10	2021-12-11	2022-01-21		NA
M_luteus	27	1	5	0.012	10	2021-11-30	2021-12-10	2021-12-11	2022-01-21		NA
M_luteus	27	1	10	0.018	10	2021-11-30	2021-12-10	2021-12-11	2022-01-21		NA
M_luteus	27	1	15	0.02	10	2021-11-30	2021-12-10	2021-12-11	2022-01-21		NA
M_luteus	27	1	20	0.039	10	2021-11-30	2021-12-10	2021-12-11	2022-01-21		NA
M_luteus	27	1	25	0.045	10	2021-11-30	2021-12-10	2021-12-11	2022-01-21		NA
M_luteus	27	1	30	0.058	10	2021-11-30	2021-12-10	2021-12-11	2022-01-21		NA
M_luteus	27	3	0	0.076	15	2021-11-17	2021-12-02	2021-12-03	2022-01-21		5347.5
M_luteus	27	3	5	0.056	15	2021-11-17	2021-12-02	2021-12-03	2022-01-21		5347.5
M_luteus	27	3	10	0.06	15	2021-11-17	2021-12-02	2021-12-03	2022-01-21		5347.5
M_luteus	27	3	15	0.066	15	2021-11-17	2021-12-02	2021-12-03	2022-01-21		5347.5
M_luteus	27	3	20	0.071	15	2021-11-17	2021-12-02	2021-12-03	2022-01-21		5347.5
M_luteus	27	3	25	0.079	15	2021-11-17	2021-12-02	2021-12-03	2022-01-21		5347.5
M_luteus	27	3	30	0.083	15	2021-11-17	2021-12-02	2021-12-03	2022-01-21		5347.5
M_luteus	27	4	0	0.031	15	2021-11-18	2021-12-03	2021-12-04	2022-01-21		10419
M_luteus	27	4	5	0.04	15	2021-11-18	2021-12-03	2021-12-04	2022-01-21		10419
M_luteus	27	4	10	0.049	15	2021-11-18	2021-12-03	2021-12-04	2022-01-21		10419
M_luteus	27	4	15	0.064	15	2021-11-18	2021-12-03	2021-12-04	2022-01-21		10419
M_luteus	27	4	20	0.071	15	2021-11-18	2021-12-03	2021-12-04	2022-01-21		10419
M_luteus	27	4	25	0.091	15	2021-11-18	2021-12-03	2021-12-04	2022-01-21		10419
M_luteus	27	4	30	0.111	15	2021-11-18	2021-12-03	2021-12-04	2022-01-21		10419
M_luteus	30	1	0	0.056	1	2021-11-14	2021-11-15	2021-11-16	2022-01-21		6244.5
M_luteus	30	1	5	0.062	1	2021-11-14	2021-11-15	2021-11-16	2022-01-21		6244.5
M_luteus	30	1	10	0.084	1	2021-11-14	2021-11-15	2021-11-16	2022-01-21		6244.5
M_luteus	30	1	15	0.115	1	2021-11-14	2021-11-15	2021-11-16	2022-01-21		6244.5
M_luteus	30	1	20	0.13	1	2021-11-14	2021-11-15	2021-11-16	2022-01-21		6244.5
M_luteus	30	1	25	0.17	1	2021-11-14	2021-11-15	2021-11-16	2022-01-21		6244.5
M_luteus	30	1	30	0.214	1	2021-11-14	2021-11-15	2021-11-16	2022-01-21		6244.5
M_luteus	30	2	0	0.06	1	2021-12-08	2021-12-09	2021-12-10	2022-01-21		6589.5
M_luteus	30	2	5	0.069	1	2021-12-08	2021-12-09	2021-12-10	2022-01-21		6589.5
M_luteus	30	2	10	0.082	1	2021-12-08	2021-12-09	2021-12-10	2022-01-21		6589.5
M_luteus	30	2	15	0.096	1	2021-12-08	2021-12-09	2021-12-10	2022-01-21		6589.5
M_luteus	30	2	20	0.114	1	2021-12-08	2021-12-09	2021-12-10	2022-01-21		6589.5
M_luteus	30	2	25	0.136	1	2021-12-08	2021-12-09	2021-12-10	2022-01-21		6589.5
M_luteus	30	2	30	0.161	1	2021-12-08	2021-12-09	2021-12-10	2022-01-21		6589.5
M_luteus	30	4	0	0.035	10	2021-11-30	2021-12-10	2021-12-11	2022-01-21		NA
M_luteus	30	4	5	0.039	10	2021-11-30	2021-12-10	2021-12-11	2022-01-21		NA
M_luteus	30	4	10	0.053	10	2021-11-30	2021-12-10	2021-12-11	2022-01-21		NA
M_luteus	30	4	15	0.056	10	2021-11-30	2021-12-10	2021-12-11	2022-01-21		NA
M_luteus	30	4	20	0.074	10	2021-11-30	2021-12-10	2021-12-11	2022-01-21		NA
M_luteus	30	4	25	0.082	10	2021-11-30	2021-12-10	2021-12-11	2022-01-21		NA
M_luteus	30	4	30	0.097	10	2021-11-30	2021-12-10	2021-12-11	2022-01-21		NA
M_luteus	32	3	0	0.094	1	2021-12-12	2021-12-13	2021-12-14	2022-01-21		7590
M_luteus	32	3	5	0.125	1	2021-12-12	2021-12-13	2021-12-14	2022-01-21		7590
M_luteus	32	3	10	0.136	1	2021-12-12	2021-12-13	2021-12-14	2022-01-21		7590
M_luteus	32	3	15	0.152	1	2021-12-12	2021-12-13	2021-12-14	2022-01-21		7590
M_luteus	32	3	20	0.203	1	2021-12-12	2021-12-13	2021-12-14	2022-01-21		7590
M_luteus	32	3	25	0.233	1	2021-12-12	2021-12-13	2021-12-14	2022-01-21		7590
M_luteus	32	3	30	0.262	1	2021-12-12	2021-12-13	2021-12-14	2022-01-21		7590
M_luteus	32	4	0	0.079	10	2021-11-29	2021-12-09	2021-12-10	2022-01-21		6589.5
M_luteus	32	4	5	0.086	10	2021-11-29	2021-12-09	2021-12-10	2022-01-21		6589.5
M_luteus	32	4	10	0.071	10	2021-11-29	2021-12-09	2021-12-10	2022-01-21		6589.5
M_luteus	32	4	15	0.067	10	2021-11-29	2021-12-09	2021-12-10	2022-01-21		6589.5
M_luteus	32	4	20	0.068	10	2021-11-29	2021-12-09	2021-12-10	2022-01-21		6589.5
M_luteus	32	4	25	0.064	10	2021-11-29	2021-12-09	2021-12-10	2022-01-21		6589.5
M_luteus	32	4	30	0.062	10	2021-11-29	2021-12-09	2021-12-10	2022-01-21		6589.5
M_luteus	32	5	0	0.012	10	2021-11-30	2021-12-10	2021-12-11	2022-01-21		NA
M_luteus	32	5	5	0.012	10	2021-11-30	2021-12-10	2021-12-11	2022-01-21		NA
M_luteus	32	5	10	0.012	10	2021-11-30	2021-12-10	2021-12-11	2022-01-21		NA
M_luteus	32	5	15	0.012	10	2021-11-30	2021-12-10	2021-12-11	2022-01-21		NA
M_luteus	32	5	20	0.011	10	2021-11-30	2021-12-10	2021-12-11	2022-01-21		NA
M_luteus	32	5	25	0.015	10	2021-11-30	2021-12-10	2021-12-11	2022-01-21		NA
M_luteus	32	5	30	0.014	10	2021-11-30	2021-12-10	2021-12-11	2022-01-21		NA
Naïve	27	11	0	0.062	5	2021-12-08	2021-12-13	2021-12-14	2022-01-21
Naïve	27	11	5	0.074	5	2021-12-08	2021-12-13	2021-12-14	2022-01-21
Naïve	27	11	10	0.096	5	2021-12-08	2021-12-13	2021-12-14	2022-01-21
Naïve	27	11	15	0.111	5	2021-12-08	2021-12-13	2021-12-14	2022-01-21
Naïve	27	11	20	0.149	5	2021-12-08	2021-12-13	2021-12-14	2022-01-21
Naïve	27	11	25	0.173	5	2021-12-08	2021-12-13	2021-12-14	2022-01-21
Naïve	27	11	30	0.188	5	2021-12-08	2021-12-13	2021-12-14	2022-01-21
Naïve	27	8	0	0.026	10	2021-11-30	2021-12-10	2021-12-11	2022-01-21			*no count on plates due to contamination, but undiluted plates were normal.
Naïve	27	8	5	0.337	10	2021-11-30	2021-12-10	2021-12-11	2022-01-21			*no count on plates due to contamination, but undiluted plates were normal.
Naïve	27	8	10	0.461	10	2021-11-30	2021-12-10	2021-12-11	2022-01-21			*no count on plates due to contamination, but undiluted plates were normal.
Naïve	27	8	15	0.563	10	2021-11-30	2021-12-10	2021-12-11	2022-01-21			*no count on plates due to contamination, but undiluted plates were normal.
Naïve	27	8	20	0.652	10	2021-11-30	2021-12-10	2021-12-11	2022-01-21			*no count on plates due to contamination, but undiluted plates were normal.
Naïve	27	8	25	0.713	10	2021-11-30	2021-12-10	2021-12-11	2022-01-21			*no count on plates due to contamination, but undiluted plates were normal.
Naïve	27	8	30	0.745	10	2021-11-30	2021-12-10	2021-12-11	2022-01-21			*no count on plates due to contamination, but undiluted plates were normal.
Naïve	27	11	0	0.067	15	2021-11-17	2021-12-02	2021-12-03	2022-01-21			*no count on plates due to contamination, but undiluted plates were normal.
Naïve	27	11	5	0.127	15	2021-11-17	2021-12-02	2021-12-03	2022-01-21			*no count on plates due to contamination, but undiluted plates were normal.
Naïve	27	11	10	0.171	15	2021-11-17	2021-12-02	2021-12-03	2022-01-21			*no count on plates due to contamination, but undiluted plates were normal.
Naïve	27	11	15	0.209	15	2021-11-17	2021-12-02	2021-12-03	2022-01-21			*no count on plates due to contamination, but undiluted plates were normal.
Naïve	27	11	20	0.239	15	2021-11-17	2021-12-02	2021-12-03	2022-01-21			*no count on plates due to contamination, but undiluted plates were normal.
Naïve	27	11	25	0.282	15	2021-11-17	2021-12-02	2021-12-03	2022-01-21			*no count on plates due to contamination, but undiluted plates were normal.
Naïve	27	11	30	0.324	15	2021-11-17	2021-12-02	2021-12-03	2022-01-21			*no count on plates due to contamination, but undiluted plates were normal.
Naïve	27	12	0	0.02	15	2021-11-18	2021-12-03	2021-12-04	2022-01-21
Naïve	27	12	5	0.018	15	2021-11-18	2021-12-03	2021-12-04	2022-01-21
Naïve	27	12	10	0.017	15	2021-11-18	2021-12-03	2021-12-04	2022-01-21
Naïve	27	12	15	0.024	15	2021-11-18	2021-12-03	2021-12-04	2022-01-21
Naïve	27	12	20	0.031	15	2021-11-18	2021-12-03	2021-12-04	2022-01-21
Naïve	27	12	25	0.047	15	2021-11-18	2021-12-03	2021-12-04	2022-01-21
Naïve	27	12	30	0.05	15	2021-11-18	2021-12-03	2021-12-04	2022-01-21
Naïve	30	10	0	0.069	1	2021-12-08	2021-12-09	2021-12-10	2022-01-21
Naïve	30	10	5	0.357	1	2021-12-08	2021-12-09	2021-12-10	2022-01-21
Naïve	30	10	10	0.518	1	2021-12-08	2021-12-09	2021-12-10	2022-01-21
Naïve	30	10	15	0.612	1	2021-12-08	2021-12-09	2021-12-10	2022-01-21
Naïve	30	10	20	0.711	1	2021-12-08	2021-12-09	2021-12-10	2022-01-21
Naïve	30	10	25	0.793	1	2021-12-08	2021-12-09	2021-12-10	2022-01-21
Naïve	30	10	30	0.877	1	2021-12-08	2021-12-09	2021-12-10	2022-01-21
Naïve	30	11	0	0.034	10	2021-11-30	2021-12-10	2021-12-11	2022-01-21
Naïve	30	11	5	0.137	10	2021-11-30	2021-12-10	2021-12-11	2022-01-21
Naïve	30	11	10	0.195	10	2021-11-30	2021-12-10	2021-12-11	2022-01-21
Naïve	30	11	15	0.241	10	2021-11-30	2021-12-10	2021-12-11	2022-01-21
Naïve	30	11	20	0.305	10	2021-11-30	2021-12-10	2021-12-11	2022-01-21
Naïve	30	11	25	0.329	10	2021-11-30	2021-12-10	2021-12-11	2022-01-21
Naïve	30	11	30	0.354	10	2021-11-30	2021-12-10	2021-12-11	2022-01-21
Naïve	32	5	0	0.034	1	2021-12-12	2021-12-13	2021-12-14	2022-01-21
Naïve	32	5	5	0.033	1	2021-12-12	2021-12-13	2021-12-14	2022-01-21
Naïve	32	5	10	0.054	1	2021-12-12	2021-12-13	2021-12-14	2022-01-21
Naïve	32	5	15	0.07	1	2021-12-12	2021-12-13	2021-12-14	2022-01-21
Naïve	32	5	20	0.097	1	2021-12-12	2021-12-13	2021-12-14	2022-01-21
Naïve	32	5	25	0.123	1	2021-12-12	2021-12-13	2021-12-14	2022-01-21
Naïve	32	5	30	0.172	1	2021-12-12	2021-12-13	2021-12-14	2022-01-21
Naïve	32	12	0	0.046	10	2021-11-29	2021-12-09	2021-12-10	2022-01-21			*no count on plates due to contamination, but undiluted plates were normal.
Naïve	32	12	5	0.038	10	2021-11-29	2021-12-09	2021-12-10	2022-01-21			*no count on plates due to contamination, but undiluted plates were normal.
Naïve	32	12	10	0.037	10	2021-11-29	2021-12-09	2021-12-10	2022-01-21			*no count on plates due to contamination, but undiluted plates were normal.
Naïve	32	12	15	0.041	10	2021-11-29	2021-12-09	2021-12-10	2022-01-21			*no count on plates due to contamination, but undiluted plates were normal.
Naïve	32	12	20	0.04	10	2021-11-29	2021-12-09	2021-12-10	2022-01-21			*no count on plates due to contamination, but undiluted plates were normal.
Naïve	32	12	25	0.049	10	2021-11-29	2021-12-09	2021-12-10	2022-01-21			*no count on plates due to contamination, but undiluted plates were normal.
Naïve	32	12	30	0.055	10	2021-11-29	2021-12-09	2021-12-10	2022-01-21			*no count on plates due to contamination, but undiluted plates were normal.
Naïve	32	13	0	0.027	10	2021-11-30	2021-12-10	2021-12-11	2022-01-21
Naïve	32	13	5	0.023	10	2021-11-30	2021-12-10	2021-12-11	2022-01-21
Naïve	32	13	10	0.023	10	2021-11-30	2021-12-10	2021-12-11	2022-01-21
Naïve	32	13	15	0.022	10	2021-11-30	2021-12-10	2021-12-11	2022-01-21
Naïve	32	13	20	0.022	10	2021-11-30	2021-12-10	2021-12-11	2022-01-21
Naïve	32	13	25	0.03	10	2021-11-30	2021-12-10	2021-12-11	2022-01-21
Naïve	32	13	30	0.035	10	2021-11-30	2021-12-10	2021-12-11	2022-01-21
L-DOPA_H2O	NA	0	0	0	NA				2022-01-25
L-DOPA_H2O	NA	0	5	0	NA				2022-01-25
L-DOPA_H2O	NA	0	10	0	NA				2022-01-25
L-DOPA_H2O	NA	0	15	0	NA				2022-01-25
L-DOPA_H2O	NA	0	20	0	NA				2022-01-25
L-DOPA_H2O	NA	0	25	0	NA				2022-01-25
L-DOPA_H2O	NA	0	30	0	NA				2022-01-25
L-DOPA_H2O	NA	0	0	0	NA				2022-01-25
L-DOPA_H2O	NA	0	5	0	NA				2022-01-25
L-DOPA_H2O	NA	0	10	0	NA				2022-01-25
L-DOPA_H2O	NA	0	15	0	NA				2022-01-25
L-DOPA_H2O	NA	0	20	0	NA				2022-01-25
L-DOPA_H2O	NA	0	25	0	NA				2022-01-25
L-DOPA_H2O	NA	0	30	0.001	NA				2022-01-25
M_luteus	27	1	0	0.105	1	2021-12-12	2021-12-13	2021-12-14	2022-01-25		7590
M_luteus	27	1	5	0.205	1	2021-12-12	2021-12-13	2021-12-14	2022-01-25		7590
M_luteus	27	1	10	0.268	1	2021-12-12	2021-12-13	2021-12-14	2022-01-25		7590
M_luteus	27	1	15	0.311	1	2021-12-12	2021-12-13	2021-12-14	2022-01-25		7590
M_luteus	27	1	20	0.363	1	2021-12-12	2021-12-13	2021-12-14	2022-01-25		7590
M_luteus	27	1	25	0.408	1	2021-12-12	2021-12-13	2021-12-14	2022-01-25		7590
M_luteus	27	1	30	0.446	1	2021-12-12	2021-12-13	2021-12-14	2022-01-25		7590
M_luteus	27	2	0	0.029	1	2021-12-16	2021-12-17	2021-12-18	2022-01-25		3657
M_luteus	27	2	5	0.058	1	2021-12-16	2021-12-17	2021-12-18	2022-01-25		3657
M_luteus	27	2	10	0.073	1	2021-12-16	2021-12-17	2021-12-18	2022-01-25		3657
M_luteus	27	2	15	0.123	1	2021-12-16	2021-12-17	2021-12-18	2022-01-25		3657
M_luteus	27	2	20	0.158	1	2021-12-16	2021-12-17	2021-12-18	2022-01-25		3657
M_luteus	27	2	25	0.185	1	2021-12-16	2021-12-17	2021-12-18	2022-01-25		3657
M_luteus	27	2	30	0.215	1	2021-12-16	2021-12-17	2021-12-18	2022-01-25		3657
M_luteus	27	3	0	0.046	1	2021-12-15	2021-12-16	2021-12-17	2022-01-25		4002
M_luteus	27	3	5	0.509	1	2021-12-15	2021-12-16	2021-12-17	2022-01-25		4002
M_luteus	27	3	10	0.801	1	2021-12-15	2021-12-16	2021-12-17	2022-01-25		4002
M_luteus	27	3	15	0.942	1	2021-12-15	2021-12-16	2021-12-17	2022-01-25		4002
M_luteus	27	3	20	1.088	1	2021-12-15	2021-12-16	2021-12-17	2022-01-25		4002
M_luteus	27	3	25	1.14	1	2021-12-15	2021-12-16	2021-12-17	2022-01-25		4002
M_luteus	27	3	30	1.247	1	2021-12-15	2021-12-16	2021-12-17	2022-01-25		4002
M_luteus	27	2	0	0.061	5	2021-12-10	2021-12-15	2021-12-16	2022-01-25		310.5
M_luteus	27	2	5	0.073	5	2021-12-10	2021-12-15	2021-12-16	2022-01-25		310.5
M_luteus	27	2	10	0.091	5	2021-12-10	2021-12-15	2021-12-16	2022-01-25		310.5
M_luteus	27	2	15	0.12	5	2021-12-10	2021-12-15	2021-12-16	2022-01-25		310.5
[truncated: 465 more rows]

## Sheet: Figs3-6,S3-6 Figs sample sizes
Temperature	Treatment	Age	n
27	Naïve	1	14
27	Naïve	5	14
27	Naïve	10	11
27	Naïve	15	13
27	LB	1	5
27	LB	5	6
27	LB	10	6
27	LB	15	5
27	E_coli	1	6
27	E_coli	5	8
27	E_coli	10	4
27	E_coli	15	6
27	M_luteus	1	5
27	M_luteus	5	5
27	M_luteus	10	4
27	M_luteus	15	5
30	Naïve	1	11
30	Naïve	5	12
30	Naïve	10	14
30	Naïve	15	9
30	LB	1	7
30	LB	5	6
30	LB	10	6
30	LB	15	4
30	E_coli	1	6
30	E_coli	5	5
30	E_coli	10	6
30	E_coli	15	3
30	M_luteus	1	3
30	M_luteus	5	4
30	M_luteus	10	5
30	M_luteus	15	4
32	Naïve	1	8
32	Naïve	5	12
32	Naïve	10	14
32	Naïve	15	11
32	LB	1	3
32	LB	5	6
32	LB	10	5
32	LB	15	3
32	E_coli	1	4
32	E_coli	5	5
32	E_coli	10	4
32	E_coli	15	3
32	M_luteus	1	5
32	M_luteus	5	5
32	M_luteus	10	5
32	M_luteus	15	2
