# Supplementary material for: Higher temperature accelerates the aging-dependent weakening of the melanization immune response in mosquitoes
Source: PLoS Pathog. 2024 Jan 10;20(1):e1011935. doi: 10.1371/journal.ppat.1011935 (PMC10805325; doi:10.1371/journal.ppat.1011935)
Supplement: S3 File — (XLSX) [file ppat.1011935.s013.xlsx]

## Sheet: Fig 7-8 emmeans
Temperature	Age	Treatment	response	SE	df	lower.CL	upper.CL		Age/Treatment						Age only					% difference
27	1	Naïve	218.43	75.4004	721	110.767	429.802		Treatment	Age	mean_of_sums	n_sum	SE_sums		Age	mean_of_sums	n_sum	SE_sums
30	1	Naïve	118.379	43.8534	721	57.039	244.55		Naïve	1	151.954	3	33.2386		1	396.54	12	88.579		reference
32	1	Naïve	119.053	37.8558	721	63.6419	221.961		Naïve	5	68.3706	3	31.0641		5	107.681	12	24.5455		-72.8449
27	5	Naïve	6.40908	2.72169	721	2.60209	14.2396		Naïve	10	61.181	3	27.3185		10	79.8078	12	13.9271		-79.874
30	5	Naïve	103.289	38.3099	721	49.7023	213.51		Naïve	15	35.9534	3	8.57618		15	70.3846	12	14.6768		-82.2503
32	5	Naïve	95.414	35.4171	721	45.8738	197.312		LB	1	107.371	3	35.2138		Temp only
27	10	Naïve	21.4204	7.95675	721	10.17	44.0022		LB	5	44.2169	3	23.8177		Temperature	mean_of_sums	n_sum	SE_sums
30	10	Naïve	113.515	39.3494	721	57.3284	223.824		LB	10	46.3044	3	8.37274		27	147.566	16	60.8586		reference
32	10	Naïve	48.6078	18.2232	721	23.118	101.038		LB	15	66.2802	3	16.777		30	184.368	16	43.8918		24.9396
27	15	Naïve	23.186	8.58331	721	11.0496	47.5459		E_coli	1	553.399	3	80.4824		32	158.876	16	53.3782		7.66437
30	15	Naïve	52.2566	17.2534	721	27.1935	99.6002		E_coli	5	208.354	3	51.2559		Treatment only
32	15	Naïve	32.4175	12.7391	721	14.8103	69.6329		E_coli	10	124.509	3	25.2893		Treatment	mean_of_sums	n_sum	SE_sums
27	1	LB	116.69	36.171	721	63.3707	214.173		E_coli	15	118.865	3	48.0529		Naïve	79.3648	12	17.4412		reference
30	1	LB	163.168	48.1077	721	91.3492	290.839		M_luteus	1	773.436	3	93.5255		LB	66.0432	12	12.5153		-16.7852
32	1	LB	42.2561	16.4897	721	19.4651	90.4283		M_luteus	5	109.782	3	35.198		E_coli	251.282	12	58.5486		216.616
27	5	LB	20.2314	7.07769	721	10.0343	39.8519		M_luteus	10	87.2364	3	32.4008		M_luteus	257.724	12	92.7365		224.733
30	5	LB	91.8519	31.9057	721	46.2944	181.294		M_luteus	15	60.4401	3	15.7825
32	5	LB	20.5674	7.65402	721	9.74505	42.29
27	10	LB	60.3342	21.7668	721	29.5572	122.11		Temp/Treatment
30	10	LB	47.2068	16.5648	721	23.5543	93.6431		Treatment	Temperature	mean_of_sums	n_sum	SE_sums
32	10	LB	31.3723	11.8918	721	14.7385	65.5861		Naïve	27	67.3614	4	50.4967
27	15	LB	99.0417	36.7497	721	47.6375	204.774		Naïve	30	96.8599	4	15.1966
30	15	LB	56.1776	20.2917	721	27.4863	113.767		Naïve	32	73.873	4	20.129
32	15	LB	43.6213	18.492	721	18.7785	99.6679		LB	27	74.0742	4	21.4618
27	1	E_coli	454.62	136.657	721	251.853	819.99		LB	30	89.601	4	26.3495
30	1	E_coli	492.722	138.521	721	283.62	855.448		LB	32	34.4543	4	5.37934
32	1	E_coli	712.853	237.97	721	370.001	1372.54		E_coli	27	176.728	4	95.5229
27	5	E_coli	135.906	40.1189	721	76.0136	242.376		E_coli	30	286.101	4	75.8996
30	5	E_coli	307.387	94.7804	721	167.673	562.828		E_coli	32	291.017	4	141.558
32	5	E_coli	181.77	72.5189	721	82.8685	397.299		M_luteus	27	272.1	4	229.221
27	10	E_coli	93.5725	34.7407	721	44.9785	193.525		M_luteus	30	264.912	4	143.824
30	10	E_coli	174.631	56.8986	721	91.977	330.761		M_luteus	32	236.16	4	145.367
32	10	E_coli	105.325	35.4444	721	54.2588	203.582
27	15	E_coli	22.8122	8.45068	721	10.8634	46.7958
30	15	E_coli	169.662	67.7149	721	77.3127	370.914
32	15	E_coli	164.12	62.9454	721	77.1206	348.005
27	1	M_luteus	959.716	295.269	721	524.466	1755.49
30	1	M_luteus	694.998	225.481	721	367.454	1313.72
32	1	M_luteus	665.596	222.216	721	345.441	1281.61
27	5	M_luteus	42.4438	15.4177	721	20.644	86.2001
30	5	M_luteus	125.68	46.5351	721	60.5882	259.566
32	5	M_luteus	161.224	57.5713	721	79.8211	324.614
27	10	M_luteus	36.4295	13.2833	721	17.6477	74.1282
30	10	M_luteus	147.474	52.6918	721	72.971	297.017
32	10	M_luteus	77.8055	27.0791	721	39.1398	153.717
27	15	M_luteus	49.8123	21.0577	721	21.5227	113.635
30	15	M_luteus	91.4939	25.9505	721	52.3206	159.447
32	15	M_luteus	40.014	15.0663	721	18.9399	83.361

## Sheet: Fig 7-8 pairwise contrasts
contrast	ratio	SE	df	null	t.ratio	p.value
Temperature27 Age1 Naïve / Temperature30 Age1 Naïve	1.83809	0.924572	721	1	1.21018	1
Temperature27 Age1 Naïve / Temperature32 Age1 Naïve	1.82778	0.852431	721	1	1.29318	1
Temperature27 Age1 Naïve / Temperature27 Age5 Naïve	29.6164	14.8972	721	1	6.73614	3.75234e-08
Temperature27 Age1 Naïve / Temperature30 Age5 Naïve	2.10406	1.05836	721	1	1.47885	1
Temperature27 Age1 Naïve / Temperature32 Age5 Naïve	2.27592	1.1448	721	1	1.63493	1
Temperature27 Age1 Naïve / Temperature27 Age10 Naïve	9.78707	4.83465	721	1	4.61769	0.00516928
Temperature27 Age1 Naïve / Temperature30 Age10 Naïve	1.91618	0.931167	721	1	1.33827	1
Temperature27 Age1 Naïve / Temperature32 Age10 Naïve	4.4233	2.22495	721	1	2.95599	0.973646
Temperature27 Age1 Naïve / Temperature27 Age15 Naïve	9.07263	4.48173	721	1	4.46424	0.0104611
Temperature27 Age1 Naïve / Temperature30 Age15 Naïve	4.12024	1.94582	721	1	2.99817	0.958145
Temperature27 Age1 Naïve / Temperature32 Age15 Naïve	6.56633	3.36998	721	1	3.66695	0.257165
Temperature27 Age1 Naïve / Temperature27 Age1 LB	1.86448	0.859551	721	1	1.35133	1
Temperature27 Age1 Naïve / Temperature30 Age1 LB	1.33662	0.603623	721	1	0.642476	1
Temperature27 Age1 Naïve / Temperature32 Age1 LB	5.07281	2.60348	721	1	3.16412	0.839554
Temperature27 Age1 Naïve / Temperature27 Age5 LB	10.3352	4.94798	721	1	4.87843	0.00148425
Temperature27 Age1 Naïve / Temperature30 Age5 LB	2.36323	1.14841	721	1	1.76979	1
Temperature27 Age1 Naïve / Temperature32 Age5 LB	10.1742	5.02587	721	1	4.69621	0.00357315
Temperature27 Age1 Naïve / Temperature27 Age10 LB	3.57762	1.76728	721	1	2.58044	0.999989
Temperature27 Age1 Naïve / Temperature30 Age10 LB	4.55185	2.21198	721	1	3.1187	0.881469
Temperature27 Age1 Naïve / Temperature32 Age10 LB	6.77833	3.40955	721	1	3.80458	0.15956
Temperature27 Age1 Naïve / Temperature27 Age15 LB	2.19339	1.10329	721	1	1.5615	1
Temperature27 Age1 Naïve / Temperature30 Age15 LB	3.8377	1.89576	721	1	2.7225	0.999452
Temperature27 Age1 Naïve / Temperature32 Age15 LB	4.91761	2.64738	721	1	2.95872	0.972797
Temperature27 Age1 Naïve / Temperature27 Age1 E_coli	0.481608	0.219666	721	1	-1.60187	1
Temperature27 Age1 Naïve / Temperature30 Age1 E_coli	0.444441	0.197158	721	1	-1.82804	1
Temperature27 Age1 Naïve / Temperature32 Age1 E_coli	0.307389	0.147163	721	1	-2.464	1
Temperature27 Age1 Naïve / Temperature27 Age5 E_coli	1.60278	0.723822	721	1	1.04459	1
Temperature27 Age1 Naïve / Temperature30 Age5 E_coli	0.711542	0.32803	721	1	-0.738203	1
Temperature27 Age1 Naïve / Temperature32 Age5 E_coli	1.20058	0.63017	721	1	0.34828	1
Temperature27 Age1 Naïve / Temperature27 Age10 E_coli	2.32023	1.16709	721	1	1.67327	1
Temperature27 Age1 Naïve / Temperature30 Age10 E_coli	1.24938	0.590033	721	1	0.471458	1
Temperature27 Age1 Naïve / Temperature32 Age10 E_coli	2.06377	0.988033	721	1	1.51339	1
Temperature27 Age1 Naïve / Temperature27 Age15 E_coli	9.21502	4.55207	721	1	4.49577	0.00906737
Temperature27 Age1 Naïve / Temperature30 Age15 E_coli	1.28576	0.674877	721	1	0.47886	1
Temperature27 Age1 Naïve / Temperature32 Age15 E_coli	1.32892	0.682029	721	1	0.554077	1
Temperature27 Age1 Naïve / Temperature27 Age1 M_luteus	0.228403	0.105297	721	1	-3.20304	0.798608
Temperature27 Age1 Naïve / Temperature30 Age1 M_luteus	0.315274	0.148891	721	1	-2.44423	1
Temperature27 Age1 Naïve / Temperature32 Age1 M_luteus	0.32918	0.157596	721	1	-2.32093	1
Temperature27 Age1 Naïve / Temperature27 Age5 M_luteus	5.0509	2.49506	721	1	3.27858	0.708871
Temperature27 Age1 Naïve / Temperature30 Age5 M_luteus	1.73216	0.871291	721	1	1.09218	1
Temperature27 Age1 Naïve / Temperature32 Age5 M_luteus	1.35264	0.668182	721	1	0.611475	1
Temperature27 Age1 Naïve / Temperature27 Age10 M_luteus	5.8625	2.89598	721	1	3.58023	0.338518
Temperature27 Age1 Naïve / Temperature30 Age10 M_luteus	1.4779	0.730059	721	1	0.79076	1
Temperature27 Age1 Naïve / Temperature32 Age10 M_luteus	2.78445	1.35311	721	1	2.10732	1
Temperature27 Age1 Naïve / Temperature27 Age15 M_luteus	4.31844	2.32482	721	1	2.71738	0.999513
Temperature27 Age1 Naïve / Temperature30 Age15 M_luteus	2.37237	1.05241	721	1	1.94741	1
Temperature27 Age1 Naïve / Temperature32 Age15 M_luteus	5.35013	2.69115	721	1	3.33419	0.637518
Temperature30 Age1 Naïve / Temperature32 Age1 Naïve	0.994393	0.481406	721	1	-0.0116153	1
Temperature30 Age1 Naïve / Temperature27 Age5 Naïve	16.1126	8.37054	721	1	5.3505	0.000133023
Temperature30 Age1 Naïve / Temperature30 Age5 Naïve	1.1447	0.594676	721	1	0.260138	1
Temperature30 Age1 Naïve / Temperature32 Age5 Naïve	1.2382	0.643247	721	1	0.411269	1
Temperature30 Age1 Naïve / Temperature27 Age10 Naïve	5.32458	2.71965	721	1	3.27413	0.714441
Temperature30 Age1 Naïve / Temperature30 Age10 Naïve	1.04248	0.524376	721	1	0.0827109	1
Temperature30 Age1 Naïve / Temperature32 Age10 Naïve	2.40646	1.25017	721	1	1.69038	1
Temperature30 Age1 Naïve / Temperature27 Age15 Naïve	4.9359	2.52112	721	1	3.12573	0.875428
Temperature30 Age1 Naïve / Temperature30 Age15 Naïve	2.24159	1.09791	721	1	1.64801	1
Temperature30 Age1 Naïve / Temperature32 Age15 Naïve	3.57236	1.89121	721	1	2.40504	1
Temperature30 Age1 Naïve / Temperature27 Age1 LB	1.01436	0.485835	721	1	0.0297638	1
Temperature30 Age1 Naïve / Temperature30 Age1 LB	0.727179	0.341707	721	1	-0.677968	1
Temperature30 Age1 Naïve / Temperature32 Age1 LB	2.75983	1.46105	721	1	1.91758	1
Temperature30 Age1 Naïve / Temperature27 Age5 LB	5.62278	2.78921	721	1	3.48112	0.449716
Temperature30 Age1 Naïve / Temperature30 Age5 LB	1.2857	0.646715	721	1	0.499598	1
Temperature30 Age1 Naïve / Temperature32 Age5 LB	5.53518	2.82721	721	1	3.35008	0.616784
Temperature30 Age1 Naïve / Temperature27 Age10 LB	1.94638	0.994153	721	1	1.30385	1
Temperature30 Age1 Naïve / Temperature30 Age10 LB	2.4764	1.24565	721	1	1.80277	1
Temperature30 Age1 Naïve / Temperature32 Age10 LB	3.6877	1.91577	721	1	2.51202	0.999999
Temperature30 Age1 Naïve / Temperature27 Age15 LB	1.1933	0.619922	721	1	0.340171	1
Temperature30 Age1 Naïve / Temperature30 Age15 LB	2.08787	1.06643	721	1	1.44124	1
Temperature30 Age1 Naïve / Temperature32 Age15 LB	2.67539	1.48161	721	1	1.77701	1
Temperature30 Age1 Naïve / Temperature27 Age1 E_coli	0.262015	0.124258	721	1	-2.82421	0.995943
Temperature30 Age1 Naïve / Temperature30 Age1 E_coli	0.241795	0.111765	721	1	-3.07133	0.917666
Temperature30 Age1 Naïve / Temperature32 Age1 E_coli	0.167232	0.0829565	721	1	-3.60519	0.313502
Temperature30 Age1 Naïve / Temperature27 Age5 E_coli	0.871981	0.409751	721	1	-0.291521	1
Temperature30 Age1 Naïve / Temperature30 Age5 E_coli	0.387109	0.185409	721	1	-1.98149	1
Temperature30 Age1 Naïve / Temperature32 Age5 E_coli	0.653169	0.353179	721	1	-0.787696	1
Temperature30 Age1 Naïve / Temperature27 Age10 E_coli	1.26231	0.655772	721	1	0.44839	1
Temperature30 Age1 Naïve / Temperature30 Age10 E_coli	0.679718	0.332921	721	1	-0.788246	1
Temperature30 Age1 Naïve / Temperature32 Age10 E_coli	1.12278	0.556961	721	1	0.233458	1
Temperature30 Age1 Naïve / Temperature27 Age15 E_coli	5.01337	2.56068	721	1	3.15622	0.847326
Temperature30 Age1 Naïve / Temperature30 Age15 E_coli	0.699506	0.378234	721	1	-0.660939	1
Temperature30 Age1 Naïve / Temperature32 Age15 E_coli	0.722988	0.382749	721	1	-0.6127	1
Temperature30 Age1 Naïve / Temperature27 Age1 M_luteus	0.124261	0.0595158	721	1	-4.35397	0.0171157
Temperature30 Age1 Naïve / Temperature30 Age1 M_luteus	0.171523	0.0840105	721	1	-3.59957	0.319024
Temperature30 Age1 Naïve / Temperature32 Age1 M_luteus	0.179088	0.0888376	721	1	-3.46711	0.466768
Temperature30 Age1 Naïve / Temperature27 Age5 M_luteus	2.74791	1.40355	721	1	1.97904	1
Temperature30 Age1 Naïve / Temperature30 Age5 M_luteus	0.942372	0.489565	721	1	-0.114254	1
Temperature30 Age1 Naïve / Temperature32 Age5 M_luteus	0.735894	0.375874	721	1	-0.600403	1
Temperature30 Age1 Naïve / Temperature27 Age10 M_luteus	3.18945	1.62908	721	1	2.27078	1
Temperature30 Age1 Naïve / Temperature30 Age10 M_luteus	0.804041	0.410681	721	1	-0.42701	1
Temperature30 Age1 Naïve / Temperature32 Age10 M_luteus	1.51486	0.761986	721	1	0.825684	1
Temperature30 Age1 Naïve / Temperature27 Age15 M_luteus	2.34942	1.30109	721	1	1.5424	1
Temperature30 Age1 Naïve / Temperature30 Age15 M_luteus	1.29067	0.59659	721	1	0.552026	1
Temperature30 Age1 Naïve / Temperature32 Age15 M_luteus	2.9107	1.51212	721	1	2.05657	1
Temperature32 Age1 Naïve / Temperature27 Age5 Naïve	16.2034	7.84441	721	1	5.75316	1.46043e-05
Temperature32 Age1 Naïve / Temperature30 Age5 Naïve	1.15116	0.557298	721	1	0.290766	1
Temperature32 Age1 Naïve / Temperature32 Age5 Naïve	1.24518	0.602816	721	1	0.452943	1
Temperature32 Age1 Naïve / Temperature27 Age10 Naïve	5.35461	2.54204	721	1	3.53449	0.38761
Temperature32 Age1 Naïve / Temperature30 Age10 Naïve	1.04836	0.488928	721	1	0.101265	1
Temperature32 Age1 Naïve / Temperature32 Age10 Naïve	2.42003	1.17159	721	1	1.82554	1
Temperature32 Age1 Naïve / Temperature27 Age15 Naïve	4.96373	2.35647	721	1	3.37482	0.584437
Temperature32 Age1 Naïve / Temperature30 Age15 Naïve	2.25423	1.01912	721	1	1.79789	1
Temperature32 Age1 Naïve / Temperature32 Age15 Naïve	3.59251	1.7773	721	1	2.58497	0.999987
Temperature32 Age1 Naïve / Temperature27 Age1 LB	1.02008	0.44917	721	1	0.0451453	1
Temperature32 Age1 Naïve / Temperature30 Age1 LB	0.731279	0.314793	721	1	-0.727022	1
Temperature32 Age1 Naïve / Temperature32 Age1 LB	2.77539	1.37305	721	1	2.06335	1
Temperature32 Age1 Naïve / Temperature27 Age5 LB	5.65448	2.59466	721	1	3.77549	0.17715
Temperature32 Age1 Naïve / Temperature30 Age5 LB	1.29295	0.602997	721	1	0.550897	1
Temperature32 Age1 Naïve / Temperature32 Age5 LB	5.56639	2.64258	721	1	3.61619	0.302875
Temperature32 Age1 Naïve / Temperature27 Age10 LB	1.95735	0.92923	721	1	1.41466	1
Temperature32 Age1 Naïve / Temperature30 Age10 LB	2.49037	1.16144	721	1	1.95643	1
Temperature32 Age1 Naïve / Temperature32 Age10 LB	3.70849	1.79536	721	1	2.70723	0.999615
Temperature32 Age1 Naïve / Temperature27 Age15 LB	1.20003	0.580957	721	1	0.376649	1
Temperature32 Age1 Naïve / Temperature30 Age15 LB	2.09964	0.996782	721	1	1.56248	1
Temperature32 Age1 Naïve / Temperature32 Age15 LB	2.69047	1.40105	721	1	1.90058	1
Temperature32 Age1 Naïve / Temperature27 Age1 E_coli	0.263493	0.11467	721	1	-3.06469	0.922105
Temperature32 Age1 Naïve / Temperature30 Age1 E_coli	0.243158	0.102631	721	1	-3.35022	0.616593
Temperature32 Age1 Naïve / Temperature32 Age1 E_coli	0.168176	0.0771703	721	1	-3.8851	0.118391
Temperature32 Age1 Naïve / Temperature27 Age5 E_coli	0.876898	0.377477	721	1	-0.305167	1
Temperature32 Age1 Naïve / Temperature30 Age5 E_coli	0.389292	0.171417	721	1	-2.14254	1
Temperature32 Age1 Naïve / Temperature32 Age5 E_coli	0.656852	0.332903	721	1	-0.829288	1
Temperature32 Age1 Naïve / Temperature27 Age10 E_coli	1.26942	0.614554	721	1	0.492777	1
Temperature32 Age1 Naïve / Temperature30 Age10 E_coli	0.683551	0.309027	721	1	-0.841544	1
Temperature32 Age1 Naïve / Temperature32 Age10 E_coli	1.12911	0.518113	721	1	0.264632	1
Temperature32 Age1 Naïve / Temperature27 Age15 E_coli	5.04164	2.39346	721	1	3.40763	0.541826
Temperature32 Age1 Naïve / Temperature30 Age15 E_coli	0.703451	0.356521	721	1	-0.694052	1
Temperature32 Age1 Naïve / Temperature32 Age15 E_coli	0.727065	0.359697	721	1	-0.644277	1
Temperature32 Age1 Naïve / Temperature27 Age1 M_luteus	0.124962	0.0550243	721	1	-4.72316	0.00314365
Temperature32 Age1 Naïve / Temperature30 Age1 M_luteus	0.17249	0.077981	721	1	-3.88731	0.117403
Temperature32 Age1 Naïve / Temperature32 Age1 M_luteus	0.180098	0.0826412	721	1	-3.73583	0.203669
Temperature32 Age1 Naïve / Temperature27 Age5 M_luteus	2.7634	1.31189	721	1	2.1411	1
Temperature32 Age1 Naïve / Temperature30 Age5 M_luteus	0.947686	0.458794	721	1	-0.11099	1
Temperature32 Age1 Naïve / Temperature32 Age5 M_luteus	0.740044	0.351327	721	1	-0.63413	1
Temperature32 Age1 Naïve / Temperature27 Age10 M_luteus	3.20744	1.52269	721	1	2.45498	1
Temperature32 Age1 Naïve / Temperature30 Age10 M_luteus	0.808575	0.383862	721	1	-0.447576	1
Temperature32 Age1 Naïve / Temperature32 Age10 M_luteus	1.5234	0.710477	721	1	0.902596	1
Temperature32 Age1 Naïve / Temperature27 Age15 M_luteus	2.36267	1.23035	721	1	1.65108	1
Temperature32 Age1 Naïve / Temperature30 Age15 M_luteus	1.29795	0.547832	721	1	0.617869	1
Temperature32 Age1 Naïve / Temperature32 Age15 M_luteus	2.92711	1.41708	721	1	2.21849	1
Temperature27 Age5 Naïve / Temperature30 Age5 Naïve	0.0710439	0.0369075	721	1	-5.09036	0.000514803
Temperature27 Age5 Naïve / Temperature32 Age5 Naïve	0.0768466	0.0399221	721	1	-4.93923	0.00109986
Temperature27 Age5 Naïve / Temperature27 Age10 Naïve	0.330461	0.16879	721	1	-2.16783	1
Temperature27 Age5 Naïve / Temperature30 Age10 Naïve	0.0646999	0.0325445	721	1	-5.44326	8.09525e-05
Temperature27 Age5 Naïve / Temperature32 Age10 Naïve	0.149353	0.0775894	721	1	-3.66012	0.263003
Temperature27 Age5 Naïve / Temperature27 Age15 Naïve	0.306338	0.156469	721	1	-2.31623	1
Temperature27 Age5 Naïve / Temperature30 Age15 Naïve	0.13912	0.0681401	721	1	-4.02704	0.0680419
Temperature27 Age5 Naïve / Temperature32 Age15 Naïve	0.221713	0.117375	721	1	-2.84544	0.994238
Temperature27 Age5 Naïve / Temperature27 Age1 LB	0.0629544	0.0301525	721	1	-5.77366	1.30025e-05
Temperature27 Age5 Naïve / Temperature30 Age1 LB	0.0451311	0.0212075	721	1	-6.59316	9.38711e-08
Temperature27 Age5 Naïve / Temperature32 Age1 LB	0.171284	0.0906777	721	1	-3.33289	0.639208
Temperature27 Age5 Naïve / Temperature27 Age5 LB	0.348968	0.173107	721	1	-2.12229	1
Temperature27 Age5 Naïve / Temperature30 Age5 LB	0.0797946	0.0401373	721	1	-5.02637	0.00071169
Temperature27 Age5 Naïve / Temperature32 Age5 LB	0.343531	0.175466	721	1	-2.09189	1
Temperature27 Age5 Naïve / Temperature27 Age10 LB	0.120799	0.0617005	721	1	-4.13811	0.0432027
Temperature27 Age5 Naïve / Temperature30 Age10 LB	0.153694	0.0773091	721	1	-3.72319	0.212764
Temperature27 Age5 Naïve / Temperature32 Age10 LB	0.228871	0.118899	721	1	-2.83847	0.994853
Temperature27 Age5 Naïve / Temperature27 Age15 LB	0.07406	0.0384744	721	1	-5.01032	0.000771468
Temperature27 Age5 Naïve / Temperature30 Age15 LB	0.12958	0.0661859	721	1	-4.00072	0.0755831
Temperature27 Age5 Naïve / Temperature32 Age15 LB	0.166044	0.0919536	721	1	-3.2422	0.753495
Temperature27 Age5 Naïve / Temperature27 Age1 E_coli	0.0162615	0.00771186	721	1	-8.68539	0
Temperature27 Age5 Naïve / Temperature30 Age1 E_coli	0.0150066	0.00693651	721	1	-9.08477	0
Temperature27 Age5 Naïve / Temperature32 Age1 E_coli	0.010379	0.00514856	721	1	-9.2086	0
Temperature27 Age5 Naïve / Temperature27 Age5 E_coli	0.054118	0.0254305	721	1	-6.20672	1.02929e-06
Temperature27 Age5 Naïve / Temperature30 Age5 E_coli	0.0240253	0.0115071	721	1	-7.78491	2.74261e-11
Temperature27 Age5 Naïve / Temperature32 Age5 E_coli	0.0405378	0.0219195	721	1	-5.92829	5.35265e-06
Temperature27 Age5 Naïve / Temperature27 Age10 E_coli	0.0783429	0.0406994	721	1	-4.9021	0.00132124
Temperature27 Age5 Naïve / Temperature30 Age10 E_coli	0.0421856	0.0206622	721	1	-6.4633	2.1279e-07
Temperature27 Age5 Naïve / Temperature32 Age10 E_coli	0.0696835	0.0345668	721	1	-5.36995	0.000119935
Temperature27 Age5 Naïve / Temperature27 Age15 E_coli	0.311146	0.158925	721	1	-2.28574	1
Temperature27 Age5 Naïve / Temperature30 Age15 E_coli	0.0434137	0.0234745	721	1	-5.80153	1.10971e-05
Temperature27 Age5 Naïve / Temperature32 Age15 E_coli	0.044871	0.0237547	721	1	-5.86318	7.79727e-06
Temperature27 Age5 Naïve / Temperature27 Age1 M_luteus	0.00771205	0.00369375	721	1	-10.1574	0
Temperature27 Age5 Naïve / Temperature30 Age1 M_luteus	0.0106453	0.00521397	721	1	-9.27462	0
Temperature27 Age5 Naïve / Temperature32 Age1 M_luteus	0.0111148	0.00551356	721	1	-9.07052	0
Temperature27 Age5 Naïve / Temperature27 Age5 M_luteus	0.170544	0.0871091	721	1	-3.46292	0.471921
Temperature27 Age5 Naïve / Temperature30 Age5 M_luteus	0.0584867	0.030384	721	1	-5.46475	7.20769e-05
Temperature27 Age5 Naïve / Temperature32 Age5 M_luteus	0.0456721	0.023328	721	1	-6.04237	2.74529e-06
Temperature27 Age5 Naïve / Temperature27 Age10 M_luteus	0.197948	0.101106	721	1	-3.17119	0.832447
Temperature27 Age5 Naïve / Temperature30 Age10 M_luteus	0.0499015	0.0254883	721	1	-5.86897	7.54155e-06
Temperature27 Age5 Naïve / Temperature32 Age10 M_luteus	0.0940174	0.0472914	721	1	-4.70028	0.00350479
Temperature27 Age5 Naïve / Temperature27 Age15 M_luteus	0.145813	0.08075	721	1	-3.47681	0.454927
Temperature27 Age5 Naïve / Temperature30 Age15 M_luteus	0.0801035	0.0370263	721	1	-5.46141	7.33905e-05
Temperature27 Age5 Naïve / Temperature32 Age15 M_luteus	0.180648	0.0938471	721	1	-3.29393	0.689472
Temperature30 Age5 Naïve / Temperature32 Age5 Naïve	1.08168	0.561935	721	1	0.151131	1
Temperature30 Age5 Naïve / Temperature27 Age10 Naïve	4.65151	2.37586	721	1	3.00955	0.953033
Temperature30 Age5 Naïve / Temperature30 Age10 Naïve	0.910703	0.45809	721	1	-0.185959	1
Temperature30 Age5 Naïve / Temperature32 Age10 Naïve	2.10226	1.09213	721	1	1.43024	1
Temperature30 Age5 Naïve / Temperature27 Age15 Naïve	4.31196	2.20243	721	1	2.86115	0.992627
Temperature30 Age5 Naïve / Temperature30 Age15 Naïve	1.95823	0.959127	721	1	1.3721	1
Temperature30 Age5 Naïve / Temperature32 Age15 Naïve	3.12079	1.65214	721	1	2.14977	1
Temperature30 Age5 Naïve / Temperature27 Age1 LB	0.886134	0.424421	721	1	-0.252396	1
Temperature30 Age5 Naïve / Temperature30 Age1 LB	0.635257	0.298513	721	1	-0.965562	1
Temperature30 Age5 Naïve / Temperature32 Age1 LB	2.41096	1.27636	721	1	1.66231	1
Temperature30 Age5 Naïve / Temperature27 Age5 LB	4.91201	2.43663	721	1	3.20868	0.792327
Temperature30 Age5 Naïve / Temperature30 Age5 LB	1.12317	0.564964	721	1	0.230928	1
Temperature30 Age5 Naïve / Temperature32 Age5 LB	4.83548	2.46983	721	1	3.08549	0.907677
Temperature30 Age5 Naïve / Temperature27 Age10 LB	1.70034	0.868484	721	1	1.03926	1
Temperature30 Age5 Naïve / Temperature30 Age10 LB	2.16336	1.08819	721	1	1.5341	1
Temperature30 Age5 Naïve / Temperature32 Age10 LB	3.22154	1.6736	721	1	2.25188	1
Temperature30 Age5 Naïve / Temperature27 Age15 LB	1.04245	0.541558	721	1	0.080033	1
Temperature30 Age5 Naïve / Temperature30 Age15 LB	1.82395	0.93162	721	1	1.17666	1
Temperature30 Age5 Naïve / Temperature32 Age15 LB	2.3372	1.29432	721	1	1.53298	1
Temperature30 Age5 Naïve / Temperature27 Age1 E_coli	0.228894	0.108551	721	1	-3.10918	0.889377
Temperature30 Age5 Naïve / Temperature30 Age1 E_coli	0.21123	0.097637	721	1	-3.3637	0.598967
Temperature30 Age5 Naïve / Temperature32 Age1 E_coli	0.146093	0.0724701	721	1	-3.87762	0.121783
Temperature30 Age5 Naïve / Temperature27 Age5 E_coli	0.761755	0.357955	721	1	-0.579114	1
Temperature30 Age5 Naïve / Temperature30 Age5 E_coli	0.338175	0.161972	721	1	-2.26364	1
Temperature30 Age5 Naïve / Temperature32 Age5 E_coli	0.570602	0.308534	721	1	-1.03763	1
Temperature30 Age5 Naïve / Temperature27 Age10 E_coli	1.10274	0.572877	721	1	0.188252	1
Temperature30 Age5 Naïve / Temperature30 Age10 E_coli	0.593796	0.290837	721	1	-1.06416	1
Temperature30 Age5 Naïve / Temperature32 Age10 E_coli	0.980851	0.486556	721	1	-0.0389774	1
Temperature30 Age5 Naïve / Temperature27 Age15 E_coli	4.37963	2.23699	721	1	2.89163	0.98846
Temperature30 Age5 Naïve / Temperature30 Age15 E_coli	0.611083	0.330422	721	1	-0.910871	1
Temperature30 Age5 Naïve / Temperature32 Age15 E_coli	0.631596	0.334366	721	1	-0.867976	1
Temperature30 Age5 Naïve / Temperature27 Age1 M_luteus	0.108553	0.0519925	721	1	-4.63613	0.00474219
Temperature30 Age5 Naïve / Temperature30 Age1 M_luteus	0.149841	0.0733908	721	1	-3.87548	0.122767
Temperature30 Age5 Naïve / Temperature32 Age1 M_luteus	0.15645	0.0776077	721	1	-3.73954	0.201059
Temperature30 Age5 Naïve / Temperature27 Age5 M_luteus	2.40055	1.22613	721	1	1.71446	1
Temperature30 Age5 Naïve / Temperature30 Age5 M_luteus	0.823248	0.42768	721	1	-0.374393	1
Temperature30 Age5 Naïve / Temperature32 Age5 M_luteus	0.642871	0.32836	721	1	-0.864989	1
Temperature30 Age5 Naïve / Temperature27 Age10 M_luteus	2.78628	1.42315	721	1	2.00619	1
Temperature30 Age5 Naïve / Temperature30 Age10 M_luteus	0.702403	0.358768	721	1	-0.691596	1
Temperature30 Age5 Naïve / Temperature32 Age10 M_luteus	1.32337	0.665664	721	1	0.557014	1
Temperature30 Age5 Naïve / Temperature27 Age15 M_luteus	2.05243	1.13662	721	1	1.29837	1
Temperature30 Age5 Naïve / Temperature30 Age15 M_luteus	1.12752	0.521175	721	1	0.259655	1
Temperature30 Age5 Naïve / Temperature32 Age15 M_luteus	2.54276	1.32097	721	1	1.79643	1
Temperature32 Age5 Naïve / Temperature27 Age10 Naïve	4.30027	2.19646	721	1	2.85583	0.993209
Temperature32 Age5 Naïve / Temperature30 Age10 Naïve	0.841936	0.4235	721	1	-0.342046	1
Temperature32 Age5 Naïve / Temperature32 Age10 Naïve	1.94352	1.00967	721	1	1.27911	1
Temperature32 Age5 Naïve / Temperature27 Age15 Naïve	3.98636	2.03612	721	1	2.70743	0.999613
Temperature32 Age5 Naïve / Temperature30 Age15 Naïve	1.81037	0.886704	721	1	1.2118	1
Temperature32 Age5 Naïve / Temperature32 Age15 Naïve	2.88514	1.52739	721	1	2.00146	1
Temperature32 Age5 Naïve / Temperature27 Age1 LB	0.819222	0.392373	721	1	-0.41632	1
Temperature32 Age5 Naïve / Temperature30 Age1 LB	0.587289	0.275972	721	1	-1.13264	1
Temperature32 Age5 Naïve / Temperature32 Age1 LB	2.22891	1.17998	721	1	1.514	1
Temperature32 Age5 Naïve / Temperature27 Age5 LB	4.5411	2.25264	721	1	3.05041	0.931126
Temperature32 Age5 Naïve / Temperature30 Age5 LB	1.03836	0.522304	721	1	0.0748407	1
Temperature32 Age5 Naïve / Temperature32 Age5 LB	4.47035	2.28333	721	1	2.93178	0.980335
Temperature32 Age5 Naïve / Temperature27 Age10 LB	1.57194	0.802905	721	1	0.88555	1
Temperature32 Age5 Naïve / Temperature30 Age10 LB	2.00001	1.00602	721	1	1.37802	1
Temperature32 Age5 Naïve / Temperature32 Age10 LB	2.97828	1.54723	721	1	2.10075	1
Temperature32 Age5 Naïve / Temperature27 Age15 LB	0.963738	0.500665	721	1	-0.0710977	1
Temperature32 Age5 Naïve / Temperature30 Age15 LB	1.68622	0.861273	721	1	1.02294	1
Temperature32 Age5 Naïve / Temperature32 Age15 LB	2.16071	1.19659	721	1	1.39121	1
Temperature32 Age5 Naïve / Temperature27 Age1 E_coli	0.21161	0.100354	721	1	-3.27473	0.71369
Temperature32 Age5 Naïve / Temperature30 Age1 E_coli	0.19528	0.0902644	721	1	-3.53356	0.388649
Temperature32 Age5 Naïve / Temperature32 Age1 E_coli	0.135061	0.0669979	721	1	-4.0359	0.0656634
Temperature32 Age5 Naïve / Temperature27 Age5 E_coli	0.704235	0.330926	721	1	-0.746196	1
Temperature32 Age5 Naïve / Temperature30 Age5 E_coli	0.312639	0.149741	721	1	-2.42757	1
Temperature32 Age5 Naïve / Temperature32 Age5 E_coli	0.527516	0.285237	721	1	-1.18283	1
Temperature32 Age5 Naïve / Temperature27 Age10 E_coli	1.01947	0.529619	721	1	0.037121	1
Temperature32 Age5 Naïve / Temperature30 Age10 E_coli	0.548958	0.268876	721	1	-1.22446	1
Temperature32 Age5 Naïve / Temperature32 Age10 E_coli	0.906787	0.449816	721	1	-0.197252	1
Temperature32 Age5 Naïve / Temperature27 Age15 E_coli	4.04893	2.06808	721	1	2.73792	0.99923
Temperature32 Age5 Naïve / Temperature30 Age15 E_coli	0.56494	0.305472	721	1	-1.05607	1
Temperature32 Age5 Naïve / Temperature32 Age15 E_coli	0.583904	0.309118	721	1	-1.01628	1
Temperature32 Age5 Naïve / Temperature27 Age1 M_luteus	0.100356	0.0480666	721	1	-4.80006	0.00217368
Temperature32 Age5 Naïve / Temperature30 Age1 M_luteus	0.138526	0.0678491	721	1	-4.03578	0.0656933
Temperature32 Age5 Naïve / Temperature32 Age1 M_luteus	0.144636	0.0717476	721	1	-3.89782	0.112814
Temperature32 Age5 Naïve / Temperature27 Age5 M_luteus	2.21928	1.13355	721	1	1.56074	1
Temperature32 Age5 Naïve / Temperature30 Age5 M_luteus	0.761084	0.395386	721	1	-0.525523	1
Temperature32 Age5 Naïve / Temperature32 Age5 M_luteus	0.594328	0.303566	721	1	-1.0187	1
Temperature32 Age5 Naïve / Temperature27 Age10 M_luteus	2.57588	1.31569	721	1	1.85248	1
Temperature32 Age5 Naïve / Temperature30 Age10 M_luteus	0.649365	0.331677	721	1	-0.84531	1
Temperature32 Age5 Naïve / Temperature32 Age10 M_luteus	1.22344	0.6154	721	1	0.400927	1
Temperature32 Age5 Naïve / Temperature27 Age15 M_luteus	1.89745	1.05079	721	1	1.15659	1
Temperature32 Age5 Naïve / Temperature30 Age15 M_luteus	1.04238	0.481822	721	1	0.0897992	1
Temperature32 Age5 Naïve / Temperature32 Age15 M_luteus	2.35076	1.22123	721	1	1.6453	1
Temperature27 Age10 Naïve / Temperature30 Age10 Naïve	0.195787	0.0967154	721	1	-3.30118	0.680207
Temperature27 Age10 Naïve / Temperature32 Age10 Naïve	0.451953	0.230845	721	1	-1.55486	1
Temperature27 Age10 Naïve / Temperature27 Age15 Naïve	0.927002	0.465251	721	1	-0.151029	1
Temperature27 Age10 Naïve / Temperature30 Age15 Naïve	0.420989	0.202294	721	1	-1.80044	1
Temperature27 Age10 Naïve / Temperature32 Age15 Naïve	0.670919	0.349437	721	1	-0.766284	1
Temperature27 Age10 Naïve / Temperature27 Age1 LB	0.190505	0.0894368	721	1	-3.53179	0.390636
Temperature27 Age10 Naïve / Temperature30 Age1 LB	0.13657	0.0628546	721	1	-4.32585	0.0193663
Temperature27 Age10 Naïve / Temperature32 Age1 LB	0.518318	0.269957	721	1	-1.26176	1
Temperature27 Age10 Naïve / Temperature27 Age5 LB	1.056	0.514171	721	1	0.111914	1
Temperature27 Age10 Naïve / Temperature30 Age5 LB	0.241464	0.119279	721	1	-2.87668	0.990691
Temperature27 Age10 Naïve / Temperature32 Age5 LB	1.03955	0.521738	721	1	0.0772863	1
Temperature27 Age10 Naïve / Temperature27 Age10 LB	0.365545	0.183463	721	1	-2.00516	1
Temperature27 Age10 Naïve / Temperature30 Age10 LB	0.465089	0.229746	721	1	-1.5497	1
Temperature27 Age10 Naïve / Temperature32 Age10 LB	0.69258	0.35375	721	1	-0.71917	1
Temperature27 Age10 Naïve / Temperature27 Age15 LB	0.224111	0.114469	721	1	-2.92815	0.981213
Temperature27 Age10 Naïve / Temperature30 Age15 LB	0.392119	0.1968	721	1	-1.86534	1
Temperature27 Age10 Naïve / Temperature32 Age15 LB	0.50246	0.274147	721	1	-1.26141	1
Temperature27 Age10 Naïve / Temperature27 Age1 E_coli	0.0492086	0.0228652	721	1	-6.48152	1.89874e-07
Temperature27 Age10 Naïve / Temperature30 Age1 E_coli	0.045411	0.0205437	721	1	-6.83473	1.9749e-08
Temperature27 Age10 Naïve / Temperature32 Age1 E_coli	0.0314076	0.0152925	721	1	-7.10759	3.20872e-09
Temperature27 Age10 Naïve / Temperature27 Age5 E_coli	0.163765	0.0753707	721	1	-3.93129	0.0992256
Temperature27 Age10 Naïve / Temperature30 Age5 E_coli	0.0727022	0.0341317	721	1	-5.58367	3.76394e-05
Temperature27 Age10 Naïve / Temperature32 Age5 E_coli	0.12267	0.0653014	721	1	-3.94162	0.0953324
Temperature27 Age10 Naïve / Temperature27 Age10 E_coli	0.237071	0.121089	721	1	-2.81808	0.996349
Temperature27 Age10 Naïve / Temperature30 Age10 E_coli	0.127657	0.0613417	721	1	-4.28371	0.0232694
Temperature27 Age10 Naïve / Temperature32 Age10 E_coli	0.210867	0.102672	721	1	-3.19679	0.805464
Temperature27 Age10 Naïve / Temperature27 Age15 E_coli	0.941551	0.472553	721	1	-0.120001	1
Temperature27 Age10 Naïve / Temperature30 Age15 E_coli	0.131373	0.0699341	721	1	-3.81287	0.154825
Temperature27 Age10 Naïve / Temperature32 Age15 E_coli	0.135783	0.0707203	721	1	-3.83366	0.14347
Temperature27 Age10 Naïve / Temperature27 Age1 M_luteus	0.0233372	0.0109562	721	1	-8.00409	5.38503e-12
Temperature27 Age10 Naïve / Temperature30 Age1 M_luteus	0.0322133	0.0154792	721	1	-7.14927	2.41838e-09
Temperature27 Age10 Naïve / Temperature32 Age1 M_luteus	0.0336342	0.0163766	721	1	-6.96692	8.24973e-09
Temperature27 Age10 Naïve / Temperature27 Age5 M_luteus	0.516079	0.259014	721	1	-1.31801	1
Temperature27 Age10 Naïve / Temperature30 Age5 M_luteus	0.176985	0.0903989	721	1	-3.39034	0.564215
Temperature27 Age10 Naïve / Temperature32 Age5 M_luteus	0.138207	0.0693644	721	1	-3.94312	0.094781
Temperature27 Age10 Naïve / Temperature27 Age10 M_luteus	0.599005	0.300633	721	1	-1.02112	1
Temperature27 Age10 Naïve / Temperature30 Age10 M_luteus	0.151005	0.0757878	721	1	-3.76666	0.182797
Temperature27 Age10 Naïve / Temperature32 Age10 M_luteus	0.284503	0.14054	721	1	-2.54464	0.999997
Temperature27 Age10 Naïve / Temperature27 Age15 M_luteus	0.44124	0.240745	721	1	-1.49955	1
Temperature27 Age10 Naïve / Temperature30 Age15 M_luteus	0.242399	0.10966	721	1	-3.13259	0.869373
Temperature27 Age10 Naïve / Temperature32 Age15 M_luteus	0.546653	0.279215	721	1	-1.18241	1
Temperature30 Age10 Naïve / Temperature32 Age10 Naïve	2.3084	1.16114	721	1	1.66311	1
Temperature30 Age10 Naïve / Temperature27 Age15 Naïve	4.73476	2.33889	721	1	3.14774	0.85545
Temperature30 Age10 Naïve / Temperature30 Age15 Naïve	2.15024	1.01547	721	1	1.6211	1
Temperature30 Age10 Naïve / Temperature32 Age15 Naïve	3.42679	1.7587	721	1	2.39979	1
Temperature30 Age10 Naïve / Temperature27 Age1 LB	0.973022	0.448576	721	1	-0.0593226	1
Temperature30 Age10 Naïve / Temperature30 Age1 LB	0.697546	0.315015	721	1	-0.797573	1
Temperature30 Age10 Naïve / Temperature32 Age1 LB	2.64736	1.35868	721	1	1.89697	1
Temperature30 Age10 Naïve / Temperature27 Age5 LB	5.39365	2.58221	721	1	3.52004	0.403945
Temperature30 Age10 Naïve / Temperature30 Age5 LB	1.2333	0.599325	721	1	0.431519	1
Temperature30 Age10 Naïve / Temperature32 Age5 LB	5.30961	2.62286	721	1	3.37971	0.578065
Temperature30 Age10 Naïve / Temperature27 Age10 LB	1.86706	0.922297	721	1	1.26394	1
Temperature30 Age10 Naïve / Temperature30 Age10 LB	2.37549	1.15437	721	1	1.78043	1
Temperature30 Age10 Naïve / Temperature32 Age10 LB	3.53742	1.77935	721	1	2.51169	0.999999
Temperature30 Age10 Naïve / Temperature27 Age15 LB	1.14467	0.575777	721	1	0.268617	1
Temperature30 Age10 Naïve / Temperature30 Age15 LB	2.00279	0.989345	721	1	1.406	1
Temperature30 Age10 Naïve / Temperature32 Age15 LB	2.56636	1.3816	721	1	1.75071	1
Temperature30 Age10 Naïve / Temperature27 Age1 E_coli	0.251338	0.114637	721	1	-3.02769	0.944006
Temperature30 Age10 Naïve / Temperature30 Age1 E_coli	0.231941	0.102892	721	1	-3.29404	0.689328
Temperature30 Age10 Naïve / Temperature32 Age1 E_coli	0.160418	0.0768002	721	1	-3.82239	0.149532
Temperature30 Age10 Naïve / Temperature27 Age5 E_coli	0.836447	0.377743	721	1	-0.395462	1
Temperature30 Age10 Naïve / Temperature30 Age5 E_coli	0.371334	0.17119	721	1	-2.14886	1
Temperature30 Age10 Naïve / Temperature32 Age5 E_coli	0.626552	0.328869	721	1	-0.890714	1
Temperature30 Age10 Naïve / Temperature27 Age10 E_coli	1.21087	0.609074	721	1	0.380384	1
Temperature30 Age10 Naïve / Temperature30 Age10 E_coli	0.652019	0.307922	721	1	-0.905606	1
Temperature30 Age10 Naïve / Temperature32 Age10 E_coli	1.07703	0.515628	721	1	0.154994	1
Temperature30 Age10 Naïve / Temperature27 Age15 E_coli	4.80907	2.3756	721	1	3.17926	0.824138
Temperature30 Age10 Naïve / Temperature30 Age15 E_coli	0.671001	0.3522	721	1	-0.760134	1
Temperature30 Age10 Naïve / Temperature32 Age15 E_coli	0.693525	0.355932	721	1	-0.713079	1
Temperature30 Age10 Naïve / Temperature27 Age1 M_luteus	0.119197	0.0549515	721	1	-4.6137	0.00526643
Temperature30 Age10 Naïve / Temperature30 Age1 M_luteus	0.164533	0.0777022	721	1	-3.8213	0.150131
Temperature30 Age10 Naïve / Temperature32 Age1 M_luteus	0.17179	0.0822448	721	1	-3.67932	0.246835
Temperature30 Age10 Naïve / Temperature27 Age5 M_luteus	2.63593	1.3021	721	1	1.96208	1
Temperature30 Age10 Naïve / Temperature30 Age5 M_luteus	0.90397	0.454703	721	1	-0.200712	1
Temperature30 Age10 Naïve / Temperature32 Age5 M_luteus	0.705906	0.348706	721	1	-0.705029	1
Temperature30 Age10 Naïve / Temperature27 Age10 M_luteus	3.05948	1.51133	721	1	2.26373	1
Temperature30 Age10 Naïve / Temperature30 Age10 M_luteus	0.771276	0.380998	721	1	-0.525744	1
Temperature30 Age10 Naïve / Temperature32 Age10 M_luteus	1.45313	0.70615	721	1	0.76905	1
Temperature30 Age10 Naïve / Temperature27 Age15 M_luteus	2.25368	1.21326	721	1	1.50937	1
Temperature30 Age10 Naïve / Temperature30 Age15 M_luteus	1.23808	0.549224	721	1	0.481412	1
Temperature30 Age10 Naïve / Temperature32 Age15 M_luteus	2.79209	1.40444	721	1	2.0413	1
Temperature32 Age10 Naïve / Temperature27 Age15 Naïve	2.0511	1.04764	721	1	1.40645	1
Temperature32 Age10 Naïve / Temperature30 Age15 Naïve	0.931487	0.456235	721	1	-0.144905	1
Temperature32 Age10 Naïve / Temperature32 Age15 Naïve	1.48449	0.785887	721	1	0.74626	1
Temperature32 Age10 Naïve / Temperature27 Age1 LB	0.421514	0.201888	721	1	-1.80371	1
Temperature32 Age10 Naïve / Temperature30 Age1 LB	0.302177	0.141996	721	1	-2.54675	0.999997
Temperature32 Age10 Naïve / Temperature32 Age1 LB	1.14684	0.607136	721	1	0.258802	1
Temperature32 Age10 Naïve / Temperature27 Age5 LB	2.33653	1.15905	721	1	1.71083	1
Temperature32 Age10 Naïve / Temperature30 Age5 LB	0.534268	0.268741	721	1	-1.24622	1
Temperature32 Age10 Naïve / Temperature32 Age5 LB	2.30013	1.17484	721	1	1.6308	1
Temperature32 Age10 Naïve / Temperature27 Age10 LB	0.808812	0.413118	721	1	-0.415428	1
Temperature32 Age10 Naïve / Temperature30 Age10 LB	1.02906	0.517626	721	1	0.0569562	1
Temperature32 Age10 Naïve / Temperature32 Age10 LB	1.53241	0.796095	721	1	0.82164	1
Temperature32 Age10 Naïve / Temperature27 Age15 LB	0.495872	0.257607	721	1	-1.35021	1
Temperature32 Age10 Naïve / Temperature30 Age15 LB	0.86761	0.44315	721	1	-0.278036	1
Temperature32 Age10 Naïve / Temperature32 Age15 LB	1.11175	0.615679	721	1	0.191293	1
Temperature32 Age10 Naïve / Temperature27 Age1 E_coli	0.10888	0.0516351	721	1	-4.67593	0.00393284
Temperature32 Age10 Naïve / Temperature30 Age1 E_coli	0.100477	0.0464437	721	1	-4.97116	0.000938439
Temperature32 Age10 Naïve / Temperature32 Age1 E_coli	0.0694931	0.0344724	721	1	-5.37547	0.000116458
Temperature32 Age10 Naïve / Temperature27 Age5 E_coli	0.36235	0.170271	721	1	-2.16031	1
Temperature32 Age10 Naïve / Temperature30 Age5 E_coli	0.160862	0.0770463	721	1	-3.81496	0.15365
Temperature32 Age10 Naïve / Temperature32 Age5 E_coli	0.271423	0.146763	721	1	-2.41176	1
Temperature32 Age10 Naïve / Temperature27 Age10 E_coli	0.524548	0.272505	721	1	-1.24199	1
Temperature32 Age10 Naïve / Temperature30 Age10 E_coli	0.282455	0.138344	721	1	-2.58116	0.999989
Temperature32 Age10 Naïve / Temperature32 Age10 E_coli	0.466569	0.231444	721	1	-1.53683	1
Temperature32 Age10 Naïve / Temperature27 Age15 E_coli	2.08329	1.06409	721	1	1.43694	1
Temperature32 Age10 Naïve / Temperature30 Age15 E_coli	0.290678	0.157174	721	1	-2.285	1
Temperature32 Age10 Naïve / Temperature32 Age15 E_coli	0.300436	0.159051	721	1	-2.27148	1
Temperature32 Age10 Naïve / Temperature27 Age1 M_luteus	0.0516363	0.0247317	721	1	-6.18745	1.15609e-06
Temperature32 Age10 Naïve / Temperature30 Age1 M_luteus	0.0712758	0.0349104	721	1	-5.39248	0.000106338
Temperature32 Age10 Naïve / Temperature32 Age1 M_luteus	0.0744197	0.0369163	721	1	-5.23739	0.00024131
Temperature32 Age10 Naïve / Temperature27 Age5 M_luteus	1.14189	0.583243	721	1	0.259766	1
Temperature32 Age10 Naïve / Temperature30 Age5 M_luteus	0.3916	0.203438	721	1	-1.80463	1
Temperature32 Age10 Naïve / Temperature32 Age5 M_luteus	0.305799	0.156194	721	1	-2.31968	1
Temperature32 Age10 Naïve / Temperature27 Age10 M_luteus	1.32537	0.676961	721	1	0.5515	1
Temperature32 Age10 Naïve / Temperature30 Age10 M_luteus	0.334117	0.170658	721	1	-2.14629	1
Temperature32 Age10 Naïve / Temperature32 Age10 M_luteus	0.629497	0.316642	721	1	-0.920133	1
Temperature32 Age10 Naïve / Temperature27 Age15 M_luteus	0.976295	0.540665	721	1	-0.0433203	1
Temperature32 Age10 Naïve / Temperature30 Age15 M_luteus	0.536336	0.247911	721	1	-1.3478	1
Temperature32 Age10 Naïve / Temperature32 Age15 M_luteus	1.20953	0.628357	721	1	0.366188	1
Temperature27 Age15 Naïve / Temperature30 Age15 Naïve	0.45414	0.218224	721	1	-1.6427	1
Temperature27 Age15 Naïve / Temperature32 Age15 Naïve	0.723752	0.376954	721	1	-0.620749	1
Temperature27 Age15 Naïve / Temperature27 Age1 LB	0.205506	0.0964796	721	1	-3.37033	0.590306
Temperature27 Age15 Naïve / Temperature30 Age1 LB	0.147325	0.0678041	721	1	-4.16116	0.039238
Temperature27 Age15 Naïve / Temperature32 Age1 LB	0.559134	0.291216	721	1	-1.11622	1
Temperature27 Age15 Naïve / Temperature27 Age5 LB	1.13916	0.55466	721	1	0.267591	1
Temperature27 Age15 Naïve / Temperature30 Age5 LB	0.260479	0.128672	721	1	-2.72324	0.999443
Temperature27 Age15 Naïve / Temperature32 Age5 LB	1.12141	0.562823	721	1	0.228315	1
Temperature27 Age15 Naïve / Temperature27 Age10 LB	0.394331	0.19791	721	1	-1.85413	1
Temperature27 Age15 Naïve / Temperature30 Age10 LB	0.501713	0.247838	721	1	-1.39626	1
Temperature27 Age15 Naïve / Temperature32 Age10 LB	0.747118	0.381607	721	1	-0.570768	1
Temperature27 Age15 Naïve / Temperature27 Age15 LB	0.241759	0.123484	721	1	-2.77974	0.998189
Temperature27 Age15 Naïve / Temperature30 Age15 LB	0.422997	0.212297	721	1	-1.71431	1
Temperature27 Age15 Naïve / Temperature32 Age15 LB	0.542027	0.295735	721	1	-1.12249	1
Temperature27 Age15 Naïve / Temperature27 Age1 E_coli	0.0530836	0.0246657	721	1	-6.31839	5.21788e-07
Temperature27 Age15 Naïve / Temperature30 Age1 E_coli	0.048987	0.0221615	721	1	-6.66718	5.85182e-08
Temperature27 Age15 Naïve / Temperature32 Age1 E_coli	0.0338809	0.0164967	721	1	-6.95191	9.11535e-09
Temperature27 Age15 Naïve / Temperature27 Age5 E_coli	0.176661	0.0813059	721	1	-3.76659	0.18284
Temperature27 Age15 Naïve / Temperature30 Age5 E_coli	0.0784273	0.0368195	721	1	-5.42221	9.06655e-05
Temperature27 Age15 Naïve / Temperature32 Age5 E_coli	0.13233	0.0704437	721	1	-3.79923	0.162679
Temperature27 Age15 Naïve / Temperature27 Age10 E_coli	0.25574	0.130625	721	1	-2.66968	0.999848
Temperature27 Age15 Naïve / Temperature30 Age10 E_coli	0.137709	0.0661721	721	1	-4.12596	0.04544
Temperature27 Age15 Naïve / Temperature32 Age10 E_coli	0.227472	0.110757	721	1	-3.04111	0.936612
Temperature27 Age15 Naïve / Temperature27 Age15 E_coli	1.01569	0.509765	721	1	0.0310281	1
Temperature27 Age15 Naïve / Temperature30 Age15 E_coli	0.141718	0.0754412	721	1	-3.67048	0.254185
Temperature27 Age15 Naïve / Temperature32 Age15 E_coli	0.146475	0.0762893	721	1	-3.68812	0.239687
Temperature27 Age15 Naïve / Temperature27 Age1 M_luteus	0.0251749	0.011819	721	1	-7.84263	1.79083e-11
Temperature27 Age15 Naïve / Temperature30 Age1 M_luteus	0.03475	0.0166981	721	1	-6.99152	7.00154e-09
Temperature27 Age15 Naïve / Temperature32 Age1 M_luteus	0.0362828	0.0176662	721	1	-6.81124	2.30287e-08
Temperature27 Age15 Naïve / Temperature27 Age5 M_luteus	0.556718	0.27941	721	1	-1.16698	1
Temperature27 Age15 Naïve / Temperature30 Age5 M_luteus	0.190922	0.0975175	721	1	-3.24194	0.753806
Temperature27 Age15 Naïve / Temperature32 Age5 M_luteus	0.14909	0.0748266	721	1	-3.79209	0.166925
Temperature27 Age15 Naïve / Temperature27 Age10 M_luteus	0.646174	0.324307	721	1	-0.870087	1
Temperature27 Age15 Naïve / Temperature30 Age10 M_luteus	0.162897	0.0817558	721	1	-3.61563	0.303417
Temperature27 Age15 Naïve / Temperature32 Age10 M_luteus	0.306907	0.151607	721	1	-2.39119	1
Temperature27 Age15 Naïve / Temperature27 Age15 M_luteus	0.475986	0.259702	721	1	-1.36062	1
Temperature27 Age15 Naïve / Temperature30 Age15 M_luteus	0.261487	0.118296	721	1	-2.96504	0.970754
Temperature27 Age15 Naïve / Temperature32 Age15 M_luteus	0.5897	0.301202	721	1	-1.03401	1
Temperature30 Age15 Naïve / Temperature32 Age15 Naïve	1.59368	0.797279	721	1	0.93157	1
Temperature30 Age15 Naïve / Temperature27 Age1 LB	0.452517	0.202075	721	1	-1.77565	1
Temperature30 Age15 Naïve / Temperature30 Age1 LB	0.324403	0.141711	721	1	-2.57709	0.99999
Temperature30 Age15 Naïve / Temperature32 Age1 LB	1.23119	0.615937	721	1	0.415736	1
Temperature30 Age15 Naïve / Temperature27 Age5 LB	2.50839	1.16602	721	1	1.97837	1
Temperature30 Age15 Naïve / Temperature30 Age5 LB	0.573565	0.270871	721	1	-1.17707	1
Temperature30 Age15 Naïve / Temperature32 Age5 LB	2.46931	1.18656	721	1	1.88116	1
Temperature30 Age15 Naïve / Temperature27 Age10 LB	0.868302	0.417237	721	1	-0.29388	1
Temperature30 Age15 Naïve / Temperature30 Age10 LB	1.10475	0.52173	721	1	0.210949	1
Temperature30 Age15 Naïve / Temperature32 Age10 LB	1.64513	0.805771	721	1	1.01639	1
Temperature30 Age15 Naïve / Temperature27 Age15 LB	0.532344	0.260738	721	1	-1.28721	1
Temperature30 Age15 Naïve / Temperature30 Age15 LB	0.931425	0.447569	721	1	-0.147839	1
Temperature30 Age15 Naïve / Temperature32 Age15 LB	1.19352	0.627819	721	1	0.336316	1
Temperature30 Age15 Naïve / Temperature27 Age1 E_coli	0.116888	0.0516053	721	1	-4.862	0.00160856
Temperature30 Age15 Naïve / Temperature30 Age1 E_coli	0.107868	0.0462286	721	1	-5.19602	0.000299215
Temperature30 Age15 Naïve / Temperature32 Age1 E_coli	0.0746045	0.0346797	721	1	-5.58367	3.76399e-05
Temperature30 Age15 Naïve / Temperature27 Age5 E_coli	0.389001	0.16993	721	1	-2.16138	1
Temperature30 Age15 Naïve / Temperature30 Age5 E_coli	0.172694	0.0771179	721	1	-3.93282	0.098638
Temperature30 Age15 Naïve / Temperature32 Age5 E_coli	0.291386	0.149259	721	1	-2.40729	1
Temperature30 Age15 Naïve / Temperature27 Age10 E_coli	0.56313	0.275817	721	1	-1.17242	1
Temperature30 Age15 Naïve / Temperature30 Age10 E_coli	0.303231	0.138928	721	1	-2.60447	0.999976
Temperature30 Age15 Naïve / Temperature32 Age10 E_coli	0.500886	0.232836	721	1	-1.48732	1
Temperature30 Age15 Naïve / Temperature27 Age15 E_coli	2.23652	1.0747	721	1	1.6751	1
Temperature30 Age15 Naïve / Temperature30 Age15 E_coli	0.312058	0.159848	721	1	-2.27349	1
Temperature30 Age15 Naïve / Temperature32 Age15 E_coli	0.322534	0.161356	721	1	-2.26184	1
Temperature30 Age15 Naïve / Temperature27 Age1 M_luteus	0.0554343	0.0247546	721	1	-6.47745	1.94772e-07
Temperature30 Age15 Naïve / Temperature30 Age1 M_luteus	0.0765183	0.0350575	721	1	-5.6099	3.25618e-05
Temperature30 Age15 Naïve / Temperature32 Age1 M_luteus	0.0798934	0.0371383	721	1	-5.43632	8.40363e-05
Temperature30 Age15 Naïve / Temperature27 Age5 M_luteus	1.22587	0.589058	721	1	0.42382	1
Temperature30 Age15 Naïve / Temperature30 Age5 M_luteus	0.420403	0.20591	721	1	-1.7692	1
Temperature30 Age15 Naïve / Temperature32 Age5 M_luteus	0.328291	0.157751	721	1	-2.31801	1
Temperature30 Age15 Naïve / Temperature27 Age10 M_luteus	1.42285	0.683711	721	1	0.73392	1
Temperature30 Age15 Naïve / Temperature30 Age10 M_luteus	0.358693	0.172359	721	1	-2.1337	1
Temperature30 Age15 Naïve / Temperature32 Age10 M_luteus	0.675799	0.319152	721	1	-0.829757	1
Temperature30 Age15 Naïve / Temperature27 Age15 M_luteus	1.0481	0.551325	721	1	0.089317	1
Temperature30 Age15 Naïve / Temperature30 Age15 M_luteus	0.575785	0.246763	721	1	-1.28806	1
Temperature30 Age15 Naïve / Temperature32 Age15 M_luteus	1.2985	0.635995	721	1	0.533305	1
Temperature32 Age15 Naïve / Temperature27 Age1 LB	0.283946	0.139041	721	1	-2.57104	0.999992
Temperature32 Age15 Naïve / Temperature30 Age1 LB	0.203557	0.0978755	721	1	-3.31057	0.668143
Temperature32 Age15 Naïve / Temperature32 Age1 LB	0.772549	0.416492	721	1	-0.478674	1
Temperature32 Age15 Naïve / Temperature27 Age5 LB	1.57397	0.797071	721	1	0.895714	1
Temperature32 Age15 Naïve / Temperature30 Age5 LB	0.359901	0.184709	721	1	-1.9912	1
Temperature32 Age15 Naïve / Temperature32 Age5 LB	1.54944	0.807002	721	1	0.840759	1
Temperature32 Age15 Naïve / Temperature27 Age10 LB	0.544843	0.283772	721	1	-1.16594	1
Temperature32 Age15 Naïve / Temperature30 Age10 LB	0.693211	0.355771	721	1	-0.713962	1
Temperature32 Age15 Naïve / Temperature32 Age10 LB	1.03229	0.546491	721	1	0.0600211	1
Temperature32 Age15 Naïve / Temperature27 Age15 LB	0.334036	0.176838	721	1	-2.07123	1
Temperature32 Age15 Naïve / Temperature30 Age15 LB	0.584451	0.304402	721	1	-1.0312	1
Temperature32 Age15 Naïve / Temperature32 Age15 LB	0.748913	0.421702	721	1	-0.513479	1
Temperature32 Age15 Naïve / Temperature27 Age1 E_coli	0.073345	0.0355767	721	1	-5.3861	0.000110033
Temperature32 Age15 Naïve / Temperature30 Age1 E_coli	0.0676848	0.032037	721	1	-5.68929	2.09245e-05
Temperature32 Age15 Naïve / Temperature32 Age1 E_coli	0.0468128	0.0237065	721	1	-6.0457	2.69186e-06
Temperature32 Age15 Naïve / Temperature27 Age5 E_coli	0.244091	0.117365	721	1	-2.9329	0.980056
Temperature32 Age15 Naïve / Temperature30 Age5 E_coli	0.108362	0.0530622	721	1	-4.53827	0.00746611
Temperature32 Age15 Naïve / Temperature32 Age5 E_coli	0.182839	0.100604	721	1	-3.08806	0.905786
Temperature32 Age15 Naïve / Temperature27 Age10 E_coli	0.353353	0.187065	721	1	-1.96503	1
Temperature32 Age15 Naïve / Temperature30 Age10 E_coli	0.190271	0.0951883	721	1	-3.31677	0.660135
Temperature32 Age15 Naïve / Temperature32 Age10 E_coli	0.314296	0.159163	721	1	-2.28554	1
Temperature32 Age15 Naïve / Temperature27 Age15 E_coli	1.40337	0.730925	721	1	0.650649	1
Temperature32 Age15 Naïve / Temperature30 Age15 E_coli	0.195811	0.107741	721	1	-2.9635	0.971263
Temperature32 Age15 Naïve / Temperature32 Age15 E_coli	0.202384	0.109108	721	1	-2.96336	0.971307
Temperature32 Age15 Naïve / Temperature27 Age1 M_luteus	0.0347839	0.0170328	721	1	-6.85884	1.68598e-08
Temperature32 Age15 Naïve / Temperature30 Age1 M_luteus	0.0480137	0.0240202	721	1	-6.06918	2.34289e-06
Temperature32 Age15 Naïve / Temperature32 Age1 M_luteus	0.0501316	0.0253871	721	1	-5.91044	5.93601e-06
Temperature32 Age15 Naïve / Temperature27 Age5 M_luteus	0.769212	0.400632	721	1	-0.503786	1
Temperature32 Age15 Naïve / Temperature30 Age5 M_luteus	0.263795	0.139653	721	1	-2.51716	0.999999
Temperature32 Age15 Naïve / Temperature32 Age5 M_luteus	0.205996	0.10729	721	1	-3.0334	0.940937
Temperature32 Age15 Naïve / Temperature27 Age10 M_luteus	0.892812	0.465007	721	1	-0.217688	1
Temperature32 Age15 Naïve / Temperature30 Age10 M_luteus	0.225073	0.117225	721	1	-2.86336	0.992374
Temperature32 Age15 Naïve / Temperature32 Age10 M_luteus	0.42405	0.217632	721	1	-1.6716	1
Temperature32 Age15 Naïve / Temperature27 Age15 M_luteus	0.657665	0.370322	721	1	-0.74422	1
Temperature32 Age15 Naïve / Temperature30 Age15 M_luteus	0.361294	0.17101	721	1	-2.15087	1
Temperature32 Age15 Naïve / Temperature32 Age15 M_luteus	0.814783	0.431346	721	1	-0.386917	1
Temperature27 Age1 LB / Temperature30 Age1 LB	0.716886	0.304429	721	1	-0.783787	1
Temperature27 Age1 LB / Temperature32 Age1 LB	2.72076	1.33229	721	1	2.04404	1
Temperature27 Age1 LB / Temperature27 Age5 LB	5.54319	2.51338	721	1	3.77702	0.176184
Temperature27 Age1 LB / Temperature30 Age5 LB	1.2675	0.584334	721	1	0.514183	1
Temperature27 Age1 LB / Temperature32 Age5 LB	5.45683	2.56183	721	1	3.61441	0.304582
Temperature27 Age1 LB / Temperature27 Age10 LB	1.91883	0.900837	721	1	1.38818	1
Temperature27 Age1 LB / Temperature30 Age10 LB	2.44135	1.1255	721	1	1.93606	1
Temperature27 Age1 LB / Temperature32 Age10 LB	3.6355	1.74125	721	1	2.6949	0.999713
Temperature27 Age1 LB / Temperature27 Age15 LB	1.17641	0.56345	721	1	0.339204	1
Temperature27 Age1 LB / Temperature30 Age15 LB	2.05832	0.966325	721	1	1.53766	1
Temperature27 Age1 LB / Temperature32 Age15 LB	2.63752	1.36083	721	1	1.87972	1
Temperature27 Age1 LB / Temperature27 Age1 E_coli	0.258306	0.110928	721	1	-3.15202	0.85138
Temperature27 Age1 LB / Temperature30 Age1 E_coli	0.238372	0.099197	721	1	-3.44574	0.493288
Temperature27 Age1 LB / Temperature32 Age1 E_coli	0.164865	0.0747529	721	1	-3.97564	0.0834654
Temperature27 Age1 LB / Temperature27 Age5 E_coli	0.859638	0.365049	721	1	-0.356157	1
Temperature27 Age1 LB / Temperature30 Age5 E_coli	0.38163	0.165874	721	1	-2.21629	1
Temperature27 Age1 LB / Temperature32 Age5 E_coli	0.643923	0.323177	721	1	-0.87704	1
Temperature27 Age1 LB / Temperature27 Age10 E_coli	1.24444	0.596034	721	1	0.456583	1
Temperature27 Age1 LB / Temperature30 Age10 E_coli	0.670097	0.299237	721	1	-0.896485	1
Temperature27 Age1 LB / Temperature32 Age10 E_coli	1.10689	0.501883	721	1	0.22397	1
Temperature27 Age1 LB / Temperature27 Age15 E_coli	4.9424	2.32033	721	1	3.4035	0.547153
Temperature27 Age1 LB / Temperature30 Age15 E_coli	0.689605	0.346105	721	1	-0.740476	1
Temperature27 Age1 LB / Temperature32 Age15 E_coli	0.712754	0.349018	721	1	-0.691518	1
Temperature27 Age1 LB / Temperature27 Age1 M_luteus	0.122502	0.0532452	721	1	-4.83064	0.0018742
Temperature27 Age1 LB / Temperature30 Age1 M_luteus	0.169095	0.0755106	721	1	-3.97999	0.0820474
Temperature27 Age1 LB / Temperature32 Age1 M_luteus	0.176553	0.0800525	721	1	-3.82458	0.148339
Temperature27 Age1 LB / Temperature27 Age5 M_luteus	2.70901	1.27181	721	1	2.12277	1
Temperature27 Age1 LB / Temperature30 Age5 M_luteus	0.929033	0.444968	721	1	-0.15369	1
Temperature27 Age1 LB / Temperature32 Age5 M_luteus	0.725478	0.340592	721	1	-0.683584	1
Temperature27 Age1 LB / Temperature27 Age10 M_luteus	3.14431	1.47617	721	1	2.44017	1
Temperature27 Age1 LB / Temperature30 Age10 M_luteus	0.79266	0.372133	721	1	-0.494939	1
Temperature27 Age1 LB / Temperature32 Age10 M_luteus	1.49342	0.688487	721	1	0.869972	1
Temperature27 Age1 LB / Temperature27 Age15 M_luteus	2.31616	1.19502	721	1	1.6279	1
Temperature27 Age1 LB / Temperature30 Age15 M_luteus	1.2724	0.529503	721	1	0.578906	1
Temperature27 Age1 LB / Temperature32 Age15 M_luteus	2.8695	1.37437	721	1	2.2009	1
Temperature30 Age1 LB / Temperature32 Age1 LB	3.79525	1.82486	721	1	2.77387	0.998385
Temperature30 Age1 LB / Temperature27 Age5 LB	7.73232	3.43197	721	1	4.60836	0.00539907
Temperature30 Age1 LB / Temperature30 Age5 LB	1.76806	0.798464	721	1	1.26191	1
Temperature30 Age1 LB / Temperature32 Age5 LB	7.61185	3.50325	721	1	4.41014	0.01334
Temperature30 Age1 LB / Temperature27 Age10 LB	2.67661	1.23188	721	1	2.13923	1
Temperature30 Age1 LB / Temperature30 Age10 LB	3.40549	1.53794	721	1	2.71342	0.999555
Temperature30 Age1 LB / Temperature32 Age10 LB	5.07124	2.38302	721	1	3.45511	0.481588
Temperature30 Age1 LB / Temperature27 Age15 LB	1.641	0.771118	721	1	1.05404	1
Temperature30 Age1 LB / Temperature30 Age15 LB	2.87119	1.32143	721	1	2.29171	1
Temperature30 Age1 LB / Temperature32 Age15 LB	3.67913	1.86738	721	1	2.56655	0.999993
Temperature30 Age1 LB / Temperature27 Age1 E_coli	0.360317	0.15109	721	1	-2.43432	1
Temperature30 Age1 LB / Temperature30 Age1 E_coli	0.332511	0.134898	721	1	-2.71407	0.999548
Temperature30 Age1 LB / Temperature32 Age1 E_coli	0.229974	0.102074	721	1	-3.31147	0.666987
Temperature30 Age1 LB / Temperature27 Age5 E_coli	1.19913	0.496943	721	1	0.43819	1
Temperature30 Age1 LB / Temperature30 Age5 E_coli	0.532344	0.226062	721	1	-1.48466	1
Temperature30 Age1 LB / Temperature32 Age5 E_coli	0.898223	0.443056	721	1	-0.217608	1
Temperature30 Age1 LB / Temperature27 Age10 E_coli	1.73589	0.815712	721	1	1.17368	1
Temperature30 Age1 LB / Temperature30 Age10 E_coli	0.934733	0.408326	721	1	-0.154506	1
Temperature30 Age1 LB / Temperature32 Age10 E_coli	1.54402	0.68531	721	1	0.978693	1
Temperature30 Age1 LB / Temperature27 Age15 E_coli	6.89427	3.17299	721	1	4.19499	0.0340262
Temperature30 Age1 LB / Temperature30 Age15 E_coli	0.961946	0.474488	721	1	-0.0786551	1
Temperature30 Age1 LB / Temperature32 Age15 E_coli	0.994236	0.478055	721	1	-0.0120216	1
Temperature30 Age1 LB / Temperature27 Age1 M_luteus	0.170881	0.0725653	721	1	-4.16053	0.0393409
Temperature30 Age1 LB / Temperature30 Age1 M_luteus	0.235874	0.103039	721	1	-3.30663	0.673223
Temperature30 Age1 LB / Temperature32 Age1 M_luteus	0.246278	0.10931	721	1	-3.15715	0.846421
Temperature30 Age1 LB / Temperature27 Age5 M_luteus	3.77886	1.73917	721	1	2.88856	0.98895
Temperature30 Age1 LB / Temperature30 Age5 M_luteus	1.29593	0.608968	721	1	0.551655	1
Temperature30 Age1 LB / Temperature32 Age5 M_luteus	1.01199	0.465753	721	1	0.0258868	1
Temperature30 Age1 LB / Temperature27 Age10 M_luteus	4.38606	2.01863	721	1	3.21233	0.788229
Temperature30 Age1 LB / Temperature30 Age10 M_luteus	1.1057	0.508883	721	1	0.218318	1
Temperature30 Age1 LB / Temperature32 Age10 M_luteus	2.0832	0.940784	721	1	1.62511	1
Temperature30 Age1 LB / Temperature27 Age15 M_luteus	3.23087	1.63986	721	1	2.31057	1
Temperature30 Age1 LB / Temperature30 Age15 M_luteus	1.7749	0.720069	721	1	1.41423	1
Temperature30 Age1 LB / Temperature32 Age15 M_luteus	4.00273	1.88092	721	1	2.95159	0.974974
Temperature32 Age1 LB / Temperature27 Age5 LB	2.03737	1.03174	721	1	1.4053	1
Temperature32 Age1 LB / Temperature30 Age5 LB	0.465862	0.23909	721	1	-1.48838	1
Temperature32 Age1 LB / Temperature32 Age5 LB	2.00562	1.0446	721	1	1.33623	1
Temperature32 Age1 LB / Temperature27 Age10 LB	0.705253	0.367319	721	1	-0.670461	1
Temperature32 Age1 LB / Temperature30 Age10 LB	0.897304	0.460516	721	1	-0.211138	1
Temperature32 Age1 LB / Temperature32 Age10 LB	1.33621	0.707387	721	1	0.547479	1
Temperature32 Age1 LB / Temperature27 Age15 LB	0.432381	0.228902	721	1	-1.58377	1
Temperature32 Age1 LB / Temperature30 Age15 LB	0.756522	0.394022	721	1	-0.535724	1
Temperature32 Age1 LB / Temperature32 Age15 LB	0.969404	0.545858	721	1	-0.055184	1
Temperature32 Age1 LB / Temperature27 Age1 E_coli	0.094939	0.0460511	721	1	-4.85408	0.00167199
Temperature32 Age1 LB / Temperature30 Age1 E_coli	0.0876122	0.0414692	721	1	-5.14409	0.00039114
Temperature32 Age1 LB / Temperature32 Age1 E_coli	0.0605953	0.030686	721	1	-5.53611	4.88784e-05
Temperature32 Age1 LB / Temperature27 Age5 E_coli	0.315955	0.151919	721	1	-2.3962	1
Temperature32 Age1 LB / Temperature30 Age5 E_coli	0.140266	0.0686846	721	1	-4.01127	0.0724748
Temperature32 Age1 LB / Temperature32 Age5 E_coli	0.23667	0.130223	721	1	-2.61906	0.999963
Temperature32 Age1 LB / Temperature27 Age10 E_coli	0.457386	0.24214	721	1	-1.47758	1
Temperature32 Age1 LB / Temperature30 Age10 E_coli	0.24629	0.123213	721	1	-2.80094	0.997307
Temperature32 Age1 LB / Temperature32 Age10 E_coli	0.40683	0.206023	721	1	-1.77595	1
Temperature32 Age1 LB / Temperature27 Age15 E_coli	1.81655	0.946121	721	1	1.14612	1
Temperature32 Age1 LB / Temperature30 Age15 E_coli	0.25346	0.139462	721	1	-2.49449	1
Temperature32 Age1 LB / Temperature32 Age15 E_coli	0.261968	0.141231	721	1	-2.48469	1
Temperature32 Age1 LB / Temperature27 Age1 M_luteus	0.0450249	0.0220476	721	1	-6.33184	4.80459e-07
Temperature32 Age1 LB / Temperature30 Age1 M_luteus	0.0621498	0.0310921	721	1	-5.55334	4.44729e-05
Temperature32 Age1 LB / Temperature32 Age1 M_luteus	0.0648911	0.0328615	721	1	-5.40086	0.000101677
Temperature32 Age1 LB / Temperature27 Age5 M_luteus	0.995681	0.518584	721	1	-0.00831114	1
Temperature32 Age1 LB / Temperature30 Age5 M_luteus	0.34146	0.180769	721	1	-2.0297	1
Temperature32 Age1 LB / Temperature32 Age5 M_luteus	0.266645	0.138878	721	1	-2.53792	0.999997
Temperature32 Age1 LB / Temperature27 Age10 M_luteus	1.15567	0.601912	721	1	0.277787	1
Temperature32 Age1 LB / Temperature30 Age10 M_luteus	0.291338	0.151738	721	1	-2.36788	1
Temperature32 Age1 LB / Temperature32 Age10 M_luteus	0.548898	0.281706	721	1	-1.16878	1
Temperature32 Age1 LB / Temperature27 Age15 M_luteus	0.851292	0.479351	721	1	-0.285925	1
Temperature32 Age1 LB / Temperature30 Age15 M_luteus	0.467664	0.221358	721	1	-1.60567	1
Temperature32 Age1 LB / Temperature32 Age15 M_luteus	1.05467	0.558341	721	1	0.10054	1
Temperature27 Age5 LB / Temperature30 Age5 LB	0.228659	0.109471	721	1	-3.08203	0.910186
Temperature27 Age5 LB / Temperature32 Age5 LB	0.98442	0.479317	721	1	-0.0322494	1
Temperature27 Age5 LB / Temperature27 Age10 LB	0.346159	0.168546	721	1	-2.17879	1
Temperature27 Age5 LB / Temperature30 Age10 LB	0.440424	0.210853	721	1	-1.71283	1
Temperature27 Age5 LB / Temperature32 Age10 LB	0.65585	0.325338	721	1	-0.850355	1
Temperature27 Age5 LB / Temperature27 Age15 LB	0.212226	0.105276	721	1	-3.12487	0.87618
Temperature27 Age5 LB / Temperature30 Age15 LB	0.371324	0.180799	721	1	-2.03466	1
Temperature27 Age5 LB / Temperature32 Age15 LB	0.475813	0.253065	721	1	-1.39648	1
Temperature27 Age5 LB / Temperature27 Age1 E_coli	0.0465989	0.0208964	721	1	-6.83758	1.93835e-08
Temperature27 Age5 LB / Temperature30 Age1 E_coli	0.0430027	0.0187368	721	1	-7.2215	1.47662e-09
Temperature27 Age5 LB / Temperature32 Age1 E_coli	0.029742	0.0140216	721	1	-7.45627	2.88788e-10
Temperature27 Age5 LB / Temperature27 Age5 E_coli	0.15508	0.0688319	721	1	-4.19922	0.0334227
Temperature27 Age5 LB / Temperature30 Age5 E_coli	0.0688466	0.0312163	721	1	-5.90156	6.24901e-06
Temperature27 Age5 LB / Temperature32 Age5 E_coli	0.116165	0.0601999	721	1	-4.15405	0.0404237
Temperature27 Age5 LB / Temperature27 Age10 E_coli	0.224499	0.111364	721	1	-3.01153	0.952099
Temperature27 Age5 LB / Temperature30 Age10 E_coli	0.120887	0.0561938	721	1	-4.54537	0.00722665
Temperature27 Age5 LB / Temperature32 Age10 E_coli	0.199684	0.0941395	721	1	-3.41722	0.529489
Temperature27 Age5 LB / Temperature27 Age15 E_coli	0.891617	0.434131	721	1	-0.235608	1
Temperature27 Age5 LB / Temperature30 Age15 E_coli	0.124406	0.0644707	721	1	-4.02179	0.06949
Temperature27 Age5 LB / Temperature32 Age15 E_coli	0.128582	0.0651151	721	1	-4.05045	0.0619163
Temperature27 Age5 LB / Temperature27 Age1 M_luteus	0.0220996	0.0100203	721	1	-8.40769	2.50466e-13
Temperature27 Age5 LB / Temperature30 Age1 M_luteus	0.030505	0.0141802	721	1	-7.50755	2.00999e-10
Temperature27 Age5 LB / Temperature32 Age1 M_luteus	0.0318505	0.0150156	721	1	-7.31098	7.96733e-10
Temperature27 Age5 LB / Temperature27 Age5 M_luteus	0.48871	0.237954	721	1	-1.47049	1
Temperature27 Age5 LB / Temperature30 Age5 M_luteus	0.167599	0.0831383	721	1	-3.60077	0.317832
Temperature27 Age5 LB / Temperature32 Age5 M_luteus	0.130877	0.0637246	721	1	-4.17639	0.0368064
Temperature27 Age5 LB / Temperature27 Age10 M_luteus	0.567238	0.27619	721	1	-1.16446	1
Temperature27 Age5 LB / Temperature30 Age10 M_luteus	0.142997	0.0696257	721	1	-3.99449	0.0774747
Temperature27 Age5 LB / Temperature32 Age10 M_luteus	0.269415	0.128983	721	1	-2.73942	0.999205
Temperature27 Age5 LB / Temperature27 Age15 M_luteus	0.417839	0.222231	721	1	-1.64077	1
Temperature27 Age5 LB / Temperature30 Age15 M_luteus	0.229544	0.100015	721	1	-3.37761	0.580805
Temperature27 Age5 LB / Temperature32 Age15 M_luteus	0.517662	0.256789	721	1	-1.32734	1
Temperature30 Age5 LB / Temperature32 Age5 LB	4.30519	2.1267	721	1	2.9552	0.973888
Temperature30 Age5 LB / Temperature27 Age10 LB	1.51387	0.747826	721	1	0.839437	1
Temperature30 Age5 LB / Temperature30 Age10 LB	1.92612	0.935998	721	1	1.34891	1
Temperature30 Age5 LB / Temperature32 Age10 LB	2.86825	1.44275	721	1	2.09481	1
Temperature30 Age5 LB / Temperature27 Age15 LB	0.928132	0.466857	721	1	-0.14827	1
Temperature30 Age5 LB / Temperature30 Age15 LB	1.62392	0.802191	721	1	0.981498	1
Temperature30 Age5 LB / Temperature32 Age15 LB	2.08089	1.12024	721	1	1.36119	1
Temperature30 Age5 LB / Temperature27 Age1 E_coli	0.203792	0.0929515	721	1	-3.48744	0.442111
Temperature30 Age5 LB / Temperature30 Age1 E_coli	0.188065	0.0834276	721	1	-3.76675	0.182739
Temperature30 Age5 LB / Temperature32 Age1 E_coli	0.130071	0.0622719	721	1	-4.2604	0.0257346
Temperature30 Age5 LB / Temperature27 Age5 E_coli	0.678216	0.306285	721	1	-0.8598	1
Temperature30 Age5 LB / Temperature30 Age5 E_coli	0.301089	0.138806	721	1	-2.60372	0.999977
Temperature30 Age5 LB / Temperature32 Age5 E_coli	0.508027	0.266657	721	1	-1.29022	1
Temperature30 Age5 LB / Temperature27 Age10 E_coli	0.981807	0.493856	721	1	-0.0365024	1
Temperature30 Age5 LB / Temperature30 Age10 E_coli	0.528677	0.249673	721	1	-1.34964	1
Temperature30 Age5 LB / Temperature32 Age10 E_coli	0.873285	0.418086	721	1	-0.283014	1
Temperature30 Age5 LB / Temperature27 Age15 E_coli	3.89934	1.92621	721	1	2.75476	0.998901
Temperature30 Age5 LB / Temperature30 Age15 E_coli	0.544068	0.285574	721	1	-1.15964	1
Temperature30 Age5 LB / Temperature32 Age15 E_coli	0.562331	0.2886	721	1	-1.12167	1
Temperature30 Age5 LB / Temperature27 Age1 M_luteus	0.0966487	0.0445563	721	1	-5.06856	0.000575089
Temperature30 Age5 LB / Temperature30 Age1 M_luteus	0.133408	0.0630033	721	1	-4.26533	0.0251936
Temperature30 Age5 LB / Temperature32 Age1 M_luteus	0.139293	0.0666866	721	1	-4.11733	0.0470935
Temperature30 Age5 LB / Temperature27 Age5 M_luteus	2.13729	1.05579	721	1	1.53758	1
Temperature30 Age5 LB / Temperature30 Age5 M_luteus	0.732966	0.368687	721	1	-0.617599	1
Temperature30 Age5 LB / Temperature32 Age5 M_luteus	0.57237	0.282741	721	1	-1.12953	1
Temperature30 Age5 LB / Temperature27 Age10 M_luteus	2.48072	1.22543	721	1	1.83923	1
Temperature30 Age5 LB / Temperature30 Age10 M_luteus	0.625374	0.308924	721	1	-0.950246	1
Temperature30 Age5 LB / Temperature32 Age10 M_luteus	1.17824	0.572568	721	1	0.337531	1
Temperature30 Age5 LB / Temperature27 Age15 M_luteus	1.82735	0.983749	721	1	1.11985	1
Temperature30 Age5 LB / Temperature30 Age15 M_luteus	1.00387	0.445327	721	1	0.00870719	1
Temperature30 Age5 LB / Temperature32 Age15 M_luteus	2.26391	1.13876	721	1	1.62442	1
Temperature32 Age5 LB / Temperature27 Age10 LB	0.351638	0.176483	721	1	-2.08245	1
Temperature32 Age5 LB / Temperature30 Age10 LB	0.447394	0.221005	721	1	-1.62822	1
Temperature32 Age5 LB / Temperature32 Age10 LB	0.66623	0.340291	721	1	-0.795112	1
Temperature32 Age5 LB / Temperature27 Age15 LB	0.215584	0.110114	721	1	-3.00409	0.955537
Temperature32 Age5 LB / Temperature30 Age15 LB	0.3772	0.189312	721	1	-1.94262	1
Temperature32 Age5 LB / Temperature32 Age15 LB	0.483343	0.263717	721	1	-1.33251	1
Temperature32 Age5 LB / Temperature27 Age1 E_coli	0.0473364	0.0219952	721	1	-6.56499	1.12237e-07
Temperature32 Age5 LB / Temperature30 Age1 E_coli	0.0436833	0.0197621	721	1	-6.92047	1.12289e-08
Temperature32 Age5 LB / Temperature32 Age1 E_coli	0.0302127	0.0147106	721	1	-7.18725	1.86673e-09
Temperature32 Age5 LB / Temperature27 Age5 E_coli	0.157534	0.0725031	721	1	-4.01557	0.0712416
Temperature32 Age5 LB / Temperature30 Age5 E_coli	0.0699362	0.0328332	721	1	-5.66629	2.37976e-05
Temperature32 Age5 LB / Temperature32 Age5 E_coli	0.118003	0.0628169	721	1	-4.01449	0.0715489
Temperature32 Age5 LB / Temperature27 Age10 E_coli	0.228052	0.116482	721	1	-2.89402	0.988067
Temperature32 Age5 LB / Temperature30 Age10 E_coli	0.1228	0.0590079	721	1	-4.36443	0.0163436
Temperature32 Age5 LB / Temperature32 Age10 E_coli	0.202845	0.0987656	721	1	-3.27646	0.711538
Temperature32 Age5 LB / Temperature27 Age15 E_coli	0.905728	0.454574	721	1	-0.197287	1
Temperature32 Age5 LB / Temperature30 Age15 E_coli	0.126375	0.0672734	721	1	-3.88574	0.118107
Temperature32 Age5 LB / Temperature32 Age15 E_coli	0.130617	0.0680297	721	1	-3.90813	0.108462
Temperature32 Age5 LB / Temperature27 Age1 M_luteus	0.0224493	0.0105394	721	1	-8.08671	2.88036e-12
Temperature32 Age5 LB / Temperature30 Age1 M_luteus	0.0309877	0.0148903	721	1	-7.22999	1.39297e-09
Temperature32 Age5 LB / Temperature32 Age1 M_luteus	0.0323546	0.0157535	721	1	-7.04658	4.84214e-09
Temperature32 Age5 LB / Temperature27 Age5 M_luteus	0.496444	0.249159	721	1	-1.3953	1
Temperature32 Age5 LB / Temperature30 Age5 M_luteus	0.170251	0.0869596	721	1	-3.46628	0.467782
Temperature32 Age5 LB / Temperature32 Age5 M_luteus	0.132949	0.0667253	721	1	-4.0204	0.0698766
Temperature32 Age5 LB / Temperature27 Age10 M_luteus	0.576215	0.289195	721	1	-1.0984	1
Temperature32 Age5 LB / Temperature30 Age10 M_luteus	0.14526	0.0729044	721	1	-3.84394	0.138119
Temperature32 Age5 LB / Temperature32 Age10 M_luteus	0.273679	0.135193	721	1	-2.62316	0.999958
Temperature32 Age5 LB / Temperature27 Age15 M_luteus	0.424452	0.231585	721	1	-1.57064	1
Temperature32 Age5 LB / Temperature30 Age15 M_luteus	0.233176	0.105488	721	1	-3.21833	0.781408
Temperature32 Age5 LB / Temperature32 Age15 M_luteus	0.525855	0.268592	721	1	-1.25835	1
Temperature27 Age10 LB / Temperature30 Age10 LB	1.27232	0.628503	721	1	0.487543	1
Temperature27 Age10 LB / Temperature32 Age10 LB	1.89465	0.967733	721	1	1.25111	1
Temperature27 Age10 LB / Temperature27 Age15 LB	0.613087	0.313147	721	1	-0.957863	1
Temperature27 Age10 LB / Temperature30 Age15 LB	1.0727	0.538373	721	1	0.139823	1
Temperature27 Age10 LB / Temperature32 Age15 LB	1.37455	0.749967	721	1	0.583064	1
Temperature27 Age10 LB / Temperature27 Age1 E_coli	0.134617	0.0625508	721	1	-4.3157	0.0202461
Temperature27 Age10 LB / Temperature30 Age1 E_coli	0.124228	0.0562003	721	1	-4.6102	0.00535286
Temperature27 Age10 LB / Temperature32 Age1 E_coli	0.0859199	0.0418347	721	1	-5.04072	0.000662046
Temperature27 Age10 LB / Temperature27 Age5 E_coli	0.448002	0.206187	721	1	-1.74466	1
Temperature27 Age10 LB / Temperature30 Age5 E_coli	0.198887	0.0933721	721	1	-3.44007	0.500424
Temperature27 Age10 LB / Temperature32 Age5 E_coli	0.335582	0.178641	721	1	-2.05114	1
Temperature27 Age10 LB / Temperature27 Age10 E_coli	0.648542	0.331257	721	1	-0.847794	1
Temperature27 Age10 LB / Temperature30 Age10 E_coli	0.349222	0.167809	721	1	-2.18939	1
Temperature27 Age10 LB / Temperature32 Age10 E_coli	0.576857	0.280873	721	1	-1.12992	1
Temperature27 Age10 LB / Temperature27 Age15 E_coli	2.57574	1.29273	721	1	1.88516	1
Temperature27 Age10 LB / Temperature30 Age15 E_coli	0.359389	0.191315	721	1	-1.92239	1
Temperature27 Age10 LB / Temperature32 Age15 E_coli	0.371453	0.193465	721	1	-1.90144	1
Temperature27 Age10 LB / Temperature27 Age1 M_luteus	0.0638422	0.0299722	721	1	-5.86049	7.91885e-06
Temperature27 Age10 LB / Temperature30 Age1 M_luteus	0.0881241	0.0423455	721	1	-5.05495	0.000616117
Temperature27 Age10 LB / Temperature32 Age1 M_luteus	0.0920111	0.0448005	721	1	-4.90005	0.0013347
Temperature27 Age10 LB / Temperature27 Age5 M_luteus	1.41181	0.708569	721	1	0.687145	1
Temperature27 Age10 LB / Temperature30 Age5 M_luteus	0.484167	0.247299	721	1	-1.42006	1
Temperature27 Age10 LB / Temperature32 Age5 M_luteus	0.378084	0.189756	721	1	-1.93796	1
Temperature27 Age10 LB / Temperature27 Age10 M_luteus	1.63866	0.822424	721	1	0.984043	1
Temperature27 Age10 LB / Temperature30 Age10 M_luteus	0.413097	0.207328	721	1	-1.7615	1
Temperature27 Age10 LB / Temperature32 Age10 M_luteus	0.778299	0.384467	721	1	-0.507395	1
Temperature27 Age10 LB / Temperature27 Age15 M_luteus	1.20707	0.658591	721	1	0.344932	1
Temperature27 Age10 LB / Temperature30 Age15 M_luteus	0.663116	0.299991	721	1	-0.908067	1
Temperature27 Age10 LB / Temperature32 Age15 M_luteus	1.49545	0.763831	721	1	0.787876	1
Temperature30 Age10 LB / Temperature32 Age10 LB	1.48914	0.749045	721	1	0.79163	1
Temperature30 Age10 LB / Temperature27 Age15 LB	0.481867	0.242382	721	1	-1.45145	1
Temperature30 Age10 LB / Temperature30 Age15 LB	0.843106	0.416481	721	1	-0.345482	1
Temperature30 Age10 LB / Temperature32 Age15 LB	1.08035	0.581605	721	1	0.143564	1
Temperature30 Age10 LB / Temperature27 Age1 E_coli	0.105805	0.0482585	721	1	-4.92461	0.00118236
Temperature30 Age10 LB / Temperature30 Age1 E_coli	0.0976394	0.0433139	721	1	-5.24441	0.000232634
Temperature30 Age10 LB / Temperature32 Age1 E_coli	0.0675304	0.0323303	721	1	-5.6296	2.91924e-05
Temperature30 Age10 LB / Temperature27 Age5 E_coli	0.352116	0.159017	721	1	-2.31131	1
Temperature30 Age10 LB / Temperature30 Age5 E_coli	0.156319	0.0720652	721	1	-4.0256	0.0684366
Temperature30 Age10 LB / Temperature32 Age5 E_coli	0.263757	0.138443	721	1	-2.53908	0.999997
Temperature30 Age10 LB / Temperature27 Age10 E_coli	0.509734	0.256399	721	1	-1.33968	1
Temperature30 Age10 LB / Temperature30 Age10 E_coli	0.274478	0.129625	721	1	-2.73766	0.999234
Temperature30 Age10 LB / Temperature32 Age10 E_coli	0.453391	0.217062	721	1	-1.65221	1
Temperature30 Age10 LB / Temperature27 Age15 E_coli	2.02445	1.00005	721	1	1.42778	1
Temperature30 Age10 LB / Temperature30 Age15 E_coli	0.282469	0.148264	721	1	-2.40849	1
Temperature30 Age10 LB / Temperature32 Age15 E_coli	0.291951	0.149835	721	1	-2.39891	1
Temperature30 Age10 LB / Temperature27 Age1 M_luteus	0.050178	0.0231327	721	1	-6.49044	1.79548e-07
Temperature30 Age10 LB / Temperature30 Age1 M_luteus	0.0692628	0.03271	721	1	-5.65335	2.55793e-05
Temperature30 Age10 LB / Temperature32 Age1 M_luteus	0.0723179	0.0346223	721	1	-5.48653	6.40481e-05
Temperature30 Age10 LB / Temperature27 Age5 M_luteus	1.10964	0.548142	721	1	0.210598	1
Temperature30 Age10 LB / Temperature30 Age5 M_luteus	0.38054	0.191414	721	1	-1.92077	1
Temperature30 Age10 LB / Temperature32 Age5 M_luteus	0.297163	0.146793	721	1	-2.45651	1
Temperature30 Age10 LB / Temperature27 Age10 M_luteus	1.28794	0.63622	721	1	0.512246	1
Temperature30 Age10 LB / Temperature30 Age10 M_luteus	0.324681	0.160387	721	1	-2.27723	1
Temperature30 Age10 LB / Temperature32 Age10 M_luteus	0.611719	0.297265	721	1	-1.01138	1
Temperature30 Age10 LB / Temperature27 Age15 M_luteus	0.948722	0.510742	721	1	-0.0977803	1
Temperature30 Age10 LB / Temperature30 Age15 M_luteus	0.521188	0.231205	721	1	-1.46895	1
Temperature30 Age10 LB / Temperature32 Age15 M_luteus	1.17537	0.591221	721	1	0.321241	1
Temperature32 Age10 LB / Temperature27 Age15 LB	0.323588	0.168105	721	1	-2.17185	1
Temperature32 Age10 LB / Temperature30 Age15 LB	0.566172	0.289184	721	1	-1.11372	1
Temperature32 Age10 LB / Temperature32 Age15 LB	0.72549	0.401771	721	1	-0.579474	1
Temperature32 Age10 LB / Temperature27 Age1 E_coli	0.0710511	0.0336952	721	1	-5.57599	3.92662e-05
Temperature32 Age10 LB / Temperature30 Age1 E_coli	0.0655679	0.0303075	721	1	-5.8946	6.50562e-06
Temperature32 Age10 LB / Temperature32 Age1 E_coli	0.0453487	0.0224955	721	1	-6.23595	8.62444e-07
Temperature32 Age10 LB / Temperature27 Age5 E_coli	0.236457	0.111113	721	1	-3.06866	0.919469
Temperature32 Age10 LB / Temperature30 Age5 E_coli	0.104973	0.0502777	721	1	-4.70615	0.00340852
Temperature32 Age10 LB / Temperature32 Age5 E_coli	0.177121	0.0957721	721	1	-3.20117	0.800673
Temperature32 Age10 LB / Temperature27 Age10 E_coli	0.342302	0.177827	721	1	-2.06363	1
Temperature32 Age10 LB / Temperature30 Age10 E_coli	0.18432	0.0902787	721	1	-3.45265	0.484655
Temperature32 Age10 LB / Temperature32 Age10 E_coli	0.304466	0.151032	721	1	-2.39731	1
Temperature32 Age10 LB / Temperature27 Age15 E_coli	1.35948	0.694385	721	1	0.601256	1
Temperature32 Age10 LB / Temperature30 Age15 E_coli	0.189686	0.102567	721	1	-3.07441	0.915555
Temperature32 Age10 LB / Temperature32 Age15 E_coli	0.196054	0.103791	721	1	-3.07776	0.913218
Temperature32 Age10 LB / Temperature27 Age1 M_luteus	0.0336961	0.016139	721	1	-7.07864	3.90201e-09
Temperature32 Age10 LB / Temperature30 Age1 M_luteus	0.0465121	0.0227813	721	1	-6.26397	7.27504e-07
Temperature32 Age10 LB / Temperature32 Age1 M_luteus	0.0485637	0.0240902	721	1	-6.09787	1.976e-06
Temperature32 Age10 LB / Temperature27 Age5 M_luteus	0.745155	0.380604	721	1	-0.57592	1
Temperature32 Age10 LB / Temperature30 Age5 M_luteus	0.255545	0.132756	721	1	-2.62627	0.999954
Temperature32 Age10 LB / Temperature32 Age5 M_luteus	0.199554	0.101926	721	1	-3.15537	0.848153
Temperature32 Age10 LB / Temperature27 Age10 M_luteus	0.864889	0.441761	721	1	-0.284186	1
Temperature32 Age10 LB / Temperature30 Age10 M_luteus	0.218033	0.111365	721	1	-2.98197	0.964718
Temperature32 Age10 LB / Temperature32 Age10 M_luteus	0.410788	0.206629	721	1	-1.76872	1
Temperature32 Age10 LB / Temperature27 Age15 M_luteus	0.637096	0.352819	721	1	-0.814087	1
Temperature32 Age10 LB / Temperature30 Age15 M_luteus	0.349994	0.161778	721	1	-2.27124	1
Temperature32 Age10 LB / Temperature32 Age15 M_luteus	0.7893	0.410044	721	1	-0.455452	1
Temperature27 Age15 LB / Temperature30 Age15 LB	1.74967	0.893679	721	1	1.09525	1
Temperature27 Age15 LB / Temperature32 Age15 LB	2.24201	1.24161	721	1	1.4579	1
Temperature27 Age15 LB / Temperature27 Age1 E_coli	0.219572	0.10413	721	1	-3.19685	0.805399
Temperature27 Age15 LB / Temperature30 Age1 E_coli	0.202627	0.0936607	721	1	-3.45365	0.483402
Temperature27 Age15 LB / Temperature32 Age1 E_coli	0.140143	0.0695187	721	1	-3.96144	0.0882486
Temperature27 Age15 LB / Temperature27 Age5 E_coli	0.730732	0.343377	721	1	-0.667594	1
Temperature27 Age15 LB / Temperature30 Age5 E_coli	0.324403	0.155375	721	1	-2.35045	1
Temperature27 Age15 LB / Temperature32 Age5 E_coli	0.547365	0.295969	721	1	-1.11452	1
Temperature27 Age15 LB / Temperature27 Age10 E_coli	1.05783	0.549546	721	1	0.108219	1
Temperature27 Age15 LB / Temperature30 Age10 E_coli	0.569614	0.278992	721	1	-1.14905	1
Temperature27 Age15 LB / Temperature32 Age10 E_coli	0.940906	0.466741	721	1	-0.122793	1
Temperature27 Age15 LB / Temperature27 Age15 E_coli	4.20127	2.14589	721	1	2.81023	0.996818
Temperature27 Age15 LB / Temperature30 Age15 E_coli	0.586196	0.316966	721	1	-0.987765	1
Temperature27 Age15 LB / Temperature32 Age15 E_coli	0.605874	0.320749	721	1	-0.946513	1
Temperature27 Age15 LB / Temperature27 Age1 M_luteus	0.104132	0.0498751	721	1	-4.72294	0.00314699
Temperature27 Age15 LB / Temperature30 Age1 M_luteus	0.143738	0.070402	721	1	-3.96037	0.0886171
Temperature27 Age15 LB / Temperature32 Age1 M_luteus	0.150079	0.0744472	721	1	-3.82336	0.149002
Temperature27 Age15 LB / Temperature27 Age5 M_luteus	2.30278	1.1762	721	1	1.63306	1
Temperature27 Age15 LB / Temperature30 Age5 M_luteus	0.789721	0.410263	721	1	-0.454426	1
Temperature27 Age15 LB / Temperature32 Age5 M_luteus	0.61669	0.314988	721	1	-0.94639	1
Temperature27 Age15 LB / Temperature27 Age10 M_luteus	2.67281	1.36519	721	1	1.92479	1
Temperature27 Age15 LB / Temperature30 Age10 M_luteus	0.673798	0.344157	721	1	-0.772997	1
Temperature27 Age15 LB / Temperature32 Age10 M_luteus	1.26948	0.638555	721	1	0.474356	1
Temperature27 Age15 LB / Temperature27 Age15 M_luteus	1.96885	1.09033	721	1	1.22329	1
Temperature27 Age15 LB / Temperature30 Age15 M_luteus	1.0816	0.499951	721	1	0.169706	1
Temperature27 Age15 LB / Temperature32 Age15 M_luteus	2.43921	1.26718	721	1	1.7164	1
Temperature30 Age15 LB / Temperature32 Age15 LB	1.2814	0.699142	721	1	0.454445	1
Temperature30 Age15 LB / Temperature27 Age1 E_coli	0.125494	0.0583118	721	1	-4.46672	0.0103444
Temperature30 Age15 LB / Temperature30 Age1 E_coli	0.115809	0.0523916	721	1	-4.76532	0.00256958
Temperature30 Age15 LB / Temperature32 Age1 E_coli	0.0800971	0.0389995	721	1	-5.18484	0.00031704
Temperature30 Age15 LB / Temperature27 Age5 E_coli	0.417641	0.192214	721	1	-1.89714	1
Temperature30 Age15 LB / Temperature30 Age5 E_coli	0.185408	0.0870443	721	1	-3.58954	0.329035
Temperature30 Age15 LB / Temperature32 Age5 E_coli	0.31284	0.166535	721	1	-2.18297	1
Temperature30 Age15 LB / Temperature27 Age10 E_coli	0.60459	0.308807	721	1	-0.985186	1
Temperature30 Age15 LB / Temperature30 Age10 E_coli	0.325556	0.156436	721	1	-2.33543	1
Temperature30 Age15 LB / Temperature32 Age10 E_coli	0.537763	0.261838	721	1	-1.27405	1
Temperature30 Age15 LB / Temperature27 Age15 E_coli	2.40119	1.20513	721	1	1.74534	1
Temperature30 Age15 LB / Temperature30 Age15 E_coli	0.335033	0.178349	721	1	-2.05421	1
Temperature30 Age15 LB / Temperature32 Age15 E_coli	0.34628	0.180354	721	1	-2.03617	1
Temperature30 Age15 LB / Temperature27 Age1 M_luteus	0.0595156	0.027941	721	1	-6.00996	3.32225e-06
Temperature30 Age15 LB / Temperature30 Age1 M_luteus	0.0821519	0.0394757	721	1	-5.20099	0.000291611
Temperature30 Age15 LB / Temperature32 Age1 M_luteus	0.0857755	0.0417643	721	1	-5.04417	0.000650602
Temperature30 Age15 LB / Temperature27 Age5 M_luteus	1.31613	0.660549	721	1	0.547322	1
Temperature30 Age15 LB / Temperature30 Age5 M_luteus	0.451355	0.230539	721	1	-1.55745	1
Temperature30 Age15 LB / Temperature32 Age5 M_luteus	0.352462	0.176896	721	1	-2.07778	1
Temperature30 Age15 LB / Temperature27 Age10 M_luteus	1.52761	0.766688	721	1	0.84422	1
Temperature30 Age15 LB / Temperature30 Age10 M_luteus	0.385101	0.193278	721	1	-1.90132	1
Temperature30 Age15 LB / Temperature32 Age10 M_luteus	0.725554	0.358412	721	1	-0.649455	1
Temperature30 Age15 LB / Temperature27 Age15 M_luteus	1.12527	0.613958	721	1	0.216313	1
Temperature30 Age15 LB / Temperature30 Age15 M_luteus	0.618177	0.27966	721	1	-1.06319	1
Temperature30 Age15 LB / Temperature32 Age15 M_luteus	1.3941	0.712067	721	1	0.650484	1
Temperature32 Age15 LB / Temperature27 Age1 E_coli	0.0979354	0.0501009	721	1	-4.54178	0.0073466
Temperature32 Age15 LB / Temperature30 Age1 E_coli	0.0903774	0.0452303	721	1	-4.8031	0.0021419
Temperature32 Age15 LB / Temperature32 Age1 E_coli	0.0625077	0.0332452	721	1	-5.21279	0.000274282
Temperature32 Age15 LB / Temperature27 Age5 E_coli	0.325927	0.165427	721	1	-2.20877	1
Temperature32 Age15 LB / Temperature30 Age5 E_coli	0.144693	0.074654	721	1	-3.74677	0.196053
Temperature32 Age15 LB / Temperature32 Age5 E_coli	0.24414	0.140072	721	1	-2.45759	1
Temperature32 Age15 LB / Temperature27 Age10 E_coli	0.471822	0.261291	721	1	-1.35638	1
Temperature32 Age15 LB / Temperature30 Age10 E_coli	0.254063	0.133643	721	1	-2.60478	0.999976
Temperature32 Age15 LB / Temperature32 Age10 E_coli	0.41967	0.223205	721	1	-1.63255	1
Temperature32 Age15 LB / Temperature27 Age15 E_coli	1.87388	1.02241	721	1	1.15103	1
Temperature32 Age15 LB / Temperature30 Age15 E_coli	0.26146	0.15001	721	1	-2.33813	1
Temperature32 Age15 LB / Temperature32 Age15 E_coli	0.270237	0.152166	721	1	-2.32373	1
Temperature32 Age15 LB / Temperature27 Age1 M_luteus	0.0464459	0.0239637	721	1	-5.94916	4.74078e-06
Temperature32 Age15 LB / Temperature30 Age1 M_luteus	0.0641113	0.0337239	721	1	-5.22247	0.000260818
Temperature32 Age15 LB / Temperature32 Age1 M_luteus	0.0669392	0.0356021	721	1	-5.08401	0.00053169
Temperature32 Age15 LB / Temperature27 Age5 M_luteus	1.02711	0.560399	721	1	0.0490179	1
Temperature32 Age15 LB / Temperature30 Age5 M_luteus	0.352237	0.195066	721	1	-1.88419	1
Temperature32 Age15 LB / Temperature32 Age5 M_luteus	0.275061	0.150076	721	1	-2.36573	1
Temperature32 Age15 LB / Temperature27 Age10 M_luteus	1.19214	0.650446	721	1	0.322124	1
Temperature32 Age15 LB / Temperature30 Age10 M_luteus	0.300533	0.163973	721	1	-2.20341	1
Temperature32 Age15 LB / Temperature32 Age10 M_luteus	0.566221	0.304824	721	1	-1.05651	1
Temperature32 Age15 LB / Temperature27 Age15 M_luteus	0.87816	0.514671	721	1	-0.221689	1
Temperature32 Age15 LB / Temperature30 Age15 M_luteus	0.482424	0.241434	721	1	-1.45652	1
Temperature32 Age15 LB / Temperature32 Age15 M_luteus	1.08795	0.602501	721	1	0.152222	1
Temperature27 Age1 E_coli / Temperature30 Age1 E_coli	0.922827	0.379008	721	1	-0.195552	1
Temperature27 Age1 E_coli / Temperature32 Age1 E_coli	0.638255	0.286213	721	1	-1.00131	1
Temperature27 Age1 E_coli / Temperature27 Age5 E_coli	3.32798	1.3955	721	1	2.86738	0.991894
Temperature27 Age1 E_coli / Temperature30 Age5 E_coli	1.47743	0.634471	721	1	0.908863	1
Temperature27 Age1 E_coli / Temperature32 Age5 E_coli	2.49287	1.23992	721	1	1.83646	1
Temperature27 Age1 E_coli / Temperature27 Age10 E_coli	4.81768	2.28474	721	1	3.3154	0.661913
Temperature27 Age1 E_coli / Temperature30 Age10 E_coli	2.59419	1.14532	721	1	2.15921	1
Temperature27 Age1 E_coli / Temperature32 Age10 E_coli	4.28517	1.9216	721	1	3.24501	0.750131
Temperature27 Age1 E_coli / Temperature27 Age15 E_coli	19.1339	8.89071	721	1	6.3519	4.24692e-07
Temperature27 Age1 E_coli / Temperature30 Age15 E_coli	2.66972	1.32788	721	1	1.97426	1
Temperature27 Age1 E_coli / Temperature32 Age15 E_coli	2.75933	1.33844	721	1	2.0925	1
Temperature27 Age1 E_coli / Temperature27 Age1 M_luteus	0.474251	0.203663	721	1	-1.73718	1
Temperature27 Age1 E_coli / Temperature30 Age1 M_luteus	0.654629	0.289014	721	1	-0.95967	1
Temperature27 Age1 E_coli / Temperature32 Age1 M_luteus	0.683503	0.306504	721	1	-0.848568	1
Temperature27 Age1 E_coli / Temperature27 Age5 M_luteus	10.4876	4.87314	721	1	5.0579	0.000606993
Temperature27 Age1 E_coli / Temperature30 Age5 M_luteus	3.59663	1.70566	721	1	2.69905	0.999683
Temperature27 Age1 E_coli / Temperature32 Age5 M_luteus	2.80859	1.30504	721	1	2.22246	1
Temperature27 Age1 E_coli / Temperature27 Age10 M_luteus	12.1728	5.65617	721	1	5.37858	0.000114539
Temperature27 Age1 E_coli / Temperature30 Age10 M_luteus	3.06868	1.42589	721	1	2.41306	1
Temperature27 Age1 E_coli / Temperature32 Age10 M_luteus	5.78158	2.63703	721	1	3.84706	0.136533
Temperature27 Age1 E_coli / Temperature27 Age15 M_luteus	8.96672	4.58712	721	1	4.28781	0.0228593
Temperature27 Age1 E_coli / Temperature30 Age15 M_luteus	4.92595	2.0231	721	1	3.8824	0.119605
Temperature27 Age1 E_coli / Temperature32 Age15 M_luteus	11.1089	5.26828	721	1	5.07707	0.000550777
Temperature30 Age1 E_coli / Temperature32 Age1 E_coli	0.69163	0.301351	721	1	-0.84621	1
Temperature30 Age1 E_coli / Temperature27 Age5 E_coli	3.60629	1.46305	721	1	3.16168	0.841973
Temperature30 Age1 E_coli / Temperature30 Age5 E_coli	1.60098	0.666238	721	1	1.1309	1
Temperature30 Age1 E_coli / Temperature32 Age5 E_coli	2.70134	1.31272	721	1	2.04495	1
Temperature30 Age1 E_coli / Temperature27 Age10 E_coli	5.22057	2.41311	721	1	3.57528	0.343634
Temperature30 Age1 E_coli / Temperature30 Age10 E_coli	2.81114	1.20477	721	1	2.41173	1
Temperature30 Age1 E_coli / Temperature32 Age10 E_coli	4.64353	2.02324	721	1	3.52406	0.399359
Temperature30 Age1 E_coli / Temperature27 Age15 E_coli	20.734	9.37996	721	1	6.7016	4.69006e-08
Temperature30 Age1 E_coli / Temperature30 Age15 E_coli	2.89298	1.40585	721	1	2.186	1
Temperature30 Age1 E_coli / Temperature32 Age15 E_coli	2.99009	1.41529	721	1	2.31405	1
Temperature30 Age1 E_coli / Temperature27 Age1 M_luteus	0.513911	0.213861	721	1	-1.5997	1
Temperature30 Age1 E_coli / Temperature30 Age1 M_luteus	0.709373	0.304015	721	1	-0.801211	1
Temperature30 Age1 E_coli / Temperature32 Age1 M_luteus	0.740663	0.322715	721	1	-0.689011	1
Temperature30 Age1 E_coli / Temperature27 Age5 M_luteus	11.3646	5.14131	721	1	5.37252	0.000118304
Temperature30 Age1 E_coli / Temperature30 Age5 M_luteus	3.89741	1.8015	721	1	2.94292	0.97744
Temperature30 Age1 E_coli / Temperature32 Age5 M_luteus	3.04347	1.37685	721	1	2.46023	1
Temperature30 Age1 E_coli / Temperature27 Age10 M_luteus	13.1907	5.96743	721	1	5.7019	1.9496e-05
Temperature30 Age1 E_coli / Temperature30 Age10 M_luteus	3.32531	1.50435	721	1	2.656	0.999894
Temperature30 Age1 E_coli / Temperature32 Age10 M_luteus	6.26508	2.77925	721	1	4.13649	0.0434952
Temperature30 Age1 E_coli / Temperature27 Age15 M_luteus	9.71658	4.86276	721	1	4.54349	0.00728931
Temperature30 Age1 E_coli / Temperature30 Age15 M_luteus	5.33789	2.11795	721	1	4.22108	0.0304568
Temperature30 Age1 E_coli / Temperature32 Age15 M_luteus	12.0379	5.5643	721	1	5.38272	0.000112039
Temperature32 Age1 E_coli / Temperature27 Age5 E_coli	5.21418	2.3143	721	1	3.72061	0.214666
Temperature32 Age1 E_coli / Temperature30 Age5 E_coli	2.3148	1.04957	721	1	1.8511	1
Temperature32 Age1 E_coli / Temperature32 Age5 E_coli	3.90575	2.02407	721	1	2.62905	0.99995
Temperature32 Age1 E_coli / Temperature27 Age10 E_coli	7.54821	3.74433	721	1	4.07477	0.0560914
Temperature32 Age1 E_coli / Temperature30 Age10 E_coli	4.06451	1.88938	721	1	3.01667	0.949619
Temperature32 Age1 E_coli / Temperature32 Age10 E_coli	6.71389	3.16521	721	1	4.03905	0.0648334
Temperature32 Age1 E_coli / Temperature27 Age15 E_coli	29.9784	14.5966	721	1	6.98389	7.36722e-09
Temperature32 Age1 E_coli / Temperature30 Age15 E_coli	4.18284	2.16767	721	1	2.76131	0.998743
Temperature32 Age1 E_coli / Temperature32 Age15 E_coli	4.32325	2.18933	721	1	2.89096	0.98857
Temperature32 Age1 E_coli / Temperature27 Age1 M_luteus	0.743043	0.336909	721	1	-0.655028	1
Temperature32 Age1 E_coli / Temperature30 Age1 M_luteus	1.02565	0.476773	721	1	0.054491	1
Temperature32 Age1 E_coli / Temperature32 Age1 M_luteus	1.07089	0.504864	721	1	0.145286	1
Temperature32 Age1 E_coli / Temperature27 Age5 M_luteus	16.4317	8.00062	721	1	5.74901	1.49511e-05
Temperature32 Age1 E_coli / Temperature30 Age5 M_luteus	5.6351	2.79532	721	1	3.48553	0.444403
Temperature32 Age1 E_coli / Temperature32 Age5 M_luteus	4.40043	2.14258	721	1	3.04312	0.935456
Temperature32 Age1 E_coli / Temperature27 Age10 M_luteus	19.072	9.28619	721	1	6.05505	2.54721e-06
Temperature32 Age1 E_coli / Temperature30 Age10 M_luteus	4.80792	2.34099	721	1	3.22501	0.773726
Temperature32 Age1 E_coli / Temperature32 Age10 M_luteus	9.05842	4.33673	721	1	4.60301	0.00553527
Temperature32 Age1 E_coli / Temperature27 Age15 M_luteus	14.0488	7.47197	721	1	4.9685	0.000950923
Temperature32 Age1 E_coli / Temperature30 Age15 M_luteus	7.71784	3.36275	721	1	4.69011	0.00367795
Temperature32 Age1 E_coli / Temperature32 Age15 M_luteus	17.4051	8.63389	721	1	5.75897	1.4132e-05
Temperature27 Age5 E_coli / Temperature30 Age5 E_coli	0.443942	0.188522	721	1	-1.91229	1
Temperature27 Age5 E_coli / Temperature32 Age5 E_coli	0.749063	0.369482	721	1	-0.585762	1
Temperature27 Age5 E_coli / Temperature27 Age10 E_coli	1.44763	0.680254	721	1	0.787234	1
Temperature27 Age5 E_coli / Temperature30 Age10 E_coli	0.779511	0.340519	721	1	-0.57021	1
Temperature27 Age5 E_coli / Temperature32 Age10 E_coli	1.28762	0.571507	721	1	0.569556	1
Temperature27 Age5 E_coli / Temperature27 Age15 E_coli	5.7494	2.64608	721	1	3.80043	0.161979
Temperature27 Age5 E_coli / Temperature30 Age15 E_coli	0.802204	0.395694	721	1	-0.446808	1
Temperature27 Age5 E_coli / Temperature32 Age15 E_coli	0.829133	0.398669	721	1	-0.389694	1
Temperature27 Age5 E_coli / Temperature27 Age1 M_luteus	0.142504	0.0605151	721	1	-4.58816	0.00593047
Temperature27 Age5 E_coli / Temperature30 Age1 M_luteus	0.196705	0.0859279	721	1	-3.72233	0.213399
Temperature27 Age5 E_coli / Temperature32 Age1 M_luteus	0.205381	0.0911578	721	1	-3.56629	0.353048
Temperature27 Age5 E_coli / Temperature27 Age5 M_luteus	3.15134	1.45036	721	1	2.49399	1
Temperature27 Age5 E_coli / Temperature30 Age5 M_luteus	1.08073	0.507842	721	1	0.165208	1
Temperature27 Age5 E_coli / Temperature32 Age5 M_luteus	0.843934	0.388409	721	1	-0.368682	1
Temperature27 Age5 E_coli / Temperature27 Age10 M_luteus	3.65771	1.68341	721	1	2.81776	0.996369
Temperature27 Age5 E_coli / Temperature30 Age10 M_luteus	0.922086	0.424378	721	1	-0.17625	1
Temperature27 Age5 E_coli / Temperature32 Age10 M_luteus	1.73727	0.784556	721	1	1.223	1
Temperature27 Age5 E_coli / Temperature27 Age15 M_luteus	2.69435	1.36754	721	1	1.95279	1
Temperature27 Age5 E_coli / Temperature30 Age15 M_luteus	1.48016	0.600494	721	1	0.966618	1
Temperature27 Age5 E_coli / Temperature32 Age15 M_luteus	3.33803	1.56857	721	1	2.56514	0.999993
Temperature30 Age5 E_coli / Temperature32 Age5 E_coli	1.6873	0.846835	721	1	1.04232	1
Temperature30 Age5 E_coli / Temperature27 Age10 E_coli	3.26085	1.56181	721	1	2.46783	1
Temperature30 Age5 E_coli / Temperature30 Age10 E_coli	1.75588	0.784104	721	1	1.26069	1
Temperature30 Age5 E_coli / Temperature32 Age10 E_coli	2.90042	1.3151	721	1	2.34851	1
Temperature30 Age5 E_coli / Temperature27 Age15 E_coli	12.9508	6.08005	721	1	5.45538	7.58216e-05
Temperature30 Age5 E_coli / Temperature30 Age15 E_coli	1.807	0.906912	721	1	1.17889	1
Temperature30 Age5 E_coli / Temperature32 Age15 E_coli	1.86766	0.914545	721	1	1.27572	1
Temperature30 Age5 E_coli / Temperature27 Age1 M_luteus	0.320997	0.139521	721	1	-2.61435	0.999968
Temperature30 Age5 E_coli / Temperature30 Age1 M_luteus	0.443086	0.197864	721	1	-1.82281	1
Temperature30 Age5 E_coli / Temperature32 Age1 M_luteus	0.46263	0.209765	721	1	-1.70004	1
Temperature30 Age5 E_coli / Temperature27 Age5 M_luteus	7.09853	3.33257	721	1	4.17465	0.0370758
Temperature30 Age5 E_coli / Temperature30 Age5 M_luteus	2.43438	1.16597	721	1	1.85756	1
Temperature30 Age5 E_coli / Temperature32 Age5 M_luteus	1.901	0.892468	721	1	1.3683	1
Temperature30 Age5 E_coli / Temperature27 Age10 M_luteus	8.23915	3.86806	721	1	4.49205	0.00922187
Temperature30 Age5 E_coli / Temperature30 Age10 M_luteus	2.07704	0.975115	721	1	1.55695	1
Temperature30 Age5 E_coli / Temperature32 Age10 M_luteus	3.91327	1.80407	721	1	2.95951	0.972549
Temperature30 Age5 E_coli / Temperature27 Age15 M_luteus	6.06914	3.13137	721	1	3.49495	0.433166
Temperature30 Age5 E_coli / Temperature30 Age15 M_luteus	3.33413	1.38748	721	1	2.89374	0.988113
Temperature30 Age5 E_coli / Temperature32 Age15 M_luteus	7.51907	3.60132	721	1	4.21215	0.0316383
Temperature32 Age5 E_coli / Temperature27 Age10 E_coli	1.93259	1.04498	721	1	1.2185	1
Temperature32 Age5 E_coli / Temperature30 Age10 E_coli	1.04065	0.533058	721	1	0.0777825	1
Temperature32 Age5 E_coli / Temperature32 Age10 E_coli	1.71897	0.890822	721	1	1.04535	1
Temperature32 Age5 E_coli / Temperature27 Age15 E_coli	7.67545	4.08589	721	1	3.82849	0.146226
Temperature32 Age5 E_coli / Temperature30 Age15 E_coli	1.07094	0.600936	721	1	0.122147	1
Temperature32 Age5 E_coli / Temperature32 Age15 E_coli	1.10689	0.609047	721	1	0.184571	1
Temperature32 Age5 E_coli / Temperature27 Age1 M_luteus	0.190243	0.0954808	721	1	-3.30642	0.673488
Temperature32 Age5 E_coli / Temperature30 Age1 M_luteus	0.262601	0.134514	721	1	-2.61035	0.999971
Temperature32 Age5 E_coli / Temperature32 Age1 M_luteus	0.274184	0.14209	721	1	-2.49688	0.999999
Temperature32 Age5 E_coli / Temperature27 Age5 M_luteus	4.20704	2.23954	721	1	2.69899	0.999683
Temperature32 Age5 E_coli / Temperature30 Age5 M_luteus	1.44277	0.780129	721	1	0.677924	1
Temperature32 Age5 E_coli / Temperature32 Age5 M_luteus	1.12665	0.599754	721	1	0.224016	1
Temperature32 Age5 E_coli / Temperature27 Age10 M_luteus	4.88304	2.5994	721	1	2.97891	0.965873
Temperature32 Age5 E_coli / Temperature30 Age10 M_luteus	1.23099	0.655294	721	1	0.390386	1
Temperature32 Age5 E_coli / Temperature32 Age10 M_luteus	2.31925	1.21734	721	1	1.60272	1
Temperature32 Age5 E_coli / Temperature27 Age15 M_luteus	3.59695	2.06371	721	1	2.23113	1
Temperature32 Age5 E_coli / Temperature30 Age15 M_luteus	1.97602	0.960248	721	1	1.40155	1
Temperature32 Age5 E_coli / Temperature32 Age15 M_luteus	4.45628	2.40958	721	1	2.76358	0.998684
Temperature27 Age10 E_coli / Temperature30 Age10 E_coli	0.538473	0.26374	721	1	-1.26384	1
Temperature27 Age10 E_coli / Temperature32 Age10 E_coli	0.889468	0.441225	721	1	-0.236128	1
Temperature27 Age10 E_coli / Temperature27 Age15 E_coli	3.97159	2.02858	721	1	2.70016	0.999674
Temperature27 Age10 E_coli / Temperature30 Age15 E_coli	0.55415	0.299638	721	1	-1.09174	1
Temperature27 Age10 E_coli / Temperature32 Age15 E_coli	0.572752	0.303214	721	1	-1.05271	1
Temperature27 Age10 E_coli / Temperature27 Age1 M_luteus	0.0984396	0.0471485	721	1	-4.84032	0.00178801
Temperature27 Age10 E_coli / Temperature30 Age1 M_luteus	0.13588	0.0665532	721	1	-4.07516	0.0560036
Temperature27 Age10 E_coli / Temperature32 Age1 M_luteus	0.141874	0.0703772	721	1	-3.9367	0.0971713
Temperature27 Age10 E_coli / Temperature27 Age5 M_luteus	2.17689	1.1119	721	1	1.52299	1
Temperature27 Age10 E_coli / Temperature30 Age5 M_luteus	0.746548	0.387834	721	1	-0.562644	1
Temperature27 Age10 E_coli / Temperature32 Age5 M_luteus	0.582976	0.297768	721	1	-1.05646	1
Temperature27 Age10 E_coli / Temperature27 Age10 M_luteus	2.52669	1.29056	721	1	1.81472	1
Temperature27 Age10 E_coli / Temperature30 Age10 M_luteus	0.636962	0.325342	721	1	-0.883066	1
Temperature27 Age10 E_coli / Temperature32 Age10 M_luteus	1.20008	0.603646	721	1	0.362588	1
Temperature27 Age10 E_coli / Temperature27 Age15 M_luteus	1.86121	1.03072	721	1	1.12177	1
Temperature27 Age10 E_coli / Temperature30 Age15 M_luteus	1.02247	0.472619	721	1	0.0480788	1
Temperature27 Age10 E_coli / Temperature32 Age15 M_luteus	2.30586	1.1979	721	1	1.60818	1
Temperature30 Age10 E_coli / Temperature32 Age10 E_coli	1.65183	0.76785	721	1	1.07968	1
Temperature30 Age10 E_coli / Temperature27 Age15 E_coli	7.37565	3.54416	721	1	4.15837	0.039699
Temperature30 Age10 E_coli / Temperature30 Age15 E_coli	1.02911	0.52715	721	1	0.0560224	1
Temperature30 Age10 E_coli / Temperature32 Age15 E_coli	1.06366	0.532123	721	1	0.123359	1
Temperature30 Age10 E_coli / Temperature27 Age1 M_luteus	0.182812	0.0816364	721	1	-3.80532	0.159134
Temperature30 Age10 E_coli / Temperature30 Age1 M_luteus	0.252344	0.115613	721	1	-3.00543	0.954932
Temperature30 Age10 E_coli / Temperature32 Age1 M_luteus	0.263474	0.122475	721	1	-2.86933	0.991653
Temperature30 Age10 E_coli / Temperature27 Age5 M_luteus	4.04271	1.94261	721	1	2.90709	0.985727
Temperature30 Age10 E_coli / Temperature30 Age5 M_luteus	1.38642	0.679056	721	1	0.667061	1
Temperature30 Age10 E_coli / Temperature32 Age5 M_luteus	1.08265	0.520234	721	1	0.165254	1
Temperature30 Age10 E_coli / Temperature27 Age10 M_luteus	4.69231	2.25476	721	1	3.21719	0.782717
Temperature30 Age10 E_coli / Temperature30 Age10 M_luteus	1.1829	0.56841	721	1	0.349563	1
Temperature30 Age10 E_coli / Temperature32 Age10 M_luteus	2.22866	1.05251	721	1	1.69695	1
Temperature30 Age10 E_coli / Temperature27 Age15 M_luteus	3.45646	1.81817	721	1	2.35778	1
Temperature30 Age10 E_coli / Temperature30 Age15 M_luteus	1.89884	0.813781	721	1	1.49624	1
Temperature30 Age10 E_coli / Temperature32 Age15 M_luteus	4.28222	2.0974	721	1	2.96957	0.969222
Temperature32 Age10 E_coli / Temperature27 Age15 E_coli	4.46514	2.17409	721	1	3.0731	0.91646
Temperature32 Age10 E_coli / Temperature30 Age15 E_coli	0.623013	0.322863	721	1	-0.913088	1
Temperature32 Age10 E_coli / Temperature32 Age15 E_coli	0.643926	0.32609	721	1	-0.8692	1
Temperature32 Age10 E_coli / Temperature27 Age1 M_luteus	0.110673	0.0501809	721	1	-4.85464	0.00166746
Temperature32 Age10 E_coli / Temperature30 Age1 M_luteus	0.152766	0.0710129	721	1	-4.04186	0.0641047
Temperature32 Age10 E_coli / Temperature32 Age1 M_luteus	0.159504	0.075197	721	1	-3.89377	0.114564
Temperature32 Age10 E_coli / Temperature27 Age5 M_luteus	2.44741	1.19165	721	1	1.83821	1
Temperature32 Age10 E_coli / Temperature30 Age5 M_luteus	0.83932	0.416349	721	1	-0.353113	1
Temperature32 Age10 E_coli / Temperature32 Age5 M_luteus	0.655422	0.319127	721	1	-0.867682	1
Temperature32 Age10 E_coli / Temperature27 Age10 M_luteus	2.84067	1.38313	721	1	2.14425	1
Temperature32 Age10 E_coli / Temperature30 Age10 M_luteus	0.716116	0.348679	721	1	-0.685789	1
Temperature32 Age10 E_coli / Temperature32 Age10 M_luteus	1.34921	0.645934	721	1	0.625621	1
Temperature32 Age10 E_coli / Temperature27 Age15 M_luteus	2.0925	1.11291	721	1	1.38827	1
Temperature32 Age10 E_coli / Temperature30 Age15 M_luteus	1.14953	0.500865	721	1	0.319835	1
Temperature32 Age10 E_coli / Temperature32 Age15 M_luteus	2.5924	1.28598	721	1	1.92032	1
Temperature27 Age15 E_coli / Temperature30 Age15 E_coli	0.139528	0.0742755	721	1	-3.69973	0.230497
Temperature27 Age15 E_coli / Temperature32 Age15 E_coli	0.144212	0.0751105	721	1	-3.71802	0.216579
Temperature27 Age15 E_coli / Temperature27 Age1 M_luteus	0.0247859	0.0116363	721	1	-7.87581	1.40261e-11
Temperature27 Age15 E_coli / Temperature30 Age1 M_luteus	0.0342131	0.0164401	721	1	-7.02393	5.63699e-09
Temperature27 Age15 E_coli / Temperature32 Age1 M_luteus	0.0357222	0.0173932	721	1	-6.84322	1.86795e-08
Temperature27 Age15 E_coli / Temperature27 Age5 M_luteus	0.548116	0.275093	721	1	-1.19801	1
Temperature27 Age15 E_coli / Temperature30 Age5 M_luteus	0.187972	0.0960107	721	1	-3.27243	0.716569
Temperature27 Age15 E_coli / Temperature32 Age5 M_luteus	0.146786	0.0736704	721	1	-3.82312	0.149135
Temperature27 Age15 E_coli / Temperature27 Age10 M_luteus	0.63619	0.319296	721	1	-0.901115	1
Temperature27 Age15 E_coli / Temperature30 Age10 M_luteus	0.16038	0.0804925	721	1	-3.64666	0.274792
Temperature27 Age15 E_coli / Temperature32 Age10 M_luteus	0.302165	0.149264	721	1	-2.42272	1
Temperature27 Age15 E_coli / Temperature27 Age15 M_luteus	0.468631	0.25569	721	1	-1.38916	1
Temperature27 Age15 E_coli / Temperature30 Age15 M_luteus	0.257446	0.116468	721	1	-2.99946	0.957584
Temperature27 Age15 E_coli / Temperature32 Age15 M_luteus	0.580588	0.296548	721	1	-1.06449	1
Temperature30 Age15 E_coli / Temperature32 Age15 E_coli	1.03357	0.568701	721	1	0.0600057	1
Temperature30 Age15 E_coli / Temperature27 Age1 M_luteus	0.177641	0.0891558	721	1	-3.44298	0.49675
Temperature30 Age15 E_coli / Temperature30 Age1 M_luteus	0.245205	0.125603	721	1	-2.74416	0.99912
Temperature30 Age15 E_coli / Temperature32 Age1 M_luteus	0.256021	0.132677	721	1	-2.62914	0.99995
Temperature30 Age15 E_coli / Temperature27 Age5 M_luteus	3.92835	2.09119	721	1	2.57023	0.999992
Temperature30 Age15 E_coli / Temperature30 Age5 M_luteus	1.3472	0.72845	721	1	0.551167	1
Temperature30 Age15 E_coli / Temperature32 Age5 M_luteus	1.05202	0.560024	721	1	0.0952626	1
Temperature30 Age15 E_coli / Temperature27 Age10 M_luteus	4.55957	2.42721	721	1	2.85015	0.993788
Temperature30 Age15 E_coli / Temperature30 Age10 M_luteus	1.14944	0.611885	721	1	0.261632	1
Temperature30 Age15 E_coli / Temperature32 Age10 M_luteus	2.16562	1.1367	721	1	1.47214	1
Temperature30 Age15 E_coli / Temperature27 Age15 M_luteus	3.35868	1.927	721	1	2.11167	1
Temperature30 Age15 E_coli / Temperature30 Age15 M_luteus	1.84512	0.896637	721	1	1.26051	1
Temperature30 Age15 E_coli / Temperature32 Age15 M_luteus	4.16108	2.24996	721	1	2.63683	0.999938
Temperature32 Age15 E_coli / Temperature27 Age1 M_luteus	0.171871	0.0841611	721	1	-3.59628	0.322281
Temperature32 Age15 E_coli / Temperature30 Age1 M_luteus	0.237241	0.118686	721	1	-2.87576	0.990816
Temperature32 Age15 E_coli / Temperature32 Age1 M_luteus	0.247706	0.125441	721	1	-2.7557	0.998879
Temperature32 Age15 E_coli / Temperature27 Age5 M_luteus	3.80076	1.97957	721	1	2.56359	0.999994
Temperature32 Age15 E_coli / Temperature30 Age5 M_luteus	1.30344	0.690041	721	1	0.500582	1
Temperature32 Age15 E_coli / Temperature32 Age5 M_luteus	1.01785	0.530132	721	1	0.0339731	1
Temperature32 Age15 E_coli / Temperature27 Age10 M_luteus	4.41149	2.29765	721	1	2.84968	0.993834
Temperature32 Age15 E_coli / Temperature30 Age10 M_luteus	1.11211	0.579224	721	1	0.204016	1
Temperature32 Age15 E_coli / Temperature32 Age10 M_luteus	2.09528	1.07534	721	1	1.44126	1
Temperature32 Age15 E_coli / Temperature27 Age15 M_luteus	3.2496	1.8298	721	1	2.09298	1
Temperature32 Age15 E_coli / Temperature30 Age15 M_luteus	1.78519	0.84498	721	1	1.22437	1
Temperature32 Age15 E_coli / Temperature32 Age15 M_luteus	4.02593	2.13133	721	1	2.63082	0.999948
Temperature27 Age1 M_luteus / Temperature30 Age1 M_luteus	1.38034	0.616403	721	1	0.721813	1
Temperature27 Age1 M_luteus / Temperature32 Age1 M_luteus	1.44123	0.653478	721	1	0.806088	1
Temperature27 Age1 M_luteus / Temperature27 Age5 M_luteus	22.114	10.3819	721	1	6.59508	9.27369e-08
Temperature27 Age1 M_luteus / Temperature30 Age5 M_luteus	7.58381	3.63233	721	1	4.23005	0.029314
Temperature27 Age1 M_luteus / Temperature32 Age5 M_luteus	5.92217	2.7803	721	1	3.78872	0.168959
Temperature27 Age1 M_luteus / Temperature27 Age10 M_luteus	25.6674	12.0501	721	1	6.91247	1.1839e-08
Temperature27 Age1 M_luteus / Temperature30 Age10 M_luteus	6.47059	3.03777	721	1	3.97737	0.0828994
Temperature27 Age1 M_luteus / Temperature32 Age10 M_luteus	12.191	5.6202	721	1	5.42435	8.96325e-05
Temperature27 Age1 M_luteus / Temperature27 Age15 M_luteus	18.9071	9.75512	721	1	5.69734	2.00011e-05
Temperature27 Age1 M_luteus / Temperature30 Age15 M_luteus	10.3868	4.3224	721	1	5.62435	3.00561e-05
Temperature27 Age1 M_luteus / Temperature32 Age15 M_luteus	23.4241	11.2192	721	1	6.58463	9.9097e-08
Temperature30 Age1 M_luteus / Temperature32 Age1 M_luteus	1.04411	0.485352	721	1	0.0928554	1
Temperature30 Age1 M_luteus / Temperature27 Age5 M_luteus	16.0207	7.69827	721	1	5.77265	1.30775e-05
Temperature30 Age1 M_luteus / Temperature30 Age5 M_luteus	5.49415	2.691	721	1	3.47838	0.453025
Temperature30 Age1 M_luteus / Temperature32 Age5 M_luteus	4.29036	2.06161	721	1	3.03082	0.942339
Temperature30 Age1 M_luteus / Temperature27 Age10 M_luteus	18.5949	8.93525	721	1	6.08275	2.16176e-06
Temperature30 Age1 M_luteus / Temperature30 Age10 M_luteus	4.68767	2.25252	721	1	3.21513	0.785062
Temperature30 Age1 M_luteus / Temperature32 Age10 M_luteus	8.83185	4.17092	721	1	4.61265	0.00529228
Temperature30 Age1 M_luteus / Temperature27 Age15 M_luteus	13.6974	7.20514	721	1	4.97547	0.000918447
Temperature30 Age1 M_luteus / Temperature30 Age15 M_luteus	7.5248	3.22489	721	1	4.70918	0.00335994
Temperature30 Age1 M_luteus / Temperature32 Age15 M_luteus	16.9698	8.31167	721	1	5.78089	1.248e-05
Temperature32 Age1 M_luteus / Temperature27 Age5 M_luteus	15.3439	7.47097	721	1	5.60834	3.28442e-05
Temperature32 Age1 M_luteus / Temperature30 Age5 M_luteus	5.26205	2.61027	721	1	3.34745	0.62021
Temperature32 Age1 M_luteus / Temperature32 Age5 M_luteus	4.10912	2.00074	721	1	2.90244	0.986597
Temperature32 Age1 M_luteus / Temperature27 Age10 M_luteus	17.8094	8.67144	721	1	5.91437	5.80237e-06
Temperature32 Age1 M_luteus / Temperature30 Age10 M_luteus	4.48964	2.18602	721	1	3.08434	0.908518
Temperature32 Age1 M_luteus / Temperature32 Age10 M_luteus	8.45875	4.04964	721	1	4.45994	0.0106664
Temperature32 Age1 M_luteus / Temperature27 Age15 M_luteus	13.1188	6.97732	721	1	4.83972	0.00179322
Temperature32 Age1 M_luteus / Temperature30 Age15 M_luteus	7.20691	3.14013	721	1	4.53291	0.00765221
Temperature32 Age1 M_luteus / Temperature32 Age15 M_luteus	16.2529	8.06232	721	1	5.62089	3.06378e-05
Temperature27 Age5 M_luteus / Temperature30 Age5 M_luteus	0.342942	0.175165	721	1	-2.09525	1
Temperature27 Age5 M_luteus / Temperature32 Age5 M_luteus	0.267802	0.134406	721	1	-2.6251	0.999956
Temperature27 Age5 M_luteus / Temperature27 Age10 M_luteus	1.16068	0.582533	721	1	0.296898	1
Temperature27 Age5 M_luteus / Temperature30 Age10 M_luteus	0.292601	0.146853	721	1	-2.44864	1
Temperature27 Age5 M_luteus / Temperature32 Age10 M_luteus	0.551279	0.272323	721	1	-1.20554	1
Temperature27 Age5 M_luteus / Temperature27 Age15 M_luteus	0.854985	0.466488	721	1	-0.28715	1
Temperature27 Age5 M_luteus / Temperature30 Age15 M_luteus	0.469693	0.212487	721	1	-1.67039	1
Temperature27 Age5 M_luteus / Temperature32 Age15 M_luteus	1.05924	0.541031	721	1	0.112682	1
Temperature30 Age5 M_luteus / Temperature32 Age5 M_luteus	0.780896	0.398859	721	1	-0.484196	1
Temperature30 Age5 M_luteus / Temperature27 Age10 M_luteus	3.38449	1.7287	721	1	2.38699	1
Temperature30 Age5 M_luteus / Temperature30 Age10 M_luteus	0.85321	0.435796	721	1	-0.310803	1
Temperature30 Age5 M_luteus / Temperature32 Age10 M_luteus	1.6075	0.808584	721	1	0.943685	1
Temperature30 Age5 M_luteus / Temperature27 Age15 M_luteus	2.49309	1.38065	721	1	1.64958	1
Temperature30 Age5 M_luteus / Temperature30 Age15 M_luteus	1.3696	0.633072	721	1	0.680437	1
Temperature30 Age5 M_luteus / Temperature32 Age15 M_luteus	3.0887	1.60459	721	1	2.17082	1
Temperature32 Age5 M_luteus / Temperature27 Age10 M_luteus	4.33412	2.17524	721	1	2.922	0.98263
Temperature32 Age5 M_luteus / Temperature30 Age10 M_luteus	1.0926	0.548365	721	1	0.176462	1
Temperature32 Age5 M_luteus / Temperature32 Age10 M_luteus	2.05853	1.01688	721	1	1.46157	1
Temperature32 Age5 M_luteus / Temperature27 Age15 M_luteus	3.1926	1.74191	721	1	2.12759	1
Temperature32 Age5 M_luteus / Temperature30 Age15 M_luteus	1.75388	0.793449	721	1	1.24191	1
Temperature32 Age5 M_luteus / Temperature32 Age15 M_luteus	3.95532	2.02027	721	1	2.69213	0.999732
Temperature27 Age10 M_luteus / Temperature30 Age10 M_luteus	0.252094	0.126523	721	1	-2.74554	0.999093
Temperature27 Age10 M_luteus / Temperature32 Age10 M_luteus	0.47496	0.234623	721	1	-1.50718	1
Temperature27 Age10 M_luteus / Temperature27 Age15 M_luteus	0.736621	0.401908	721	1	-0.560256	1
Temperature27 Age10 M_luteus / Temperature30 Age15 M_luteus	0.404669	0.183071	721	1	-1.99977	1
Temperature27 Age10 M_luteus / Temperature32 Age15 M_luteus	0.912603	0.466131	721	1	-0.179052	1
Temperature30 Age10 M_luteus / Temperature32 Age10 M_luteus	1.88406	0.930695	721	1	1.28229	1
Temperature30 Age10 M_luteus / Temperature27 Age15 M_luteus	2.92201	1.59428	721	1	1.96527	1
Temperature30 Age10 M_luteus / Temperature30 Age15 M_luteus	1.60523	0.7262	721	1	1.04614	1
Temperature30 Age10 M_luteus / Temperature32 Age15 M_luteus	3.62009	1.84904	721	1	2.51874	0.999999
Temperature32 Age10 M_luteus / Temperature27 Age15 M_luteus	1.55091	0.83493	721	1	0.815166	1
Temperature32 Age10 M_luteus / Temperature30 Age15 M_luteus	0.852007	0.377959	721	1	-0.361039	1
Temperature32 Age10 M_luteus / Temperature32 Age15 M_luteus	1.92143	0.966492	721	1	1.29833	1
Temperature27 Age15 M_luteus / Temperature30 Age15 M_luteus	0.549359	0.274932	721	1	-1.19691	1
Temperature27 Age15 M_luteus / Temperature32 Age15 M_luteus	1.2389	0.686095	721	1	0.386835	1
Temperature30 Age15 M_luteus / Temperature32 Age15 M_luteus	2.25518	1.04242	721	1	1.75936	1

## Sheet: Fig 7-8 reverse contrasts
contrast	ratio	SE	df	lower.CL	upper.CL	null	t.ratio	p.value
Temperature30 Age1 Naïve / Temperature27 Age1 Naïve	0.544043	0.273657	721	0.0690811	4.28457	1	-1.21018	1
Temperature32 Age1 Naïve / Temperature27 Age1 Naïve	0.547111	0.255158	721	0.0807374	3.70745	1	-1.29318	1
Temperature32 Age1 Naïve / Temperature30 Age1 Naïve	1.00564	0.48685	721	0.137981	7.32932	1	0.0116153	1
Temperature27 Age5 Naïve / Temperature27 Age1 Naïve	0.0337651	0.0169841	721	0.0042874	0.265914	1	-6.73614	3.75234e-08
Temperature27 Age5 Naïve / Temperature30 Age1 Naïve	0.0620633	0.0322421	721	0.00736491	0.523001	1	-5.3505	0.000133023
Temperature27 Age5 Naïve / Temperature32 Age1 Naïve	0.0617153	0.0298777	721	0.00846782	0.449795	1	-5.75316	1.46043e-05
Temperature30 Age5 Naïve / Temperature27 Age1 Naïve	0.475271	0.239065	721	0.0603486	3.74296	1	-1.47885	1
Temperature30 Age5 Naïve / Temperature30 Age1 Naïve	0.873591	0.453834	721	0.103667	7.36166	1	-0.260138	1
Temperature30 Age5 Naïve / Temperature32 Age1 Naïve	0.868693	0.420552	721	0.119191	6.33122	1	-0.290766	1
Temperature30 Age5 Naïve / Temperature27 Age5 Naïve	14.0758	7.31243	721	1.67034	118.615	1	5.09036	0.000514803
Temperature32 Age5 Naïve / Temperature27 Age1 Naïve	0.439383	0.221013	721	0.0557917	3.46033	1	-1.63493	1
Temperature32 Age5 Naïve / Temperature30 Age1 Naïve	0.807626	0.419565	721	0.0958391	6.80578	1	-0.411269	1
Temperature32 Age5 Naïve / Temperature32 Age1 Naïve	0.803098	0.388796	721	0.110191	5.85315	1	-0.452943	1
Temperature32 Age5 Naïve / Temperature27 Age5 Naïve	13.0129	6.76027	721	1.54422	109.659	1	4.93923	0.00109986
Temperature32 Age5 Naïve / Temperature30 Age5 Naïve	0.92449	0.480276	721	0.109707	7.79058	1	-0.151131	1
Temperature27 Age10 Naïve / Temperature27 Age1 Naïve	0.102176	0.0504731	721	0.0134633	0.775431	1	-4.61769	0.00516928
Temperature27 Age10 Naïve / Temperature30 Age1 Naïve	0.187808	0.0959271	721	0.0230996	1.52695	1	-3.27413	0.714441
Temperature27 Age10 Naïve / Temperature32 Age1 Naïve	0.186755	0.0886598	721	0.0266298	1.30971	1	-3.53449	0.38761
Temperature27 Age10 Naïve / Temperature27 Age5 Naïve	3.02607	1.54563	721	0.372195	24.603	1	2.16783	1
Temperature27 Age10 Naïve / Temperature30 Age5 Naïve	0.214984	0.109808	721	0.0264422	1.74789	1	-3.00955	0.953033
Temperature27 Age10 Naïve / Temperature32 Age5 Naïve	0.232543	0.118777	721	0.0286019	1.89066	1	-2.85583	0.993209
Temperature30 Age10 Naïve / Temperature27 Age1 Naïve	0.521873	0.253604	721	0.0710693	3.83219	1	-1.33827	1
Temperature30 Age10 Naïve / Temperature30 Age1 Naïve	0.959249	0.482509	721	0.121803	7.55449	1	-0.0827109	1
Temperature30 Age10 Naïve / Temperature32 Age1 Naïve	0.953871	0.444861	721	0.140763	6.46383	1	-0.101265	1
Temperature30 Age10 Naïve / Temperature27 Age5 Naïve	15.456	7.77446	721	1.96256	121.722	1	5.44326	8.09525e-05
Temperature30 Age10 Naïve / Temperature30 Age5 Naïve	1.09805	0.552328	721	0.139428	8.64763	1	0.185959	1
Temperature30 Age10 Naïve / Temperature32 Age5 Naïve	1.18774	0.597441	721	0.150816	9.35395	1	0.342046	1
Temperature30 Age10 Naïve / Temperature27 Age10 Naïve	5.1076	2.52307	721	0.673009	38.7626	1	3.30118	0.680207
Temperature32 Age10 Naïve / Temperature27 Age1 Naïve	0.226076	0.113718	721	0.0287065	1.78044	1	-2.95599	0.973646
Temperature32 Age10 Naïve / Temperature30 Age1 Naïve	0.415548	0.215878	721	0.0493121	3.50178	1	-1.69038	1
Temperature32 Age10 Naïve / Temperature32 Age1 Naïve	0.413218	0.200047	721	0.0566966	3.01162	1	-1.82554	1
Temperature32 Age10 Naïve / Temperature27 Age5 Naïve	6.69554	3.47836	721	0.794544	56.4226	1	3.66012	0.263003
Temperature32 Age10 Naïve / Temperature30 Age5 Naïve	0.475677	0.247116	721	0.0564475	4.00849	1	-1.43024	1
Temperature32 Age10 Naïve / Temperature32 Age5 Naïve	0.51453	0.2673	721	0.061058	4.33589	1	-1.27911	1
Temperature32 Age10 Naïve / Temperature27 Age10 Naïve	2.21262	1.13014	721	0.272143	17.9894	1	1.55486	1
Temperature32 Age10 Naïve / Temperature30 Age10 Naïve	0.433201	0.217903	721	0.0550067	3.41164	1	-1.66311	1
Temperature27 Age15 Naïve / Temperature27 Age1 Naïve	0.110222	0.0544477	721	0.0145235	0.836494	1	-4.46424	0.0104611
Temperature27 Age15 Naïve / Temperature30 Age1 Naïve	0.202597	0.103481	721	0.0249187	1.64719	1	-3.12573	0.875428
Temperature27 Age15 Naïve / Temperature32 Age1 Naïve	0.201461	0.0956414	721	0.0287268	1.41285	1	-3.37482	0.584437
Temperature27 Age15 Naïve / Temperature27 Age5 Naïve	3.26436	1.66734	721	0.401504	26.5404	1	2.31623	1
Temperature27 Age15 Naïve / Temperature30 Age5 Naïve	0.231913	0.118455	721	0.0285244	1.88554	1	-2.86115	0.992627
Temperature27 Age15 Naïve / Temperature32 Age5 Naïve	0.250855	0.12813	721	0.0308542	2.03954	1	-2.70743	0.999613
Temperature27 Age15 Naïve / Temperature27 Age10 Naïve	1.07875	0.54141	721	0.137607	8.45667	1	0.151029	1
Temperature27 Age15 Naïve / Temperature30 Age10 Naïve	0.211204	0.104331	721	0.0278296	1.60287	1	-3.14774	0.85545
Temperature27 Age15 Naïve / Temperature32 Age10 Naïve	0.487543	0.249023	721	0.0599658	3.96389	1	-1.40645	1
Temperature30 Age15 Naïve / Temperature27 Age1 Naïve	0.242704	0.114619	721	0.0349615	1.68486	1	-2.99817	0.958145
Temperature30 Age15 Naïve / Temperature30 Age1 Naïve	0.446112	0.218502	721	0.0598021	3.32791	1	-1.64801	1
Temperature30 Age15 Naïve / Temperature32 Age1 Naïve	0.443611	0.200552	721	0.069415	2.83499	1	-1.79789	1
Temperature30 Age15 Naïve / Temperature27 Age5 Naïve	7.18802	3.52064	721	0.963565	53.6212	1	4.02704	0.0680419
Temperature30 Age15 Naïve / Temperature30 Age5 Naïve	0.510665	0.25012	721	0.0684554	3.80946	1	-1.3721	1
Temperature30 Age15 Naïve / Temperature32 Age5 Naïve	0.552374	0.270549	721	0.0740467	4.12061	1	-1.2118	1
Temperature30 Age15 Naïve / Temperature27 Age10 Naïve	2.37536	1.14141	721	0.330767	17.0584	1	1.80044	1
Temperature30 Age15 Naïve / Temperature30 Age10 Naïve	0.465064	0.219631	721	0.0669924	3.22849	1	-1.6211	1
Temperature30 Age15 Naïve / Temperature32 Age10 Naïve	1.07355	0.525818	721	0.143911	8.0085	1	0.144905	1
Temperature30 Age15 Naïve / Temperature27 Age15 Naïve	2.20196	1.05809	721	0.306621	15.8131	1	1.6427	1
Temperature32 Age15 Naïve / Temperature27 Age1 Naïve	0.152292	0.0781595	721	0.018544	1.2507	1	-3.66695	0.257165
Temperature32 Age15 Naïve / Temperature30 Age1 Naïve	0.279927	0.148193	721	0.0318965	2.45666	1	-2.40504	1
Temperature32 Age15 Naïve / Temperature32 Age1 Naïve	0.278357	0.13771	721	0.0365667	2.11894	1	-2.58497	0.999987
Temperature32 Age15 Naïve / Temperature27 Age5 Naïve	4.51034	2.38777	721	0.513935	39.5831	1	2.84544	0.994238
Temperature32 Age15 Naïve / Temperature30 Age5 Naïve	0.320432	0.169637	721	0.0365119	2.81214	1	-2.14977	1
Temperature32 Age15 Naïve / Temperature32 Age5 Naïve	0.346604	0.183492	721	0.0394941	3.04183	1	-2.00146	1
Temperature32 Age15 Naïve / Temperature27 Age10 Naïve	1.49049	0.776299	721	0.17591	12.629	1	0.766284	1
Temperature32 Age15 Naïve / Temperature30 Age10 Naïve	0.291818	0.149767	721	0.0355335	2.39655	1	-2.39979	1
Temperature32 Age15 Naïve / Temperature32 Age10 Naïve	0.673633	0.356621	721	0.0767578	5.91186	1	-0.74626	1
Temperature32 Age15 Naïve / Temperature27 Age15 Naïve	1.38169	0.71963	721	0.163069	11.7071	1	0.620749	1
Temperature32 Age15 Naïve / Temperature30 Age15 Naïve	0.62748	0.313914	721	0.0805733	4.88663	1	-0.93157	1
Temperature27 Age1 LB / Temperature27 Age1 Naïve	0.536342	0.247261	721	0.0809083	3.55542	1	-1.35133	1
Temperature27 Age1 LB / Temperature30 Age1 Naïve	0.985845	0.472179	721	0.138161	7.03448	1	-0.0297638	1
Temperature27 Age1 LB / Temperature32 Age1 Naïve	0.980317	0.431663	721	0.160981	5.9698	1	-0.0451453	1
Temperature27 Age1 LB / Temperature27 Age5 Naïve	15.8845	7.60802	721	2.22613	113.344	1	5.77366	1.30025e-05
Temperature27 Age1 LB / Temperature30 Age5 Naïve	1.1285	0.540503	721	0.158153	8.05238	1	0.252396	1
Temperature27 Age1 LB / Temperature32 Age5 Naïve	1.22067	0.58465	721	0.17107	8.71007	1	0.41632	1
Temperature27 Age1 LB / Temperature27 Age10 Naïve	5.24922	2.46437	721	0.764843	36.0261	1	3.53179	0.390636
Temperature27 Age1 LB / Temperature30 Age10 Naïve	1.02773	0.473795	721	0.155035	6.8128	1	0.0593226	1
Temperature27 Age1 LB / Temperature32 Age10 Naïve	2.3724	1.13628	721	0.332479	16.9282	1	1.80371	1
Temperature27 Age1 LB / Temperature27 Age15 Naïve	4.86603	2.28447	721	0.709011	33.3962	1	3.37033	0.590306
Temperature27 Age1 LB / Temperature30 Age15 Naïve	2.20986	0.986831	721	0.353731	13.8056	1	1.77565	1
Temperature27 Age1 LB / Temperature32 Age15 Naïve	3.5218	1.72454	721	0.472331	26.2593	1	2.57104	0.999992
Temperature30 Age1 LB / Temperature27 Age1 Naïve	0.748155	0.33787	721	0.117303	4.77171	1	-0.642476	1
Temperature30 Age1 LB / Temperature30 Age1 Naïve	1.37518	0.646208	721	0.200014	9.45489	1	0.677968	1
Temperature30 Age1 LB / Temperature32 Age1 Naïve	1.36747	0.588651	721	0.233827	7.99722	1	0.727022	1
Temperature30 Age1 LB / Temperature27 Age5 Naïve	22.1577	10.4121	721	3.22274	152.343	1	6.59316	9.38711e-08
Temperature30 Age1 LB / Temperature30 Age5 Naïve	1.57417	0.739714	721	0.228956	10.823	1	0.965562	1
Temperature30 Age1 LB / Temperature32 Age5 Naïve	1.70274	0.800132	721	0.247657	11.707	1	1.13264	1
Temperature30 Age1 LB / Temperature27 Age10 Naïve	7.32225	3.36997	721	1.1081	48.3848	1	4.32585	0.0193663
Temperature30 Age1 LB / Temperature30 Age10 Naïve	1.4336	0.647418	721	0.224773	9.14344	1	0.797573	1
Temperature30 Age1 LB / Temperature32 Age10 Naïve	3.30931	1.55507	721	0.481327	22.7529	1	2.54675	0.999997
Temperature30 Age1 LB / Temperature27 Age15 Naïve	6.78774	3.12397	721	1.02721	44.8528	1	4.16116	0.039238
Temperature30 Age1 LB / Temperature30 Age15 Naïve	3.08258	1.34659	721	0.513504	18.5048	1	2.57709	0.99999
Temperature30 Age1 LB / Temperature32 Age15 Naïve	4.91264	2.36213	721	0.683223	35.3237	1	3.31057	0.668143
Temperature30 Age1 LB / Temperature27 Age1 LB	1.39492	0.59236	721	0.24428	7.9655	1	0.783787	1
Temperature32 Age1 LB / Temperature27 Age1 Naïve	0.197129	0.101171	721	0.0240036	1.61892	1	-3.16412	0.839554
Temperature32 Age1 LB / Temperature30 Age1 Naïve	0.362342	0.191823	721	0.0412874	3.17994	1	-1.91758	1
Temperature32 Age1 LB / Temperature32 Age1 Naïve	0.36031	0.178254	721	0.0473325	2.74279	1	-2.06335	1
Temperature32 Age1 LB / Temperature27 Age5 Naïve	5.83826	3.09077	721	0.665246	51.2371	1	3.33289	0.639208
Temperature32 Age1 LB / Temperature30 Age5 Naïve	0.414772	0.21958	721	0.0472617	3.64008	1	-1.66231	1
Temperature32 Age1 LB / Temperature32 Age5 Naïve	0.44865	0.237515	721	0.0511219	3.93739	1	-1.514	1
Temperature32 Age1 LB / Temperature27 Age10 Naïve	1.92932	1.00485	721	0.227701	16.3471	1	1.26176	1
Temperature32 Age1 LB / Temperature30 Age10 Naïve	0.377734	0.193861	721	0.0459952	3.10214	1	-1.89697	1
Temperature32 Age1 LB / Temperature32 Age10 Naïve	0.871962	0.461616	721	0.0993565	7.65241	1	-0.258802	1
Temperature32 Age1 LB / Temperature27 Age15 Naïve	1.78848	0.931501	721	0.21108	15.1538	1	1.11622	1
Temperature32 Age1 LB / Temperature30 Age15 Naïve	0.812221	0.406335	721	0.104295	6.32533	1	-0.415736	1
Temperature32 Age1 LB / Temperature32 Age15 Naïve	1.29442	0.697838	721	0.14173	11.8218	1	0.478674	1
Temperature32 Age1 LB / Temperature27 Age1 LB	0.367544	0.179977	721	0.0492937	2.74048	1	-2.04404	1
Temperature32 Age1 LB / Temperature30 Age1 LB	0.263487	0.126692	721	0.0366444	1.89457	1	-2.77387	0.998385
Temperature27 Age5 LB / Temperature27 Age1 Naïve	0.0967569	0.0463225	721	0.0135715	0.689821	1	-4.87843	0.00148425
Temperature27 Age5 LB / Temperature30 Age1 Naïve	0.177848	0.0882224	721	0.0232361	1.36124	1	-3.48112	0.449716
Temperature27 Age5 LB / Temperature32 Age1 Naïve	0.176851	0.0811511	721	0.0269142	1.16207	1	-3.77549	0.17715
Temperature27 Age5 LB / Temperature27 Age5 Naïve	2.86559	1.42149	721	0.374393	21.9331	1	2.12229	1
Temperature27 Age5 LB / Temperature30 Age5 Naïve	0.203583	0.100988	721	0.0265983	1.55821	1	-3.20868	0.792327
Temperature27 Age5 LB / Temperature32 Age5 Naïve	0.220211	0.109237	721	0.0287708	1.68549	1	-3.05041	0.931126
Temperature27 Age5 LB / Temperature27 Age10 Naïve	0.946967	0.461081	721	0.128456	6.98094	1	-0.111914	1
Temperature27 Age5 LB / Temperature30 Age10 Naïve	0.185403	0.0887621	721	0.0260054	1.32182	1	-3.52004	0.403945
Temperature27 Age5 LB / Temperature32 Age10 Naïve	0.427985	0.212304	721	0.0559167	3.27578	1	-1.71083	1
Temperature27 Age5 LB / Temperature27 Age15 Naïve	0.87784	0.427423	721	0.119079	6.47134	1	-0.267591	1
Temperature27 Age5 LB / Temperature30 Age15 Naïve	0.398662	0.185317	721	0.0592004	2.68464	1	-1.97837	1
Temperature27 Age5 LB / Temperature32 Age15 Naïve	0.635338	0.321741	721	0.0795551	5.0739	1	-0.895714	1
Temperature27 Age5 LB / Temperature27 Age1 LB	0.180402	0.0817973	721	0.0280754	1.15919	1	-3.77702	0.176184
Temperature27 Age5 LB / Temperature30 Age1 LB	0.129327	0.0574016	721	0.0209329	0.79901	1	-4.60836	0.00539907
Temperature27 Age5 LB / Temperature32 Age1 LB	0.49083	0.248561	721	0.0614602	3.91983	1	-1.4053	1
Temperature30 Age5 LB / Temperature27 Age1 Naïve	0.42315	0.20563	721	0.0576251	3.10726	1	-1.76979	1
Temperature30 Age5 LB / Temperature30 Age1 Naïve	0.777788	0.391233	721	0.0987615	6.12541	1	-0.499598	1
Temperature30 Age5 LB / Temperature32 Age1 Naïve	0.773427	0.360706	721	0.114135	5.24107	1	-0.550897	1
Temperature30 Age5 LB / Temperature27 Age5 Naïve	12.5322	6.30377	721	1.5913	98.6961	1	5.02637	0.00071169
Temperature30 Age5 LB / Temperature30 Age5 Naïve	0.890334	0.447844	721	0.113052	7.01176	1	-0.230928	1
Temperature30 Age5 LB / Temperature32 Age5 Naïve	0.963054	0.484423	721	0.122286	7.58446	1	-0.0748407	1
Temperature30 Age5 LB / Temperature27 Age10 Naïve	4.1414	2.04578	721	0.545696	31.4299	1	2.87668	0.990691
Temperature30 Age5 LB / Temperature30 Age10 Naïve	0.81083	0.394024	721	0.11042	5.95405	1	-0.431519	1
Temperature30 Age5 LB / Temperature32 Age10 Naïve	1.87172	0.941487	721	0.237666	14.7406	1	1.24622	1
Temperature30 Age5 LB / Temperature27 Age15 Naïve	3.83908	1.89644	721	0.505862	29.1356	1	2.72324	0.999443
Temperature30 Age5 LB / Temperature30 Age15 Naïve	1.74348	0.823375	721	0.251148	12.1033	1	1.17707	1
Temperature30 Age5 LB / Temperature32 Age15 Naïve	2.77854	1.42601	721	0.338332	22.8187	1	1.9912	1
Temperature30 Age5 LB / Temperature27 Age1 LB	0.788955	0.363719	721	0.119016	5.22999	1	-0.514183	1
Temperature30 Age5 LB / Temperature30 Age1 LB	0.565591	0.255423	721	0.0886788	3.60732	1	-1.26191	1
Temperature30 Age5 LB / Temperature32 Age1 LB	2.14656	1.10166	721	0.261378	17.6286	1	1.48838	1
Temperature30 Age5 LB / Temperature27 Age5 LB	4.37333	2.09374	721	0.61342	31.1793	1	3.08203	0.910186
Temperature32 Age5 LB / Temperature27 Age1 Naïve	0.0982882	0.0485528	721	0.0129511	0.745929	1	-4.69621	0.00357315
Temperature32 Age5 LB / Temperature30 Age1 Naïve	0.180663	0.0922774	721	0.0222208	1.46885	1	-3.35008	0.616784
Temperature32 Age5 LB / Temperature32 Age1 Naïve	0.17965	0.0852866	721	0.0256166	1.25988	1	-3.61619	0.302875
Temperature32 Age5 LB / Temperature27 Age5 Naïve	2.91094	1.48683	721	0.358034	23.667	1	2.09189	1
Temperature32 Age5 LB / Temperature30 Age5 Naïve	0.206805	0.10563	721	0.0254361	1.68139	1	-3.08549	0.907677
Temperature32 Age5 LB / Temperature32 Age5 Naïve	0.223696	0.114258	721	0.0275137	1.81873	1	-2.93178	0.980335
Temperature32 Age5 LB / Temperature27 Age10 Naïve	0.961954	0.482793	721	0.122708	7.54109	1	-0.0772863	1
Temperature32 Age5 LB / Temperature30 Age10 Naïve	0.188338	0.0930357	721	0.0248165	1.42933	1	-3.37971	0.578065
Temperature32 Age5 LB / Temperature32 Age10 Naïve	0.434758	0.222062	721	0.0534735	3.53474	1	-1.6308	1
Temperature32 Age5 LB / Temperature27 Age15 Naïve	0.891733	0.44755	721	0.113751	6.9906	1	-0.228315	1
Temperature32 Age5 LB / Temperature30 Age15 Naïve	0.404972	0.194597	721	0.0563919	2.90825	1	-1.88116	1
Temperature32 Age5 LB / Temperature32 Age15 Naïve	0.645393	0.336142	721	0.0761704	5.46843	1	-0.840759	1
Temperature32 Age5 LB / Temperature27 Age1 LB	0.183257	0.0860341	721	0.0267016	1.25771	1	-3.61441	0.304582
Temperature32 Age5 LB / Temperature30 Age1 LB	0.131374	0.0604632	721	0.0198813	0.868109	1	-4.41014	0.01334
Temperature32 Age5 LB / Temperature32 Age1 LB	0.498598	0.259687	721	0.0588454	4.22463	1	-1.33623	1
Temperature32 Age5 LB / Temperature27 Age5 LB	1.01583	0.494609	721	0.137797	7.48856	1	0.0322494	1
Temperature32 Age5 LB / Temperature30 Age5 LB	0.232278	0.114741	721	0.0306063	1.7628	1	-2.9552	0.973888
Temperature27 Age10 LB / Temperature27 Age1 Naïve	0.279516	0.138076	721	0.0368307	2.1213	1	-2.58044	0.999989
Temperature27 Age10 LB / Temperature30 Age1 Naïve	0.513775	0.262422	721	0.0631923	4.17717	1	-1.30385	1
Temperature27 Age10 LB / Temperature32 Age1 Naïve	0.510894	0.242541	721	0.0728496	3.5829	1	-1.41466	1
Temperature27 Age10 LB / Temperature27 Age5 Naïve	8.27824	4.22829	721	1.01819	67.305	1	4.13811	0.0432027
Temperature27 Age10 LB / Temperature30 Age5 Naïve	0.588119	0.300394	721	0.0723362	4.78161	1	-1.03926	1
Temperature27 Age10 LB / Temperature32 Age5 Naïve	0.636155	0.32493	721	0.0782445	5.17216	1	-0.88555	1
Temperature27 Age10 LB / Temperature27 Age10 Naïve	2.73564	1.37298	721	0.348963	21.4456	1	2.00516	1
Temperature27 Age10 LB / Temperature30 Age10 Naïve	0.535601	0.264578	721	0.0705742	4.06479	1	-1.26394	1
Temperature27 Age10 LB / Temperature32 Age10 Naïve	1.23638	0.631508	721	0.15207	10.0522	1	0.415428	1
Temperature27 Age10 LB / Temperature27 Age15 Naïve	2.53594	1.27276	721	0.323489	19.8801	1	1.85413	1
Temperature27 Age10 LB / Temperature30 Age15 Naïve	1.15167	0.553403	721	0.160369	8.2706	1	0.29388	1
Temperature27 Age10 LB / Temperature32 Age15 Naïve	1.83539	0.955934	721	0.216616	15.5513	1	1.16594	1
Temperature27 Age10 LB / Temperature27 Age1 LB	0.521152	0.244667	721	0.075935	3.57673	1	-1.38818	1
Temperature27 Age10 LB / Temperature30 Age1 LB	0.373607	0.171947	721	0.0565392	2.46876	1	-2.13923	1
Temperature27 Age10 LB / Temperature32 Age1 LB	1.41793	0.738506	721	0.167347	12.0142	1	0.670461	1
Temperature27 Age10 LB / Temperature27 Age5 LB	2.88884	1.40659	721	0.391873	21.2962	1	2.17879	1
Temperature27 Age10 LB / Temperature30 Age5 LB	0.660559	0.326306	721	0.0870394	5.01312	1	-0.839437	1
Temperature27 Age10 LB / Temperature32 Age5 LB	2.84384	1.42729	721	0.362764	22.2938	1	2.08245	1
Temperature30 Age10 LB / Temperature27 Age1 Naïve	0.219691	0.106759	721	0.0299177	1.61322	1	-3.1187	0.881469
Temperature30 Age10 LB / Temperature30 Age1 Naïve	0.403811	0.20312	721	0.0512749	3.18019	1	-1.80277	1
Temperature30 Age10 LB / Temperature32 Age1 Naïve	0.401547	0.187271	721	0.0592565	2.72105	1	-1.95643	1
Temperature30 Age10 LB / Temperature27 Age5 Naïve	6.50644	3.27278	721	0.82617	51.241	1	3.72319	0.212764
Temperature30 Age10 LB / Temperature30 Age5 Naïve	0.462243	0.232511	721	0.0586944	3.64036	1	-1.5341	1
Temperature30 Age10 LB / Temperature32 Age5 Naïve	0.499998	0.251502	721	0.0634884	3.93769	1	-1.37802	1
Temperature30 Age10 LB / Temperature27 Age10 Naïve	2.15013	1.06213	721	0.283314	16.3177	1	1.5497	1
Temperature30 Age10 LB / Temperature30 Age10 Naïve	0.420966	0.204569	721	0.0573277	3.09122	1	-1.78043	1
Temperature30 Age10 LB / Temperature32 Age10 Naïve	0.971757	0.488801	721	0.123391	7.653	1	-0.0569562	1
Temperature30 Age10 LB / Temperature27 Age15 Naïve	1.99317	0.984594	721	0.262633	15.1266	1	1.39626	1
Temperature30 Age10 LB / Temperature30 Age15 Naïve	0.905179	0.427479	721	0.130391	6.28379	1	-0.210949	1
Temperature30 Age10 LB / Temperature32 Age15 Naïve	1.44256	0.740353	721	0.175655	11.847	1	0.713962	1
Temperature30 Age10 LB / Temperature27 Age1 LB	0.409609	0.188835	721	0.0617904	2.7153	1	-1.93606	1
Temperature30 Age10 LB / Temperature30 Age1 LB	0.293643	0.13261	721	0.0460402	1.87285	1	-2.71342	0.999555
Temperature30 Age10 LB / Temperature32 Age1 LB	1.11445	0.571959	721	0.135702	9.15239	1	0.211138	1
Temperature30 Age10 LB / Temperature27 Age5 LB	2.27054	1.08702	721	0.318475	16.1876	1	1.71283	1
Temperature30 Age10 LB / Temperature30 Age5 LB	0.519179	0.252296	721	0.0707024	3.81241	1	-1.34891	1
Temperature30 Age10 LB / Temperature32 Age5 LB	2.23517	1.10414	721	0.29452	16.9631	1	1.62822	1
Temperature30 Age10 LB / Temperature27 Age10 LB	0.785969	0.388256	721	0.103564	5.96487	1	-0.487543	1
Temperature32 Age10 LB / Temperature27 Age1 Naïve	0.147529	0.0742081	721	0.0187328	1.16185	1	-3.80458	0.15956
Temperature32 Age10 LB / Temperature30 Age1 Naïve	0.271172	0.140875	721	0.0321793	2.28514	1	-2.51202	0.999999
Temperature32 Age10 LB / Temperature32 Age1 Naïve	0.269651	0.130544	721	0.0369982	1.96528	1	-2.70723	0.999615
Temperature32 Age10 LB / Temperature27 Age5 Naïve	4.36928	2.26985	721	0.518492	36.8194	1	2.83847	0.994853
Temperature32 Age10 LB / Temperature30 Age5 Naïve	0.31041	0.161259	721	0.0368357	2.6158	1	-2.25188	1
Temperature32 Age10 LB / Temperature32 Age5 Naïve	0.335764	0.17443	721	0.0398443	2.82945	1	-2.10075	1
Temperature32 Age10 LB / Temperature27 Age10 Naïve	1.44388	0.737491	721	0.177591	11.7392	1	0.71917	1
Temperature32 Age10 LB / Temperature30 Age10 Naïve	0.282692	0.142196	721	0.0358954	2.22632	1	-2.51169	0.999999
Temperature32 Age10 LB / Temperature32 Age10 Naïve	0.652565	0.33901	721	0.0774383	5.4991	1	-0.82164	1
Temperature32 Age10 LB / Temperature27 Age15 Naïve	1.33848	0.683656	721	0.164627	10.8823	1	0.570768	1
Temperature32 Age10 LB / Temperature30 Age15 Naïve	0.607856	0.297723	721	0.081484	4.53449	1	-1.01639	1
Temperature32 Age10 LB / Temperature32 Age15 Naïve	0.968724	0.512842	721	0.110382	8.50161	1	-0.0600211	1
Temperature32 Age10 LB / Temperature27 Age1 LB	0.275065	0.131745	721	0.0385489	1.96272	1	-2.6949	0.999713
Temperature32 Age10 LB / Temperature30 Age1 LB	0.19719	0.0926614	721	0.0286806	1.35576	1	-3.45511	0.481588
Temperature32 Age10 LB / Temperature32 Age1 LB	0.748387	0.396196	721	0.0852757	6.56791	1	-0.547479	1
Temperature32 Age10 LB / Temperature27 Age5 LB	1.52474	0.756354	721	0.199209	11.6703	1	0.850355	1
Temperature32 Age10 LB / Temperature30 Age5 LB	0.348645	0.175371	721	0.04427	2.74572	1	-2.09481	1
Temperature32 Age10 LB / Temperature32 Age5 LB	1.50098	0.76666	721	0.184615	12.2035	1	0.795112	1
Temperature32 Age10 LB / Temperature27 Age10 LB	0.527802	0.269586	721	0.0649175	4.29122	1	-1.25111	1
Temperature32 Age10 LB / Temperature30 Age10 LB	0.671531	0.337785	721	0.0852692	5.28859	1	-0.79163	1
Temperature27 Age15 LB / Temperature27 Age1 Naïve	0.455916	0.229329	721	0.0578909	3.59053	1	-1.5615	1
Temperature27 Age15 LB / Temperature30 Age1 Naïve	0.838014	0.435351	721	0.0994452	7.06186	1	-0.340171	1
Temperature27 Age15 LB / Temperature32 Age1 Naïve	0.833315	0.403425	721	0.114337	6.07338	1	-0.376649	1
Temperature27 Age15 LB / Temperature27 Age5 Naïve	13.5026	7.01463	721	1.60232	113.785	1	5.01032	0.000771468
Temperature27 Age15 LB / Temperature30 Age5 Naïve	0.959275	0.498347	721	0.113835	8.08371	1	-0.080033	1
Temperature27 Age15 LB / Temperature32 Age5 Naïve	1.03763	0.53905	721	0.123133	8.74397	1	0.0710977	1
Temperature27 Age15 LB / Temperature27 Age10 Naïve	4.46208	2.2791	721	0.548817	36.2782	1	2.92815	0.981213
Temperature27 Age15 LB / Temperature30 Age10 Naïve	0.873615	0.439434	721	0.110929	6.88008	1	-0.268617	1
Temperature27 Age15 LB / Temperature32 Age10 Naïve	2.01665	1.04766	721	0.239311	16.9941	1	1.35021	1
Temperature27 Age15 LB / Temperature27 Age15 Naïve	4.13635	2.11273	721	0.508755	33.63	1	2.77974	0.998189
Temperature27 Age15 LB / Temperature30 Age15 Naïve	1.87848	0.920067	721	0.251814	14.0131	1	1.28721	1
Temperature27 Age15 LB / Temperature32 Age15 Naïve	2.99369	1.58486	721	0.341119	26.2729	1	2.07123	1
Temperature27 Age15 LB / Temperature27 Age1 LB	0.850046	0.407137	721	0.119129	6.06549	1	-0.339204	1
Temperature27 Age15 LB / Temperature30 Age1 LB	0.609386	0.286356	721	0.0886328	4.18977	1	-1.05404	1
Temperature27 Age15 LB / Temperature32 Age1 LB	2.31277	1.22438	721	0.263531	20.2971	1	1.58377	1
Temperature27 Age15 LB / Temperature27 Age5 LB	4.71197	2.33739	721	0.615624	36.0652	1	3.12487	0.87618
Temperature27 Age15 LB / Temperature30 Age5 LB	1.07743	0.541956	721	0.136809	8.48524	1	0.14827	1
Temperature27 Age15 LB / Temperature32 Age5 LB	4.63856	2.36924	721	0.570524	37.7131	1	3.00409	0.955537
Temperature27 Age15 LB / Temperature27 Age10 LB	1.63109	0.833115	721	0.200618	13.2613	1	0.957863	1
Temperature27 Age15 LB / Temperature30 Age10 LB	2.07526	1.04387	721	0.263511	16.3436	1	1.45145	1
Temperature27 Age15 LB / Temperature32 Age10 LB	3.09034	1.60544	721	0.366724	26.042	1	2.17185	1
Temperature30 Age15 LB / Temperature27 Age1 Naïve	0.260573	0.128719	721	0.0343347	1.97754	1	-2.7225	0.999452
Temperature30 Age15 LB / Temperature30 Age1 Naïve	0.478957	0.244638	721	0.0589098	3.89409	1	-1.44124	1
Temperature30 Age15 LB / Temperature32 Age1 Naïve	0.476271	0.226104	721	0.0679126	3.34009	1	-1.56248	1
Temperature30 Age15 LB / Temperature27 Age5 Naïve	7.71723	3.94174	721	0.949188	62.7437	1	4.00072	0.0755831
Temperature30 Age15 LB / Temperature30 Age5 Naïve	0.548262	0.280037	721	0.067434	4.45756	1	-1.17666	1
Temperature30 Age15 LB / Temperature32 Age5 Naïve	0.593043	0.302909	721	0.0729418	4.82164	1	-1.02294	1
Temperature30 Age15 LB / Temperature27 Age10 Naïve	2.55024	1.27994	721	0.325313	19.9923	1	1.86534	1
Temperature30 Age15 LB / Temperature30 Age10 Naïve	0.499304	0.246648	721	0.0657914	3.78931	1	-1.406	1
Temperature30 Age15 LB / Temperature32 Age10 Naïve	1.15259	0.588711	721	0.141764	9.37097	1	0.278036	1
Temperature30 Age15 LB / Temperature27 Age15 Naïve	2.36408	1.1865	721	0.301566	18.5329	1	1.71431	1
Temperature30 Age15 LB / Temperature30 Age15 Naïve	1.07362	0.515899	721	0.149501	7.7101	1	0.147839	1
Temperature30 Age15 LB / Temperature32 Age15 Naïve	1.71101	0.891151	721	0.201936	14.4974	1	1.0312	1
Temperature30 Age15 LB / Temperature27 Age1 LB	0.485834	0.228086	721	0.0707889	3.33434	1	-1.53766	1
Temperature30 Age15 LB / Temperature30 Age1 LB	0.348287	0.160295	721	0.0527076	2.30145	1	-2.29171	1
Temperature30 Age15 LB / Temperature32 Age1 LB	1.32184	0.688458	721	0.156006	11.2	1	0.535724	1
Temperature30 Age15 LB / Temperature27 Age5 LB	2.69307	1.31126	721	0.365316	19.853	1	2.03466	1
Temperature30 Age15 LB / Temperature30 Age5 LB	0.615793	0.304192	721	0.0811408	4.67338	1	-0.981498	1
Temperature30 Age15 LB / Temperature32 Age5 LB	2.65111	1.33056	721	0.33818	20.783	1	1.94262	1
Temperature30 Age15 LB / Temperature27 Age10 LB	0.93223	0.467875	721	0.118917	7.30808	1	-0.139823	1
Temperature30 Age15 LB / Temperature30 Age10 LB	1.18609	0.585909	721	0.156287	9.00147	1	0.345482	1
Temperature30 Age15 LB / Temperature32 Age10 LB	1.76625	0.90215	721	0.217241	14.3602	1	1.11372	1
Temperature30 Age15 LB / Temperature27 Age15 LB	0.571538	0.291925	721	0.0702968	4.6468	1	-1.09525	1
Temperature32 Age15 LB / Temperature27 Age1 Naïve	0.203351	0.109474	721	0.0223358	1.85136	1	-2.95872	0.972797
Temperature32 Age15 LB / Temperature30 Age1 Naïve	0.373778	0.206995	721	0.0385344	3.62559	1	-1.77701	1
Temperature32 Age15 LB / Temperature32 Age1 Naïve	0.371682	0.193551	721	0.0438825	3.14812	1	-1.90058	1
Temperature32 Age15 LB / Temperature27 Age5 Naïve	6.02252	3.33522	721	0.620888	58.4175	1	3.2422	0.753495
Temperature32 Age15 LB / Temperature30 Age5 Naïve	0.427863	0.236947	721	0.0441103	4.15021	1	-1.53298	1
Temperature32 Age15 LB / Temperature32 Age5 Naïve	0.46281	0.256301	721	0.0477131	4.48919	1	-1.39121	1
Temperature32 Age15 LB / Temperature27 Age10 Naïve	1.99021	1.08588	721	0.212185	18.6674	1	1.26141	1
Temperature32 Age15 LB / Temperature30 Age10 Naïve	0.389656	0.209771	721	0.0427993	3.54754	1	-1.75071	1
Temperature32 Age15 LB / Temperature32 Age10 Naïve	0.899482	0.498126	721	0.0927315	8.72484	1	-0.191293	1
Temperature32 Age15 LB / Temperature27 Age15 Naïve	1.84493	1.00661	721	0.196696	17.3047	1	1.12249	1
Temperature32 Age15 LB / Temperature30 Age15 Naïve	0.837855	0.44073	721	0.0968025	7.2519	1	-0.336316	1
Temperature32 Age15 LB / Temperature32 Age15 Naïve	1.33527	0.751872	721	0.132508	13.4553	1	0.513479	1
Temperature32 Age15 LB / Temperature27 Age1 LB	0.379144	0.195619	721	0.045653	3.14876	1	-1.87972	1
Temperature32 Age15 LB / Temperature30 Age1 LB	0.271803	0.137956	721	0.0338742	2.18092	1	-2.56655	0.999993
Temperature32 Age15 LB / Temperature32 Age1 LB	1.03156	0.580858	721	0.102369	10.3949	1	0.055184	1
Temperature32 Age15 LB / Temperature27 Age5 LB	2.10167	1.11779	721	0.237073	18.6314	1	1.39648	1
Temperature32 Age15 LB / Temperature30 Age5 LB	0.480565	0.258711	721	0.0527845	4.37519	1	-1.36119	1
Temperature32 Age15 LB / Temperature32 Age5 LB	2.06892	1.12883	721	0.220577	19.4057	1	1.33251	1
Temperature32 Age15 LB / Temperature27 Age10 LB	0.727512	0.396937	721	0.0775631	6.82377	1	-0.583064	1
Temperature32 Age15 LB / Temperature30 Age10 LB	0.925624	0.498308	721	0.101669	8.42713	1	-0.143564	1
Temperature32 Age15 LB / Temperature32 Age10 LB	1.37838	0.763336	721	0.142103	13.3701	1	0.579474	1
Temperature32 Age15 LB / Temperature27 Age15 LB	0.446028	0.247007	721	0.0459829	4.3264	1	-1.4579	1
Temperature32 Age15 LB / Temperature30 Age15 LB	0.780399	0.425793	721	0.0832017	7.31984	1	-0.454445	1
Temperature27 Age1 E_coli / Temperature27 Age1 Naïve	2.07638	0.947055	721	0.319593	13.4901	1	1.60187	1
Temperature27 Age1 E_coli / Temperature30 Age1 Naïve	3.81657	1.80997	721	0.545329	26.7109	1	2.82421	0.995943
Temperature27 Age1 E_coli / Temperature32 Age1 Naïve	3.79517	1.65163	721	0.636491	22.6293	1	3.06469	0.922105
Temperature27 Age1 E_coli / Temperature27 Age5 Naïve	61.4948	29.1633	721	8.78665	430.381	1	8.68539	0
Temperature27 Age1 E_coli / Temperature30 Age5 Naïve	4.36883	2.07187	721	0.624238	30.576	1	3.10918	0.889377
Temperature27 Age1 E_coli / Temperature32 Age5 Naïve	4.72567	2.2411	721	0.675224	33.0733	1	3.27473	0.71369
Temperature27 Age1 E_coli / Temperature27 Age10 Naïve	20.3217	9.44262	721	3.02007	136.742	1	6.48152	1.89874e-07
Temperature27 Age1 E_coli / Temperature30 Age10 Naïve	3.97871	1.81472	721	0.612396	25.8495	1	3.02769	0.944006
Temperature27 Age1 E_coli / Temperature32 Age10 Naïve	9.18444	4.35562	721	1.31231	64.2788	1	4.67593	0.00393284
Temperature27 Age1 E_coli / Temperature27 Age15 Naïve	18.8382	8.75333	721	2.79961	126.76	1	6.31839	5.21788e-07
Temperature27 Age1 E_coli / Temperature30 Age15 Naïve	8.55519	3.77705	721	1.39818	52.3475	1	4.862	0.00160856
Temperature27 Age1 E_coli / Temperature32 Age15 Naïve	13.6342	6.6134	721	1.86352	99.7527	1	5.3861	0.000110033
Temperature27 Age1 E_coli / Temperature27 Age1 LB	3.87137	1.66253	721	0.664769	22.5454	1	3.15202	0.85138
Temperature27 Age1 E_coli / Temperature30 Age1 LB	2.77533	1.16377	721	0.496762	15.5053	1	2.43432	1
Temperature27 Age1 E_coli / Temperature32 Age1 LB	10.5331	5.10918	721	1.43966	77.0639	1	4.85408	0.00167199
Temperature27 Age1 E_coli / Temperature27 Age5 LB	21.4597	9.6232	721	3.40876	135.099	1	6.83758	1.93835e-08
Temperature27 Age1 E_coli / Temperature30 Age5 LB	4.90696	2.23811	721	0.755271	31.8803	1	3.48744	0.442111
Temperature27 Age1 E_coli / Temperature32 Age5 LB	21.1254	9.81608	721	3.13952	142.15	1	6.56499	1.12237e-07
Temperature27 Age1 E_coli / Temperature27 Age10 LB	7.42849	3.4517	721	1.10397	49.9853	1	4.3157	0.0202461
Temperature27 Age1 E_coli / Temperature30 Age10 LB	9.45137	4.31086	721	1.45474	61.4051	1	4.92461	0.00118236
Temperature27 Age1 E_coli / Temperature32 Age10 LB	14.0744	6.67462	721	2.01101	98.5018	1	5.57599	3.92662e-05
Temperature27 Age1 E_coli / Temperature27 Age15 LB	4.55431	2.15983	721	0.650739	31.8741	1	3.19685	0.805399
Temperature27 Age1 E_coli / Temperature30 Age15 LB	7.96851	3.70263	721	1.18423	53.6191	1	4.46672	0.0103444
Temperature27 Age1 E_coli / Temperature32 Age15 LB	10.2108	5.22356	721	1.25177	83.2904	1	4.54178	0.0073466
Temperature30 Age1 E_coli / Temperature27 Age1 Naïve	2.25002	0.998132	721	0.364542	13.8875	1	1.82804	1
Temperature30 Age1 E_coli / Temperature30 Age1 Naïve	4.13574	1.91167	721	0.620775	27.5532	1	3.07133	0.917666
Temperature30 Age1 E_coli / Temperature32 Age1 Naïve	4.11255	1.7358	721	0.727856	23.2368	1	3.35022	0.616593
Temperature30 Age1 E_coli / Temperature27 Age5 Naïve	66.6374	30.8019	721	10.0023	443.953	1	9.08477	0
Temperature30 Age1 E_coli / Temperature30 Age5 Naïve	4.73418	2.18829	721	0.710602	31.5402	1	3.3637	0.598967
Temperature30 Age1 E_coli / Temperature32 Age5 Naïve	5.12086	2.36702	721	0.768642	34.1163	1	3.53356	0.388649
Temperature30 Age1 E_coli / Temperature27 Age10 Naïve	22.0211	9.96225	721	3.44148	140.907	1	6.83473	1.9749e-08
Temperature30 Age1 E_coli / Temperature30 Age10 Naïve	4.31143	1.9126	721	0.698526	26.611	1	3.29404	0.689328
Temperature30 Age1 E_coli / Temperature32 Age10 Naïve	9.95251	4.60036	721	1.49387	66.3058	1	4.97116	0.000938439
Temperature30 Age1 E_coli / Temperature27 Age15 Naïve	20.4136	9.23502	721	3.19026	130.621	1	6.66718	5.85182e-08
Temperature30 Age1 E_coli / Temperature30 Age15 Naïve	9.27063	3.9731	721	1.59762	53.7955	1	5.19602	0.000299215
Temperature30 Age1 E_coli / Temperature32 Age15 Naïve	14.7744	6.9931	721	2.11895	103.014	1	5.68929	2.09245e-05
Temperature30 Age1 E_coli / Temperature27 Age1 LB	4.19512	1.74577	721	0.760758	23.1335	1	3.44574	0.493288
Temperature30 Age1 E_coli / Temperature30 Age1 LB	3.00742	1.2201	721	0.569265	15.8882	1	2.71407	0.999548
Temperature30 Age1 E_coli / Temperature32 Age1 LB	11.4139	5.40252	721	1.63699	79.5836	1	5.14409	0.00039114
Temperature30 Age1 E_coli / Temperature27 Age5 LB	23.2543	10.1322	721	3.8917	138.953	1	7.2215	1.47662e-09
Temperature30 Age1 E_coli / Temperature30 Age5 LB	5.31731	2.35881	721	0.861495	32.8194	1	3.76675	0.182739
Temperature30 Age1 E_coli / Temperature32 Age5 LB	22.8921	10.3563	721	3.5776	146.48	1	6.92047	1.12289e-08
Temperature30 Age1 E_coli / Temperature27 Age10 LB	8.04971	3.64165	721	1.25802	51.5078	1	4.6102	0.00535286
Temperature30 Age1 E_coli / Temperature30 Age10 LB	10.2418	4.54335	721	1.65934	63.2141	1	5.24441	0.000232634
Temperature30 Age1 E_coli / Temperature32 Age10 LB	15.2514	7.04966	721	2.28923	101.608	1	5.8946	6.50562e-06
Temperature30 Age1 E_coli / Temperature27 Age15 LB	4.93517	2.28119	721	0.74077	32.8792	1	3.45365	0.483402
Temperature30 Age1 E_coli / Temperature30 Age15 LB	8.63489	3.90639	721	1.34947	55.2523	1	4.76532	0.00256958
Temperature30 Age1 E_coli / Temperature32 Age15 LB	11.0647	5.53745	721	1.41973	86.2335	1	4.8031	0.0021419
Temperature30 Age1 E_coli / Temperature27 Age1 E_coli	1.08363	0.445049	721	0.200944	5.84365	1	0.195552	1
Temperature32 Age1 E_coli / Temperature27 Age1 Naïve	3.25321	1.55748	721	0.456308	23.1935	1	2.464	1
Temperature32 Age1 E_coli / Temperature30 Age1 Naïve	5.9797	2.96626	721	0.781255	45.7684	1	3.60519	0.313502
Temperature32 Age1 E_coli / Temperature32 Age1 Naïve	5.94617	2.7285	721	0.904924	39.0717	1	3.8851	0.118391
Temperature32 Age1 E_coli / Temperature27 Age5 Naïve	96.3483	47.7941	721	12.588	737.447	1	9.2086	0
Temperature32 Age1 E_coli / Temperature30 Age5 Naïve	6.84496	3.39548	721	0.894303	52.3911	1	3.87762	0.121783
Temperature32 Age1 E_coli / Temperature32 Age5 Naïve	7.40404	3.67281	721	0.967347	56.6703	1	4.0359	0.0656634
Temperature32 Age1 E_coli / Temperature27 Age10 Naïve	31.8394	15.5027	721	4.31903	234.717	1	7.10759	3.20872e-09
Temperature32 Age1 E_coli / Temperature30 Age10 Naïve	6.23373	2.9844	721	0.874367	44.4429	1	3.82239	0.149532
Temperature32 Age1 E_coli / Temperature32 Age10 Naïve	14.3899	7.13819	721	1.88006	110.14	1	5.37547	0.000116458
Temperature32 Age1 E_coli / Temperature27 Age15 Naïve	29.5152	14.371	721	4.00375	217.583	1	6.95191	9.11535e-09
Temperature32 Age1 E_coli / Temperature30 Age15 Naïve	13.404	6.23083	721	1.99047	90.2642	1	5.58367	3.76399e-05
Temperature32 Age1 E_coli / Temperature32 Age15 Naïve	21.3617	10.8177	721	2.67484	170.597	1	6.0457	2.69186e-06
Temperature32 Age1 E_coli / Temperature27 Age1 LB	6.06555	2.75023	721	0.943965	38.9749	1	3.97564	0.0834654
Temperature32 Age1 E_coli / Temperature30 Age1 LB	4.34831	1.92999	721	0.703815	26.8647	1	3.31147	0.666987
Temperature32 Age1 E_coli / Temperature32 Age1 LB	16.5029	8.35724	721	2.06645	131.795	1	5.53611	4.88784e-05
Temperature32 Age1 E_coli / Temperature27 Age5 LB	33.6225	15.8511	721	4.8596	232.627	1	7.45627	2.88788e-10
Temperature32 Age1 E_coli / Temperature30 Age5 LB	7.68808	3.68068	721	1.07836	54.8116	1	4.2604	0.0257346
Temperature32 Age1 E_coli / Temperature32 Age5 LB	33.0987	16.1158	721	4.48985	244	1	7.18725	1.86673e-09
Temperature32 Age1 E_coli / Temperature27 Age10 LB	11.6387	5.66694	721	1.5788	85.7996	1	5.04072	0.000662046
Temperature32 Age1 E_coli / Temperature30 Age10 LB	14.8081	7.08942	721	2.07705	105.574	1	5.6296	2.91924e-05
Temperature32 Age1 E_coli / Temperature32 Age10 LB	22.0513	10.9387	721	2.88103	168.78	1	6.23595	8.62444e-07
Temperature32 Age1 E_coli / Temperature27 Age15 LB	7.13556	3.53963	721	0.932269	54.6153	1	3.96144	0.0882486
Temperature32 Age1 E_coli / Temperature30 Age15 LB	12.4848	6.0789	721	1.69357	92.0369	1	5.18484	0.00031704
Temperature32 Age1 E_coli / Temperature32 Age15 LB	15.998	8.50867	721	1.80462	141.823	1	5.21279	0.000274282
Temperature32 Age1 E_coli / Temperature27 Age1 E_coli	1.56677	0.702588	721	0.248873	9.86355	1	1.00131	1
Temperature32 Age1 E_coli / Temperature30 Age1 E_coli	1.44586	0.629978	721	0.24197	8.63955	1	0.84621	1
Temperature27 Age5 E_coli / Temperature27 Age1 Naïve	0.623916	0.281763	721	0.0978236	3.97932	1	-1.04459	1
Temperature27 Age5 E_coli / Temperature30 Age1 Naïve	1.14681	0.538898	721	0.1668	7.88481	1	0.291521	1
Temperature27 Age5 E_coli / Temperature32 Age1 Naïve	1.14038	0.490899	721	0.194997	6.66919	1	0.305167	1
Temperature27 Age5 E_coli / Temperature27 Age5 Naïve	18.4781	8.68303	721	2.68757	127.045	1	6.20672	1.02929e-06
Temperature27 Age5 E_coli / Temperature30 Age5 Naïve	1.31276	0.616876	721	0.190936	9.02574	1	0.579114	1
Temperature27 Age5 E_coli / Temperature32 Age5 Naïve	1.41998	0.667261	721	0.206531	9.76294	1	0.746196	1
Temperature27 Age5 E_coli / Temperature27 Age10 Naïve	6.10631	2.81035	721	0.92409	40.35	1	3.93129	0.0992256
Temperature27 Age5 E_coli / Temperature30 Age10 Naïve	1.19553	0.539908	721	0.187447	7.62508	1	0.395462	1
Temperature27 Age5 E_coli / Temperature32 Age10 Naïve	2.75977	1.29684	721	0.401397	18.9745	1	2.16031	1
Temperature27 Age5 E_coli / Temperature27 Age15 Naïve	5.66056	2.6052	721	0.856633	37.4045	1	3.76659	0.18284
Temperature27 Age5 E_coli / Temperature30 Age15 Naïve	2.57069	1.12297	721	0.428231	15.4319	1	2.16138	1
Temperature27 Age5 E_coli / Temperature32 Age15 Naïve	4.09684	1.96987	721	0.569766	29.4578	1	2.9329	0.980056
Temperature27 Age5 E_coli / Temperature27 Age1 LB	1.16328	0.493992	721	0.203714	6.64274	1	0.356157	1
Temperature27 Age5 E_coli / Temperature30 Age1 LB	0.833939	0.345601	721	0.152302	4.56627	1	-0.43819	1
Temperature27 Age5 E_coli / Temperature32 Age1 LB	3.16501	1.52182	721	0.440173	22.7576	1	2.3962	1
Temperature27 Age5 E_coli / Temperature27 Age5 LB	6.44828	2.86205	721	1.04372	39.8388	1	4.19922	0.0334227
Temperature27 Age5 E_coli / Temperature30 Age5 LB	1.47446	0.66587	721	0.231179	9.40404	1	0.8598	1
Temperature27 Age5 E_coli / Temperature32 Age5 LB	6.34782	2.9215	721	0.960639	41.9459	1	4.01557	0.0712416
Temperature27 Age5 E_coli / Temperature27 Age10 LB	2.23213	1.02731	721	0.337797	14.7497	1	1.74466	1
Temperature27 Age5 E_coli / Temperature30 Age10 LB	2.83998	1.28254	721	0.445279	18.1133	1	2.31131	1
Temperature27 Age5 E_coli / Temperature32 Age10 LB	4.22911	1.98729	721	0.615107	29.0768	1	3.06866	0.919469
Temperature27 Age5 E_coli / Temperature27 Age15 LB	1.36849	0.643065	721	0.199042	9.40892	1	0.667594	1
Temperature27 Age5 E_coli / Temperature30 Age15 LB	2.3944	1.10199	721	0.362353	15.822	1	1.89714	1
Temperature27 Age5 E_coli / Temperature32 Age15 LB	3.06817	1.55728	721	0.38238	24.6187	1	2.20877	1
Temperature27 Age5 E_coli / Temperature27 Age1 E_coli	0.300483	0.126	721	0.053784	1.67875	1	-2.86738	0.991894
Temperature27 Age5 E_coli / Temperature30 Age1 E_coli	0.277294	0.112497	721	0.052488	1.46494	1	-3.16168	0.841973
Temperature27 Age5 E_coli / Temperature32 Age1 E_coli	0.191785	0.0851231	721	0.0310422	1.18488	1	-3.72061	0.214666
Temperature30 Age5 E_coli / Temperature27 Age1 Naïve	1.4054	0.647908	721	0.212007	9.3164	1	0.738203	1
Temperature30 Age5 E_coli / Temperature30 Age1 Naïve	2.58325	1.23727	721	0.362029	18.4328	1	1.98149	1
Temperature30 Age5 E_coli / Temperature32 Age1 Naïve	2.56877	1.1311	721	0.421824	15.6429	1	2.14254	1
Temperature30 Age5 E_coli / Temperature27 Age5 Naïve	41.6228	19.9356	721	5.83322	296.999	1	7.78491	2.74261e-11
Temperature30 Age5 E_coli / Temperature30 Age5 Naïve	2.95705	1.4163	721	0.414415	21.1	1	2.26364	1
Temperature30 Age5 E_coli / Temperature32 Age5 Naïve	3.19857	1.53198	721	0.448263	22.8234	1	2.42757	1
Temperature30 Age5 E_coli / Temperature27 Age10 Naïve	13.7547	6.45748	721	2.00415	94.4006	1	5.58367	3.76394e-05
Temperature30 Age5 E_coli / Temperature30 Age10 Naïve	2.69299	1.24151	721	0.406244	17.8519	1	2.14886	1
Temperature30 Age5 E_coli / Temperature32 Age10 Naïve	6.2165	2.97744	721	0.871209	44.3577	1	3.81496	0.15365
Temperature30 Age5 E_coli / Temperature27 Age15 Naïve	12.7507	5.9861	721	1.85785	87.5095	1	5.42221	9.06655e-05
Temperature30 Age5 E_coli / Temperature30 Age15 Naïve	5.79059	2.58583	721	0.926896	36.1755	1	3.93282	0.098638
Temperature30 Age5 E_coli / Temperature32 Age15 Naïve	9.22832	4.51887	721	1.23767	68.8082	1	4.53827	0.00746611
Temperature30 Age5 E_coli / Temperature27 Age1 LB	2.62034	1.13893	721	0.440442	15.5893	1	2.21629	1
Temperature30 Age5 E_coli / Temperature30 Age1 LB	1.87849	0.797707	721	0.328961	10.7268	1	1.48466	1
Temperature30 Age5 E_coli / Temperature32 Age1 LB	7.12933	3.49105	721	0.95616	53.1577	1	4.01127	0.0724748
Temperature30 Age5 E_coli / Temperature27 Age5 LB	14.525	6.58592	721	2.26049	93.3324	1	5.90156	6.24901e-06
Temperature30 Age5 E_coli / Temperature30 Age5 LB	3.32128	1.53115	721	0.501022	22.0168	1	2.60372	0.999977
Temperature30 Age5 E_coli / Temperature32 Age5 LB	14.2988	6.71288	721	2.08342	98.1342	1	5.66629	2.37976e-05
Temperature30 Age5 E_coli / Temperature27 Age10 LB	5.02798	2.3605	721	0.732607	34.5077	1	3.44007	0.500424
Temperature30 Age5 E_coli / Temperature30 Age10 LB	6.39717	2.94918	721	0.965027	42.4069	1	4.0256	0.0684366
Temperature30 Age5 E_coli / Temperature32 Age10 LB	9.52626	4.56268	721	1.33505	67.9744	1	4.70615	0.00340852
Temperature30 Age5 E_coli / Temperature27 Age15 LB	3.08259	1.47643	721	0.432008	21.9957	1	2.35045	1
Temperature30 Age5 E_coli / Temperature30 Age15 LB	5.3935	2.5321	721	0.785865	37.0163	1	3.58954	0.329035
Temperature30 Age5 E_coli / Temperature32 Age15 LB	6.9112	3.56583	721	0.832183	57.3969	1	3.74677	0.196053
Temperature30 Age5 E_coli / Temperature27 Age1 E_coli	0.676851	0.290668	721	0.116225	3.94173	1	-0.908863	1
Temperature30 Age5 E_coli / Temperature30 Age1 E_coli	0.624616	0.25993	721	0.11327	3.44438	1	-1.1309	1
Temperature30 Age5 E_coli / Temperature32 Age1 E_coli	0.432004	0.195878	721	0.0672315	2.77589	1	-1.8511	1
Temperature30 Age5 E_coli / Temperature27 Age5 E_coli	2.25255	0.956553	721	0.394467	12.8628	1	1.91229	1
Temperature32 Age5 E_coli / Temperature27 Age1 Naïve	0.832929	0.437193	721	0.0966824	7.17576	1	-0.34828	1
Temperature32 Age5 E_coli / Temperature30 Age1 Naïve	1.531	0.827836	721	0.166536	14.0747	1	0.787696	1
Temperature32 Age5 E_coli / Temperature32 Age1 Naïve	1.52241	0.771584	721	0.190314	12.1785	1	0.829288	1
Temperature32 Age5 E_coli / Temperature27 Age5 Naïve	24.6683	13.3386	721	2.68333	226.78	1	5.92829	5.35265e-06
Temperature32 Age5 E_coli / Temperature30 Age5 Naïve	1.75253	0.947624	721	0.190634	16.1114	1	1.03763	1
Temperature32 Age5 E_coli / Temperature32 Age5 Naïve	1.89568	1.02502	721	0.206205	17.4273	1	1.18283	1
Temperature32 Age5 E_coli / Temperature27 Age10 Naïve	8.15193	4.33954	721	0.917769	72.4081	1	3.94162	0.0953324
Temperature32 Age5 E_coli / Temperature30 Age10 Naïve	1.59604	0.837739	721	0.185261	13.75	1	0.890714	1
Temperature32 Age5 E_coli / Temperature32 Age10 Naïve	3.68429	1.99216	721	0.400764	33.8703	1	2.41176	1
Temperature32 Age5 E_coli / Temperature27 Age15 Naïve	7.55685	4.02276	721	0.850773	67.1225	1	3.79923	0.162679
Temperature32 Age5 E_coli / Temperature30 Age15 Naïve	3.43187	1.75793	721	0.419575	28.0706	1	2.40729	1
Temperature32 Age5 E_coli / Temperature32 Age15 Naïve	5.46928	3.00937	721	0.572152	52.2817	1	3.08806	0.905786
Temperature32 Age5 E_coli / Temperature27 Age1 LB	1.55298	0.779422	721	0.198101	12.1744	1	0.87704	1
Temperature32 Age5 E_coli / Temperature30 Age1 LB	1.11331	0.54915	721	0.147134	8.42404	1	0.217608	1
Temperature32 Age5 E_coli / Temperature32 Age1 LB	4.22529	2.32489	721	0.442015	40.3902	1	2.61906	0.999963
Temperature32 Age5 E_coli / Temperature27 Age5 LB	8.60846	4.46115	721	1.0269	72.1642	1	4.15405	0.0404237
Temperature32 Age5 E_coli / Temperature30 Age5 LB	1.9684	1.03319	721	0.228483	16.958	1	1.29022	1
Temperature32 Age5 E_coli / Temperature32 Age5 LB	8.47434	4.51117	721	0.954067	75.272	1	4.01449	0.0715489
Temperature32 Age5 E_coli / Temperature27 Age10 LB	2.9799	1.5863	721	0.335486	26.4685	1	2.05114	1
Temperature32 Age5 E_coli / Temperature30 Age10 LB	3.79137	1.99004	721	0.440084	32.663	1	2.53908	0.999997
Temperature32 Age5 E_coli / Temperature32 Age10 LB	5.64586	3.05281	721	0.614136	51.9034	1	3.20117	0.800673
Temperature32 Age5 E_coli / Temperature27 Age15 LB	1.82694	0.987854	721	0.198727	16.7953	1	1.11452	1
Temperature32 Age5 E_coli / Temperature30 Age15 LB	3.19653	1.70162	721	0.359875	28.3926	1	2.18297	1
Temperature32 Age5 E_coli / Temperature32 Age15 LB	4.09602	2.35004	721	0.389095	43.1189	1	2.45759	1
Temperature32 Age5 E_coli / Temperature27 Age1 E_coli	0.401145	0.199524	721	0.0521245	3.08717	1	-1.83646	1
Temperature32 Age5 E_coli / Temperature30 Age1 E_coli	0.370187	0.179893	721	0.0504125	2.71834	1	-2.04495	1
Temperature32 Age5 E_coli / Temperature32 Age1 E_coli	0.256033	0.132683	721	0.0305421	2.14631	1	-2.62905	0.99995
Temperature32 Age5 E_coli / Temperature27 Age5 E_coli	1.335	0.658501	721	0.176432	10.1015	1	0.585762	1
Temperature32 Age5 E_coli / Temperature30 Age5 E_coli	0.592663	0.297451	721	0.0756011	4.64609	1	-1.04232	1
Temperature27 Age10 E_coli / Temperature27 Age1 Naïve	0.430991	0.216792	721	0.0547261	3.39424	1	-1.67327	1
Temperature27 Age10 E_coli / Temperature30 Age1 Naïve	0.792201	0.411551	721	0.0940086	6.6758	1	-0.44839	1
Temperature27 Age10 E_coli / Temperature32 Age1 Naïve	0.787759	0.38137	721	0.108087	5.74136	1	-0.492777	1
Temperature27 Age10 E_coli / Temperature27 Age5 Naïve	12.7644	6.63115	721	1.51472	107.564	1	4.9021	0.00132124
Temperature27 Age10 E_coli / Temperature30 Age5 Naïve	0.906833	0.471103	721	0.107612	7.64178	1	-0.188252	1
Temperature27 Age10 E_coli / Temperature32 Age5 Naïve	0.9809	0.509581	721	0.116401	8.26595	1	-0.037121	1
Temperature27 Age10 E_coli / Temperature27 Age10 Naïve	4.21814	2.15451	721	0.518814	34.2949	1	2.81808	0.996349
Temperature27 Age10 E_coli / Temperature30 Age10 Naïve	0.825855	0.415411	721	0.104865	6.50396	1	-0.380384	1
Temperature27 Age10 E_coli / Temperature32 Age10 Naïve	1.9064	0.990382	721	0.226228	16.0651	1	1.24199	1
Temperature27 Age10 E_coli / Temperature27 Age15 Naïve	3.91022	1.99723	721	0.480942	31.7915	1	2.66968	0.999848
Temperature27 Age10 E_coli / Temperature30 Age15 Naïve	1.77579	0.869768	721	0.238047	13.247	1	1.17242	1
Temperature27 Age10 E_coli / Temperature32 Age15 Naïve	2.83003	1.49822	721	0.322471	24.8366	1	1.96503	1
Temperature27 Age10 E_coli / Temperature27 Age1 LB	0.803575	0.384879	721	0.112617	5.7339	1	-0.456583	1
Temperature27 Age10 E_coli / Temperature30 Age1 LB	0.576072	0.270701	721	0.0837874	3.96072	1	-1.17368	1
Temperature27 Age10 E_coli / Temperature32 Age1 LB	2.18634	1.15745	721	0.249124	19.1875	1	1.47758	1
Temperature27 Age10 E_coli / Temperature27 Age5 LB	4.45437	2.20961	721	0.581969	34.0936	1	3.01153	0.952099
Temperature27 Age10 E_coli / Temperature30 Age5 LB	1.01853	0.512328	721	0.12933	8.02136	1	0.0365024	1
Temperature27 Age10 E_coli / Temperature32 Age5 LB	4.38497	2.23972	721	0.539334	35.6513	1	2.89402	0.988067
Temperature27 Age10 E_coli / Temperature27 Age10 LB	1.54192	0.787569	721	0.18965	12.5364	1	0.847794	1
Temperature27 Age10 E_coli / Temperature30 Age10 LB	1.96181	0.986804	721	0.249105	15.4501	1	1.33968	1
Temperature27 Age10 E_coli / Temperature32 Age10 LB	2.9214	1.51768	721	0.346676	24.6183	1	2.06363	1
Temperature27 Age10 E_coli / Temperature27 Age15 LB	0.945331	0.491103	721	0.11218	7.96621	1	-0.108219	1
Temperature27 Age10 E_coli / Temperature30 Age15 LB	1.65401	0.844823	721	0.203437	13.4477	1	0.985186	1
Temperature27 Age10 E_coli / Temperature32 Age15 LB	2.11945	1.17373	721	0.218503	20.5583	1	1.35638	1
Temperature27 Age10 E_coli / Temperature27 Age1 E_coli	0.207569	0.0984373	721	0.0296583	1.4527	1	-3.3154	0.661913
Temperature27 Age10 E_coli / Temperature30 Age1 E_coli	0.19155	0.0885404	721	0.0287517	1.27615	1	-3.57528	0.343634
Temperature27 Age10 E_coli / Temperature32 Age1 E_coli	0.132482	0.0657182	721	0.0173089	1.01401	1	-4.07477	0.0560914
Temperature27 Age10 E_coli / Temperature27 Age5 E_coli	0.690784	0.324605	721	0.100472	4.74942	1	-0.787234	1
Temperature27 Age10 E_coli / Temperature30 Age5 E_coli	0.306668	0.146881	721	0.0429779	2.18823	1	-2.46783	1
Temperature27 Age10 E_coli / Temperature32 Age5 E_coli	0.517441	0.279789	721	0.0562853	4.75692	1	-1.2185	1
Temperature30 Age10 E_coli / Temperature27 Age1 Naïve	0.800395	0.377994	721	0.115297	5.55637	1	-0.471458	1
Temperature30 Age10 E_coli / Temperature30 Age1 Naïve	1.4712	0.720582	721	0.197216	10.9749	1	0.788246	1
Temperature30 Age10 E_coli / Temperature32 Age1 Naïve	1.46295	0.661385	721	0.228918	9.34927	1	0.841544	1
Temperature30 Age10 E_coli / Temperature27 Age5 Naïve	23.7048	11.6104	721	3.17767	176.833	1	6.4633	2.1279e-07
Temperature30 Age10 E_coli / Temperature30 Age5 Naïve	1.68408	0.82485	721	0.225754	12.5629	1	1.06416	1
Temperature30 Age10 E_coli / Temperature32 Age5 Naïve	1.82163	0.892221	721	0.244193	13.589	1	1.22446	1
Temperature30 Age10 E_coli / Temperature27 Age10 Naïve	7.83351	3.76417	721	1.09081	56.2554	1	4.28371	0.0232694
Temperature30 Age10 E_coli / Temperature30 Age10 Naïve	1.5337	0.724303	721	0.220929	10.647	1	0.905606	1
Temperature30 Age10 E_coli / Temperature32 Age10 Naïve	3.54038	1.73405	721	0.474594	26.4106	1	2.58116	0.999989
Temperature30 Age10 E_coli / Temperature27 Age15 Naïve	7.26168	3.48939	721	1.01118	52.1489	1	4.12596	0.04544
Temperature30 Age10 E_coli / Temperature30 Age15 Naïve	3.29782	1.51093	721	0.503344	21.6067	1	2.60447	0.999976
Temperature30 Age10 E_coli / Temperature32 Age15 Naïve	5.25565	2.62928	721	0.674866	40.9294	1	3.31677	0.660135
Temperature30 Age10 E_coli / Temperature27 Age1 LB	1.49232	0.666408	721	0.238875	9.32296	1	0.896485	1
Temperature30 Age10 E_coli / Temperature30 Age1 LB	1.06982	0.467339	721	0.178214	6.42219	1	0.154506	1
Temperature30 Age10 E_coli / Temperature32 Age1 LB	4.06025	2.03125	721	0.521367	31.62	1	2.80094	0.997307
Temperature30 Age10 E_coli / Temperature27 Age5 LB	8.27222	3.84532	721	1.2284	55.7061	1	4.54537	0.00722665
Temperature30 Age10 E_coli / Temperature30 Age5 LB	1.89151	0.893286	721	0.272473	13.131	1	1.34964	1
Temperature30 Age10 E_coli / Temperature32 Age5 LB	8.14334	3.91305	721	1.13395	58.4804	1	4.36443	0.0163436
Temperature30 Age10 E_coli / Temperature27 Age10 LB	2.8635	1.37597	721	0.39874	20.5639	1	2.18939	1
Temperature30 Age10 E_coli / Temperature30 Age10 LB	3.64328	1.72057	721	0.524814	25.2918	1	2.73766	0.999234
Temperature30 Age10 E_coli / Temperature32 Age10 LB	5.42534	2.65729	721	0.727275	40.472	1	3.45265	0.484655
Temperature30 Age10 E_coli / Temperature27 Age15 LB	1.75558	0.859868	721	0.235338	13.0963	1	1.14905	1
Temperature30 Age10 E_coli / Temperature30 Age15 LB	3.07167	1.476	721	0.427727	22.0588	1	2.33543	1
Temperature30 Age10 E_coli / Temperature32 Age15 LB	3.93603	2.07044	721	0.454753	34.0675	1	2.60478	0.999976
Temperature30 Age10 E_coli / Temperature27 Age1 E_coli	0.385476	0.170185	721	0.0629987	2.35865	1	-2.15921	1
Temperature30 Age10 E_coli / Temperature30 Age1 E_coli	0.355728	0.152454	721	0.0613029	2.06421	1	-2.41173	1
Temperature30 Age10 E_coli / Temperature32 Age1 E_coli	0.246032	0.114367	721	0.0365352	1.65681	1	-3.01667	0.949619
Temperature30 Age10 E_coli / Temperature27 Age5 E_coli	1.28286	0.560399	721	0.213701	7.70103	1	0.57021	1
Temperature30 Age10 E_coli / Temperature30 Age5 E_coli	0.569514	0.254321	721	0.0911618	3.55792	1	-1.26069	1
Temperature30 Age10 E_coli / Temperature32 Age5 E_coli	0.96094	0.492229	721	0.117483	7.8599	1	-0.0777825	1
Temperature30 Age10 E_coli / Temperature27 Age10 E_coli	1.8571	0.909594	721	0.248948	13.8536	1	1.26384	1
Temperature32 Age10 E_coli / Temperature27 Age1 Naïve	0.48455	0.231979	721	0.0679648	3.45456	1	-1.51339	1
Temperature32 Age10 E_coli / Temperature30 Age1 Naïve	0.890646	0.441809	721	0.116364	6.81698	1	-0.233458	1
Temperature32 Age10 E_coli / Temperature32 Age1 Naïve	0.885652	0.406397	721	0.134784	5.81953	1	-0.264632	1
Temperature32 Age10 E_coli / Temperature27 Age5 Naïve	14.3506	7.11869	721	1.87492	109.839	1	5.36995	0.000119935
Temperature32 Age10 E_coli / Temperature30 Age5 Naïve	1.01952	0.505739	721	0.133202	7.80339	1	0.0389774	1
Temperature32 Age10 E_coli / Temperature32 Age5 Naïve	1.10279	0.547047	721	0.144082	8.44075	1	0.197252	1
Temperature32 Age10 E_coli / Temperature27 Age10 Naïve	4.74232	2.30905	721	0.643298	34.9599	1	3.19679	0.805464
Temperature32 Age10 E_coli / Temperature30 Age10 Naïve	0.928483	0.444512	721	0.130233	6.61954	1	-0.154994	1
Temperature32 Age10 E_coli / Temperature32 Age10 Naïve	2.14331	1.0632	721	0.280026	16.4048	1	1.53683	1
Temperature32 Age10 E_coli / Temperature27 Age15 Naïve	4.39614	2.14049	721	0.596338	32.4079	1	3.04111	0.936612
Temperature32 Age10 E_coli / Temperature30 Age15 Naïve	1.99646	0.928051	721	0.29647	13.4444	1	1.48732	1
Temperature32 Age10 E_coli / Temperature32 Age15 Naïve	3.18171	1.61125	721	0.398405	25.4096	1	2.28554	1
Temperature32 Age10 E_coli / Temperature27 Age1 LB	0.903434	0.409633	721	0.140599	5.80512	1	-0.22397	1
Temperature32 Age10 E_coli / Temperature30 Age1 LB	0.647659	0.287462	721	0.10483	4.00137	1	-0.978693	1
Temperature32 Age10 E_coli / Temperature32 Age1 LB	2.45803	1.24477	721	0.307787	19.6302	1	1.77595	1
Temperature32 Age10 E_coli / Temperature27 Age5 LB	5.00791	2.36093	721	0.723813	34.6486	1	3.41722	0.529489
Temperature32 Age10 E_coli / Temperature30 Age5 LB	1.1451	0.548219	721	0.160616	8.16391	1	0.283014	1
Temperature32 Age10 E_coli / Temperature32 Age5 LB	4.92988	2.40037	721	0.668741	36.3426	1	3.27646	0.711538
Temperature32 Age10 E_coli / Temperature27 Age10 LB	1.73353	0.844062	721	0.235154	12.7794	1	1.12992	1
Temperature32 Age10 E_coli / Temperature30 Age10 LB	2.2056	1.05593	721	0.309366	15.7246	1	1.65221	1
Temperature32 Age10 E_coli / Temperature32 Age10 LB	3.28444	1.62926	721	0.429116	25.139	1	2.39731	1
Temperature32 Age10 E_coli / Temperature27 Age15 LB	1.06281	0.52721	721	0.138857	8.13468	1	0.122793	1
Temperature32 Age10 E_coli / Temperature30 Age15 LB	1.85955	0.905422	721	0.252249	13.7084	1	1.27405	1
Temperature32 Age10 E_coli / Temperature32 Age15 LB	2.38282	1.26732	721	0.268789	21.1239	1	1.63255	1
Temperature32 Age10 E_coli / Temperature27 Age1 E_coli	0.233363	0.104647	721	0.0370684	1.46913	1	-3.24501	0.750131
Temperature32 Age10 E_coli / Temperature30 Age1 E_coli	0.215353	0.093832	721	0.0360402	1.28682	1	-3.52406	0.399359
Temperature32 Age10 E_coli / Temperature32 Age1 E_coli	0.148945	0.0702189	721	0.0215276	1.03052	1	-4.03905	0.0648334
Temperature32 Age10 E_coli / Temperature27 Age5 E_coli	0.776626	0.344704	721	0.125704	4.79815	1	-0.569556	1
Temperature32 Age10 E_coli / Temperature30 Age5 E_coli	0.344777	0.156328	721	0.0536567	2.21541	1	-2.34851	1
Temperature32 Age10 E_coli / Temperature32 Age5 E_coli	0.581742	0.301475	721	0.069396	4.87671	1	-1.04535	1
Temperature32 Age10 E_coli / Temperature27 Age10 E_coli	1.12427	0.557699	721	0.146887	8.60511	1	0.236128	1
Temperature32 Age10 E_coli / Temperature30 Age10 E_coli	0.605389	0.281413	721	0.0898988	4.07676	1	-1.07968	1
Temperature27 Age15 E_coli / Temperature27 Age1 Naïve	0.108518	0.0536063	721	0.0142991	0.823568	1	-4.49577	0.00906737
Temperature27 Age15 E_coli / Temperature30 Age1 Naïve	0.199467	0.101882	721	0.0245336	1.62173	1	-3.15622	0.847326
Temperature27 Age15 E_coli / Temperature32 Age1 Naïve	0.198348	0.0941636	721	0.0282829	1.39102	1	-3.40763	0.541826
Temperature27 Age15 E_coli / Temperature27 Age5 Naïve	3.21392	1.64158	721	0.3953	26.1303	1	2.28574	1
Temperature27 Age15 E_coli / Temperature30 Age5 Naïve	0.22833	0.116624	721	0.0280836	1.8564	1	-2.89163	0.98846
Temperature27 Age15 E_coli / Temperature32 Age5 Naïve	0.246979	0.12615	721	0.0303774	2.00803	1	-2.73792	0.99923
Temperature27 Age15 E_coli / Temperature27 Age10 Naïve	1.06208	0.533044	721	0.13548	8.32599	1	0.120001	1
Temperature27 Age15 E_coli / Temperature30 Age10 Naïve	0.207941	0.102719	721	0.0273995	1.5781	1	-3.17926	0.824138
Temperature27 Age15 E_coli / Temperature32 Age10 Naïve	0.480009	0.245175	721	0.0590392	3.90264	1	-1.43694	1
Temperature27 Age15 E_coli / Temperature27 Age15 Naïve	0.984548	0.494133	721	0.125591	7.71821	1	-0.0310281	1
Temperature27 Age15 E_coli / Temperature30 Age15 Naïve	0.447123	0.214852	721	0.0622614	3.21096	1	-1.6751	1
Temperature27 Age15 E_coli / Temperature32 Age15 Naïve	0.712568	0.371129	721	0.0840985	6.0376	1	-0.650649	1
Temperature27 Age15 E_coli / Temperature27 Age1 LB	0.202331	0.0949888	721	0.0294808	1.38862	1	-3.4035	0.547153
Temperature27 Age15 E_coli / Temperature30 Age1 LB	0.145048	0.0667564	721	0.0219506	0.958465	1	-4.19499	0.0340262
Temperature27 Age15 E_coli / Temperature32 Age1 LB	0.550494	0.286716	721	0.0649702	4.66434	1	-1.14612	1
Temperature27 Age15 E_coli / Temperature27 Age5 LB	1.12156	0.546089	721	0.15214	8.268	1	0.235608	1
Temperature27 Age15 E_coli / Temperature30 Age5 LB	0.256454	0.126684	721	0.033792	1.94628	1	-2.75476	0.998901
Temperature27 Age15 E_coli / Temperature32 Age5 LB	1.10408	0.554126	721	0.140839	8.6553	1	0.197287	1
Temperature27 Age15 E_coli / Temperature27 Age10 LB	0.388237	0.194852	721	0.0495242	3.04353	1	-1.88516	1
Temperature27 Age15 E_coli / Temperature30 Age10 LB	0.49396	0.244008	721	0.0650873	3.74876	1	-1.42778	1
Temperature27 Age15 E_coli / Temperature32 Age10 LB	0.735574	0.37571	721	0.0904726	5.98047	1	-0.601256	1
Temperature27 Age15 E_coli / Temperature27 Age15 LB	0.238023	0.121575	721	0.0292759	1.93521	1	-2.81023	0.996818
Temperature27 Age15 E_coli / Temperature30 Age15 LB	0.416461	0.209017	721	0.0531244	3.26478	1	-1.74534	1
Temperature27 Age15 E_coli / Temperature32 Age15 LB	0.533651	0.291165	721	0.0568948	5.00544	1	-1.15103	1
Temperature27 Age15 E_coli / Temperature27 Age1 E_coli	0.0522633	0.0242846	721	0.00776703	0.351673	1	-6.3519	4.24692e-07
Temperature27 Age15 E_coli / Temperature30 Age1 E_coli	0.04823	0.021819	721	0.00753745	0.30861	1	-6.7016	4.69006e-08
Temperature27 Age15 E_coli / Temperature32 Age1 E_coli	0.0333573	0.0162418	721	0.00452494	0.245907	1	-6.98389	7.36722e-09
Temperature27 Age15 E_coli / Temperature27 Age5 E_coli	0.173931	0.0800495	721	0.0263216	1.14932	1	-3.80043	0.161979
Temperature27 Age15 E_coli / Temperature30 Age5 E_coli	0.0772154	0.0362506	721	0.0112508	0.529939	1	-5.45538	7.58216e-05
Temperature27 Age15 E_coli / Temperature32 Age5 E_coli	0.130285	0.0693552	721	0.0146679	1.15724	1	-3.82849	0.146226
Temperature27 Age15 E_coli / Temperature27 Age10 E_coli	0.251788	0.128606	721	0.0309689	2.04713	1	-2.70016	0.999674
Temperature27 Age15 E_coli / Temperature30 Age10 E_coli	0.135581	0.0651496	721	0.0188796	0.97366	1	-4.15837	0.039699
Temperature27 Age15 E_coli / Temperature32 Age10 E_coli	0.223957	0.109045	721	0.0303799	1.65099	1	-3.0731	0.91646
Temperature30 Age15 E_coli / Temperature27 Age1 Naïve	0.777752	0.408232	721	0.0902778	6.70041	1	-0.47886	1
Temperature30 Age15 E_coli / Temperature30 Age1 Naïve	1.42958	0.772997	721	0.155504	13.1424	1	0.660939	1
Temperature30 Age15 E_coli / Temperature32 Age1 Naïve	1.42156	0.720472	721	0.177707	11.3718	1	0.694052	1
Temperature30 Age15 E_coli / Temperature27 Age5 Naïve	23.0342	12.455	721	2.50558	211.757	1	5.80153	1.10971e-05
Temperature30 Age15 E_coli / Temperature30 Age5 Naïve	1.63644	0.884849	721	0.178006	15.0441	1	0.910871	1
Temperature30 Age15 E_coli / Temperature32 Age5 Naïve	1.7701	0.957122	721	0.192545	16.2728	1	1.05607	1
Temperature30 Age15 E_coli / Temperature27 Age10 Naïve	7.61191	4.05207	721	0.856972	67.6116	1	3.81287	0.154825
Temperature30 Age15 E_coli / Temperature30 Age10 Naïve	1.49031	0.782244	721	0.172988	12.8392	1	0.760134	1
Temperature30 Age15 E_coli / Temperature32 Age10 Naïve	3.44023	1.86019	721	0.374216	31.6266	1	2.285	1
Temperature30 Age15 E_coli / Temperature27 Age15 Naïve	7.05626	3.75628	721	0.794415	62.676	1	3.67048	0.254185
Temperature30 Age15 E_coli / Temperature30 Age15 Naïve	3.20453	1.64148	721	0.391781	26.2111	1	2.27349	1
Temperature30 Age15 E_coli / Temperature32 Age15 Naïve	5.10698	2.81002	721	0.53425	48.8184	1	2.9635	0.971263
Temperature30 Age15 E_coli / Temperature27 Age1 LB	1.4501	0.72779	721	0.184978	11.3679	1	0.740476	1
Temperature30 Age15 E_coli / Temperature30 Age1 LB	1.03956	0.512772	721	0.137387	7.866	1	0.0786551	1
Temperature30 Age15 E_coli / Temperature32 Age1 LB	3.94539	2.17088	721	0.412735	37.7146	1	2.49449	1
Temperature30 Age15 E_coli / Temperature27 Age5 LB	8.03821	4.16563	721	0.958877	67.3838	1	4.02179	0.06949
Temperature30 Age15 E_coli / Temperature30 Age5 LB	1.83801	0.964745	721	0.213347	15.8346	1	1.15964	1
Temperature30 Age15 E_coli / Temperature32 Age5 LB	7.91297	4.21233	721	0.890866	70.2857	1	3.88574	0.118107
Temperature30 Age15 E_coli / Temperature27 Age10 LB	2.7825	1.48121	721	0.313262	24.7151	1	1.92239	1
Temperature30 Age15 E_coli / Temperature30 Age10 LB	3.54022	1.85821	721	0.410931	30.4993	1	2.40849	1
Temperature30 Age15 E_coli / Temperature32 Age10 LB	5.27186	2.85058	721	0.573454	48.4651	1	3.07441	0.915555
Temperature30 Age15 E_coli / Temperature27 Age15 LB	1.70591	0.922415	721	0.185563	15.6828	1	0.987765	1
Temperature30 Age15 E_coli / Temperature30 Age15 LB	2.98478	1.58889	721	0.336035	26.5118	1	2.05421	1
Temperature30 Age15 E_coli / Temperature32 Age15 LB	3.82468	2.19437	721	0.363319	40.2626	1	2.33813	1
Temperature30 Age15 E_coli / Temperature27 Age1 E_coli	0.374571	0.186307	721	0.0486716	2.88266	1	-1.97426	1
Temperature30 Age15 E_coli / Temperature30 Age1 E_coli	0.345665	0.167976	721	0.047073	2.53827	1	-2.186	1
Temperature30 Age15 E_coli / Temperature32 Age1 E_coli	0.239072	0.123894	721	0.0285189	2.00413	1	-2.76131	0.998743
Temperature30 Age15 E_coli / Temperature27 Age5 E_coli	1.24657	0.614879	721	0.164744	9.43234	1	0.446808	1
Temperature30 Age15 E_coli / Temperature30 Age5 E_coli	0.553403	0.277746	721	0.070593	4.33832	1	-1.17889	1
Temperature30 Age15 E_coli / Temperature32 Age5 E_coli	0.933756	0.523957	721	0.093411	9.33402	1	-0.122147	1
Temperature30 Age15 E_coli / Temperature27 Age10 E_coli	1.80457	0.975758	721	0.196294	16.5897	1	1.09174	1
Temperature30 Age15 E_coli / Temperature30 Age10 E_coli	0.971711	0.497747	721	0.1188	7.948	1	-0.0560224	1
Temperature30 Age15 E_coli / Temperature32 Age10 E_coli	1.6051	0.83181	721	0.191473	13.4555	1	0.913088	1
Temperature30 Age15 E_coli / Temperature27 Age15 E_coli	7.167	3.81523	721	0.806883	63.6597	1	3.69973	0.230497
Temperature32 Age15 E_coli / Temperature27 Age1 Naïve	0.752492	0.386195	721	0.0916279	6.17983	1	-0.554077	1
Temperature32 Age15 E_coli / Temperature30 Age1 Naïve	1.38315	0.732239	721	0.157604	12.1386	1	0.6127	1
Temperature32 Age15 E_coli / Temperature32 Age1 Naïve	1.37539	0.680442	721	0.18068	10.4699	1	0.644277	1
Temperature32 Age15 E_coli / Temperature27 Age5 Naïve	22.2861	11.7982	721	2.53941	195.585	1	5.86318	7.79727e-06
Temperature32 Age15 E_coli / Temperature30 Age5 Naïve	1.58329	0.838194	721	0.18041	13.8951	1	0.867976	1
Temperature32 Age15 E_coli / Temperature32 Age5 Naïve	1.71261	0.906655	721	0.195145	15.03	1	1.01628	1
Temperature32 Age15 E_coli / Temperature27 Age10 Naïve	7.36469	3.83578	721	0.869194	62.4012	1	3.83366	0.14347
Temperature32 Age15 E_coli / Temperature30 Age10 Naïve	1.44191	0.740018	721	0.175575	11.8416	1	0.713079	1
Temperature32 Age15 E_coli / Temperature32 Age10 Naïve	3.3285	1.76211	721	0.379269	29.2112	1	2.27148	1
Temperature32 Age15 E_coli / Temperature27 Age15 Naïve	6.82709	3.55578	721	0.805744	57.846	1	3.68812	0.239687
Temperature32 Age15 E_coli / Temperature30 Age15 Naïve	3.10045	1.55108	721	0.398122	24.1454	1	2.26184	1
Temperature32 Age15 E_coli / Temperature32 Age15 Naïve	4.94111	2.66382	721	0.541021	45.1269	1	2.96336	0.971307
Temperature32 Age15 E_coli / Temperature27 Age1 LB	1.40301	0.687018	721	0.188166	10.4611	1	0.691518	1
Temperature32 Age15 E_coli / Temperature30 Age1 LB	1.0058	0.483614	721	0.139881	7.23207	1	0.0120216	1
Temperature32 Age15 E_coli / Temperature32 Age1 LB	3.81725	2.05793	721	0.417965	34.8628	1	2.48469	1
Temperature32 Age15 E_coli / Temperature27 Age5 LB	7.77714	3.93842	721	0.97383	62.1093	1	4.05045	0.0619163
Temperature32 Age15 E_coli / Temperature30 Age5 LB	1.77831	0.912667	721	0.216538	14.6043	1	1.12167	1
Temperature32 Age15 E_coli / Temperature32 Age5 LB	7.65598	3.98749	721	0.903571	64.8692	1	3.90813	0.108462
Temperature32 Age15 E_coli / Temperature27 Age10 LB	2.69213	1.40215	721	0.31773	22.8105	1	1.90144	1
Temperature32 Age15 E_coli / Temperature30 Age10 LB	3.42524	1.7579	721	0.417077	28.1297	1	2.39891	1
Temperature32 Age15 E_coli / Temperature32 Age10 LB	5.10064	2.70028	721	0.581197	44.7637	1	3.07776	0.913218
Temperature32 Age15 E_coli / Temperature27 Age15 LB	1.65051	0.873778	721	0.188069	14.485	1	0.946513	1
Temperature32 Age15 E_coli / Temperature30 Age15 LB	2.88784	1.50408	721	0.340828	24.4687	1	2.03617	1
Temperature32 Age15 E_coli / Temperature32 Age15 LB	3.70046	2.08368	721	0.367224	37.289	1	2.32373	1
Temperature32 Age15 E_coli / Temperature27 Age1 E_coli	0.362406	0.175789	721	0.0495336	2.6515	1	-2.0925	1
Temperature32 Age15 E_coli / Temperature30 Age1 E_coli	0.334438	0.158298	721	0.0479653	2.33187	1	-2.31405	1
Temperature32 Age15 E_coli / Temperature32 Age1 E_coli	0.231308	0.117136	721	0.0289636	1.84725	1	-2.89096	0.98857
Temperature32 Age15 E_coli / Temperature27 Age5 E_coli	1.20608	0.579915	721	0.167735	8.67217	1	0.389694	1
Temperature32 Age15 E_coli / Temperature30 Age5 E_coli	0.53543	0.262186	721	0.0718099	3.99228	1	-1.27572	1
Temperature32 Age15 E_coli / Temperature32 Age5 E_coli	0.90343	0.497095	721	0.0945094	8.63602	1	-0.184571	1
Temperature32 Age15 E_coli / Temperature27 Age10 E_coli	1.74596	0.924309	721	0.198945	15.3227	1	1.05271	1
Temperature32 Age15 E_coli / Temperature30 Age10 E_coli	0.940152	0.470336	721	0.120723	7.32162	1	-0.123359	1
Temperature32 Age15 E_coli / Temperature32 Age10 E_coli	1.55297	0.78644	721	0.194459	12.4023	1	0.8692	1
Temperature32 Age15 E_coli / Temperature27 Age15 E_coli	6.93423	3.61158	721	0.81839	58.7539	1	3.71802	0.216579
Temperature32 Age15 E_coli / Temperature30 Age15 E_coli	0.967522	0.532361	721	0.101214	9.24869	1	-0.0600057	1
Temperature27 Age1 M_luteus / Temperature27 Age1 Naïve	4.37823	2.01842	721	0.660465	29.0233	1	3.20304	0.798608
Temperature27 Age1 M_luteus / Temperature30 Age1 Naïve	8.04758	3.85446	721	1.12783	57.4234	1	4.35397	0.0171157
Temperature27 Age1 M_luteus / Temperature32 Age1 Naïve	8.00246	3.52372	721	1.3141	48.7323	1	4.72316	0.00314365
Temperature27 Age1 M_luteus / Temperature27 Age5 Naïve	129.667	62.1052	721	18.1722	925.239	1	10.1574	0
Temperature27 Age1 M_luteus / Temperature30 Age5 Naïve	9.21207	4.4122	721	1.29102	65.7326	1	4.63613	0.00474219
Temperature27 Age1 M_luteus / Temperature32 Age5 Naïve	9.96448	4.77257	721	1.39647	71.1014	1	4.80006	0.00217368
Temperature27 Age1 M_luteus / Temperature27 Age10 Naïve	42.85	20.1169	721	6.24351	294.085	1	8.00409	5.38503e-12
Temperature27 Age1 M_luteus / Temperature30 Age10 Naïve	8.38946	3.86765	721	1.26557	55.6138	1	4.6137	0.00526643
Temperature27 Age1 M_luteus / Temperature32 Age10 Naïve	19.3662	9.27561	721	2.71407	138.187	1	6.18745	1.15609e-06
Temperature27 Age1 M_luteus / Temperature27 Age15 Naïve	39.722	18.6484	721	5.78774	272.618	1	7.84263	1.79083e-11
Temperature27 Age1 M_luteus / Temperature30 Age15 Naïve	18.0394	8.05562	721	2.88755	112.697	1	6.47745	1.94772e-07
Temperature27 Age1 M_luteus / Temperature32 Age15 Naïve	28.7489	14.0776	721	3.8557	214.358	1	6.85884	1.68598e-08
Temperature27 Age1 M_luteus / Temperature27 Age1 LB	8.16313	3.54808	721	1.37211	48.5653	1	4.83064	0.0018742
Temperature27 Age1 M_luteus / Temperature30 Age1 LB	5.85203	2.48509	721	1.02481	33.4172	1	4.16053	0.0393409
Temperature27 Age1 M_luteus / Temperature32 Age1 LB	22.2099	10.8756	721	2.97872	165.602	1	6.33184	4.80459e-07
Temperature27 Age1 M_luteus / Temperature27 Age5 LB	45.2498	20.5171	721	7.04209	290.758	1	8.40769	2.50466e-13
Temperature27 Age1 M_luteus / Temperature30 Age5 LB	10.3468	4.76999	721	1.56083	68.5887	1	5.06856	0.000575089
Temperature27 Age1 M_luteus / Temperature32 Age5 LB	44.5448	20.9126	721	6.49045	305.717	1	8.08671	2.88036e-12
Temperature27 Age1 M_luteus / Temperature27 Age10 LB	15.6636	7.35365	721	2.28228	107.501	1	5.86049	7.91885e-06
Temperature27 Age1 M_luteus / Temperature30 Age10 LB	19.9291	9.18756	721	3.00634	132.11	1	6.49044	1.79548e-07
Temperature27 Age1 M_luteus / Temperature32 Age10 LB	29.6771	14.2141	721	4.15908	211.76	1	7.07864	3.90201e-09
Temperature27 Age1 M_luteus / Temperature27 Age15 LB	9.60316	4.59951	721	1.34583	68.5232	1	4.72294	0.00314699
Temperature27 Age1 M_luteus / Temperature30 Age15 LB	16.8023	7.88823	721	2.4482	115.316	1	6.00996	3.32225e-06
Temperature27 Age1 M_luteus / Temperature32 Age15 LB	21.5304	11.1086	721	2.59249	178.808	1	5.94916	4.74078e-06
Temperature27 Age1 M_luteus / Temperature27 Age1 E_coli	2.10859	0.905517	721	0.362075	12.2796	1	1.73718	1
Temperature27 Age1 M_luteus / Temperature30 Age1 E_coli	1.94586	0.809758	721	0.35287	10.7302	1	1.5997	1
Temperature27 Age1 M_luteus / Temperature32 Age1 E_coli	1.34582	0.610218	721	0.209446	8.6477	1	0.655028	1
Temperature27 Age1 M_luteus / Temperature27 Age5 E_coli	7.01734	2.97994	721	1.22888	40.0715	1	4.58816	0.00593047
Temperature27 Age1 M_luteus / Temperature30 Age5 E_coli	3.11529	1.35405	721	0.523636	18.5339	1	2.61435	0.999968
Temperature27 Age1 M_luteus / Temperature32 Age5 E_coli	5.25643	2.63814	721	0.670518	41.207	1	3.30642	0.673488
Temperature27 Age1 M_luteus / Temperature27 Age10 E_coli	10.1585	4.8655	721	1.42366	72.4859	1	4.84032	0.00178801
Temperature27 Age1 M_luteus / Temperature30 Age10 E_coli	5.47009	2.44271	721	0.875594	34.1732	1	3.80532	0.159134
Temperature27 Age1 M_luteus / Temperature32 Age10 E_coli	9.03566	4.09693	721	1.40619	58.0597	1	4.85464	0.00166746
Temperature27 Age1 M_luteus / Temperature27 Age15 E_coli	40.3455	18.9411	721	5.87858	276.896	1	7.87581	1.40261e-11
Temperature27 Age1 M_luteus / Temperature30 Age15 E_coli	5.62934	2.8253	721	0.718087	44.1303	1	3.44298	0.49675
Temperature27 Age1 M_luteus / Temperature32 Age15 E_coli	5.8183	2.84907	721	0.78033	43.3825	1	3.59628	0.322281
Temperature30 Age1 M_luteus / Temperature27 Age1 Naïve	3.17184	1.49793	721	0.456904	22.019	1	2.44423	1
Temperature30 Age1 M_luteus / Temperature30 Age1 Naïve	5.83014	2.85556	721	0.781539	43.4917	1	3.59957	0.319024
Temperature30 Age1 M_luteus / Temperature32 Age1 Naïve	5.79744	2.62097	721	0.907168	37.0498	1	3.88731	0.117403
Temperature30 Age1 M_luteus / Temperature27 Age5 Naïve	93.9385	46.0104	721	12.5926	700.763	1	9.27462	0
Temperature30 Age1 M_luteus / Temperature30 Age5 Naïve	6.67376	3.26876	721	0.894628	49.785	1	3.87548	0.122767
Temperature30 Age1 M_luteus / Temperature32 Age5 Naïve	7.21885	3.53574	721	0.967699	53.8513	1	4.03578	0.0656933
Temperature30 Age1 M_luteus / Temperature27 Age10 Naïve	31.043	14.9168	721	4.32271	222.932	1	7.14927	2.41838e-09
Temperature30 Age1 M_luteus / Temperature30 Age10 Naïve	6.07781	2.8703	721	0.875508	42.1924	1	3.8213	0.150131
Temperature30 Age1 M_luteus / Temperature32 Age10 Naïve	14.03	6.87179	721	1.88075	104.661	1	5.39248	0.000106338
Temperature30 Age1 M_luteus / Temperature27 Age15 Naïve	28.777	13.8279	721	4.00716	206.658	1	6.99152	7.00154e-09
Temperature30 Age1 M_luteus / Temperature30 Age15 Naïve	13.0688	5.98757	721	1.99468	85.6242	1	5.6099	3.25618e-05
Temperature30 Age1 M_luteus / Temperature32 Age15 Naïve	20.8274	10.4194	721	2.67439	162.197	1	6.06918	2.34289e-06
Temperature30 Age1 M_luteus / Temperature27 Age1 LB	5.91384	2.64087	721	0.946626	36.9455	1	3.97999	0.0820474
Temperature30 Age1 M_luteus / Temperature30 Age1 LB	4.23955	1.85199	721	0.706235	25.4502	1	3.30663	0.673223
Temperature30 Age1 M_luteus / Temperature32 Age1 LB	16.0902	8.04953	721	2.0661	125.305	1	5.55334	4.44729e-05
Temperature30 Age1 M_luteus / Temperature27 Age5 LB	32.7815	15.2384	721	4.86798	220.755	1	7.50755	2.00999e-10
Temperature30 Age1 M_luteus / Temperature30 Age5 LB	7.49579	3.53996	721	1.07977	52.036	1	4.26533	0.0251936
Temperature30 Age1 M_luteus / Temperature32 Age5 LB	32.2708	15.5068	721	4.49368	231.749	1	7.22999	1.39297e-09
Temperature30 Age1 M_luteus / Temperature27 Age10 LB	11.3476	5.45278	721	1.58015	81.4917	1	5.05495	0.000616117
Temperature30 Age1 M_luteus / Temperature30 Age10 LB	14.4378	6.81837	721	2.07976	100.228	1	5.65335	2.55793e-05
Temperature30 Age1 M_luteus / Temperature32 Age10 LB	21.4998	10.5304	721	2.88208	160.384	1	6.26397	7.27504e-07
Temperature30 Age1 M_luteus / Temperature27 Age15 LB	6.95708	3.40753	721	0.932608	51.8985	1	3.96037	0.0886171
Temperature30 Age1 M_luteus / Temperature30 Age15 LB	12.1726	5.84918	721	1.69502	87.4158	1	5.20099	0.000291611
Temperature30 Age1 M_luteus / Temperature32 Age15 LB	15.5979	8.20482	721	1.80212	135.004	1	5.22247	0.000260818
Temperature30 Age1 M_luteus / Temperature27 Age1 E_coli	1.52758	0.674417	721	0.249654	9.34698	1	0.95967	1
Temperature30 Age1 M_luteus / Temperature30 Age1 E_coli	1.4097	0.604151	721	0.242934	8.18017	1	0.801211	1
Temperature30 Age1 M_luteus / Temperature32 Age1 E_coli	0.974988	0.453221	721	0.144783	6.56568	1	-0.054491	1
Temperature30 Age1 M_luteus / Temperature27 Age5 E_coli	5.08377	2.22078	721	0.846866	30.518	1	3.72233	0.213399
Temperature30 Age1 M_luteus / Temperature30 Age5 E_coli	2.2569	1.00784	721	0.361261	14.0995	1	1.82281	1
Temperature30 Age1 M_luteus / Temperature32 Age5 E_coli	3.80806	1.95063	721	0.465568	31.1476	1	2.61035	0.999971
Temperature30 Age1 M_luteus / Temperature27 Age10 E_coli	7.35941	3.60459	721	0.986542	54.8998	1	4.07516	0.0560036
Temperature30 Age1 M_luteus / Temperature30 Age10 E_coli	3.96285	1.81561	721	0.604847	25.9639	1	3.00543	0.954932
Temperature30 Age1 M_luteus / Temperature32 Age10 E_coli	6.54596	3.04287	721	0.97206	44.0812	1	4.04186	0.0641047
Temperature30 Age1 M_luteus / Temperature27 Age15 E_coli	29.2286	14.045	721	4.07005	209.902	1	7.02393	5.63699e-09
Temperature30 Age1 M_luteus / Temperature30 Age15 E_coli	4.07822	2.08901	721	0.498597	33.3573	1	2.74416	0.99912
Temperature30 Age1 M_luteus / Temperature32 Age15 E_coli	4.21512	2.10872	721	0.541253	32.826	1	2.87576	0.990816
Temperature30 Age1 M_luteus / Temperature27 Age1 M_luteus	0.724458	0.323513	721	0.115964	4.5259	1	-0.721813	1
Temperature32 Age1 M_luteus / Temperature27 Age1 Naïve	3.03785	1.45437	721	0.4261	21.6581	1	2.32093	1
Temperature32 Age1 M_luteus / Temperature30 Age1 Naïve	5.58384	2.76989	721	0.729536	42.7385	1	3.46711	0.466768
Temperature32 Age1 M_luteus / Temperature32 Age1 Naïve	5.55253	2.54788	721	0.845018	36.4851	1	3.73583	0.203669
Temperature32 Age1 M_luteus / Temperature27 Age5 Naïve	89.97	44.6301	721	11.7547	688.627	1	9.07052	0
Temperature32 Age1 M_luteus / Temperature30 Age5 Naïve	6.39182	3.17069	721	0.835099	48.9228	1	3.73954	0.201059
Temperature32 Age1 M_luteus / Temperature32 Age5 Naïve	6.91389	3.42967	721	0.903308	52.9187	1	3.89782	0.112814
Temperature32 Age1 M_luteus / Temperature27 Age10 Naïve	29.7316	14.4764	721	4.0331	219.178	1	6.96692	8.24973e-09
Temperature32 Age1 M_luteus / Temperature30 Age10 Naïve	5.82105	2.78683	721	0.816483	41.5007	1	3.67932	0.246835
Temperature32 Age1 M_luteus / Temperature32 Age10 Naïve	13.4373	6.66564	721	1.7556	102.849	1	5.23739	0.00024131
Temperature32 Age1 M_luteus / Temperature27 Age15 Naïve	27.5613	13.4197	721	3.7387	203.179	1	6.81124	2.30287e-08
Temperature32 Age1 M_luteus / Temperature30 Age15 Naïve	12.5167	5.81835	721	1.8587	84.2887	1	5.43632	8.40363e-05
Temperature32 Age1 M_luteus / Temperature32 Age15 Naïve	19.9475	10.1016	721	2.49777	159.304	1	5.91044	5.93601e-06
Temperature32 Age1 M_luteus / Temperature27 Age1 LB	5.66401	2.56816	721	0.881474	36.3948	1	3.82458	0.148339
Temperature32 Age1 M_luteus / Temperature30 Age1 LB	4.06045	1.80222	721	0.657222	25.0863	1	3.15715	0.846421
Temperature32 Age1 M_luteus / Temperature32 Age1 LB	15.4104	7.80399	721	1.92965	123.07	1	5.40086	0.000101677
Temperature32 Age1 M_luteus / Temperature27 Age5 LB	31.3967	14.8017	721	4.53789	217.227	1	7.31098	7.96733e-10
Temperature32 Age1 M_luteus / Temperature30 Age5 LB	7.17913	3.43702	721	1.00697	51.183	1	4.11733	0.0470935
Temperature32 Age1 M_luteus / Temperature32 Age5 LB	30.9075	15.049	721	4.19262	227.847	1	7.04658	4.84214e-09
Temperature32 Age1 M_luteus / Temperature27 Age10 LB	10.8683	5.29178	721	1.47428	80.1196	1	4.90005	0.0013347
Temperature32 Age1 M_luteus / Temperature30 Age10 LB	13.8278	6.62009	721	1.93955	98.5845	1	5.48653	6.40481e-05
Temperature32 Age1 M_luteus / Temperature32 Age10 LB	20.5915	10.2145	721	2.69031	157.607	1	6.09787	1.976e-06
Temperature32 Age1 M_luteus / Temperature27 Age15 LB	6.66318	3.3053	721	0.870553	50.9997	1	3.82336	0.149002
Temperature32 Age1 M_luteus / Temperature30 Age15 LB	11.6583	5.67648	721	1.58146	85.944	1	5.04417	0.000650602
Temperature32 Age1 M_luteus / Temperature32 Age15 LB	14.9389	7.94539	721	1.68515	132.434	1	5.08401	0.00053169
Temperature32 Age1 M_luteus / Temperature27 Age1 E_coli	1.46305	0.656076	721	0.232398	9.21058	1	0.848568	1
Temperature32 Age1 M_luteus / Temperature30 Age1 E_coli	1.35014	0.588273	721	0.225951	8.0676	1	0.689011	1
Temperature32 Age1 M_luteus / Temperature32 Age1 E_coli	0.933799	0.440232	721	0.134966	6.46076	1	-0.145286	1
Temperature32 Age1 M_luteus / Temperature27 Age5 E_coli	4.869	2.16109	721	0.788094	30.0816	1	3.56629	0.353048
Temperature32 Age1 M_luteus / Temperature30 Age5 E_coli	2.16155	0.980088	721	0.336397	13.8893	1	1.70004	1
Temperature32 Age1 M_luteus / Temperature32 Age5 E_coli	3.64719	1.89008	721	0.435073	30.5741	1	2.49688	0.999999
Temperature32 Age1 M_luteus / Temperature27 Age10 E_coli	7.04851	3.49645	721	0.920897	53.9491	1	3.9367	0.0971713
Temperature32 Age1 M_luteus / Temperature30 Age10 E_coli	3.79544	1.7643	721	0.563613	25.5589	1	2.86933	0.991653
Temperature32 Age1 M_luteus / Temperature32 Age10 E_coli	6.26942	2.95567	721	0.906145	43.3768	1	3.89377	0.114564
Temperature32 Age1 M_luteus / Temperature27 Age15 E_coli	27.9938	13.6303	721	3.79737	206.367	1	6.84322	1.86795e-08
Temperature32 Age1 M_luteus / Temperature30 Age15 E_coli	3.90593	2.02417	721	0.465938	32.7432	1	2.62914	0.99995
Temperature32 Age1 M_luteus / Temperature32 Age15 E_coli	4.03705	2.0444	721	0.505507	32.2404	1	2.7557	0.998879
Temperature32 Age1 M_luteus / Temperature27 Age1 M_luteus	0.693853	0.314605	721	0.107982	4.45843	1	-0.806088	1
Temperature32 Age1 M_luteus / Temperature30 Age1 M_luteus	0.957755	0.44521	721	0.142224	6.44963	1	-0.0928554	1
Temperature27 Age5 M_luteus / Temperature27 Age1 Naïve	0.197984	0.0978011	721	0.0260877	1.50254	1	-3.27858	0.708871
Temperature27 Age5 M_luteus / Temperature30 Age1 Naïve	0.363913	0.185877	721	0.0447599	2.95874	1	-1.97904	1
Temperature27 Age5 M_luteus / Temperature32 Age1 Naïve	0.361873	0.171795	721	0.0516003	2.53782	1	-2.1411	1
Temperature27 Age5 M_luteus / Temperature27 Age5 Naïve	5.86358	2.99495	721	0.721197	47.673	1	3.46292	0.471921
Temperature27 Age5 M_luteus / Temperature30 Age5 Naïve	0.416572	0.212773	721	0.0512367	3.38687	1	-1.71446	1
Temperature27 Age5 M_luteus / Temperature32 Age5 Naïve	0.450596	0.230152	721	0.0554215	3.6635	1	-1.56074	1
Temperature27 Age5 M_luteus / Temperature27 Age10 Naïve	1.93769	0.972502	721	0.247175	15.1902	1	1.31801	1
Temperature27 Age5 M_luteus / Temperature30 Age10 Naïve	0.379373	0.187404	721	0.0499886	2.87914	1	-1.96208	1
Temperature27 Age5 M_luteus / Temperature32 Age10 Naïve	0.875744	0.447305	721	0.107713	7.12011	1	-0.259766	1
Temperature27 Age5 M_luteus / Temperature27 Age15 Naïve	1.79624	0.901511	721	0.229131	14.0814	1	1.16698	1
Temperature27 Age5 M_luteus / Temperature30 Age15 Naïve	0.815744	0.391982	721	0.113592	5.85817	1	-0.42382	1
Temperature27 Age5 M_luteus / Temperature32 Age15 Naïve	1.30003	0.6771	721	0.153432	11.0152	1	0.503786	1
Temperature27 Age5 M_luteus / Temperature27 Age1 LB	0.369138	0.173301	721	0.0537857	2.53345	1	-2.12277	1
Temperature27 Age5 M_luteus / Temperature30 Age1 LB	0.26463	0.121793	721	0.0400474	1.74865	1	-2.88856	0.98895
Temperature27 Age5 M_luteus / Temperature32 Age1 LB	1.00434	0.523093	721	0.118534	8.50978	1	0.00831114	1
Temperature27 Age5 M_luteus / Temperature27 Age5 LB	2.0462	0.996303	721	0.277568	15.0844	1	1.47049	1
Temperature27 Age5 M_luteus / Temperature30 Age5 LB	0.467882	0.231126	721	0.0616511	3.55085	1	-1.53758	1
Temperature27 Age5 M_luteus / Temperature32 Age5 LB	2.01433	1.01097	721	0.256951	15.791	1	1.3953	1
Temperature27 Age5 M_luteus / Temperature27 Age10 LB	0.708312	0.355493	721	0.0903535	5.55271	1	-0.687145	1
Temperature27 Age5 M_luteus / Temperature30 Age10 LB	0.901197	0.445176	721	0.118747	6.83936	1	-0.210598	1
Temperature27 Age5 M_luteus / Temperature32 Age10 LB	1.342	0.685457	721	0.165061	10.911	1	0.57592	1
Temperature27 Age5 M_luteus / Temperature27 Age15 LB	0.434257	0.221806	721	0.0534118	3.53066	1	-1.63306	1
Temperature27 Age5 M_luteus / Temperature30 Age15 LB	0.759804	0.381337	721	0.0969219	5.95637	1	-0.547322	1
Temperature27 Age5 M_luteus / Temperature32 Age15 LB	0.97361	0.531211	721	0.103801	9.13208	1	-0.0490179	1
Temperature27 Age5 M_luteus / Temperature27 Age1 E_coli	0.0953509	0.0443055	721	0.0141704	0.641604	1	-5.0579	0.000606993
Temperature27 Age5 M_luteus / Temperature30 Age1 E_coli	0.0879923	0.0398073	721	0.0137516	0.563038	1	-5.37252	0.000118304
Temperature27 Age5 M_luteus / Temperature32 Age1 E_coli	0.0608582	0.029632	721	0.00825543	0.44864	1	-5.74901	1.49511e-05
Temperature27 Age5 M_luteus / Temperature27 Age5 E_coli	0.317326	0.146045	721	0.048022	2.09686	1	-2.49399	1
Temperature27 Age5 M_luteus / Temperature30 Age5 E_coli	0.140874	0.0661366	721	0.0205262	0.966838	1	-4.17465	0.0370758
Temperature27 Age5 M_luteus / Temperature32 Age5 E_coli	0.237697	0.126534	721	0.0267606	2.1113	1	-2.69899	0.999683
Temperature27 Age5 M_luteus / Temperature27 Age10 E_coli	0.45937	0.234633	721	0.0565007	3.73484	1	-1.52299	1
Temperature27 Age5 M_luteus / Temperature30 Age10 E_coli	0.247359	0.118861	721	0.0344444	1.77638	1	-2.90709	0.985727
Temperature27 Age5 M_luteus / Temperature32 Age10 E_coli	0.408595	0.198946	721	0.055426	3.01212	1	-1.83821	1
Temperature27 Age5 M_luteus / Temperature27 Age15 E_coli	1.82443	0.91566	721	0.232727	14.3024	1	1.19801	1
Temperature27 Age5 M_luteus / Temperature30 Age15 E_coli	0.25456	0.13551	721	0.0286591	2.26109	1	-2.57023	0.999992
Temperature27 Age5 M_luteus / Temperature32 Age15 E_coli	0.263105	0.137034	721	0.0310521	2.22929	1	-2.56359	0.999994
Temperature27 Age5 M_luteus / Temperature27 Age1 M_luteus	0.0452202	0.0212297	721	0.00658886	0.310352	1	-6.59508	9.27369e-08
Temperature27 Age5 M_luteus / Temperature30 Age1 M_luteus	0.0624194	0.0299938	721	0.00869184	0.448257	1	-5.77265	1.30775e-05
Temperature27 Age5 M_luteus / Temperature32 Age1 M_luteus	0.0651726	0.0317327	721	0.00884069	0.480446	1	-5.60834	3.28442e-05
Temperature30 Age5 M_luteus / Temperature27 Age1 Naïve	0.577312	0.290392	721	0.0733056	4.54658	1	-1.09218	1
Temperature30 Age5 M_luteus / Temperature30 Age1 Naïve	1.06115	0.551272	721	0.125924	8.94222	1	0.114254	1
Temperature30 Age5 M_luteus / Temperature32 Age1 Naïve	1.0552	0.510845	721	0.144782	7.69055	1	0.11099	1
Temperature30 Age5 M_luteus / Temperature27 Age5 Naïve	17.0979	8.88241	721	2.02897	144.082	1	5.46475	7.20769e-05
Temperature30 Age5 M_luteus / Temperature30 Age5 Naïve	1.2147	0.631041	721	0.144146	10.2362	1	0.374393	1
Temperature30 Age5 M_luteus / Temperature32 Age5 Naïve	1.31391	0.682583	721	0.155919	11.0722	1	0.525523	1
Temperature30 Age5 M_luteus / Temperature27 Age10 Naïve	5.65019	2.88596	721	0.694951	45.938	1	3.39034	0.564215
Temperature30 Age5 M_luteus / Temperature30 Age10 Naïve	1.10623	0.556442	721	0.140466	8.71204	1	0.200712	1
Temperature30 Age5 M_luteus / Temperature32 Age10 Naïve	2.55362	1.32662	721	0.303033	21.5191	1	1.80463	1
Temperature30 Age5 M_luteus / Temperature27 Age15 Naïve	5.23774	2.67529	721	0.644221	42.5847	1	3.24194	0.753806
Temperature30 Age5 M_luteus / Temperature30 Age15 Naïve	2.37867	1.16505	721	0.318864	17.7444	1	1.7692	1
Temperature30 Age5 M_luteus / Temperature32 Age15 Naïve	3.79082	2.00686	721	0.431949	33.2686	1	2.51716	0.999999
Temperature30 Age5 M_luteus / Temperature27 Age1 LB	1.07639	0.515545	721	0.15085	7.68055	1	0.15369	1
Temperature30 Age5 M_luteus / Temperature30 Age1 LB	0.771648	0.362604	721	0.112233	5.30538	1	-0.551655	1
Temperature30 Age5 M_luteus / Temperature32 Age1 LB	2.9286	1.5504	721	0.333702	25.7016	1	2.0297	1
Temperature30 Age5 M_luteus / Temperature27 Age5 LB	5.96662	2.95977	721	0.779547	45.6683	1	3.60077	0.317832
Temperature30 Age5 M_luteus / Temperature30 Age5 LB	1.36432	0.686263	721	0.173238	10.7446	1	0.617599	1
Temperature30 Age5 M_luteus / Temperature32 Age5 LB	5.87367	3.0001	721	0.722437	47.7549	1	3.46628	0.467782
Temperature30 Age5 M_luteus / Temperature27 Age10 LB	2.0654	1.05495	721	0.254036	16.7924	1	1.42006	1
Temperature30 Age5 M_luteus / Temperature30 Age10 LB	2.62784	1.32182	721	0.333676	20.6954	1	1.92077	1
Temperature30 Age5 M_luteus / Temperature32 Age10 LB	3.91321	2.03293	721	0.464372	32.9762	1	2.62627	0.999954
Temperature30 Age5 M_luteus / Temperature27 Age15 LB	1.26627	0.657832	721	0.150265	10.6707	1	0.454426	1
Temperature30 Age5 M_luteus / Temperature30 Age15 LB	2.21555	1.13164	721	0.272504	18.0132	1	1.55745	1
Temperature30 Age5 M_luteus / Temperature32 Age15 LB	2.83899	1.57221	721	0.292684	27.5378	1	1.88419	1
Temperature30 Age5 M_luteus / Temperature27 Age1 E_coli	0.278038	0.131857	721	0.0397273	1.94589	1	-2.69905	0.999683
Temperature30 Age5 M_luteus / Temperature30 Age1 E_coli	0.256581	0.1186	721	0.0385128	1.7094	1	-2.94292	0.97744
Temperature30 Age5 M_luteus / Temperature32 Age1 E_coli	0.177459	0.0880295	721	0.0231853	1.35827	1	-3.48553	0.444403
Temperature30 Age5 M_luteus / Temperature27 Age5 E_coli	0.925304	0.434808	721	0.134582	6.36184	1	-0.165208	1
Temperature30 Age5 M_luteus / Temperature30 Age5 E_coli	0.410782	0.196747	721	0.0575689	2.93113	1	-1.85756	1
Temperature30 Age5 M_luteus / Temperature32 Age5 E_coli	0.693111	0.374777	721	0.0753941	6.37189	1	-0.677924	1
Temperature30 Age5 M_luteus / Temperature27 Age10 E_coli	1.3395	0.695874	721	0.158955	11.2878	1	0.562644	1
Temperature30 Age5 M_luteus / Temperature30 Age10 E_coli	0.721285	0.35328	721	0.0966894	5.38065	1	-0.667061	1
Temperature30 Age5 M_luteus / Temperature32 Age10 E_coli	1.19144	0.59102	721	0.155663	9.11925	1	0.353113	1
Temperature30 Age5 M_luteus / Temperature27 Age15 E_coli	5.31994	2.71728	721	0.654332	43.253	1	3.27243	0.716569
Temperature30 Age5 M_luteus / Temperature30 Age15 E_coli	0.742283	0.401364	721	0.0807428	6.82394	1	-0.551167	1
Temperature30 Age5 M_luteus / Temperature32 Age15 E_coli	0.7672	0.406155	721	0.0874194	6.73302	1	-0.500582	1
Temperature30 Age5 M_luteus / Temperature27 Age1 M_luteus	0.13186	0.0631554	721	0.0184794	0.940883	1	-4.23005	0.029314
Temperature30 Age5 M_luteus / Temperature30 Age1 M_luteus	0.182012	0.0891479	721	0.024399	1.35777	1	-3.47838	0.453025
Temperature30 Age5 M_luteus / Temperature32 Age1 M_luteus	0.19004	0.0942702	721	0.024829	1.45456	1	-3.34745	0.62021
Temperature30 Age5 M_luteus / Temperature27 Age5 M_luteus	2.91595	1.48938	721	0.35865	23.7077	1	2.09525	1
Temperature32 Age5 M_luteus / Temperature27 Age1 Naïve	0.739295	0.365199	721	0.0974141	5.61065	1	-0.611475	1
Temperature32 Age5 M_luteus / Temperature30 Age1 Naïve	1.35889	0.694083	721	0.167138	11.0483	1	0.600403	1
Temperature32 Age5 M_luteus / Temperature32 Age1 Naïve	1.35127	0.6415	721	0.192681	9.47647	1	0.63413	1
Temperature32 Age5 M_luteus / Temperature27 Age5 Naïve	21.8952	11.1835	721	2.69302	178.016	1	6.04237	2.74529e-06
Temperature32 Age5 M_luteus / Temperature30 Age5 Naïve	1.55552	0.794517	721	0.191323	12.6469	1	0.864989	1
Temperature32 Age5 M_luteus / Temperature32 Age5 Naïve	1.68257	0.859411	721	0.20695	13.6799	1	1.0187	1
Temperature32 Age5 M_luteus / Temperature27 Age10 Naïve	7.23553	3.63142	721	0.922976	56.7218	1	3.94312	0.094781
Temperature32 Age5 M_luteus / Temperature30 Age10 Naïve	1.41662	0.699787	721	0.186663	10.751	1	0.705029	1
Temperature32 Age5 M_luteus / Temperature32 Age10 Naïve	3.27012	1.67028	721	0.402212	26.5872	1	2.31968	1
Temperature32 Age5 M_luteus / Temperature27 Age15 Naïve	6.70735	3.36634	721	0.8556	52.5812	1	3.79209	0.166925
Temperature32 Age5 M_luteus / Temperature30 Age15 Naïve	3.04607	1.4637	721	0.424163	21.875	1	2.31801	1
Temperature32 Age5 M_luteus / Temperature32 Age15 Naïve	4.85445	2.52836	721	0.572931	41.1319	1	3.0334	0.940937
Temperature32 Age5 M_luteus / Temperature27 Age1 LB	1.3784	0.647122	721	0.200841	9.46015	1	0.683584	1
Temperature32 Age5 M_luteus / Temperature30 Age1 LB	0.988157	0.454786	721	0.149541	6.52966	1	-0.0258868	1
Temperature32 Age5 M_luteus / Temperature32 Age1 LB	3.7503	1.95328	721	0.442617	31.7764	1	2.53792	0.999997
Temperature32 Age5 M_luteus / Temperature27 Age5 LB	7.64074	3.7203	721	1.03647	56.3267	1	4.17639	0.0368064
Temperature32 Age5 M_luteus / Temperature30 Age5 LB	1.74712	0.86305	721	0.230212	13.2593	1	1.12953	1
Temperature32 Age5 M_luteus / Temperature32 Age5 LB	7.5217	3.77505	721	0.95948	58.9652	1	4.0204	0.0698766
Temperature32 Age5 M_luteus / Temperature27 Age10 LB	2.64491	1.32745	721	0.337389	20.7344	1	1.93796	1
Temperature32 Age5 M_luteus / Temperature30 Age10 LB	3.36516	1.66234	721	0.443415	25.5389	1	2.45651	1
Temperature32 Age5 M_luteus / Temperature32 Age10 LB	5.01118	2.55957	721	0.616355	40.7426	1	3.15537	0.848153
Temperature32 Age5 M_luteus / Temperature27 Age15 LB	1.62156	0.828247	721	0.199445	13.1839	1	0.94639	1
Temperature32 Age5 M_luteus / Temperature30 Age15 LB	2.83719	1.42395	721	0.361916	22.2417	1	2.07778	1
Temperature32 Age5 M_luteus / Temperature32 Age15 LB	3.63556	1.9836	721	0.387603	34.1001	1	2.36573	1
Temperature32 Age5 M_luteus / Temperature27 Age1 E_coli	0.35605	0.165441	721	0.0529138	2.39582	1	-2.22246	1
Temperature32 Age5 M_luteus / Temperature30 Age1 E_coli	0.328573	0.148645	721	0.0513497	2.10244	1	-2.46023	1
Temperature32 Age5 M_luteus / Temperature32 Age1 E_coli	0.227251	0.110649	721	0.0308266	1.67527	1	-3.04312	0.935456
Temperature32 Age5 M_luteus / Temperature27 Age5 E_coli	1.18493	0.545347	721	0.179319	7.8299	1	0.368682	1
Temperature32 Age5 M_luteus / Temperature30 Age5 E_coli	0.526039	0.246961	721	0.0766471	3.61027	1	-1.3683	1
Temperature32 Age5 M_luteus / Temperature32 Age5 E_coli	0.887585	0.47249	721	0.099927	7.88382	1	-0.224016	1
Temperature32 Age5 M_luteus / Temperature27 Age10 E_coli	1.71534	0.876145	721	0.210979	13.9463	1	1.05646	1
Temperature32 Age5 M_luteus / Temperature30 Age10 E_coli	0.923663	0.443839	721	0.128619	6.63317	1	-0.165254	1
Temperature32 Age5 M_luteus / Temperature32 Age10 E_coli	1.52574	0.742885	721	0.206967	11.2476	1	0.867682	1
Temperature32 Age5 M_luteus / Temperature27 Age15 E_coli	6.81262	3.41917	721	0.869028	53.4065	1	3.82312	0.149135
Temperature32 Age5 M_luteus / Temperature30 Age15 E_coli	0.950553	0.50601	721	0.107016	8.44313	1	-0.0952626	1
Temperature32 Age5 M_luteus / Temperature32 Age15 E_coli	0.982461	0.511699	721	0.115952	8.32441	1	-0.0339731	1
Temperature32 Age5 M_luteus / Temperature27 Age1 M_luteus	0.168857	0.0792739	721	0.0246035	1.15889	1	-3.78872	0.168959
Temperature32 Age5 M_luteus / Temperature30 Age1 M_luteus	0.23308	0.112	721	0.0324562	1.67384	1	-3.03082	0.942339
Temperature32 Age5 M_luteus / Temperature32 Age1 M_luteus	0.243361	0.118493	721	0.0330121	1.79403	1	-2.90244	0.986597
Temperature32 Age5 M_luteus / Temperature27 Age5 M_luteus	3.7341	1.8741	721	0.476328	29.2729	1	2.6251	0.999956
Temperature32 Age5 M_luteus / Temperature30 Age5 M_luteus	1.28058	0.654084	721	0.157506	10.4116	1	0.484196	1
Temperature27 Age10 M_luteus / Temperature27 Age1 Naïve	0.170576	0.0842616	721	0.0224761	1.29453	1	-3.58023	0.338518
Temperature27 Age10 M_luteus / Temperature30 Age1 Naïve	0.313534	0.160144	721	0.0385634	2.54914	1	-2.27078	1
Temperature27 Age10 M_luteus / Temperature32 Age1 Naïve	0.311776	0.148012	721	0.0444568	2.18648	1	-2.45498	1
Temperature27 Age10 M_luteus / Temperature27 Age5 Naïve	5.05183	2.58033	721	0.621355	41.0732	1	3.17119	0.832447
Temperature27 Age10 M_luteus / Temperature30 Age5 Naïve	0.358902	0.183317	721	0.0441435	2.918	1	-2.00619	1
Temperature27 Age10 M_luteus / Temperature32 Age5 Naïve	0.388216	0.19829	721	0.047749	3.15633	1	-1.85248	1
Temperature27 Age10 M_luteus / Temperature27 Age10 Naïve	1.66944	0.83787	721	0.212956	13.0873	1	1.02112	1
Temperature27 Age10 M_luteus / Temperature30 Age10 Naïve	0.326853	0.16146	721	0.0430682	2.48055	1	-2.26373	1
Temperature27 Age10 M_luteus / Temperature32 Age10 Naïve	0.754507	0.385381	721	0.0928013	6.1344	1	-0.5515	1
Temperature27 Age10 M_luteus / Temperature27 Age15 Naïve	1.54757	0.776707	721	0.197411	12.1319	1	0.870087	1
Temperature27 Age10 M_luteus / Temperature30 Age15 Naïve	0.702813	0.337717	721	0.0978661	5.04717	1	-0.73392	1
Temperature27 Age10 M_luteus / Temperature32 Age15 Naïve	1.12006	0.583363	721	0.132191	9.49026	1	0.217688	1
Temperature27 Age10 M_luteus / Temperature27 Age1 LB	0.318035	0.149309	721	0.0463397	2.18272	1	-2.44017	1
Temperature27 Age10 M_luteus / Temperature30 Age1 LB	0.227995	0.104932	721	0.0345033	1.50657	1	-3.21233	0.788229
Temperature27 Age10 M_luteus / Temperature32 Age1 LB	0.865298	0.450677	721	0.102124	7.33169	1	-0.277787	1
Temperature27 Age10 M_luteus / Temperature27 Age5 LB	1.76293	0.858375	721	0.239142	12.9961	1	1.16446	1
Temperature27 Age10 M_luteus / Temperature30 Age5 LB	0.403109	0.199129	721	0.0531162	3.05928	1	-1.83923	1
Temperature27 Age10 M_luteus / Temperature32 Age5 LB	1.73546	0.871008	721	0.221379	13.6049	1	1.0984	1
Temperature27 Age10 M_luteus / Temperature27 Age10 LB	0.610254	0.306279	721	0.077845	4.784	1	-0.984043	1
Temperature27 Age10 M_luteus / Temperature30 Age10 LB	0.776436	0.383547	721	0.102308	5.89253	1	-0.512246	1
Temperature27 Age10 M_luteus / Temperature32 Age10 LB	1.15622	0.590563	721	0.14221	9.40045	1	0.284186	1
Temperature27 Age10 M_luteus / Temperature27 Age15 LB	0.374139	0.191099	721	0.0460176	3.04188	1	-1.92479	1
Temperature27 Age10 M_luteus / Temperature30 Age15 LB	0.654618	0.328545	721	0.0835041	5.13178	1	-0.84422	1
Temperature27 Age10 M_luteus / Temperature32 Age15 LB	0.838824	0.457671	721	0.0894306	7.86784	1	-0.322124	1
Temperature27 Age10 M_luteus / Temperature27 Age1 E_coli	0.0821506	0.0381719	721	0.0122087	0.552781	1	-5.37858	0.000114539
Temperature27 Age10 M_luteus / Temperature30 Age1 E_coli	0.0758107	0.0342965	721	0.0118478	0.485092	1	-5.7019	1.9496e-05
Temperature27 Age10 M_luteus / Temperature32 Age1 E_coli	0.052433	0.0255298	721	0.00711256	0.386531	1	-6.05505	2.54721e-06
Temperature27 Age10 M_luteus / Temperature27 Age5 E_coli	0.273395	0.125827	721	0.0413739	1.80657	1	-2.81776	0.996369
Temperature27 Age10 M_luteus / Temperature30 Age5 E_coli	0.121372	0.0569807	721	0.0176846	0.83299	1	-4.49205	0.00922187
Temperature27 Age10 M_luteus / Temperature32 Age5 E_coli	0.20479	0.109017	721	0.0230559	1.81902	1	-2.97891	0.965873
Temperature27 Age10 M_luteus / Temperature27 Age10 E_coli	0.395775	0.202151	721	0.0486788	3.21779	1	-1.81472	1
Temperature27 Age10 M_luteus / Temperature30 Age10 E_coli	0.213115	0.102406	721	0.029676	1.53046	1	-3.21719	0.782717
Temperature27 Age10 M_luteus / Temperature32 Age10 E_coli	0.352029	0.171404	721	0.0477529	2.59512	1	-2.14425	1
Temperature27 Age10 M_luteus / Temperature27 Age15 E_coli	1.57186	0.788897	721	0.200509	12.3223	1	0.901115	1
Temperature27 Age10 M_luteus / Temperature30 Age15 E_coli	0.219319	0.116751	721	0.0246916	1.94806	1	-2.85015	0.993788
Temperature27 Age10 M_luteus / Temperature32 Age15 E_coli	0.226681	0.118063	721	0.0267533	1.92067	1	-2.84968	0.993834
Temperature27 Age10 M_luteus / Temperature27 Age1 M_luteus	0.03896	0.0182907	721	0.00567671	0.267387	1	-6.91247	1.1839e-08
Temperature27 Age10 M_luteus / Temperature30 Age1 M_luteus	0.0537781	0.0258415	721	0.00748855	0.386201	1	-6.08275	2.16176e-06
Temperature27 Age10 M_luteus / Temperature32 Age1 M_luteus	0.0561502	0.0273397	721	0.00761679	0.413933	1	-5.91437	5.80237e-06
Temperature27 Age10 M_luteus / Temperature27 Age5 M_luteus	0.861561	0.432407	721	0.109902	6.75408	1	-0.296898	1
Temperature27 Age10 M_luteus / Temperature30 Age5 M_luteus	0.295465	0.150915	721	0.036341	2.40224	1	-2.38699	1
Temperature27 Age10 M_luteus / Temperature32 Age5 M_luteus	0.230728	0.115799	721	0.029432	1.80875	1	-2.922	0.98263
Temperature30 Age10 M_luteus / Temperature27 Age1 Naïve	0.676635	0.334247	721	0.0891577	5.13512	1	-0.79076	1
Temperature30 Age10 M_luteus / Temperature30 Age1 Naïve	1.24372	0.635255	721	0.152972	10.1119	1	0.42701	1
Temperature30 Age10 M_luteus / Temperature32 Age1 Naïve	1.23674	0.58713	721	0.17635	8.67329	1	0.447576	1
Temperature30 Age10 M_luteus / Temperature27 Age5 Naïve	20.0395	10.2356	721	2.46478	162.928	1	5.86897	7.54155e-06
Temperature30 Age10 M_luteus / Temperature30 Age5 Naïve	1.42368	0.727177	721	0.175107	11.575	1	0.691596	1
Temperature30 Age10 M_luteus / Temperature32 Age5 Naïve	1.53997	0.786571	721	0.18941	12.5205	1	0.84531	1
Temperature30 Age10 M_luteus / Temperature27 Age10 Naïve	6.62228	3.32364	721	0.844748	51.9143	1	3.76666	0.182797
Temperature30 Age10 M_luteus / Temperature30 Age10 Naïve	1.29655	0.640476	721	0.170842	9.8398	1	0.525744	1
Temperature30 Age10 M_luteus / Temperature32 Age10 Naïve	2.99296	1.52872	721	0.368122	24.3338	1	2.14629	1
Temperature30 Age10 M_luteus / Temperature27 Age15 Naïve	6.13886	3.08102	721	0.783083	48.1247	1	3.61563	0.303417
Temperature30 Age10 M_luteus / Temperature30 Age15 Naïve	2.7879	1.33965	721	0.388213	20.021	1	2.1337	1
Temperature30 Age10 M_luteus / Temperature32 Age15 Naïve	4.44301	2.31407	721	0.524372	37.6457	1	2.86336	0.992374
Temperature30 Age10 M_luteus / Temperature27 Age1 LB	1.26157	0.592275	721	0.183819	8.65835	1	0.494939	1
Temperature30 Age10 M_luteus / Temperature30 Age1 LB	0.904405	0.41624	721	0.136867	5.97623	1	-0.218318	1
Temperature30 Age10 M_luteus / Temperature32 Age1 LB	3.43244	1.78773	721	0.405103	29.0832	1	2.36788	1
Temperature30 Age10 M_luteus / Temperature27 Age5 LB	6.99315	3.40498	721	0.948623	51.5527	1	3.99449	0.0774747
Temperature30 Age10 M_luteus / Temperature30 Age5 LB	1.59904	0.789902	721	0.2107	12.1355	1	0.950246	1
Temperature30 Age10 M_luteus / Temperature32 Age5 LB	6.88419	3.45509	721	0.878159	53.9676	1	3.84394	0.138119
Temperature30 Age10 M_luteus / Temperature27 Age10 LB	2.42074	1.21494	721	0.308794	18.977	1	1.7615	1
Temperature30 Age10 M_luteus / Temperature30 Age10 LB	3.07995	1.52144	721	0.405833	23.3743	1	2.27723	1
Temperature30 Age10 M_luteus / Temperature32 Age10 LB	4.58646	2.34263	721	0.564116	37.2895	1	2.98197	0.964718
Temperature30 Age10 M_luteus / Temperature27 Age15 LB	1.48412	0.758048	721	0.182541	12.0664	1	0.772997	1
Temperature30 Age10 M_luteus / Temperature30 Age15 LB	2.59672	1.30326	721	0.331242	20.3566	1	1.90132	1
Temperature30 Age10 M_luteus / Temperature32 Age15 LB	3.32743	1.81548	721	0.354751	31.21	1	2.20341	1
Temperature30 Age10 M_luteus / Temperature27 Age1 E_coli	0.325873	0.151419	721	0.048429	2.19276	1	-2.41306	1
Temperature30 Age10 M_luteus / Temperature30 Age1 E_coli	0.300724	0.136046	721	0.0469976	1.92425	1	-2.656	0.999894
Temperature30 Age10 M_luteus / Temperature32 Age1 E_coli	0.20799	0.101271	721	0.0282139	1.53328	1	-3.22501	0.773726
Temperature30 Age10 M_luteus / Temperature27 Age5 E_coli	1.0845	0.499126	721	0.164121	7.16627	1	0.17625	1
Temperature30 Age10 M_luteus / Temperature30 Age5 E_coli	0.481454	0.22603	721	0.0701508	3.30428	1	-1.55695	1
Temperature30 Age10 M_luteus / Temperature32 Age5 E_coli	0.812357	0.432444	721	0.0914576	7.21563	1	-0.390386	1
Temperature30 Age10 M_luteus / Temperature27 Age10 E_coli	1.56995	0.801887	721	0.193098	12.7643	1	0.883066	1
Temperature30 Age10 M_luteus / Temperature30 Age10 E_coli	0.845377	0.406222	721	0.117718	6.07098	1	-0.349563	1
Temperature30 Age10 M_luteus / Temperature32 Age10 E_coli	1.39642	0.679921	721	0.189425	10.2943	1	0.685789	1
Temperature30 Age10 M_luteus / Temperature27 Age15 E_coli	6.23521	3.12938	721	0.795374	48.88	1	3.64666	0.274792
Temperature30 Age10 M_luteus / Temperature30 Age15 E_coli	0.869988	0.463123	721	0.0979459	7.72753	1	-0.261632	1
Temperature30 Age10 M_luteus / Temperature32 Age15 E_coli	0.899192	0.46833	721	0.106124	7.61887	1	-0.204016	1
Temperature30 Age10 M_luteus / Temperature27 Age1 M_luteus	0.154545	0.072555	721	0.0225182	1.06067	1	-3.97737	0.0828994
Temperature30 Age10 M_luteus / Temperature30 Age1 M_luteus	0.213326	0.102507	721	0.0297054	1.53197	1	-3.21513	0.785062
Temperature30 Age10 M_luteus / Temperature32 Age1 M_luteus	0.222735	0.10845	721	0.0302141	1.64198	1	-3.08434	0.908518
Temperature30 Age10 M_luteus / Temperature27 Age5 M_luteus	3.41762	1.71526	721	0.435957	26.7919	1	2.44864	1
Temperature30 Age10 M_luteus / Temperature30 Age5 M_luteus	1.17204	0.598647	721	0.144157	9.52913	1	0.310803	1
Temperature30 Age10 M_luteus / Temperature32 Age5 M_luteus	0.915244	0.45935	721	0.11675	7.17492	1	-0.176462	1
Temperature30 Age10 M_luteus / Temperature27 Age10 M_luteus	3.96678	1.99088	721	0.506008	31.0969	1	2.74554	0.999093
Temperature32 Age10 M_luteus / Temperature27 Age1 Naïve	0.359137	0.174523	721	0.0489077	2.6372	1	-2.10732	1
Temperature32 Age10 M_luteus / Temperature30 Age1 Naïve	0.660126	0.332048	721	0.083821	5.19877	1	-0.825684	1
Temperature32 Age10 M_luteus / Temperature32 Age1 Naïve	0.656424	0.306139	721	0.0968688	4.44821	1	-0.902596	1
Temperature32 Age10 M_luteus / Temperature27 Age5 Naïve	10.6363	5.35015	721	1.35057	83.7656	1	4.70028	0.00350479
Temperature32 Age10 M_luteus / Temperature30 Age5 Naïve	0.755646	0.380095	721	0.0959499	5.95103	1	-0.557014	1
Temperature32 Age10 M_luteus / Temperature32 Age5 Naïve	0.817366	0.411141	721	0.103787	6.4371	1	-0.400927	1
Temperature32 Age10 M_luteus / Temperature27 Age10 Naïve	3.5149	1.7363	721	0.463144	26.6752	1	2.54464	0.999997
Temperature32 Age10 M_luteus / Temperature30 Age10 Naïve	0.688169	0.334416	721	0.0937157	5.05334	1	-0.76905	1
Temperature32 Age10 M_luteus / Temperature32 Age10 Naïve	1.58857	0.799061	721	0.201712	12.5106	1	0.920133	1
Temperature32 Age10 M_luteus / Temperature27 Age15 Naïve	3.25832	1.60955	721	0.429336	24.728	1	2.39119	1
Temperature32 Age10 M_luteus / Temperature30 Age15 Naïve	1.47973	0.698817	721	0.213155	10.2723	1	0.829757	1
Temperature32 Age10 M_luteus / Temperature32 Age15 Naïve	2.35821	1.21028	721	0.28715	19.3668	1	1.6716	1
Temperature32 Age10 M_luteus / Temperature27 Age1 LB	0.669604	0.308696	721	0.101011	4.43881	1	-0.869972	1
Temperature32 Age10 M_luteus / Temperature30 Age1 LB	0.48003	0.216783	721	0.0752637	3.06162	1	-1.62511	1
Temperature32 Age10 M_luteus / Temperature32 Age1 LB	1.82183	0.935004	721	0.221837	14.9618	1	1.16878	1
Temperature32 Age10 M_luteus / Temperature27 Age5 LB	3.71174	1.777	721	0.520623	26.4626	1	2.73942	0.999205
Temperature32 Age10 M_luteus / Temperature30 Age5 LB	0.848722	0.412437	721	0.11558	6.2323	1	-0.337531	1
Temperature32 Age10 M_luteus / Temperature32 Age5 LB	3.65391	1.80497	721	0.481462	27.7303	1	2.62316	0.999958
Temperature32 Age10 M_luteus / Temperature27 Age10 LB	1.28485	0.634697	721	0.1693	9.75101	1	0.507395	1
Temperature32 Age10 M_luteus / Temperature30 Age10 LB	1.63474	0.794403	721	0.222621	12.0041	1	1.01138	1
Temperature32 Age10 M_luteus / Temperature32 Age10 LB	2.43435	1.22449	721	0.309107	19.1715	1	1.76872	1
Temperature32 Age10 M_luteus / Temperature27 Age15 LB	0.787726	0.396232	721	0.100023	6.20368	1	-0.474356	1
Temperature32 Age10 M_luteus / Temperature30 Age15 LB	1.37826	0.680837	721	0.181608	10.4599	1	0.649455	1
Temperature32 Age10 M_luteus / Temperature32 Age15 LB	1.76609	0.950772	721	0.193985	16.079	1	1.05651	1
Temperature32 Age10 M_luteus / Temperature27 Age1 E_coli	0.172963	0.07889	721	0.0266222	1.12373	1	-3.84706	0.136533
Temperature32 Age10 M_luteus / Temperature30 Age1 E_coli	0.159615	0.0708068	721	0.0258603	0.985174	1	-4.13649	0.0434952
Temperature32 Age10 M_luteus / Temperature32 Age1 E_coli	0.110395	0.0528515	721	0.0154844	0.787049	1	-4.60301	0.00553527
Temperature32 Age10 M_luteus / Temperature27 Age5 E_coli	0.575617	0.259951	721	0.0902508	3.67127	1	-1.223	1
Temperature32 Age10 M_luteus / Temperature30 Age5 E_coli	0.255541	0.117808	721	0.0385489	1.69398	1	-2.95951	0.972549
Temperature32 Age10 M_luteus / Temperature32 Age5 E_coli	0.431174	0.226317	721	0.0500486	3.7146	1	-1.60272	1
Temperature32 Age10 M_luteus / Temperature27 Age10 E_coli	0.833281	0.419146	721	0.105808	6.56244	1	-0.362588	1
Temperature32 Age10 M_luteus / Temperature30 Age10 E_coli	0.4487	0.211903	721	0.0646352	3.11489	1	-1.69695	1
Temperature32 Age10 M_luteus / Temperature32 Age10 E_coli	0.741176	0.354839	721	0.10396	5.28416	1	-0.625621	1
Temperature32 Age10 M_luteus / Temperature27 Age15 E_coli	3.30945	1.63482	721	0.436074	25.1161	1	2.42272	1
Temperature32 Age10 M_luteus / Temperature30 Age15 E_coli	0.461762	0.242373	721	0.0535992	3.97813	1	-1.47214	1
Temperature32 Age10 M_luteus / Temperature32 Age15 E_coli	0.477263	0.244942	721	0.0581144	3.91951	1	-1.44126	1
Temperature32 Age10 M_luteus / Temperature27 Age1 M_luteus	0.0820279	0.037816	721	0.0123741	0.543763	1	-5.42435	8.96325e-05
Temperature32 Age10 M_luteus / Temperature30 Age1 M_luteus	0.113227	0.0534723	721	0.0163103	0.786023	1	-4.61265	0.00529228
Temperature32 Age10 M_luteus / Temperature32 Age1 M_luteus	0.118221	0.0565984	721	0.0165821	0.842846	1	-4.45994	0.0106664
Temperature32 Age10 M_luteus / Temperature27 Age5 M_luteus	1.81396	0.896069	721	0.239019	13.7665	1	1.20554	1
Temperature32 Age10 M_luteus / Temperature30 Age5 M_luteus	0.622084	0.312913	721	0.0789906	4.89917	1	-0.943685	1
Temperature32 Age10 M_luteus / Temperature32 Age5 M_luteus	0.485783	0.239969	721	0.0640098	3.6867	1	-1.46157	1
Temperature32 Age10 M_luteus / Temperature27 Age10 M_luteus	2.10544	1.04005	721	0.277426	15.9786	1	1.50718	1
Temperature32 Age10 M_luteus / Temperature30 Age10 M_luteus	0.530768	0.262191	721	0.0699374	4.02811	1	-1.28229	1
Temperature27 Age15 M_luteus / Temperature27 Age1 Naïve	0.231565	0.124662	721	0.0254348	2.10823	1	-2.71738	0.999513
Temperature27 Age15 M_luteus / Temperature30 Age1 Naïve	0.425637	0.235715	721	0.0438808	4.12862	1	-1.5424	1
Temperature27 Age15 M_luteus / Temperature32 Age1 Naïve	0.423251	0.220406	721	0.049971	3.5849	1	-1.65108	1
Temperature27 Age15 M_luteus / Temperature27 Age5 Naïve	6.85811	3.79797	721	0.707033	66.5227	1	3.47681	0.454927
Temperature27 Age15 M_luteus / Temperature30 Age5 Naïve	0.487227	0.269823	721	0.0502304	4.72603	1	-1.29837	1
Temperature27 Age15 M_luteus / Temperature32 Age5 Naïve	0.527023	0.291861	721	0.0543331	5.11204	1	-1.15659	1
Temperature27 Age15 M_luteus / Temperature27 Age10 Naïve	2.26634	1.23654	721	0.241624	21.2574	1	1.49955	1
Temperature27 Age15 M_luteus / Temperature30 Age10 Naïve	0.443719	0.238875	721	0.0487375	4.03974	1	-1.50937	1
Temperature27 Age15 M_luteus / Temperature32 Age10 Naïve	1.02428	0.567239	721	0.105598	9.93537	1	0.0433203	1
Temperature27 Age15 M_luteus / Temperature27 Age15 Naïve	2.1009	1.14627	721	0.223986	19.7057	1	1.36062	1
Temperature27 Age15 M_luteus / Temperature30 Age15 Naïve	0.954104	0.501879	721	0.110233	8.25806	1	-0.089317	1
Temperature27 Age15 M_luteus / Temperature32 Age15 Naïve	1.52053	0.856191	721	0.150893	15.3222	1	0.74422	1
Temperature27 Age15 M_luteus / Temperature27 Age1 LB	0.431749	0.22276	721	0.0519872	3.58563	1	-1.6279	1
Temperature27 Age15 M_luteus / Temperature30 Age1 LB	0.309514	0.157097	721	0.0385741	2.48351	1	-2.31057	1
Temperature27 Age15 M_luteus / Temperature32 Age1 LB	1.17469	0.661449	721	0.116573	11.8371	1	0.285925	1
Temperature27 Age15 M_luteus / Temperature27 Age5 LB	2.39326	1.27288	721	0.269966	21.2164	1	1.64077	1
Temperature27 Age15 M_luteus / Temperature30 Age5 LB	0.547241	0.294606	721	0.0601081	4.98223	1	-1.11985	1
Temperature27 Age15 M_luteus / Temperature32 Age5 LB	2.35598	1.28544	721	0.251181	22.0982	1	1.57064	1
Temperature27 Age15 M_luteus / Temperature27 Age10 LB	0.82845	0.452011	721	0.0883246	7.77054	1	-0.344932	1
Temperature27 Age15 M_luteus / Temperature30 Age10 LB	1.05405	0.567445	721	0.115775	9.59636	1	0.0977803	1
Temperature27 Age15 M_luteus / Temperature32 Age10 LB	1.56962	0.869245	721	0.161819	15.2251	1	0.814087	1
Temperature27 Age15 M_luteus / Temperature27 Age15 LB	0.507912	0.281278	721	0.0523629	4.92667	1	-1.22329	1
Temperature27 Age15 M_luteus / Temperature30 Age15 LB	0.888676	0.48487	721	0.0947455	8.33543	1	-0.216313	1
Temperature27 Age15 M_luteus / Temperature32 Age15 LB	1.13875	0.667394	721	0.102833	12.6102	1	0.221689	1
Temperature27 Age15 M_luteus / Temperature27 Age1 E_coli	0.111523	0.0570522	721	0.013672	0.909705	1	-4.28781	0.0228593
Temperature27 Age15 M_luteus / Temperature30 Age1 E_coli	0.102917	0.0515058	721	0.0132054	0.802088	1	-4.54349	0.00728931
Temperature27 Age15 M_luteus / Temperature32 Age1 E_coli	0.0711804	0.0378579	721	0.00802933	0.631018	1	-4.9685	0.000950923
Temperature27 Age15 M_luteus / Temperature27 Age5 E_coli	0.371148	0.188379	721	0.0462553	2.97805	1	-1.95279	1
Temperature27 Age15 M_luteus / Temperature30 Age5 E_coli	0.164768	0.0850119	721	0.0198399	1.36838	1	-3.49495	0.433166
Temperature27 Age15 M_luteus / Temperature32 Age5 E_coli	0.278013	0.159507	721	0.0264094	2.92665	1	-2.23113	1
Temperature27 Age15 M_luteus / Temperature27 Age10 E_coli	0.537285	0.297544	721	0.055391	5.21158	1	-1.12177	1
Temperature27 Age15 M_luteus / Temperature30 Age10 E_coli	0.289313	0.152185	721	0.0334261	2.5041	1	-2.35778	1
Temperature27 Age15 M_luteus / Temperature32 Age10 E_coli	0.477897	0.254173	721	0.053908	4.23658	1	-1.38827	1
Temperature27 Age15 M_luteus / Temperature27 Age15 E_coli	2.13388	1.16426	721	0.227502	20.0149	1	1.38916	1
Temperature27 Age15 M_luteus / Temperature30 Age15 E_coli	0.297736	0.170823	721	0.028283	3.13428	1	-2.11167	1
Temperature27 Age15 M_luteus / Temperature32 Age15 E_coli	0.307731	0.173279	721	0.0305383	3.10096	1	-2.09298	1
Temperature27 Age15 M_luteus / Temperature27 Age1 M_luteus	0.0528901	0.0272886	721	0.00636854	0.439247	1	-5.69734	2.00011e-05
Temperature27 Age15 M_luteus / Temperature30 Age1 M_luteus	0.0730064	0.038403	721	0.00843487	0.631893	1	-4.97547	0.000918447
Temperature27 Age15 M_luteus / Temperature32 Age1 M_luteus	0.0762267	0.0405417	721	0.00859856	0.675753	1	-4.83972	0.00179322
Temperature27 Age15 M_luteus / Temperature27 Age5 M_luteus	1.16961	0.638151	721	0.124697	10.9705	1	0.28715	1
Temperature27 Age15 M_luteus / Temperature30 Age5 M_luteus	0.401109	0.222131	721	0.041352	3.89069	1	-1.64958	1
Temperature27 Age15 M_luteus / Temperature32 Age5 M_luteus	0.313224	0.170898	721	0.0333942	2.93792	1	-2.12759	1
Temperature27 Age15 M_luteus / Temperature27 Age10 M_luteus	1.35755	0.740692	721	0.144734	12.7333	1	0.560256	1
Temperature27 Age15 M_luteus / Temperature30 Age10 M_luteus	0.34223	0.186724	721	0.0364866	3.20998	1	-1.96527	1
Temperature27 Age15 M_luteus / Temperature32 Age10 M_luteus	0.644782	0.347117	721	0.0708219	5.87027	1	-0.815166	1
Temperature30 Age15 M_luteus / Temperature27 Age1 Naïve	0.421519	0.18699	721	0.0682932	2.60169	1	-1.94741	1
Temperature30 Age15 M_luteus / Temperature30 Age1 Naïve	0.77479	0.358132	721	0.116296	5.16182	1	-0.552026	1
Temperature30 Age15 M_luteus / Temperature32 Age1 Naïve	0.770445	0.325185	721	0.136356	4.35319	1	-0.617869	1
Temperature30 Age15 M_luteus / Temperature27 Age5 Naïve	12.4839	5.77043	721	1.87383	83.1702	1	5.46141	7.33905e-05
Temperature30 Age15 M_luteus / Temperature30 Age5 Naïve	0.886902	0.409954	721	0.133124	5.90873	1	-0.259655	1
Temperature30 Age15 M_luteus / Temperature32 Age5 Naïve	0.959342	0.443438	721	0.143997	6.39134	1	-0.0897992	1
Temperature30 Age15 M_luteus / Temperature27 Age10 Naïve	4.12543	1.86633	721	0.644728	26.3975	1	3.13259	0.869373
Temperature30 Age15 M_luteus / Temperature30 Age10 Naïve	0.807704	0.358306	721	0.130862	4.9853	1	-0.481412	1
Temperature30 Age15 M_luteus / Temperature32 Age10 Naïve	1.8645	0.861832	721	0.279862	12.4217	1	1.3478	1
Temperature30 Age15 M_luteus / Temperature27 Age15 Naïve	3.82428	1.73009	721	0.597664	24.4705	1	2.96504	0.970754
Temperature30 Age15 M_luteus / Temperature30 Age15 Naïve	1.73676	0.74432	721	0.299297	10.0781	1	1.28806	1
Temperature30 Age15 M_luteus / Temperature32 Age15 Naïve	2.76783	1.31009	721	0.396964	19.2987	1	2.15087	1
Temperature30 Age15 M_luteus / Temperature27 Age1 LB	0.785914	0.327053	721	0.14252	4.33384	1	-0.578906	1
Temperature30 Age15 M_luteus / Temperature30 Age1 LB	0.563411	0.228573	721	0.106646	2.97649	1	-1.41423	1
Temperature30 Age15 M_luteus / Temperature32 Age1 LB	2.13829	1.01211	721	0.306674	14.9092	1	1.60567	1
Temperature30 Age15 M_luteus / Temperature27 Age5 LB	4.35647	1.89816	721	0.729071	26.0315	1	3.37761	0.580805
Temperature30 Age15 M_luteus / Temperature30 Age5 LB	0.996145	0.4419	721	0.161392	6.14839	1	-0.00870719	1
Temperature30 Age15 M_luteus / Temperature32 Age5 LB	4.2886	1.94014	721	0.670227	27.4415	1	3.21833	0.781408
Temperature30 Age15 M_luteus / Temperature27 Age10 LB	1.50803	0.682227	721	0.235677	9.64947	1	0.908067	1
Temperature30 Age15 M_luteus / Temperature30 Age10 LB	1.91869	0.851152	721	0.310861	11.8425	1	1.46895	1
Temperature30 Age15 M_luteus / Temperature32 Age10 LB	2.85719	1.32068	721	0.428865	19.0352	1	2.27124	1
Temperature30 Age15 M_luteus / Temperature27 Age15 LB	0.924554	0.427358	721	0.138776	6.15958	1	-0.169706	1
Temperature30 Age15 M_luteus / Temperature30 Age15 LB	1.61766	0.731823	721	0.25281	10.351	1	1.06319	1
Temperature30 Age15 M_luteus / Temperature32 Age15 LB	2.07286	1.03739	721	0.265971	16.155	1	1.45652	1
Temperature30 Age15 M_luteus / Temperature27 Age1 E_coli	0.203007	0.0833755	721	0.0376449	1.09475	1	-3.8824	0.119605
Temperature30 Age15 M_luteus / Temperature30 Age1 E_coli	0.18734	0.0743322	721	0.0367824	0.954159	1	-4.22108	0.0304568
Temperature30 Age15 M_luteus / Temperature32 Age1 E_coli	0.12957	0.0564552	721	0.021684	0.774229	1	-4.69011	0.00367795
Temperature30 Age15 M_luteus / Temperature27 Age5 E_coli	0.675602	0.274088	721	0.127882	3.5692	1	-0.966618	1
Temperature30 Age15 M_luteus / Temperature30 Age5 E_coli	0.299928	0.124813	721	0.05439	1.65392	1	-2.89374	0.988113
Temperature30 Age15 M_luteus / Temperature32 Age5 E_coli	0.506068	0.245924	721	0.068917	3.71614	1	-1.40155	1
Temperature30 Age15 M_luteus / Temperature27 Age10 E_coli	0.978022	0.452072	721	0.146801	6.51579	1	-0.0480788	1
Temperature30 Age15 M_luteus / Temperature30 Age10 E_coli	0.526639	0.225701	721	0.0907561	3.05597	1	-1.49624	1
Temperature30 Age15 M_luteus / Temperature32 Age10 E_coli	0.869918	0.379034	721	0.145584	5.19809	1	-0.319835	1
Temperature30 Age15 M_luteus / Temperature27 Age15 E_coli	3.8843	1.75724	721	0.607044	24.8546	1	2.99946	0.957584
Temperature30 Age15 M_luteus / Temperature30 Age15 E_coli	0.54197	0.263371	721	0.0738062	3.97977	1	-1.26051	1
Temperature30 Age15 M_luteus / Temperature32 Age15 E_coli	0.560163	0.26514	721	0.080339	3.90574	1	-1.22437	1
Temperature30 Age15 M_luteus / Temperature27 Age1 M_luteus	0.0962761	0.0400647	721	0.0174591	0.530904	1	-5.62435	3.00561e-05
Temperature30 Age15 M_luteus / Temperature30 Age1 M_luteus	0.132894	0.0569541	721	0.0229017	0.771156	1	-4.70918	0.00335994
Temperature30 Age15 M_luteus / Temperature32 Age1 M_luteus	0.138756	0.0604575	721	0.0232213	0.829117	1	-4.53291	0.00765221
Temperature30 Age15 M_luteus / Temperature27 Age5 M_luteus	2.12905	0.963173	721	0.332731	13.6232	1	1.67039	1
Temperature30 Age15 M_luteus / Temperature30 Age5 M_luteus	0.73014	0.337494	721	0.109594	4.86435	1	-0.680437	1
Temperature30 Age15 M_luteus / Temperature32 Age5 M_luteus	0.570163	0.257939	721	0.0891058	3.64831	1	-1.24191	1
Temperature30 Age15 M_luteus / Temperature27 Age10 M_luteus	2.47115	1.11794	721	0.386195	15.8122	1	1.99977	1
Temperature30 Age15 M_luteus / Temperature30 Age10 M_luteus	0.622963	0.281826	721	0.0973574	3.98616	1	-1.04614	1
Temperature30 Age15 M_luteus / Temperature32 Age10 M_luteus	1.1737	0.520665	721	0.190159	7.2443	1	0.361039	1
Temperature30 Age15 M_luteus / Temperature27 Age15 M_luteus	1.8203	0.91099	721	0.233565	14.1866	1	1.19691	1
Temperature32 Age15 M_luteus / Temperature27 Age1 Naïve	0.186911	0.0940177	721	0.0237335	1.47201	1	-3.33419	0.637518
Temperature32 Age15 M_luteus / Temperature30 Age1 Naïve	0.34356	0.178481	721	0.0407694	2.89514	1	-2.05657	1
Temperature32 Age15 M_luteus / Temperature32 Age1 Naïve	0.341633	0.165392	721	0.0468747	2.4899	1	-2.21849	1
Temperature32 Age15 M_luteus / Temperature27 Age5 Naïve	5.53563	2.87578	721	0.656901	46.6482	1	3.29393	0.689472
Temperature32 Age15 M_luteus / Temperature30 Age5 Naïve	0.393273	0.204307	721	0.0466688	3.31407	1	-1.79643	1
Temperature32 Age15 M_luteus / Temperature32 Age5 Naïve	0.425395	0.220994	721	0.0504806	3.58476	1	-1.6453	1
Temperature32 Age15 M_luteus / Temperature27 Age10 Naïve	1.82931	0.934361	721	0.224998	14.873	1	1.18241	1
Temperature32 Age15 M_luteus / Temperature30 Age10 Naïve	0.358155	0.180154	721	0.0454775	2.82062	1	-2.0413	1
Temperature32 Age15 M_luteus / Temperature32 Age10 Naïve	0.826764	0.429507	721	0.0981102	6.96706	1	-0.366188	1
Temperature32 Age15 M_luteus / Temperature27 Age15 Naïve	1.69578	0.866155	721	0.208574	13.7873	1	1.03401	1
Temperature32 Age15 M_luteus / Temperature30 Age15 Naïve	0.77012	0.377199	721	0.103236	5.74495	1	-0.533305	1
Temperature32 Age15 M_luteus / Temperature32 Age15 Naïve	1.22732	0.649743	721	0.139848	10.7711	1	0.386917	1
Temperature32 Age15 M_luteus / Temperature27 Age1 LB	0.348493	0.166913	721	0.0488394	2.48666	1	-2.2009	1
Temperature32 Age15 M_luteus / Temperature30 Age1 LB	0.249829	0.117397	721	0.0363367	1.71768	1	-2.95159	0.974974
Temperature32 Age15 M_luteus / Temperature32 Age1 LB	0.948166	0.501958	721	0.10804	8.32119	1	-0.10054	1
Temperature32 Age15 M_luteus / Temperature27 Age5 LB	1.93176	0.958259	721	0.252387	14.7856	1	1.32734	1
Temperature32 Age15 M_luteus / Temperature30 Age5 LB	0.441714	0.222185	721	0.0560877	3.47868	1	-1.62442	1
Temperature32 Age15 M_luteus / Temperature32 Age5 LB	1.90166	0.971316	721	0.233897	15.4612	1	1.25835	1
Temperature32 Age15 M_luteus / Temperature27 Age10 LB	0.668697	0.341551	721	0.082247	5.43674	1	-0.787876	1
Temperature32 Age15 M_luteus / Temperature30 Age10 LB	0.850793	0.427955	721	0.108031	6.70035	1	-0.321241	1
Temperature32 Age15 M_luteus / Temperature32 Age10 LB	1.26695	0.658182	721	0.150345	10.6764	1	0.455452	1
Temperature32 Age15 M_luteus / Temperature27 Age15 LB	0.409969	0.21298	721	0.0486501	3.45477	1	-1.7164	1
Temperature32 Age15 M_luteus / Temperature30 Age15 LB	0.717309	0.366381	721	0.0882261	5.83197	1	-0.650484	1
Temperature32 Age15 M_luteus / Temperature32 Age15 LB	0.919156	0.509022	721	0.0947598	8.91568	1	-0.152222	1
Temperature32 Age15 M_luteus / Temperature27 Age1 E_coli	0.0900179	0.04269	721	0.0128622	0.630005	1	-5.07707	0.000550777
Temperature32 Age15 M_luteus / Temperature30 Age1 E_coli	0.0830709	0.038398	721	0.012469	0.553437	1	-5.38272	0.000112039
Temperature32 Age15 M_luteus / Temperature32 Age1 E_coli	0.0574544	0.0285005	721	0.00750649	0.439754	1	-5.75897	1.4132e-05
Temperature32 Age15 M_luteus / Temperature27 Age5 E_coli	0.299578	0.140774	721	0.0435724	2.05972	1	-2.56514	0.999993
Temperature32 Age15 M_luteus / Temperature30 Age5 E_coli	0.132995	0.0636991	721	0.0186386	0.948985	1	-4.21215	0.0316383
Temperature32 Age15 M_luteus / Temperature32 Age5 E_coli	0.224403	0.121338	721	0.0244097	2.06297	1	-2.76358	0.998684
Temperature32 Age15 M_luteus / Temperature27 Age10 E_coli	0.433678	0.225297	721	0.0514635	3.65456	1	-1.60818	1
Temperature32 Age15 M_luteus / Temperature30 Age10 E_coli	0.233524	0.114378	721	0.0313043	1.74204	1	-2.96957	0.969222
Temperature32 Age15 M_luteus / Temperature32 Age10 E_coli	0.385742	0.191349	721	0.0503977	2.95246	1	-1.92032	1
Temperature32 Age15 M_luteus / Temperature27 Age15 E_coli	1.72239	0.879748	721	0.211847	14.0036	1	1.06449	1
Temperature32 Age15 M_luteus / Temperature30 Age15 E_coli	0.240322	0.129946	721	0.0261414	2.20933	1	-2.63683	0.999938
Temperature32 Age15 M_luteus / Temperature32 Age15 E_coli	0.24839	0.131497	721	0.028303	2.17989	1	-2.63082	0.999948
Temperature32 Age15 M_luteus / Temperature27 Age1 M_luteus	0.0426911	0.0204472	721	0.00598293	0.304621	1	-6.58463	9.9097e-08
Temperature32 Age15 M_luteus / Temperature30 Age1 M_luteus	0.0589283	0.0288626	721	0.00789943	0.439594	1	-5.78089	1.248e-05
Temperature32 Age15 M_luteus / Temperature32 Age1 M_luteus	0.0615275	0.030521	721	0.00803865	0.47093	1	-5.62089	3.06378e-05
Temperature32 Age15 M_luteus / Temperature27 Age5 M_luteus	0.94407	0.482204	721	0.116117	7.67562	1	-0.112682	1
Temperature32 Age15 M_luteus / Temperature30 Age5 M_luteus	0.323761	0.168195	721	0.03842	2.7283	1	-2.17082	1
Temperature32 Age15 M_luteus / Temperature32 Age5 M_luteus	0.252824	0.129135	721	0.0310963	2.05555	1	-2.69213	0.999732
Temperature32 Age15 M_luteus / Temperature27 Age10 M_luteus	1.09577	0.559687	721	0.134775	8.90897	1	0.179052	1
Temperature32 Age15 M_luteus / Temperature30 Age10 M_luteus	0.276236	0.141094	721	0.033976	2.2459	1	-2.51874	0.999999
Temperature32 Age15 M_luteus / Temperature32 Age10 M_luteus	0.520446	0.261788	721	0.0660848	4.09873	1	-1.29833	1
Temperature32 Age15 M_luteus / Temperature27 Age15 M_luteus	0.807166	0.447002	721	0.0832142	7.82939	1	-0.386835	1
Temperature32 Age15 M_luteus / Temperature30 Age15 M_luteus	0.443423	0.204964	721	0.0665579	2.95418	1	-1.75936	1

## Sheet: Fig 7-8 model coefficients
Parameter	Coefficient (exponentiated)	% change ((Coef-1)*100)	SE	CI	CI_low	CI_high	df_error
(Intercept)	219.43	NA	75.4004	0.95	111.767	430.802	721
Temperature30	0.544043	-45.5957	0.273657	0.95	0.202653	1.46054	721
Temperature32	0.547111	-45.2889	0.255158	0.95	0.218992	1.36685	721
Age5	0.0337651	-96.6235	0.0169841	0.95	0.0125773	0.0906459	721
Age10	0.102176	-89.7824	0.0504731	0.95	0.0387401	0.269485	721
Age15	0.110222	-88.9778	0.0544477	0.95	0.0417907	0.290706	721
TreatmentLB	0.536342	-46.3658	0.247261	0.95	0.216953	1.32592	721
TreatmentE_coli	2.07638	107.638	0.947055	0.95	0.848034	5.08394	721
TreatmentM_luteus	4.37823	337.823	2.01842	0.95	1.77102	10.8236	721
Temperature30:Age5	25.8726	2487.26	18.7089	0.95	6.25585	107.003	721
Temperature32:Age5	23.7848	2278.48	16.605	0.95	6.04018	93.6593	721
Temperature30:Age10	9.38824	838.824	6.61878	0.95	2.35218	37.4711	721
Temperature32:Age10	4.04419	304.419	2.7972	0.95	1.04016	15.724	721
Temperature30:Age15	4.04741	304.741	2.81555	0.95	1.03288	15.86	721
Temperature32:Age15	2.52543	152.543	1.76559	0.95	0.640089	9.96392	721
Temperature30:TreatmentLB	2.56399	156.399	1.68785	0.95	0.704103	9.33679	721
Temperature32:TreatmentLB	0.671791	-32.8209	0.454285	0.95	0.178098	2.53402	721
Temperature30:TreatmentE_coli	1.9918	99.1805	1.29344	0.95	0.556628	7.12736	721
Temperature32:TreatmentE_coli	2.86372	186.372	1.8528	0.95	0.804056	10.1994	721
Temperature30:TreatmentM_luteus	1.33162	33.162	0.895686	0.95	0.355529	4.98754	721
Temperature32:TreatmentM_luteus	1.26821	26.8214	0.824917	0.95	0.353665	4.54771	721
Age5:TreatmentLB	5.34284	434.284	3.61819	0.95	1.41373	20.1919	721
Age10:TreatmentLB	5.10055	410.055	3.47596	0.95	1.33832	19.4391	721
Age15:TreatmentLB	7.71216	671.216	5.30639	0.95	1.99764	29.7738	721
Age5:TreatmentE_coli	8.89921	789.921	5.82779	0.95	2.46032	32.1893	721
Age10:TreatmentE_coli	2.03149	103.149	1.39112	0.95	0.529601	7.79255	721
Age15:TreatmentE_coli	0.474166	-52.5834	0.321569	0.95	0.125225	1.79543	721
Age5:TreatmentM_luteus	1.33926	33.9259	0.921485	0.95	0.346901	5.1704	721
Age10:TreatmentM_luteus	0.381304	-61.8696	0.259854	0.95	0.100049	1.45321	721
Age15:TreatmentM_luteus	0.479852	-52.0148	0.342758	0.95	0.118052	1.95048	721
Temperature30:Age5:TreatmentLB	0.121178	-87.8822	0.117012	0.95	0.0182011	0.806764	721
Temperature32:Age5:TreatmentLB	0.116201	-88.3799	0.114105	0.95	0.0169028	0.798841	721
Temperature30:Age10:TreatmentLB	0.0600166	-93.9983	0.0576093	0.95	0.00911671	0.395097	721
Temperature32:Age10:TreatmentLB	0.355084	-64.4916	0.351346	0.95	0.0508946	2.47736	721
Temperature30:Age15:TreatmentLB	0.101232	-89.8768	0.0973689	0.95	0.0153187	0.668981	721
Temperature32:Age15:TreatmentLB	0.480526	-51.9474	0.48892	0.95	0.0651915	3.54196	721
Temperature30:Age5:TreatmentE_coli	0.080344	-91.9656	0.0750221	0.95	0.0128469	0.502468	721
Temperature32:Age5:TreatmentE_coli	0.0358241	-96.4176	0.0345806	0.95	0.00538441	0.238349	721
Temperature30:Age10:TreatmentE_coli	0.182546	-81.7454	0.173717	0.95	0.0281823	1.18241	721
Temperature32:Age10:TreatmentE_coli	0.177432	-82.2568	0.1707	0.95	0.0268381	1.17304	721
Temperature30:Age15:TreatmentE_coli	1.63411	63.4107	1.58093	0.95	0.244566	10.9186	721
Temperature32:Age15:TreatmentE_coli	1.7525	75.2497	1.7181	0.95	0.255717	12.0103	721
Temperature30:Age5:TreatmentM_luteus	0.15557	-84.443	0.154258	0.95	0.0222068	1.08985	721
Temperature32:Age5:TreatmentM_luteus	0.226266	-77.3734	0.21994	0.95	0.0335601	1.52551	721
Temperature30:Age10:TreatmentM_luteus	0.58323	-41.677	0.567966	0.95	0.086203	3.94601	721
Temperature32:Age10:TreatmentM_luteus	0.750315	-24.9685	0.7228	0.95	0.113209	4.97289	721
Temperature30:Age15:TreatmentM_luteus	0.620803	-37.9197	0.599899	0.95	0.0931172	4.13882	721
Temperature32:Age15:TreatmentM_luteus	0.460638	-53.9362	0.460879	0.95	0.0646072	3.28427	721

## Sheet: Fig 7-8 ANOVA
Parameter	Sum_Squares	df	Mean_Square	F	p
Temperature	63.9901	2	31.995	16.9359	6.49202e-08
Age	334.259	3	111.42	58.9776	4.19131e-34
Treatment	220.358	3	73.4525	38.8805	2.69216e-23
Temperature:Age	49.1884	6	8.19807	4.33947	0.000258844
Temperature:Treatment	34.615	6	5.76916	3.05378	0.00588274
Age:Treatment	79.7296	9	8.85885	4.68924	4.57636e-06
Temperature:Age:Treatment	76.4828	18	4.24904	2.24914	0.00220635
Residuals	1362.1	721	1.88919
Partial effect sizes:
Parameter	Eta2_partial	CI	CI_low	CI_high
Temperature	0.0448709	0.95	0.0222475	1
Age	0.197044	0.95	0.154378	1
Treatment	0.13925	0.95	0.100679	1
Temperature:Age	0.0348535	0.95	0.010614	1
Temperature:Treatment	0.0247831	0.95	0.0041216	1
Age:Treatment	0.0552974	0.95	0.0222132	1
Temperature:Age:Treatment	0.0531652	0.95	0.0102903	1

## Sheet: S7-8 Figs raw means
Raw means by segment number												Raw means by segment or periostial (whole mosquito)										Temp/treatment									Treatment only
BinaryArea	MeasuredArea	MeanIntensity	Segment_or_Periostial	Segment_Number	Treatment	Temperature	Age	Mosquito_Number_TechRep	Mosquito_ID	Slide_Number		Treatment	Temperature	Age	Segment_or_Periostial	mean_of_sums	median_sums	sd_sums_area	n_reps	SE_sums		Treatment	Temperature	Segment_or_Periostial	mean_of_sums	median_sums	sd_sums_area	n_reps	SE_sums		Treatment	Segment_or_Periostial	mean_of_sums	median_sums	sd_sums_area	n_reps	SE_sums
0	545292	N/A	Segment	3	LB	27	10	1	1	1		Naïve	27	1	Periostial	2.67813	0	8.15053	16	2.03763		Naïve	27	Segment	109.665	52.84	146.453	60	18.907		Naïve	Segment	132.407	74.26	171.736	182	12.7299
39.11	545292	505.14	Segment	4	LB	27	10	1	1	1		Naïve	27	1	Segment	282.456	230.48	175.614	16	43.9036		Naïve	30	Segment	146.112	111.7	124.063	62	15.7561		LB	Segment	145.835	77.17	201.241	188	14.677
21.22	545292	501.75	Segment	5	LB	27	10	1	1	1		Naïve	27	5	Periostial	0.297143	0	1.11181	14	0.297143		Naïve	32	Segment	140.989	71.345	228.733	60	29.5293		E_coli	Segment	478.529	293.29	682.37	205	47.6588
0	545292	N/A	Periostial	3	LB	27	10	1	1	1		Naïve	27	5	Segment	23.9821	12.48	31.594	14	8.44386		LB	27	Segment	168.046	78.83	260.291	66	32.0396		M_luteus	Segment	422.226	165.165	615.968	194	44.2239
0	545292	N/A	Periostial	4	LB	27	10	1	1	1		Naïve	27	10	Periostial	2.16267	0	3.61338	15	0.93297		LB	30	Segment	162.503	116.91	164.695	69	19.8269
0	545292	N/A	Periostial	5	LB	27	10	1	1	1		Naïve	27	10	Segment	47.3167	29.12	54.8926	15	14.1732		LB	32	Segment	96.4772	39.1	148.323	53	20.3737		Temp only
0	545292	N/A	Segment	6	LB	27	10	1	1	1		Naïve	27	15	Periostial	7.37733	0	13.4307	15	3.4678		E_coli	27	Segment	425.761	177.65	874.387	72	103.048		Temperature	Segment_or_Periostial	mean_of_sums	median_sums	sd_sums_area	n_reps	SE_sums
28.71	545292	568.58000000000004	Segment	7	LB	27	10	1	1	1		Naïve	27	15	Segment	67.6727	38.69	76.738	15	19.8137		E_coli	30	Segment	429.354	330.115	346.615	74	40.2932		27	Segment	304.774	89.44	625.139	259	38.8442
0	545292	N/A	Segment	8	LB	27	10	1	1	1		Naïve	30	1	Periostial	0	0	0	14	0		E_coli	32	Segment	604.603	331.98	726.558	59	94.5898		30	Segment	292.596	168.08	366.663	276	22.0705
0	545292	N/A	Periostial	6	LB	27	10	1	1	1		Naïve	30	1	Segment	169.261	198.855	102.494	14	27.3926		M_luteus	27	Segment	501.814	143.52	752.034	61	96.288		32	Segment	306.977	101.305	517.128	234	33.8057
0	545292	N/A	Periostial	7	LB	27	10	1	1	1		Naïve	30	5	Periostial	0.475714	0	1.2523	14	0.334691		M_luteus	30	Segment	404.404	189.28	543.114	71	64.4558
0	545292	N/A	Periostial	8	LB	27	10	1	1	1		Naïve	30	5	Segment	178.029	170.57	166.284	14	44.4413		M_luteus	32	Segment	364.33	173.9	543.655	62	69.0442		Age only
17.47	545292	524.92999999999995	Segment	3	LB	27	10	2	2	1		Naïve	30	10	Periostial	5.07	0	15.3974	16	3.84934											Age	Segment_or_Periostial	mean_of_sums	median_sums	sd_sums_area	n_reps	SE_sums
1.66	545292	483	Segment	4	LB	27	10	2	2	1		Naïve	30	10	Segment	148.522	144.78	91.8094	16	22.9524		Age/Treatment									1	Segment	598.926	380.25	657.557	221	44.232
0	545292	N/A	Segment	5	LB	27	10	2	2	1		Naïve	30	15	Periostial	8.02	0	17.1244	18	4.03627		Treatment	Age	Segment_or_Periostial	mean_of_sums	median_sums	sd_sums_area	n_reps	SE_sums		5	Segment	260.573	89.86	583.111	188	42.5277
0	545292	N/A	Periostial	3	LB	27	10	2	2	1		Naïve	30	15	Segment	101.139	60.11	123.235	18	29.0469		Naïve	1	Segment	230.664	179.72	248.126	49	35.4466		10	Segment	145.239	85.29	201.459	185	14.8116
0	545292	N/A	Periostial	4	LB	27	10	2	2	1		Naïve	32	1	Periostial	3.02105	0	5.47759	19	1.25665		Naïve	5	Segment	115.645	59.075	147.465	42	22.7544		15	Segment	133.177	76.96	162.998	175	12.3215
0	545292	N/A	Periostial	5	LB	27	10	2	2	1		Naïve	32	1	Segment	232.294	102.75	354.36	19	81.2957		Naïve	10	Segment	90.9798	72.81	82.4299	45	12.2879
0	545292	N/A	Segment	6	LB	27	10	2	2	1		Naïve	32	5	Periostial	11.6486	0	15.8895	14	4.24666		Naïve	15	Segment	83.575	54.085	107.571	46	15.8605
0	545292	N/A	Segment	7	LB	27	10	2	2	1		Naïve	32	5	Segment	144.924	69.475	160.537	14	42.9054		LB	1	Segment	247.919	134.37	295.451	55	39.8386
0	545292	N/A	Segment	8	LB	27	10	2	2	1		Naïve	32	10	Periostial	7.25143	0	15.1038	14	4.03667		LB	5	Segment	109.171	41.18	164.249	48	23.7073
0	545292	N/A	Periostial	6	LB	27	10	2	2	1		Naïve	32	10	Segment	71.9993	53.665	57.9981	14	15.5006		LB	10	Segment	84.1756	56.58	90.0918	45	13.4301
0	545292	N/A	Periostial	7	LB	27	10	2	2	1		Naïve	32	15	Periostial	19.5862	0	69.2543	13	19.2077		LB	15	Segment	118.835	100.465	100.816	40	15.9404
0	545292	N/A	Periostial	8	LB	27	10	2	2	1		Naïve	32	15	Segment	77.6038	43.28	119.125	13	33.0393		E_coli	1	Segment	801.719	685.195	668.279	62	84.8715
47.84	545292	488.86	Segment	3	LB	27	10	3	3	2		LB	27	1	Periostial	20.843	0	88.5598	20	19.8026		E_coli	5	Segment	516.349	237.76	957.154	54	130.252
9.98	545292	444.17	Segment	4	LB	27	10	3	3	2		LB	27	1	Segment	361.668	162.035	399.609	20	89.3552		E_coli	10	Segment	260.582	143.94	325.74	49	46.5343
0	545292	N/A	Segment	5	LB	27	10	3	3	2		LB	27	5	Periostial	6.85235	0	18.2881	17	4.43551		E_coli	15	Segment	193.514	93.61	224.579	40	35.509
0	545292	N/A	Periostial	3	LB	27	10	3	3	2		LB	27	5	Segment	41.7706	24.12	46.0597	17	11.1711		M_luteus	1	Segment	1049.42	791.28	782.674	55	105.536
0	545292	N/A	Periostial	4	LB	27	10	3	3	2		LB	27	10	Periostial	2.16333	0	4.55827	15	1.17694		M_luteus	5	Segment	250.172	130.425	413.387	44	62.3205
0	545292	N/A	Periostial	5	LB	27	10	3	3	2		LB	27	10	Segment	89.8327	64.48	95.8448	15	24.747		M_luteus	10	Segment	135.189	102.555	130.108	46	19.1833
0	545292	N/A	Segment	6	LB	27	10	3	3	2		LB	27	15	Periostial	0.862143	0	2.68501	14	0.717598		M_luteus	15	Segment	142.195	85.7	174.867	49	24.981
0	545292	N/A	Segment	7	LB	27	10	3	3	2		LB	27	15	Segment	128.58	132.92	74.8425	14	20.0025
0	545292	N/A	Segment	8	LB	27	10	3	3	2		LB	30	1	Periostial	3.63045	0	14.2765	22	3.04377
0	545292	N/A	Periostial	6	LB	27	10	3	3	2		LB	30	1	Segment	211.946	149.35	157.432	22	33.5646
0	545292	N/A	Periostial	7	LB	27	10	3	3	2		LB	30	5	Periostial	5.04375	0	16.7792	16	4.19481
0	545292	N/A	Periostial	8	LB	27	10	3	3	2		LB	30	5	Segment	220.572	115.865	232.32	16	58.08
28.71	545292	488.14	Segment	3	LB	27	10	4	4	2		LB	30	10	Periostial	1.89813	0	3.99574	16	0.998936
5.41	545292	496	Segment	4	LB	27	10	4	4	2		LB	30	10	Segment	102.864	48.255	108.889	16	27.2223
0	545292	N/A	Segment	5	LB	27	10	4	4	2		LB	30	15	Periostial	1.35867	0	3.10269	15	0.80111
0	545292	N/A	Periostial	3	LB	27	10	4	4	2		LB	30	15	Segment	91.6607	59.08	83.0698	15	21.4485
0	545292	N/A	Periostial	4	LB	27	10	4	4	2		LB	32	1	Periostial	0.543846	0	1.45435	13	0.403363
0	545292	N/A	Periostial	5	LB	27	10	4	4	2		LB	32	1	Segment	133.798	21.63	241.978	13	67.1126
0	545292	N/A	Segment	6	LB	27	10	4	4	2		LB	32	5	Periostial	1.858	0	6.75033	15	1.74293
3.74	545292	493.22	Segment	7	LB	27	10	4	4	2		LB	32	5	Segment	66.7293	34.52	93.2017	15	24.0646
0	545292	N/A	Segment	8	LB	27	10	4	4	2		LB	32	10	Periostial	5.67429	0	8.2879	14	2.21503
0	545292	N/A	Periostial	6	LB	27	10	4	4	2		LB	32	10	Segment	56.7564	54.29	51.1962	14	13.6828
0	545292	N/A	Periostial	7	LB	27	10	4	4	2		LB	32	15	Periostial	3.74364	0	9.62325	11	2.90152
0	545292	N/A	Periostial	8	LB	27	10	4	4	2		LB	32	15	Segment	143.489	100.26	144.177	11	43.4711
108.58	545292	509.87	Segment	3	LB	27	10	5	5	2		E_coli	27	1	Periostial	72.6457	14.98	118.331	21	25.8219
0	545292	N/A	Segment	4	LB	27	10	5	5	2		E_coli	27	1	Segment	705.638	548.33	646.745	21	141.131
0	545292	N/A	Segment	5	LB	27	10	5	5	2		E_coli	27	5	Periostial	235.716	2.915	594.18	22	126.68
0	545292	N/A	Periostial	3	LB	27	10	5	5	2		E_coli	27	5	Segment	574.7	183.465	1382.78	22	294.81
0	545292	N/A	Periostial	4	LB	27	10	5	5	2		E_coli	27	10	Periostial	69.2379	3.33	179.192	14	47.8911
0	545292	N/A	Periostial	5	LB	27	10	5	5	2		E_coli	27	10	Segment	156.366	94.86	196.91	14	52.6264
0	545292	N/A	Segment	6	LB	27	10	5	5	2		E_coli	27	15	Periostial	21.744	0	46.9917	15	12.1332
0	545292	N/A	Segment	7	LB	27	10	5	5	2		E_coli	27	15	Segment	66.9233	51.99	113.183	15	29.2236
0	545292	N/A	Segment	8	LB	27	10	5	5	2		E_coli	30	1	Periostial	77.3117	34.53	93.9119	24	19.1697
0	545292	N/A	Periostial	6	LB	27	10	5	5	2		E_coli	30	1	Segment	621.816	628.825	336.007	24	68.5872
0	545292	N/A	Periostial	7	LB	27	10	5	5	2		E_coli	30	5	Periostial	59.138	2.705	130.384	20	29.1547
0	545292	N/A	Periostial	8	LB	27	10	5	5	2		E_coli	30	5	Segment	447.457	323.045	394.723	20	88.2628
274.99	545292	483.85	Segment	3	M_luteus	27	10	1	6	1		E_coli	30	10	Periostial	21.5189	0	46.2303	18	10.8966
33.28	545292	453.5	Segment	4	M_luteus	27	10	1	6	1		E_coli	30	10	Segment	290.291	168.69	266.222	18	62.7492
4.16	545292	520.70000000000005	Segment	5	M_luteus	27	10	1	6	1		E_coli	30	15	Periostial	86.4283	9.15	125.436	12	36.2103
0	545292	N/A	Periostial	3	M_luteus	27	10	1	6	1		E_coli	30	15	Segment	222.852	213.84	151.69	12	43.7892
0	545292	N/A	Periostial	4	M_luteus	27	10	1	6	1		E_coli	32	1	Periostial	164.232	129.38	170.458	17	41.3422
0	545292	N/A	Periostial	5	M_luteus	27	10	1	6	1		E_coli	32	1	Segment	1174.39	948.12	899.599	17	218.185
3.33	545292	530	Segment	6	M_luteus	27	10	1	6	1		E_coli	32	5	Periostial	79.9808	0	184.466	12	53.2507
0	545292	N/A	Segment	7	M_luteus	27	10	1	6	1		E_coli	32	5	Segment	524.19	162.875	692.227	12	199.829
0	545292	N/A	Segment	8	M_luteus	27	10	1	6	1		E_coli	32	10	Periostial	149.058	8.73	352.972	17	85.6082
0	545292	N/A	Periostial	6	M_luteus	27	10	1	6	1		E_coli	32	10	Segment	314.952	152.67	444.833	17	107.888
0	545292	N/A	Periostial	7	M_luteus	27	10	1	6	1		E_coli	32	15	Periostial	46.2108	0.83	88.774	13	24.6215
0	545292	N/A	Periostial	8	M_luteus	27	10	1	6	1		E_coli	32	15	Segment	312.498	300.37	302.735	13	83.9635
0	545292	N/A	Segment	3	M_luteus	27	10	2	7	1		M_luteus	27	1	Periostial	338.748	276.66	318.532	20	71.226
0	545292	N/A	Segment	4	M_luteus	27	10	2	7	1		M_luteus	27	1	Segment	1225.05	1117.44	855.128	20	191.212
0	545292	N/A	Segment	5	M_luteus	27	10	2	7	1		M_luteus	27	5	Periostial	84.0367	2.08	240.554	15	62.1109
0	545292	N/A	Periostial	3	M_luteus	27	10	2	7	1		M_luteus	27	5	Segment	223.681	50.34	527.902	15	136.304
0	545292	N/A	Periostial	4	M_luteus	27	10	2	7	1		M_luteus	27	10	Periostial	26.9013	0	73.6959	15	19.0282
0	545292	N/A	Periostial	5	M_luteus	27	10	2	7	1		M_luteus	27	10	Segment	84.4807	49.92	108.736	15	28.0756
0	545292	N/A	Segment	6	M_luteus	27	10	2	7	1		M_luteus	27	15	Periostial	0.945455	0	2.1056	11	0.634862
0	545292	N/A	Segment	7	M_luteus	27	10	2	7	1		M_luteus	27	15	Segment	135.206	89.44	161.224	11	48.6108
0	1.02846e+06	N/A	Segment	8	M_luteus	27	10	2	7	1		M_luteus	30	1	Periostial	259.899	148.31	261.02	18	61.523
0	1.02846e+06	N/A	Periostial	6	M_luteus	27	10	2	7	1		M_luteus	30	1	Segment	977.658	769.02	721.995	18	170.176
0	1.02846e+06	N/A	Periostial	7	M_luteus	27	10	2	7	1		M_luteus	30	5	Periostial	81.3036	21.22	162.046	14	43.3085
0	1.02846e+06	N/A	Periostial	8	M_luteus	27	10	2	7	1		M_luteus	30	5	Segment	278.466	145.395	441.569	14	118.014
0	545292	N/A	Segment	3	M_luteus	27	10	3	8	2		M_luteus	30	10	Periostial	37.7187	11.65	59.5364	15	15.3722
0	545292	N/A	Segment	4	M_luteus	27	10	3	8	2		M_luteus	30	10	Segment	192.424	153.51	129.559	15	33.452
0	545292	N/A	Segment	5	M_luteus	27	10	3	8	2		M_luteus	30	15	Periostial	69.0267	0	167.047	24	34.0984
0	545292	N/A	Periostial	3	M_luteus	27	10	3	8	2		M_luteus	30	15	Segment	180.416	95.475	208.649	24	42.5902
0	545292	N/A	Periostial	4	M_luteus	27	10	3	8	2		M_luteus	32	1	Periostial	283.998	153.09	321.787	17	78.0447
0	545292	N/A	Periostial	5	M_luteus	27	10	3	8	2		M_luteus	32	1	Segment	918.778	699.32	763.386	17	185.148
0	545292	N/A	Segment	6	M_luteus	27	10	3	8	2		M_luteus	32	5	Periostial	64.72	13.31	86.3908	14	23.0889
6.66	545292	511	Segment	7	M_luteus	27	10	3	8	2		M_luteus	32	5	Segment	250.253	180.14	252.161	15	65.1078
7.07	545292	541.88	Segment	8	M_luteus	27	10	3	8	2		M_luteus	32	10	Periostial	8.60688	0	24.7542	16	6.18856
0	545292	N/A	Periostial	6	M_luteus	27	10	3	8	2		M_luteus	32	10	Segment	129.071	69.89	134.89	16	33.7224
0	545292	N/A	Periostial	7	M_luteus	27	10	3	8	2		M_luteus	32	15	Periostial	6.68571	0	15.0416	14	4.02004
0	545292	N/A	Periostial	8	M_luteus	27	10	3	8	2		M_luteus	32	15	Segment	82.1636	36.195	96.2765	14	25.731
0	545292	N/A	Segment	3	M_luteus	27	10	4	9	2
10.82	545292	524	Segment	4	M_luteus	27	10	4	9	2
0	545292	N/A	Segment	5	M_luteus	27	10	4	9	2
0	545292	N/A	Periostial	3	M_luteus	27	10	4	9	2
0	545292	N/A	Periostial	4	M_luteus	27	10	4	9	2
0	545292	N/A	Periostial	5	M_luteus	27	10	4	9	2
0	545292	N/A	Segment	6	M_luteus	27	10	4	9	2
0	545292	N/A	Segment	7	M_luteus	27	10	4	9	2
0	545292	N/A	Segment	8	M_luteus	27	10	4	9	2
0	545292	N/A	Periostial	6	M_luteus	27	10	4	9	2
0	545292	N/A	Periostial	7	M_luteus	27	10	4	9	2
0	545292	N/A	Periostial	8	M_luteus	27	10	4	9	2
0	545292	N/A	Segment	3	M_luteus	27	10	5	10	2
2.08	545292	499.8	Segment	4	M_luteus	27	10	5	10	2
2.5	545292	497.67	Segment	5	M_luteus	27	10	5	10	2
0	545292	N/A	Periostial	3	M_luteus	27	10	5	10	2
0	545292	N/A	Periostial	4	M_luteus	27	10	5	10	2
0	545292	N/A	Periostial	5	M_luteus	27	10	5	10	2
0	545292	N/A	Segment	6	M_luteus	27	10	5	10	2
0	545292	N/A	Segment	7	M_luteus	27	10	5	10	2
0	545292	N/A	Segment	8	M_luteus	27	10	5	10	2
0	545292	N/A	Periostial	6	M_luteus	27	10	5	10	2
0	545292	N/A	Periostial	7	M_luteus	27	10	5	10	2
0	545292	N/A	Periostial	8	M_luteus	27	10	5	10	2
17.47	545292	467.81	Segment	3	E_coli	27	5	1	11	1
18.72	545292	545.11	Segment	4	E_coli	27	5	1	11	1
17.89	545292	516.98	Segment	5	E_coli	27	5	1	11	1
0	545292	N/A	Periostial	3	E_coli	27	5	1	11	1
0	545292	N/A	Periostial	4	E_coli	27	5	1	11	1
0	545292	N/A	Periostial	5	E_coli	27	5	1	11	1
0	545292	N/A	Segment	6	E_coli	27	5	1	11	1
0	545292	N/A	Segment	7	E_coli	27	5	1	11	1
0	545292	N/A	Segment	8	E_coli	27	5	1	11	1
0	545292	N/A	Periostial	6	E_coli	27	5	1	11	1
0	545292	N/A	Periostial	7	E_coli	27	5	1	11	1
0	545292	N/A	Periostial	8	E_coli	27	5	1	11	1
0	545292	N/A	Segment	3	E_coli	27	5	2	12	1
0	545292	N/A	Segment	4	E_coli	27	5	2	12	1
0	545292	N/A	Segment	5	E_coli	27	5	2	12	1
0	545292	N/A	Periostial	3	E_coli	27	5	2	12	1
0	545292	N/A	Periostial	4	E_coli	27	5	2	12	1
0	545292	N/A	Periostial	5	E_coli	27	5	2	12	1
0	545292	N/A	Segment	6	E_coli	27	5	2	12	1
0	545292	N/A	Segment	7	E_coli	27	5	2	12	1
0	545292	N/A	Segment	8	E_coli	27	5	2	12	1
0	545292	N/A	Periostial	6	E_coli	27	5	2	12	1
0	545292	N/A	Periostial	7	E_coli	27	5	2	12	1
0	545292	N/A	Periostial	8	E_coli	27	5	2	12	1
1.66	545292	470.25	Segment	3	E_coli	27	5	3	13	1
0	545292	N/A	Segment	4	E_coli	27	5	3	13	1
0	545292	N/A	Segment	5	E_coli	27	5	3	13	1
0	545292	N/A	Periostial	3	E_coli	27	5	3	13	1
0	545292	N/A	Periostial	4	E_coli	27	5	3	13	1
0	545292	N/A	Periostial	5	E_coli	27	5	3	13	1
3.74	545292	505.78	Segment	6	E_coli	27	5	3	13	1
0	545292	N/A	Segment	7	E_coli	27	5	3	13	1
0	545292	N/A	Segment	8	E_coli	27	5	3	13	1
0	545292	N/A	Periostial	6	E_coli	27	5	3	13	1
0	545292	N/A	Periostial	7	E_coli	27	5	3	13	1
0	545292	N/A	Periostial	8	E_coli	27	5	3	13	1
64.48	545292	517.05999999999995	Segment	3	E_coli	27	5	4	14	2
4.99	545292	457.75	Segment	4	E_coli	27	5	4	14	2
4.99	545292	503.25	Segment	5	E_coli	27	5	4	14	2
0	545292	N/A	Periostial	3	E_coli	27	5	4	14	2
0	545292	N/A	Periostial	4	E_coli	27	5	4	14	2
0	545292	N/A	Periostial	5	E_coli	27	5	4	14	2
0	545292	N/A	Segment	6	E_coli	27	5	4	14	2
0	545292	N/A	Segment	7	E_coli	27	5	4	14	2
0	545292	N/A	Segment	8	E_coli	27	5	4	14	2
0	545292	N/A	Periostial	6	E_coli	27	5	4	14	2
0	545292	N/A	Periostial	7	E_coli	27	5	4	14	2
0	545292	N/A	Periostial	8	E_coli	27	5	4	14	2
16.64	545292	482.82	Segment	3	E_coli	27	5	5	15	2
163.5	545292	434.58	Segment	4	E_coli	27	5	5	15	2
734.28	545292	475.91	Segment	5	E_coli	27	5	5	15	2
0	545292	N/A	Periostial	3	E_coli	27	5	5	15	2
0	545292	N/A	Periostial	4	E_coli	27	5	5	15	2
584.52	545292	490.6	Periostial	5	E_coli	27	5	5	15	2
76.13	545292	501.25	Segment	6	E_coli	27	5	5	15	2
0	545292	N/A	Segment	7	E_coli	27	5	5	15	2
0	545292	N/A	Segment	8	E_coli	27	5	5	15	2
76.13	545292	501.25	Periostial	6	E_coli	27	5	5	15	2
0	545292	N/A	Periostial	7	E_coli	27	5	5	15	2
0	545292	N/A	Periostial	8	E_coli	27	5	5	15	2
50.76	545292	464.76	Segment	3	E_coli	27	5	6	16	2
5.41	545292	498.62	Segment	4	E_coli	27	5	6	16	2
0	545292	N/A	Segment	5	E_coli	27	5	6	16	2
0	545292	N/A	Periostial	3	E_coli	27	5	6	16	2
0	545292	N/A	Periostial	4	E_coli	27	5	6	16	2
0	545292	N/A	Periostial	5	E_coli	27	5	6	16	2
0	545292	N/A	Segment	6	E_coli	27	5	6	16	2
0	545292	N/A	Segment	7	E_coli	27	5	6	16	2
0	545292	N/A	Segment	8	E_coli	27	5	6	16	2
0	545292	N/A	Periostial	6	E_coli	27	5	6	16	2
0	545292	N/A	Periostial	7	E_coli	27	5	6	16	2
0	545292	N/A	Periostial	8	E_coli	27	5	6	16	2
31.2	545292	525.67999999999995	Segment	3	LB	27	5	1	17	1
12.48	545292	499.67	Segment	4	LB	27	5	1	17	1
0	545292	N/A	Segment	5	LB	27	5	1	17	1
0	545292	N/A	Periostial	3	LB	27	5	1	17	1
0	545292	N/A	Periostial	4	LB	27	5	1	17	1
0	545292	N/A	Periostial	5	LB	27	5	1	17	1
0	545292	N/A	Segment	6	LB	27	5	1	17	1
0	545292	N/A	Segment	7	LB	27	5	1	17	1
0	545292	N/A	Segment	8	LB	27	5	1	17	1
0	545292	N/A	Periostial	6	LB	27	5	1	17	1
0	545292	N/A	Periostial	7	LB	27	5	1	17	1
0	545292	N/A	Periostial	8	LB	27	5	1	17	1
10.4	545292	486.76	Segment	3	LB	27	5	2	18	1
1.66	545292	512.75	Segment	4	LB	27	5	2	18	1
6.24	545292	511.13	Segment	5	LB	27	5	2	18	1
0	545292	N/A	Periostial	3	LB	27	5	2	18	1
0	545292	N/A	Periostial	4	LB	27	5	2	18	1
0	545292	N/A	Periostial	5	LB	27	5	2	18	1
0	545292	N/A	Segment	6	LB	27	5	2	18	1
0	545292	N/A	Segment	7	LB	27	5	2	18	1
0	545292	N/A	Segment	8	LB	27	5	2	18	1
0	545292	N/A	Periostial	6	LB	27	5	2	18	1
0	545292	N/A	Periostial	7	LB	27	5	2	18	1
0	545292	N/A	Periostial	8	LB	27	5	2	18	1
2.91	545292	525.42999999999995	Segment	3	LB	27	5	3	19	1
10.4	545292	515.48	Segment	4	LB	27	5	3	19	1
0	545292	N/A	Segment	5	LB	27	5	3	19	1
0	545292	N/A	Periostial	3	LB	27	5	3	19	1
0	545292	N/A	Periostial	4	LB	27	5	3	19	1
0	545292	N/A	Periostial	5	LB	27	5	3	19	1
0	545292	N/A	Segment	6	LB	27	5	3	19	1
0	545292	N/A	Segment	7	LB	27	5	3	19	1
0	545292	N/A	Segment	8	LB	27	5	3	19	1
0	545292	N/A	Periostial	6	LB	27	5	3	19	1
0	545292	N/A	Periostial	7	LB	27	5	3	19	1
0	545292	N/A	Periostial	8	LB	27	5	3	19	1
0	545292	N/A	Segment	3	LB	27	5	4	20	2
6.66	545292	563	Segment	4	LB	27	5	4	20	2
3.74	545292	579.33000000000004	Segment	5	LB	27	5	4	20	2
0	545292	N/A	Periostial	3	LB	27	5	4	20	2
0	545292	N/A	Periostial	4	LB	27	5	4	20	2
0	545292	N/A	Periostial	5	LB	27	5	4	20	2
0	545292	N/A	Segment	6	LB	27	5	4	20	2
0	545292	N/A	Segment	7	LB	27	5	4	20	2
0	545292	N/A	Segment	8	LB	27	5	4	20	2
0	545292	N/A	Periostial	6	LB	27	5	4	20	2
0	545292	N/A	Periostial	7	LB	27	5	4	20	2
0	545292	N/A	Periostial	8	LB	27	5	4	20	2
38.27	545292	505.37	Segment	3	LB	27	5	5	21	2
6.66	545292	502.06	Segment	4	LB	27	5	5	21	2
2.5	545292	509.33	Segment	5	LB	27	5	5	21	2
0	545292	N/A	Periostial	3	LB	27	5	5	21	2
0	545292	N/A	Periostial	4	LB	27	5	5	21	2
0	545292	N/A	Periostial	5	LB	27	5	5	21	2
0	545292	N/A	Segment	6	LB	27	5	5	21	2
0	545292	N/A	Segment	7	LB	27	5	5	21	2
15.39	545292	430.81	Segment	8	LB	27	5	5	21	2
0	545292	N/A	Periostial	6	LB	27	5	5	21	2
0	545292	N/A	Periostial	7	LB	27	5	5	21	2
15.39	545292	430.81	Periostial	8	LB	27	5	5	21	2
3.33	545292	562.63	Segment	3	M_luteus	27	5	1	22	1
7.49	545292	465.5	Segment	4	M_luteus	27	5	1	22	1
0	545292	N/A	Segment	5	M_luteus	27	5	1	22	1
0	545292	N/A	Periostial	3	M_luteus	27	5	1	22	1
0	545292	N/A	Periostial	4	M_luteus	27	5	1	22	1
0	545292	N/A	Periostial	5	M_luteus	27	5	1	22	1
0	545292	N/A	Segment	6	M_luteus	27	5	1	22	1
0	545292	N/A	Segment	7	M_luteus	27	5	1	22	1
0	545292	N/A	Segment	8	M_luteus	27	5	1	22	1
0	545292	N/A	Periostial	6	M_luteus	27	5	1	22	1
0	545292	N/A	Periostial	7	M_luteus	27	5	1	22	1
0	545292	N/A	Periostial	8	M_luteus	27	5	1	22	1
0	545292	N/A	Segment	3	M_luteus	27	5	2	23	1
2.5	545292	460.17	Segment	4	M_luteus	27	5	2	23	1
0	545292	N/A	Segment	5	M_luteus	27	5	2	23	1
0	545292	N/A	Periostial	3	M_luteus	27	5	2	23	1
0	545292	N/A	Periostial	4	M_luteus	27	5	2	23	1
0	545292	N/A	Periostial	5	M_luteus	27	5	2	23	1
0	545292	N/A	Segment	6	M_luteus	27	5	2	23	1
0	545292	N/A	Segment	7	M_luteus	27	5	2	23	1
0	545292	N/A	Segment	8	M_luteus	27	5	2	23	1
0	545292	N/A	Periostial	6	M_luteus	27	5	2	23	1
0	545292	N/A	Periostial	7	M_luteus	27	5	2	23	1
0	545292	N/A	Periostial	8	M_luteus	27	5	2	23	1
22.88	545292	546.64	Segment	3	M_luteus	27	5	3	24	1
8.74	545292	490.05	Segment	4	M_luteus	27	5	3	24	1
0	545292	N/A	Segment	5	M_luteus	27	5	3	24	1
0	545292	N/A	Periostial	3	M_luteus	27	5	3	24	1
0	545292	N/A	Periostial	4	M_luteus	27	5	3	24	1
0	545292	N/A	Periostial	5	M_luteus	27	5	3	24	1
13.73	545292	532	Segment	6	M_luteus	27	5	3	24	1
0	545292	N/A	Segment	7	M_luteus	27	5	3	24	1
0	545292	N/A	Segment	8	M_luteus	27	5	3	24	1
0	545292	N/A	Periostial	6	M_luteus	27	5	3	24	1
0	545292	N/A	Periostial	7	M_luteus	27	5	3	24	1
0	545292	N/A	Periostial	8	M_luteus	27	5	3	24	1
22.05	545292	499.23	Segment	3	M_luteus	27	5	4	25	1
36.19	545292	552.46	Segment	4	M_luteus	27	5	4	25	1
16.22	545292	499.15	Segment	5	M_luteus	27	5	4	25	1
0	545292	N/A	Periostial	3	M_luteus	27	5	4	25	1
0	545292	N/A	Periostial	4	M_luteus	27	5	4	25	1
0	545292	N/A	Periostial	5	M_luteus	27	5	4	25	1
4.58	545292	532.64	Segment	6	M_luteus	27	5	4	25	1
0	545292	N/A	Segment	7	M_luteus	27	5	4	25	1
0	545292	N/A	Segment	8	M_luteus	27	5	4	25	1
4.58	545292	532.64	Periostial	6	M_luteus	27	5	4	25	1
0	545292	N/A	Periostial	7	M_luteus	27	5	4	25	1
0	545292	N/A	Periostial	8	M_luteus	27	5	4	25	1
11.65	545292	512.39	Segment	3	M_luteus	27	5	5	26	2
17.47	545292	471.24	Segment	4	M_luteus	27	5	5	26	2
74.05	545292	417.83	Segment	5	M_luteus	27	5	5	26	2
0	545292	N/A	Periostial	3	M_luteus	27	5	5	26	2
0	545292	N/A	Periostial	4	M_luteus	27	5	5	26	2
0	545292	N/A	Periostial	5	M_luteus	27	5	5	26	2
0	545292	N/A	Segment	6	M_luteus	27	5	5	26	2
11.23	545292	504.19	Segment	7	M_luteus	27	5	5	26	2
32.45	545292	472.73	Segment	8	M_luteus	27	5	5	26	2
0	545292	N/A	Periostial	6	M_luteus	27	5	5	26	2
0	545292	N/A	Periostial	7	M_luteus	27	5	5	26	2
18.31	545292	446.5	Periostial	8	M_luteus	27	5	5	26	2
19.97	545292	509.77	Segment	3	M_luteus	27	5	6	27	2
17.89	545292	516.55999999999995	Segment	4	M_luteus	27	5	6	27	2
6.24	545292	474.47	Segment	5	M_luteus	27	5	6	27	2
0	545292	N/A	Periostial	3	M_luteus	27	5	6	27	2
0	545292	N/A	Periostial	4	M_luteus	27	5	6	27	2
0	545292	N/A	Periostial	5	M_luteus	27	5	6	27	2
0	545292	N/A	Segment	6	M_luteus	27	5	6	27	2
2.5	545292	554.83000000000004	Segment	7	M_luteus	27	5	6	27	2
3.74	545292	561.44000000000005	Segment	8	M_luteus	27	5	6	27	2
0	545292	N/A	Periostial	6	M_luteus	27	5	6	27	2
0	545292	N/A	Periostial	7	M_luteus	27	5	6	27	2
3.74	545292	561.44000000000005	Periostial	8	M_luteus	27	5	6	27	2
19.97	545292	529.71	Segment	3	Naïve	27	5	1	28	1
8.74	545292	534.29	Segment	4	Naïve	27	5	1	28	1
14.98	545292	508	Segment	5	Naïve	27	5	1	28	1
0	545292	N/A	Periostial	3	Naïve	27	5	1	28	1
0	545292	N/A	Periostial	4	Naïve	27	5	1	28	1
0	545292	N/A	Periostial	5	Naïve	27	5	1	28	1
9.57	545292	527.87	Segment	6	Naïve	27	5	1	28	1
1.66	545292	502.5	Segment	7	Naïve	27	5	1	28	1
0	545292	N/A	Segment	8	Naïve	27	5	1	28	1
0	545292	N/A	Periostial	6	Naïve	27	5	1	28	1
0	545292	N/A	Periostial	7	Naïve	27	5	1	28	1
0	545292	N/A	Periostial	8	Naïve	27	5	1	28	1
0	545292	N/A	Segment	3	Naïve	27	5	2	29	1
0	545292	N/A	Segment	4	Naïve	27	5	2	29	1
0	545292	N/A	Segment	5	Naïve	27	5	2	29	1
0	545292	N/A	Periostial	3	Naïve	27	5	2	29	1
0	545292	N/A	Periostial	4	Naïve	27	5	2	29	1
0	545292	N/A	Periostial	5	Naïve	27	5	2	29	1
0	545292	N/A	Segment	6	Naïve	27	5	2	29	1
0	545292	N/A	Segment	7	Naïve	27	5	2	29	1
0	545292	N/A	Segment	8	Naïve	27	5	2	29	1
0	545292	N/A	Periostial	6	Naïve	27	5	2	29	1
0	545292	N/A	Periostial	7	Naïve	27	5	2	29	1
0	545292	N/A	Periostial	8	Naïve	27	5	2	29	1
3.74	545292	484.56	Segment	3	Naïve	27	5	3	30	2
4.58	545292	529.09	Segment	4	Naïve	27	5	3	30	2
0	545292	N/A	Segment	5	Naïve	27	5	3	30	2
0	545292	N/A	Periostial	3	Naïve	27	5	3	30	2
0	545292	N/A	Periostial	4	Naïve	27	5	3	30	2
0	545292	N/A	Periostial	5	Naïve	27	5	3	30	2
7.49	545292	478.17	Segment	6	Naïve	27	5	3	30	2
0	545292	N/A	Segment	7	Naïve	27	5	3	30	2
0	545292	N/A	Segment	8	Naïve	27	5	3	30	2
0	545292	N/A	Periostial	6	Naïve	27	5	3	30	2
0	545292	N/A	Periostial	7	Naïve	27	5	3	30	2
0	545292	N/A	Periostial	8	Naïve	27	5	3	30	2
0	545292	N/A	Segment	3	Naïve	27	5	4	31	2
0	545292	N/A	Segment	4	Naïve	27	5	4	31	2
0	545292	N/A	Segment	5	Naïve	27	5	4	31	2
0	545292	N/A	Periostial	3	Naïve	27	5	4	31	2
0	545292	N/A	Periostial	4	Naïve	27	5	4	31	2
0	545292	N/A	Periostial	5	Naïve	27	5	4	31	2
0	545292	N/A	Segment	6	Naïve	27	5	4	31	2
0	545292	N/A	Segment	7	Naïve	27	5	4	31	2
0	545292	N/A	Segment	8	Naïve	27	5	4	31	2
0	545292	N/A	Periostial	6	Naïve	27	5	4	31	2
0	545292	N/A	Periostial	7	Naïve	27	5	4	31	2
0	545292	N/A	Periostial	8	Naïve	27	5	4	31	2
12.48	545292	501.1	Segment	3	Naïve	27	5	5	32	2
0	545292	N/A	Segment	4	Naïve	27	5	5	32	2
0	545292	N/A	Segment	5	Naïve	27	5	5	32	2
0	545292	N/A	Periostial	3	Naïve	27	5	5	32	2
0	545292	N/A	Periostial	4	Naïve	27	5	5	32	2
0	545292	N/A	Periostial	5	Naïve	27	5	5	32	2
0	545292	N/A	Segment	6	Naïve	27	5	5	32	2
0	545292	N/A	Segment	7	Naïve	27	5	5	32	2
0	545292	N/A	Segment	8	Naïve	27	5	5	32	2
0	545292	N/A	Periostial	6	Naïve	27	5	5	32	2
0	545292	N/A	Periostial	7	Naïve	27	5	5	32	2
0	545292	N/A	Periostial	8	Naïve	27	5	5	32	2
87.37	545292	498.16	Segment	3	LB	27	10	1	33	1
131.05	545292	515.84	Segment	4	LB	27	10	1	33	1
165.16	545292	550.94000000000005	Segment	5	LB	27	10	1	33	1
0	545292	550.94000000000005	Periostial	3	LB	27	10	1	33	1
0	545292	550.94000000000005	Periostial	4	LB	27	10	1	33	1
0	545292	550.94000000000005	Periostial	5	LB	27	10	1	33	1
0	545292	0	Segment	6	LB	27	10	1	33	1
0	545292	0	Segment	7	LB	27	10	1	33	1
0	545292	0	Segment	8	LB	27	10	1	33	1
0	545292	0	Periostial	6	LB	27	10	1	33	1
0	545292	0	Periostial	7	LB	27	10	1	33	1
0	545292	0	Periostial	8	LB	27	10	1	33	1
1.66	545292	546	Segment	3	LB	27	10	2	34	1
0	545292	546	Segment	4	LB	27	10	2	34	1
11.65	545292	529.64	Segment	5	LB	27	10	2	34	1
0	545292	529.64	Periostial	3	LB	27	10	2	34	1
0	545292	529.64	Periostial	4	LB	27	10	2	34	1
0	545292	529.64	Periostial	5	LB	27	10	2	34	1
0	545292	0	Segment	6	LB	27	10	2	34	1
0	545292	0	Segment	7	LB	27	10	2	34	1
0	545292	0	Segment	8	LB	27	10	2	34	1
0	545292	0	Periostial	6	LB	27	10	2	34	1
14.56	545292	564.71	Periostial	7	LB	27	10	2	34	1
0	545292	564.71	Periostial	8	LB	27	10	2	34	1
3.33	545292	489.25	Segment	3	LB	27	10	3	35	1
2.08	545292	575.20000000000005	Segment	4	LB	27	10	3	35	1
0	545292	575.20000000000005	Segment	5	LB	27	10	3	35	1
3.33	545292	489.25	Periostial	3	LB	27	10	3	35	1
0	545292	489.25	Periostial	4	LB	27	10	3	35	1
0	545292	489.25	Periostial	5	LB	27	10	3	35	1
13.73	545292	540.82000000000005	Segment	6	LB	27	10	3	35	1
3.74	545292	580.89	Segment	7	LB	27	10	3	35	1
0	545292	580.89	Segment	8	LB	27	10	3	35	1
0	545292	580.89	Periostial	6	LB	27	10	3	35	1
0	545292	580.89	Periostial	7	LB	27	10	3	35	1
2.08	545292	576.79999999999995	Periostial	8	LB	27	10	3	35	1
59.49	545292	513.28	Segment	3	LB	27	10	4	36	2
1.25	545292	420.33	Segment	4	LB	27	10	4	36	2
49.09	545292	537.65	Segment	5	LB	27	10	4	36	2
10.82	545292	455.73	Periostial	3	LB	27	10	4	36	2
0	545292	455.73	Periostial	4	LB	27	10	4	36	2
0	545292	455.73	Periostial	5	LB	27	10	4	36	2
13.31	545292	542.47	Segment	6	LB	27	10	4	36	2
0	545292	542.47	Segment	7	LB	27	10	4	36	2
2.08	545292	539.79999999999995	Segment	8	LB	27	10	4	36	2
0	545292	539.79999999999995	Periostial	6	LB	27	10	4	36	2
0	545292	539.79999999999995	Periostial	7	LB	27	10	4	36	2
0	545292	539.79999999999995	Periostial	8	LB	27	10	4	36	2
7.49	545292	510.11	Segment	3	LB	27	10	5	37	2
34.11	545292	474.61	Segment	4	LB	27	10	5	37	2
0	545292	474.61	Segment	5	LB	27	10	5	37	2
0	545292	474.61	Periostial	3	LB	27	10	5	37	2
0	545292	474.61	Periostial	4	LB	27	10	5	37	2
0	545292	474.61	Periostial	5	LB	27	10	5	37	2
16.64	545292	481.73	Segment	6	LB	27	10	5	37	2
6.24	545292	469.8	Segment	7	LB	27	10	5	37	2
0	545292	469.8	Segment	8	LB	27	10	5	37	2
0	545292	469.8	Periostial	6	LB	27	10	5	37	2
0	545292	469.8	Periostial	7	LB	27	10	5	37	2
0	545292	469.8	Periostial	8	LB	27	10	5	37	2
1.66	545292	524	Segment	3	LB	27	10	6	38	2
7.49	545292	487.89	Segment	4	LB	27	10	6	38	2
0.83	545292	529	Segment	5	LB	27	10	6	38	2
0	545292	529	Periostial	3	LB	27	10	6	38	2
0	545292	529	Periostial	4	LB	27	10	6	38	2
0	545292	529	Periostial	5	LB	27	10	6	38	2
25.79	545292	521.34	Segment	6	LB	27	10	6	38	2
11.23	545292	518.66999999999996	Segment	7	LB	27	10	6	38	2
18.31	545292	549.04999999999995	Segment	8	LB	27	10	6	38	2
0	545292	549.04999999999995	Periostial	6	LB	27	10	6	38	2
0	545292	549.04999999999995	Periostial	7	LB	27	10	6	38	2
1.66	545292	546.25	Periostial	8	LB	27	10	6	38	2
37.03	545292	530.45000000000005	Segment	3	M_luteus	27	10	1	39	1
6.66	545292	562.88	Segment	4	M_luteus	27	10	1	39	1
3.74	545292	464.11	Segment	5	M_luteus	27	10	1	39	1
0	545292	464.11	Periostial	3	M_luteus	27	10	1	39	1
0	545292	464.11	Periostial	4	M_luteus	27	10	1	39	1
3.74	545292	464.11	Periostial	5	M_luteus	27	10	1	39	1
6.24	545292	539.53	Segment	6	M_luteus	27	10	1	39	1
4.58	545292	536.91	Segment	7	M_luteus	27	10	1	39	1
0	545292	536.91	Segment	8	M_luteus	27	10	1	39	1
0	545292	536.91	Periostial	6	M_luteus	27	10	1	39	1
0	545292	536.91	Periostial	7	M_luteus	27	10	1	39	1
0	545292	536.91	Periostial	8	M_luteus	27	10	1	39	1
26.21	545292	504.27	Segment	3	M_luteus	27	10	2	40	2
11.65	545292	541.17999999999995	Segment	4	M_luteus	27	10	2	40	2
12.06	545292	461.03	Segment	5	M_luteus	27	10	2	40	2
1.66	545292	568.5	Periostial	3	M_luteus	27	10	2	40	2
0	545292	568.5	Periostial	4	M_luteus	27	10	2	40	2
0	545292	568.5	Periostial	5	M_luteus	27	10	2	40	2
0	545292	0	Segment	6	M_luteus	27	10	2	40	2
0	545292	0	Segment	7	M_luteus	27	10	2	40	2
0	545292	0	Segment	8	M_luteus	27	10	2	40	2
0	545292	0	Periostial	6	M_luteus	27	10	2	40	2
0	545292	0	Periostial	7	M_luteus	27	10	2	40	2
0	545292	0	Periostial	8	M_luteus	27	10	2	40	2
72.8	545292	508.79	Segment	3	M_luteus	27	10	3	41	2
4.99	545292	523.83000000000004	Segment	4	M_luteus	27	10	3	41	2
0	545292	523.83000000000004	Segment	5	M_luteus	27	10	3	41	2
0	545292	523.83000000000004	Periostial	3	M_luteus	27	10	3	41	2
0	545292	523.83000000000004	Periostial	4	M_luteus	27	10	3	41	2
0	545292	523.83000000000004	Periostial	5	M_luteus	27	10	3	41	2
0	545292	467.88	Segment	6	M_luteus	27	10	3	41	2
77.8	545292	467.88	Segment	7	M_luteus	27	10	3	41	2
0	545292	467.88	Segment	8	M_luteus	27	10	3	41	2
0	545292	467.88	Periostial	6	M_luteus	27	10	3	41	2
0	545292	467.88	Periostial	7	M_luteus	27	10	3	41	2
0	545292	467.88	Periostial	8	M_luteus	27	10	3	41	2
38.27	545292	477.17	Segment	3	M_luteus	27	10	4	42	2
165.16	545292	482.89	Segment	4	M_luteus	27	10	4	42	2
10.4	545292	516.08000000000004	Segment	5	M_luteus	27	10	4	42	2
12.48	545292	456.1	Periostial	3	M_luteus	27	10	4	42	2
118.98	545292	468.49	Periostial	4	M_luteus	27	10	4	42	2
5.41	545292	514.38	Periostial	5	M_luteus	27	10	4	42	2
44.51	545292	445.55	Segment	6	M_luteus	27	10	4	42	2
89.03	545292	412.49	Segment	7	M_luteus	27	10	4	42	2
0	545292	412.49	Segment	8	M_luteus	27	10	4	42	2
44.51	545292	445.55	Periostial	6	M_luteus	27	10	4	42	2
89.03	545292	412.49	Periostial	7	M_luteus	27	10	4	42	2
0	545292	412.49	Periostial	8	M_luteus	27	10	4	42	2
56.58	545292	421.32	Segment	3	M_luteus	27	10	5	43	2
51.59	545292	546.23	Segment	4	M_luteus	27	10	5	43	2
2.08	545292	572	Segment	5	M_luteus	27	10	5	43	2
116.9	545292	459.68	Periostial	3	M_luteus	27	10	5	43	2
0	545292	459.68	Periostial	4	M_luteus	27	10	5	43	2
0	545292	459.68	Periostial	5	M_luteus	27	10	5	43	2
0	545292	0	Segment	6	M_luteus	27	10	5	43	2
0	545292	0	Segment	7	M_luteus	27	10	5	43	2
0	545292	0	Segment	8	M_luteus	27	10	5	43	2
0	545292	0	Periostial	6	M_luteus	27	10	5	43	2
0	545292	0	Periostial	7	M_luteus	27	10	5	43	2
0	545292	0	Periostial	8	M_luteus	27	10	5	43	2
63.65	545292	465.86	Segment	3	LB	27	1	1	44	1
18.72	545292	490.22	Segment	4	LB	27	1	1	44	1
34.11	545292	519.15	Segment	5	LB	27	1	1	44	1
0	545292	519.15	Periostial	3	LB	27	1	1	44	1
0	545292	519.15	Periostial	4	LB	27	1	1	44	1
0	545292	519.15	Periostial	5	LB	27	1	1	44	1
14.56	545292	441.4	Segment	6	LB	27	1	1	44	1
0	545292	441.4	Segment	7	LB	27	1	1	44	1
0	545292	441.4	Segment	8	LB	27	1	1	44	1
12.06	545292	420.97	Periostial	6	LB	27	1	1	44	1
0	545292	420.97	Periostial	7	LB	27	1	1	44	1
0	545292	420.97	Periostial	8	LB	27	1	1	44	1
0	545292	N/A	Segment	3	LB	27	1	2	45	1
10.4	545292	517.88	Segment	4	LB	27	1	2	45	1
0	545292	N/A	Segment	5	LB	27	1	2	45	1
0	545292	N/A	Periostial	3	LB	27	1	2	45	1
0	545292	N/A	Periostial	4	LB	27	1	2	45	1
0	545292	N/A	Periostial	5	LB	27	1	2	45	1
0	545292	N/A	Segment	6	LB	27	1	2	45	1
0	545292	N/A	Segment	7	LB	27	1	2	45	1
0	545292	N/A	Segment	8	LB	27	1	2	45	1
0	545292	N/A	Periostial	6	LB	27	1	2	45	1
0	545292	N/A	Periostial	7	LB	27	1	2	45	1
0	545292	N/A	Periostial	8	LB	27	1	2	45	1
39.52	545292	461.73	Segment	3	LB	27	1	3	46	1
32.03	545292	469.68	Segment	4	LB	27	1	3	46	1
29.95	545292	465.92	Segment	5	LB	27	1	3	46	1
0	545292	N/A	Periostial	3	LB	27	1	3	46	1
0	545292	N/A	Periostial	4	LB	27	1	3	46	1
0	545292	N/A	Periostial	5	LB	27	1	3	46	1
31.62	545292	475.55	Segment	6	LB	27	1	3	46	1
0	545292	N/A	Segment	7	LB	27	1	3	46	1
0	545292	N/A	Segment	8	LB	27	1	3	46	1
0	545292	N/A	Periostial	6	LB	27	1	3	46	1
0	545292	N/A	Periostial	7	LB	27	1	3	46	1
0	545292	N/A	Periostial	8	LB	27	1	3	46	1
44.51	545292	489.15	Segment	3	LB	27	1	4	47	2
14.14	545292	504.91	Segment	4	LB	27	1	4	47	2
25.79	545292	471.48	Segment	5	LB	27	1	4	47	2
0	545292	N/A	Periostial	3	LB	27	1	4	47	2
0	545292	N/A	Periostial	4	LB	27	1	4	47	2
0	545292	N/A	Periostial	5	LB	27	1	4	47	2
0	545292	N/A	Segment	6	LB	27	1	4	47	2
0	545292	N/A	Segment	7	LB	27	1	4	47	2
0	545292	N/A	Segment	8	LB	27	1	4	47	2
0	545292	N/A	Periostial	6	LB	27	1	4	47	2
0	545292	N/A	Periostial	7	LB	27	1	4	47	2
0	545292	N/A	Periostial	8	LB	27	1	4	47	2
172.65	545292	457.98	Segment	3	LB	27	1	5	48	2
16.64	545292	480.43	Segment	4	LB	27	1	5	48	2
1.66	545292	477	Segment	5	LB	27	1	5	48	2
0	545292	N/A	Periostial	3	LB	27	1	5	48	2
0	545292	N/A	Periostial	4	LB	27	1	5	48	2
0	545292	N/A	Periostial	5	LB	27	1	5	48	2
0	545292	N/A	Segment	6	LB	27	1	5	48	2
0	545292	N/A	Segment	7	LB	27	1	5	48	2
0	545292	N/A	Segment	8	LB	27	1	5	48	2
0	545292	N/A	Periostial	6	LB	27	1	5	48	2
0	545292	N/A	Periostial	7	LB	27	1	5	48	2
0	545292	N/A	Periostial	8	LB	27	1	5	48	2
9.98	545292	517.54	Segment	3	LB	27	1	6	49	2
5.41	545292	536.54	Segment	4	LB	27	1	6	49	2
7.07	545292	491.59	Segment	5	LB	27	1	6	49	2
0	545292	N/A	Periostial	3	LB	27	1	6	49	2
0	545292	N/A	Periostial	4	LB	27	1	6	49	2
0	545292	N/A	Periostial	5	LB	27	1	6	49	2
0	545292	N/A	Segment	6	LB	27	1	6	49	2
9.98	545292	534.08000000000004	Segment	7	LB	27	1	6	49	2
24.96	545292	510.82	Segment	8	LB	27	1	6	49	2
0	545292	N/A	Periostial	6	LB	27	1	6	49	2
0	545292	N/A	Periostial	7	LB	27	1	6	49	2
0	545292	N/A	Periostial	8	LB	27	1	6	49	2
978.49	545292	466.15	Segment	7	M_luteus	27	1	7	56	2
949.37	545292	487.71	Segment	6	M_luteus	27	1	3	101	1
797.94	545292	482.1	Segment	5	M_luteus	27	1	3	101	1
0	545292	N/A	Periostial	3	M_luteus	27	1	1	50	1
72.39	545292	480.2	Periostial	4	M_luteus	27	1	1	50	1
309.11	545292	390.2	Periostial	5	M_luteus	27	1	1	50	1
754.25	545292	478.93	Segment	4	M_luteus	27	1	5	54	2
745.52	545292	427.83	Segment	6	M_luteus	27	1	7	56	2
736.36	545292	448.55	Segment	4	M_luteus	27	1	1	99	1
118.57	545292	449.5	Periostial	6	M_luteus	27	1	1	50	1
0.42	545292	570	Periostial	7	M_luteus	27	1	1	50	1
15.39	545292	448.03	Periostial	8	M_luteus	27	1	1	50	1
683.11	545292	471.79	Segment	7	M_luteus	27	1	3	101	1
664.39	545292	440.58	Segment	5	M_luteus	27	1	7	56	2
591.59	545292	446.77	Segment	5	M_luteus	27	1	5	54	2
0	545292	N/A	Periostial	3	M_luteus	27	1	2	51	1
0	545292	N/A	Periostial	4	M_luteus	27	1	2	51	1
223.82	545292	461.75	Periostial	5	M_luteus	27	1	2	51	1
522.11	545292	414.78	Segment	5	M_luteus	27	1	1	50	1
519.62	545292	442.6	Segment	4	M_luteus	27	1	7	56	2
489.25	545292	467.93	Segment	3	M_luteus	27	1	5	54	2
259.6	545292	405.58	Periostial	6	M_luteus	27	1	2	51	1
36.19	545292	442.84	Periostial	7	M_luteus	27	1	2	51	1
22.47	545292	437.76	Periostial	8	M_luteus	27	1	2	51	1
463.04	545292	438.53	Segment	6	M_luteus	27	1	2	51	1
416.03	545292	465.65	Segment	3	M_luteus	27	1	1	297	1
17.89	545292	472.98	Periostial	3	M_luteus	27	1	3	52	1
3.33	545292	499.13	Periostial	4	M_luteus	27	1	3	52	1
91.53	545292	448.76	Periostial	5	M_luteus	27	1	3	52	1
409.37	545292	438.04	Segment	8	M_luteus	27	1	7	56	2
400.22	545292	444.6	Segment	6	M_luteus	27	1	4	102	2
396.47	545292	467.35	Segment	3	M_luteus	27	1	1	99	1
74.05	545292	452.92	Periostial	6	M_luteus	27	1	3	52	1
158.92	545292	470.32	Periostial	7	M_luteus	27	1	3	52	1
20.39	545292	400.86	Periostial	8	M_luteus	27	1	3	52	1
391.9	545292	467.43	Segment	3	M_luteus	27	1	5	301	2
373.59	545292	475.18	Segment	4	M_luteus	27	1	2	298	1
371.09	545292	477.89	Segment	6	M_luteus	27	1	5	301	2
7.07	545292	520.94000000000005	Periostial	3	M_luteus	27	1	4	53	2
0	545292	N/A	Periostial	4	M_luteus	27	1	4	53	2
0	545292	N/A	Periostial	5	M_luteus	27	1	4	53	2
360.69	545292	467.06	Segment	7	M_luteus	27	1	2	298	1
353.62	545292	465.2	Segment	5	M_luteus	27	1	6	104	2
113.57	545292	444.37	Periostial	6	M_luteus	27	1	4	53	2
272.91	545292	420.52	Periostial	7	M_luteus	27	1	4	53	2
17.47	545292	434.52	Periostial	8	M_luteus	27	1	4	53	2
331.16	545292	448.24	Segment	4	M_luteus	27	1	4	102	2
328.66	545292	480.05	Segment	4	M_luteus	27	1	3	101	1
326.16	545292	450.97	Segment	5	M_luteus	27	1	3	52	1
18.72	545292	485.47	Periostial	3	M_luteus	27	1	5	54	2
12.48	545292	416.3	Periostial	4	M_luteus	27	1	5	54	2
250.86	545292	432.8	Periostial	5	M_luteus	27	1	5	54	2
326.16	545292	481.99	Segment	7	M_luteus	27	1	3	52	1
319.09	545292	421.37	Segment	7	M_luteus	27	1	4	53	2
316.6	545292	461.51	Segment	5	M_luteus	27	1	2	51	1
0	545292	N/A	Periostial	6	M_luteus	27	1	5	54	2
127.3	545292	451.22	Periostial	7	M_luteus	27	1	5	54	2
0	545292	N/A	Periostial	8	M_luteus	27	1	5	54	2
301.2	545292	467.65	Segment	5	M_luteus	27	1	2	298	1
299.54	545292	456.37	Segment	5	M_luteus	27	1	5	301	2
291.63	545292	457.84	Segment	4	M_luteus	27	1	1	297	1
17.47	545292	412.83	Periostial	3	M_luteus	27	1	6	55	2
1.66	545292	528.25	Periostial	4	M_luteus	27	1	6	55	2
30.37	545292	480.48	Periostial	5	M_luteus	27	1	6	55	2
286.23	545292	478.42	Segment	3	M_luteus	27	1	2	298	1
265.84	545292	465.63	Segment	4	M_luteus	27	1	5	301	2
256.27	545292	461.83	Segment	6	M_luteus	27	1	1	297	1
2.08	545292	530	Periostial	6	M_luteus	27	1	6	55	2
29.12	545292	533.80999999999995	Periostial	7	M_luteus	27	1	6	55	2
117.74	545292	412.4	Periostial	8	M_luteus	27	1	6	55	2
236.72	545292	458.32	Segment	6	M_luteus	27	1	1	50	1
229.23	545292	449.14	Segment	6	M_luteus	27	1	6	104	2
17.89	545292	462.51	Periostial	3	M_luteus	27	1	7	56	2
0	545292	N/A	Periostial	4	M_luteus	27	1	7	56	2
259.6	545292	441.14	Periostial	5	M_luteus	27	1	7	56	2
227.57	545292	475.04	Segment	3	M_luteus	27	1	7	56	2
222.57	545292	470.08	Segment	3	M_luteus	27	1	7	303	2
211.76	545292	433.83	Segment	4	M_luteus	27	1	6	104	2
501.31	545292	422.9	Periostial	6	M_luteus	27	1	7	56	2
164.33	545292	457.16	Periostial	7	M_luteus	27	1	7	56	2
259.6	545292	426.4	Periostial	8	M_luteus	27	1	7	56	2
1295.09	545292	420.09	Segment	3	E_coli	27	1	5	61	2
855.35	545292	454.69	Segment	6	E_coli	27	1	5	61	2
849.94	545292	461.28	Segment	4	E_coli	27	1	4	60	1
34.95	545292	435.67	Periostial	3	E_coli	27	1	1	57	1
0	545292	N/A	Periostial	4	E_coli	27	1	1	57	1
2.5	545292	493.83	Periostial	5	E_coli	27	1	1	57	1
620.29	545292	481.22	Segment	6	E_coli	27	1	3	188	1
616.97	545292	463.62	Segment	3	E_coli	27	1	1	57	1
607.81	545292	449.34	Segment	3	E_coli	27	1	3	188	1
0	545292	N/A	Periostial	6	E_coli	27	1	1	57	1
6.24	545292	472.53	Periostial	7	E_coli	27	1	1	57	1
0	545292	N/A	Periostial	8	E_coli	27	1	1	57	1
433.08	545292	457.54	Segment	4	E_coli	27	1	5	61	2
390.65	545292	457.8	Segment	5	E_coli	27	1	4	60	1
374.42	545292	465.58	Segment	4	E_coli	27	1	1	186	1
0	545292	N/A	Periostial	3	E_coli	27	1	2	58	1
0	545292	N/A	Periostial	4	E_coli	27	1	2	58	1
0	545292	N/A	Periostial	5	E_coli	27	1	2	58	1
349.04	545292	425.99	Segment	3	E_coli	27	1	6	131	2
308.27	545292	476.05	Segment	6	E_coli	27	1	5	190	2
0	545292	N/A	Periostial	6	E_coli	27	1	2	58	1
0	545292	N/A	Periostial	7	E_coli	27	1	2	58	1
0	545292	N/A	Periostial	8	E_coli	27	1	2	58	1
303.7	545292	460.61	Segment	4	E_coli	27	1	7	132	2
294.55	545292	459.4	Segment	3	E_coli	27	1	5	190	2
273.74	545292	437.3	Segment	5	E_coli	27	1	7	132	2
0	545292	N/A	Periostial	3	E_coli	27	1	3	59	1
5.41	545292	504.15	Periostial	4	E_coli	27	1	3	59	1
0	545292	N/A	Periostial	5	E_coli	27	1	3	59	1
248.78	545292	467.12	Segment	6	E_coli	27	1	7	132	2
231.31	545292	465.9	Segment	4	E_coli	27	1	6	131	2
0	545292	N/A	Periostial	6	E_coli	27	1	3	59	1
39.94	545292	470.06	Periostial	7	E_coli	27	1	3	59	1
13.31	545292	530.47	Periostial	8	E_coli	27	1	3	59	1
214.67	545292	468.1	Segment	4	E_coli	27	1	4	129	2
213.84	545292	510.54	Segment	4	E_coli	27	1	1	57	1
213	545292	456.96	Segment	4	E_coli	27	1	5	190	2
1.66	545292	417.75	Periostial	3	E_coli	27	1	4	60	1
135.21	545292	443.64	Periostial	4	E_coli	27	1	4	60	1
210.09	545292	442.38	Periostial	5	E_coli	27	1	4	60	1
203.44	545292	472.5	Segment	5	E_coli	27	1	4	129	2
188.88	545292	481.7	Segment	3	E_coli	27	1	8	133	2
187.63	545292	456.47	Segment	5	E_coli	27	1	5	190	2
0	545292	N/A	Periostial	6	E_coli	27	1	4	60	1
1.66	545292	502.75	Periostial	7	E_coli	27	1	4	60	1
0	545292	N/A	Periostial	8	E_coli	27	1	4	60	1
186.8	545292	480.5	Segment	5	E_coli	27	1	7	192	2
178.89	545292	453.27	Segment	7	E_coli	27	1	6	131	2
175.56	545292	486.83	Segment	6	E_coli	27	1	6	131	2
15.81	545292	484.47	Periostial	3	E_coli	27	1	5	61	2
173.07	545292	436.44	Periostial	4	E_coli	27	1	5	61	2
22.47	545292	451.5	Periostial	5	E_coli	27	1	5	61	2
174.31	545292	475.89	Segment	6	E_coli	27	1	7	192	2
164.33	545292	485.23	Segment	4	E_coli	27	1	3	188	1
164.33	545292	457.2	Segment	3	E_coli	27	1	6	191	2
203.44	545292	480.16	Periostial	6	E_coli	27	1	5	61	2
0	545292	N/A	Periostial	7	E_coli	27	1	5	61	2
0	545292	N/A	Periostial	8	E_coli	27	1	5	61	2
156.84	545292	467.09	Segment	5	E_coli	27	1	5	61	2
146.44	545292	474.42	Segment	4	E_coli	27	1	1	126	1
144.36	545292	484.8	Segment	7	E_coli	27	1	3	188	1
0	545292	N/A	Periostial	3	E_coli	27	1	6	62	2
0	545292	N/A	Periostial	4	E_coli	27	1	6	62	2
0	545292	N/A	Periostial	5	E_coli	27	1	6	62	2
134.38	545292	483.91	Segment	3	E_coli	27	1	2	187	1
131.05	545292	470.12	Segment	4	E_coli	27	1	8	133	2
129.38	545292	497.78	Segment	7	E_coli	27	1	5	190	2
0	545292	N/A	Periostial	6	E_coli	27	1	6	62	2
0.83	545292	541	Periostial	7	E_coli	27	1	6	62	2
0	545292	N/A	Periostial	8	E_coli	27	1	6	62	2
0	545292	N/A	Segment	3	Naïve	27	1	1	63	1
0	545292	N/A	Segment	4	Naïve	27	1	1	63	1
4.16	545292	472.8	Segment	5	Naïve	27	1	1	63	1
0	545292	N/A	Periostial	3	Naïve	27	1	1	63	1
0	545292	N/A	Periostial	4	Naïve	27	1	1	63	1
0	545292	N/A	Periostial	5	Naïve	27	1	1	63	1
0	545292	N/A	Segment	6	Naïve	27	1	1	63	1
32.87	545292	466.3	Segment	7	Naïve	27	1	1	63	1
0	545292	N/A	Segment	8	Naïve	27	1	1	63	1
0	545292	N/A	Periostial	6	Naïve	27	1	1	63	1
32.87	545292	466.3	Periostial	7	Naïve	27	1	1	63	1
0	545292	N/A	Periostial	8	Naïve	27	1	1	63	1
21.63	545292	491.02	Segment	3	Naïve	27	1	2	64	1
12.9	545292	473.13	Segment	4	Naïve	27	1	2	64	1
21.22	545292	469.69	Segment	5	Naïve	27	1	2	64	1
0	545292	N/A	Periostial	3	Naïve	27	1	2	64	1
0	545292	N/A	Periostial	4	Naïve	27	1	2	64	1
0	545292	N/A	Periostial	5	Naïve	27	1	2	64	1
0	545292	N/A	Segment	6	Naïve	27	1	2	64	1
2.5	545292	479.33	Segment	7	Naïve	27	1	2	64	1
0	545292	N/A	Segment	8	Naïve	27	1	2	64	1
0	545292	N/A	Periostial	6	Naïve	27	1	2	64	1
0	545292	N/A	Periostial	7	Naïve	27	1	2	64	1
0	545292	N/A	Periostial	8	Naïve	27	1	2	64	1
58.24	545292	490.06	Segment	3	Naïve	27	1	3	65	1
13.73	545292	489.94	Segment	4	Naïve	27	1	3	65	1
22.05	545292	484.51	Segment	5	Naïve	27	1	3	65	1
0	545292	N/A	Periostial	3	Naïve	27	1	3	65	1
0	545292	N/A	Periostial	4	Naïve	27	1	3	65	1
0	545292	N/A	Periostial	5	Naïve	27	1	3	65	1
0	545292	N/A	Segment	6	Naïve	27	1	3	65	1
0	545292	N/A	Segment	7	Naïve	27	1	3	65	1
0	545292	N/A	Segment	8	Naïve	27	1	3	65	1
0	545292	N/A	Periostial	6	Naïve	27	1	3	65	1
0	545292	N/A	Periostial	7	Naïve	27	1	3	65	1
0	545292	N/A	Periostial	8	Naïve	27	1	3	65	1
87.78	545292	484	Segment	3	Naïve	27	1	4	66	2
40.77	545292	502.21	Segment	4	Naïve	27	1	4	66	2
40.77	545292	498.79	Segment	5	Naïve	27	1	4	66	2
0	545292	N/A	Periostial	3	Naïve	27	1	4	66	2
0	545292	N/A	Periostial	4	Naïve	27	1	4	66	2
0	545292	N/A	Periostial	5	Naïve	27	1	4	66	2
15.39	545292	531.84	Segment	6	Naïve	27	1	4	66	2
0	545292	N/A	Segment	7	Naïve	27	1	4	66	2
0	545292	N/A	Segment	8	Naïve	27	1	4	66	2
0	545292	N/A	Periostial	6	Naïve	27	1	4	66	2
0	545292	N/A	Periostial	7	Naïve	27	1	4	66	2
0	545292	N/A	Periostial	8	Naïve	27	1	4	66	2
126.06	545292	453.31	Segment	3	Naïve	27	1	5	67	2
53.67	545292	457.47	Segment	4	Naïve	27	1	5	67	2
32.03	545292	503.43	Segment	5	Naïve	27	1	5	67	2
0	545292	N/A	Periostial	3	Naïve	27	1	5	67	2
0	545292	N/A	Periostial	4	Naïve	27	1	5	67	2
0	545292	N/A	Periostial	5	Naïve	27	1	5	67	2
0	545292	N/A	Segment	6	Naïve	27	1	5	67	2
17.06	545292	492.15	Segment	7	Naïve	27	1	5	67	2
14.14	545292	522.88	Segment	8	Naïve	27	1	5	67	2
0	545292	N/A	Periostial	6	Naïve	27	1	5	67	2
0	545292	N/A	Periostial	7	Naïve	27	1	5	67	2
2.08	545292	530.79999999999995	Periostial	8	Naïve	27	1	5	67	2
45.76	545292	463.84	Segment	3	E_coli	27	5	1	68	1
59.49	545292	515.32000000000005	Segment	4	E_coli	27	5	1	68	1
49.51	545292	482.35	Segment	5	E_coli	27	5	1	68	1
0	545292	N/A	Periostial	3	E_coli	27	5	1	68	1
0	545292	N/A	Periostial	4	E_coli	27	5	1	68	1
0	545292	N/A	Periostial	5	E_coli	27	5	1	68	1
138.12	545292	515.08000000000004	Segment	6	E_coli	27	5	1	68	1
17.47	545292	473.76	Segment	7	E_coli	27	5	1	68	1
6.66	545292	502.5	Segment	8	E_coli	27	5	1	68	1
0	545292	N/A	Periostial	6	E_coli	27	5	1	68	1
17.47	545292	473.76	Periostial	7	E_coli	27	5	1	68	1
0	545292	N/A	Periostial	8	E_coli	27	5	1	68	1
39.11	545292	474.13	Segment	3	E_coli	27	5	2	69	1
22.88	545292	519.13	Segment	4	E_coli	27	5	2	69	1
0	545292	N/A	Segment	5	E_coli	27	5	2	69	1
0	545292	N/A	Periostial	3	E_coli	27	5	2	69	1
0	545292	N/A	Periostial	4	E_coli	27	5	2	69	1
0	545292	N/A	Periostial	5	E_coli	27	5	2	69	1
4.58	545292	535.73	Segment	6	E_coli	27	5	2	69	1
0	545292	N/A	Segment	7	E_coli	27	5	2	69	1
0	545292	N/A	Segment	8	E_coli	27	5	2	69	1
0	545292	N/A	Periostial	6	E_coli	27	5	2	69	1
0	545292	N/A	Periostial	7	E_coli	27	5	2	69	1
0	545292	N/A	Periostial	8	E_coli	27	5	2	69	1
0	545292	N/A	Segment	3	E_coli	27	5	3	70	1
0	545292	N/A	Segment	4	E_coli	27	5	3	70	1
0	545292	N/A	Segment	5	E_coli	27	5	3	70	1
0	545292	N/A	Periostial	3	E_coli	27	5	3	70	1
0	545292	N/A	Periostial	4	E_coli	27	5	3	70	1
0	545292	N/A	Periostial	5	E_coli	27	5	3	70	1
0	545292	N/A	Segment	6	E_coli	27	5	3	70	1
44.1	545292	507.06	Segment	7	E_coli	27	5	3	70	1
0	545292	N/A	Segment	8	E_coli	27	5	3	70	1
0	545292	N/A	Periostial	6	E_coli	27	5	3	70	1
0	545292	N/A	Periostial	7	E_coli	27	5	3	70	1
0	545292	N/A	Periostial	8	E_coli	27	5	3	70	1
4.99	545292	516.66999999999996	Segment	3	E_coli	27	5	4	71	1
0	545292	N/A	Segment	4	E_coli	27	5	4	71	1
17.06	545292	520.27	Segment	5	E_coli	27	5	4	71	1
0	545292	N/A	Periostial	3	E_coli	27	5	4	71	1
0	545292	N/A	Periostial	4	E_coli	27	5	4	71	1
0	545292	N/A	Periostial	5	E_coli	27	5	4	71	1
207.6	545292	379.2	Segment	6	E_coli	27	5	4	71	1
0	545292	N/A	Segment	7	E_coli	27	5	4	71	1
0	545292	N/A	Segment	8	E_coli	27	5	4	71	1
0	545292	N/A	Periostial	6	E_coli	27	5	4	71	1
0	545292	N/A	Periostial	7	E_coli	27	5	4	71	1
0	545292	N/A	Periostial	8	E_coli	27	5	4	71	1
0	545292	N/A	Segment	3	E_coli	27	5	5	72	2
12.06	545292	567.79	Segment	4	E_coli	27	5	5	72	2
6.66	545292	500.38	Segment	5	E_coli	27	5	5	72	2
0	545292	N/A	Periostial	3	E_coli	27	5	5	72	2
0	545292	N/A	Periostial	4	E_coli	27	5	5	72	2
0	545292	N/A	Periostial	5	E_coli	27	5	5	72	2
0	545292	N/A	Segment	6	E_coli	27	5	5	72	2
3.74	545292	501.33	Segment	7	E_coli	27	5	5	72	2
0	545292	N/A	Segment	8	E_coli	27	5	5	72	2
0	545292	N/A	Periostial	6	E_coli	27	5	5	72	2
0	545292	N/A	Periostial	7	E_coli	27	5	5	72	2
0.42	545292	583	Periostial	8	E_coli	27	5	5	72	2
147.27	545292	472.86	Segment	3	E_coli	27	5	6	73	2
22.47	545292	567.26	Segment	4	E_coli	27	5	6	73	2
5.41	545292	483.15	Segment	5	E_coli	27	5	6	73	2
0	545292	N/A	Periostial	3	E_coli	27	5	6	73	2
0	545292	N/A	Periostial	4	E_coli	27	5	6	73	2
0	545292	N/A	Periostial	5	E_coli	27	5	6	73	2
1.66	545292	532	Segment	6	E_coli	27	5	6	73	2
0	545292	N/A	Segment	7	E_coli	27	5	6	73	2
5.41	545292	523.54	Segment	8	E_coli	27	5	6	73	2
0	545292	N/A	Periostial	6	E_coli	27	5	6	73	2
0	545292	N/A	Periostial	7	E_coli	27	5	6	73	2
0	545292	N/A	Periostial	8	E_coli	27	5	6	73	2
11.23	545292	566.41	Segment	3	E_coli	27	5	7	74	2
0	545292	N/A	Segment	4	E_coli	27	5	7	74	2
0	545292	N/A	Segment	5	E_coli	27	5	7	74	2
0	545292	N/A	Periostial	3	E_coli	27	5	7	74	2
0	545292	N/A	Periostial	4	E_coli	27	5	7	74	2
0	545292	N/A	Periostial	5	E_coli	27	5	7	74	2
0	545292	N/A	Segment	6	E_coli	27	5	7	74	2
0	545292	N/A	Segment	7	E_coli	27	5	7	74	2
0	545292	N/A	Segment	8	E_coli	27	5	7	74	2
0	545292	N/A	Periostial	6	E_coli	27	5	7	74	2
0	545292	N/A	Periostial	7	E_coli	27	5	7	74	2
0	545292	N/A	Periostial	8	E_coli	27	5	7	74	2
117.32	545292	441.05	Segment	3	E_coli	27	5	8	75	2
0	545292	N/A	Segment	4	E_coli	27	5	8	75	2
0	545292	N/A	Segment	5	E_coli	27	5	8	75	2
0	545292	N/A	Periostial	3	E_coli	27	5	8	75	2
0	545292	N/A	Periostial	4	E_coli	27	5	8	75	2
0	545292	N/A	Periostial	5	E_coli	27	5	8	75	2
0	545292	N/A	Segment	6	E_coli	27	5	8	75	2
0	545292	N/A	Segment	7	E_coli	27	5	8	75	2
49.09	545292	460.7	Segment	8	E_coli	27	5	8	75	2
0	545292	N/A	Periostial	6	E_coli	27	5	8	75	2
0	545292	N/A	Periostial	7	E_coli	27	5	8	75	2
5.41	545292	520.08000000000004	Periostial	8	E_coli	27	5	8	75	2
69.06	545292	431.71	Segment	3	E_coli	27	5	9	76	2
31.62	545292	520.29	Segment	4	E_coli	27	5	9	76	2
31.62	545292	492.55	Segment	5	E_coli	27	5	9	76	2
0	545292	N/A	Periostial	3	E_coli	27	5	9	76	2
0	545292	N/A	Periostial	4	E_coli	27	5	9	76	2
0	545292	N/A	Periostial	5	E_coli	27	5	9	76	2
261.26	545292	402.11	Segment	6	E_coli	27	5	9	76	2
7.07	545292	512.05999999999995	Segment	7	E_coli	27	5	9	76	2
0	545292	N/A	Segment	8	E_coli	27	5	9	76	2
0	545292	N/A	Periostial	6	E_coli	27	5	9	76	2
0	545292	N/A	Periostial	7	E_coli	27	5	9	76	2
7.07	545292	512.05999999999995	Periostial	8	E_coli	27	5	9	76	2
3.33	545292	505.38	Segment	3	Naïve	27	5	1	77	1
19.14	545292	557.13	Segment	4	Naïve	27	5	1	77	1
0	545292	N/A	Segment	5	Naïve	27	5	1	77	1
3.33	545292	505.38	Periostial	3	Naïve	27	5	1	77	1
0	545292	N/A	Periostial	4	Naïve	27	5	1	77	1
0	545292	N/A	Periostial	5	Naïve	27	5	1	77	1
0	545292	N/A	Segment	6	Naïve	27	5	1	77	1
2.5	545292	510	Segment	7	Naïve	27	5	1	77	1
0	545292	N/A	Segment	8	Naïve	27	5	1	77	1
0	545292	N/A	Periostial	6	Naïve	27	5	1	77	1
0	545292	N/A	Periostial	7	Naïve	27	5	1	77	1
0.83	545292	550	Periostial	8	Naïve	27	5	1	77	1
0	545292	N/A	Segment	3	Naïve	27	5	2	78	2
0	545292	N/A	Segment	4	Naïve	27	5	2	78	2
0	545292	N/A	Segment	5	Naïve	27	5	2	78	2
0	545292	N/A	Periostial	3	Naïve	27	5	2	78	2
0	545292	N/A	Periostial	4	Naïve	27	5	2	78	2
0	545292	N/A	Periostial	5	Naïve	27	5	2	78	2
0	545292	N/A	Segment	6	Naïve	27	5	2	78	2
0	545292	N/A	Segment	7	Naïve	27	5	2	78	2
0	545292	N/A	Segment	8	Naïve	27	5	2	78	2
0	545292	N/A	Periostial	6	Naïve	27	5	2	78	2
0	545292	N/A	Periostial	7	Naïve	27	5	2	78	2
0	545292	N/A	Periostial	8	Naïve	27	5	2	78	2
11.65	545292	531.57000000000005	Segment	3	Naïve	27	5	3	79	2
0	545292	N/A	Segment	4	Naïve	27	5	3	79	2
8.32	545292	527.5	Segment	5	Naïve	27	5	3	79	2
0	545292	N/A	Periostial	3	Naïve	27	5	3	79	2
0	545292	N/A	Periostial	4	Naïve	27	5	3	79	2
0	545292	N/A	Periostial	5	Naïve	27	5	3	79	2
17.06	545292	525.85	Segment	6	Naïve	27	5	3	79	2
0	545292	N/A	Segment	7	Naïve	27	5	3	79	2
25.79	545292	530.97	Segment	8	Naïve	27	5	3	79	2
0	545292	N/A	Periostial	6	Naïve	27	5	3	79	2
0	545292	N/A	Periostial	7	Naïve	27	5	3	79	2
0	545292	N/A	Periostial	8	Naïve	27	5	3	79	2
69.06	545292	491.72	Segment	3	Naïve	27	5	4	80	2
32.45	545292	520.14	Segment	4	Naïve	27	5	4	80	2
0	545292	N/A	Segment	5	Naïve	27	5	4	80	2
0	545292	N/A	Periostial	3	Naïve	27	5	4	80	2
0	545292	N/A	Periostial	4	Naïve	27	5	4	80	2
0	545292	N/A	Periostial	5	Naïve	27	5	4	80	2
0	545292	N/A	Segment	6	Naïve	27	5	4	80	2
0	545292	N/A	Segment	7	Naïve	27	5	4	80	2
0	545292	N/A	Segment	8	Naïve	27	5	4	80	2
0	545292	N/A	Periostial	6	Naïve	27	5	4	80	2
0	545292	N/A	Periostial	7	Naïve	27	5	4	80	2
0	545292	N/A	Periostial	8	Naïve	27	5	4	80	2
0	545292	N/A	Segment	3	Naïve	27	5	5	81	2
2.5	545292	486.83	Segment	4	Naïve	27	5	5	81	2
48.26	545292	537.38	Segment	5	Naïve	27	5	5	81	2
0	545292	N/A	Periostial	3	Naïve	27	5	5	81	2
0	545292	N/A	Periostial	4	Naïve	27	5	5	81	2
0	545292	N/A	Periostial	5	Naïve	27	5	5	81	2
0	545292	N/A	Segment	6	Naïve	27	5	5	81	2
0	545292	N/A	Segment	7	Naïve	27	5	5	81	2
0	545292	N/A	Segment	8	Naïve	27	5	5	81	2
0	545292	N/A	Periostial	6	Naïve	27	5	5	81	2
0	545292	N/A	Periostial	7	Naïve	27	5	5	81	2
0	545292	N/A	Periostial	8	Naïve	27	5	5	81	2
0	545292	N/A	Segment	3	LB	27	5	1	82	1
0	545292	N/A	Segment	4	LB	27	5	1	82	1
0	545292	N/A	Segment	5	LB	27	5	1	82	1
0	545292	N/A	Periostial	3	LB	27	5	1	82	1
0	545292	N/A	Periostial	4	LB	27	5	1	82	1
0	545292	N/A	Periostial	5	LB	27	5	1	82	1
0	545292	N/A	Segment	6	LB	27	5	1	82	1
3.33	545292	498	Segment	7	LB	27	5	1	82	1
4.99	545292	543	Segment	8	LB	27	5	1	82	1
0	545292	N/A	Periostial	6	LB	27	5	1	82	1
0	545292	N/A	Periostial	7	LB	27	5	1	82	1
0	545292	N/A	Periostial	8	LB	27	5	1	82	1
25.38	545292	444.2	Segment	3	LB	27	5	2	83	1
14.14	545292	515.65	Segment	4	LB	27	5	2	83	1
3.33	545292	522.75	Segment	5	LB	27	5	2	83	1
0	545292	N/A	Periostial	3	LB	27	5	2	83	1
0	545292	N/A	Periostial	4	LB	27	5	2	83	1
0	545292	N/A	Periostial	5	LB	27	5	2	83	1
17.89	545292	512.47	Segment	6	LB	27	5	2	83	1
0	545292	N/A	Segment	7	LB	27	5	2	83	1
0	545292	N/A	Segment	8	LB	27	5	2	83	1
0	545292	N/A	Periostial	6	LB	27	5	2	83	1
0	545292	N/A	Periostial	7	LB	27	5	2	83	1
0	545292	N/A	Periostial	8	LB	27	5	2	83	1
0	545292	N/A	Segment	3	LB	27	5	3	84	1
0	545292	N/A	Segment	4	LB	27	5	3	84	1
0	545292	N/A	Segment	5	LB	27	5	3	84	1
0	545292	N/A	Periostial	3	LB	27	5	3	84	1
0	545292	N/A	Periostial	4	LB	27	5	3	84	1
0	545292	N/A	Periostial	5	LB	27	5	3	84	1
0	545292	N/A	Segment	6	LB	27	5	3	84	1
0	545292	N/A	Segment	7	LB	27	5	3	84	1
0	545292	N/A	Segment	8	LB	27	5	3	84	1
0	545292	N/A	Periostial	6	LB	27	5	3	84	1
0	545292	N/A	Periostial	7	LB	27	5	3	84	1
0	545292	N/A	Periostial	8	LB	27	5	3	84	1
0	545292	N/A	Segment	3	LB	27	5	4	85	1
0	545292	N/A	Segment	4	LB	27	5	4	85	1
0	545292	N/A	Segment	5	LB	27	5	4	85	1
0	545292	N/A	Periostial	3	LB	27	5	4	85	1
0	545292	N/A	Periostial	4	LB	27	5	4	85	1
0	545292	N/A	Periostial	5	LB	27	5	4	85	1
0	545292	N/A	Segment	6	LB	27	5	4	85	1
0	545292	N/A	Segment	7	LB	27	5	4	85	1
0	545292	N/A	Segment	8	LB	27	5	4	85	1
0	545292	N/A	Periostial	6	LB	27	5	4	85	1
0	545292	N/A	Periostial	7	LB	27	5	4	85	1
0	545292	N/A	Periostial	8	LB	27	5	4	85	1
11.23	545292	483.56	Segment	3	LB	27	5	5	86	2
9.57	545292	550.09	Segment	4	LB	27	5	5	86	2
8.32	545292	519.5	Segment	5	LB	27	5	5	86	2
0	545292	N/A	Periostial	3	LB	27	5	5	86	2
0	545292	N/A	Periostial	4	LB	27	5	5	86	2
0	545292	N/A	Periostial	5	LB	27	5	5	86	2
16.64	545292	424.43	Segment	6	LB	27	5	5	86	2
3.74	545292	562.44000000000005	Segment	7	LB	27	5	5	86	2
0	545292	N/A	Segment	8	LB	27	5	5	86	2
0	545292	N/A	Periostial	6	LB	27	5	5	86	2
0	545292	N/A	Periostial	7	LB	27	5	5	86	2
0	545292	N/A	Periostial	8	LB	27	5	5	86	2
5.41	545292	517	Segment	3	LB	27	5	6	87	2
12.48	545292	518.4	Segment	4	LB	27	5	6	87	2
0	545292	N/A	Segment	5	LB	27	5	6	87	2
0	545292	N/A	Periostial	3	LB	27	5	6	87	2
0	545292	N/A	Periostial	4	LB	27	5	6	87	2
0	545292	N/A	Periostial	5	LB	27	5	6	87	2
2.91	545292	534.71	Segment	6	LB	27	5	6	87	2
5.82	545292	458.86	Segment	7	LB	27	5	6	87	2
14.56	545292	553.54	Segment	8	LB	27	5	6	87	2
0	545292	N/A	Periostial	6	LB	27	5	6	87	2
0	545292	N/A	Periostial	7	LB	27	5	6	87	2
2.91	545292	552.57000000000005	Periostial	8	LB	27	5	6	87	2
2.5	545292	509	Segment	3	M_luteus	27	5	1	88	1
17.89	545292	527.49	Segment	4	M_luteus	27	5	1	88	1
0	545292	N/A	Segment	5	M_luteus	27	5	1	88	1
2.08	545292	486.2	Periostial	3	M_luteus	27	5	1	88	1
0	545292	N/A	Periostial	4	M_luteus	27	5	1	88	1
0	545292	N/A	Periostial	5	M_luteus	27	5	1	88	1
3.74	545292	557	Segment	6	M_luteus	27	5	1	88	1
0	545292	N/A	Segment	7	M_luteus	27	5	1	88	1
0	545292	N/A	Segment	8	M_luteus	27	5	1	88	1
0	545292	N/A	Periostial	6	M_luteus	27	5	1	88	1
0	545292	N/A	Periostial	7	M_luteus	27	5	1	88	1
0	545292	N/A	Periostial	8	M_luteus	27	5	1	88	1
22.88	545292	423.67	Segment	3	M_luteus	27	5	2	89	1
310.35	545292	485.63	Segment	4	M_luteus	27	5	2	89	1
178.89	545292	463.33	Segment	5	M_luteus	27	5	2	89	1
0	545292	N/A	Periostial	3	M_luteus	27	5	2	89	1
101.09	545292	472.87	Periostial	4	M_luteus	27	5	2	89	1
87.78	545292	433.34	Periostial	5	M_luteus	27	5	2	89	1
128.55	545292	481.01	Segment	6	M_luteus	27	5	2	89	1
0	545292	N/A	Segment	7	M_luteus	27	5	2	89	1
1.66	545292	576.75	Segment	8	M_luteus	27	5	2	89	1
78.21	545292	458.11	Periostial	6	M_luteus	27	5	2	89	1
0	545292	N/A	Periostial	7	M_luteus	27	5	2	89	1
0	545292	N/A	Periostial	8	M_luteus	27	5	2	89	1
372.34	545292	467.52	Segment	3	M_luteus	27	5	3	90	2
192.2	545292	468.68	Segment	4	M_luteus	27	5	3	90	2
250.03	545292	356.05	Segment	5	M_luteus	27	5	3	90	2
181.39	545292	471.07	Periostial	3	M_luteus	27	5	3	90	2
11.65	545292	509.96	Periostial	4	M_luteus	27	5	3	90	2
0	545292	N/A	Periostial	5	M_luteus	27	5	3	90	2
1056.7	545292	474.66	Segment	6	M_luteus	27	5	3	90	2
153.51	545292	443.62	Segment	7	M_luteus	27	5	3	90	2
19.55	545292	516.23	Segment	8	M_luteus	27	5	3	90	2
574.53	545292	443.19	Periostial	6	M_luteus	27	5	3	90	2
144.78	545292	449.13	Periostial	7	M_luteus	27	5	3	90	2
5.82	545292	520.14	Periostial	8	M_luteus	27	5	3	90	2
63.65	545292	543.32000000000005	Segment	3	M_luteus	27	5	4	91	2
0	545292	N/A	Segment	4	M_luteus	27	5	4	91	2
4.16	545292	517.6	Segment	5	M_luteus	27	5	4	91	2
12.48	545292	542.42999999999995	Periostial	3	M_luteus	27	5	4	91	2
0	545292	N/A	Periostial	4	M_luteus	27	5	4	91	2
0	545292	N/A	Periostial	5	M_luteus	27	5	4	91	2
9.15	545292	502.27	Segment	6	M_luteus	27	5	4	91	2
10.4	545292	531.32000000000005	Segment	7	M_luteus	27	5	4	91	2
0	545292	N/A	Segment	8	M_luteus	27	5	4	91	2
0	545292	N/A	Periostial	6	M_luteus	27	5	4	91	2
0	545292	N/A	Periostial	7	M_luteus	27	5	4	91	2
0	545292	N/A	Periostial	8	M_luteus	27	5	4	91	2
61.16	545292	511.64	Segment	3	M_luteus	27	5	5	92	2
0	545292	N/A	Segment	4	M_luteus	27	5	5	92	2
0	545292	N/A	Segment	5	M_luteus	27	5	5	92	2
7.07	545292	534.24	Periostial	3	M_luteus	27	5	5	92	2
0	545292	N/A	Periostial	4	M_luteus	27	5	5	92	2
0	545292	N/A	Periostial	5	M_luteus	27	5	5	92	2
4.16	545292	463	Segment	6	M_luteus	27	5	5	92	2
27.04	545292	421.83	Segment	7	M_luteus	27	5	5	92	2
0	545292	N/A	Segment	8	M_luteus	27	5	5	92	2
0	545292	N/A	Periostial	6	M_luteus	27	5	5	92	2
27.04	545292	421.83	Periostial	7	M_luteus	27	5	5	92	2
0	545292	N/A	Periostial	8	M_luteus	27	5	5	92	2
35.36	545292	451.06	Segment	3	LB	27	1	1	93	1
21.63	545292	469.48	Segment	4	LB	27	1	1	93	1
32.03	545292	507.96	Segment	5	LB	27	1	1	93	1
0	545292	N/A	Periostial	3	LB	27	1	1	93	1
0	545292	N/A	Periostial	4	LB	27	1	1	93	1
0	545292	N/A	Periostial	5	LB	27	1	1	93	1
0	545292	N/A	Segment	6	LB	27	1	1	93	1
0	545292	N/A	Segment	7	LB	27	1	1	93	1
0	545292	N/A	Segment	8	LB	27	1	1	93	1
0	545292	N/A	Periostial	6	LB	27	1	1	93	1
0	545292	N/A	Periostial	7	LB	27	1	1	93	1
0	545292	N/A	Periostial	8	LB	27	1	1	93	1
0	545292	N/A	Segment	3	LB	27	1	2	94	1
0	545292	N/A	Segment	4	LB	27	1	2	94	1
0	545292	N/A	Segment	5	LB	27	1	2	94	1
0	545292	N/A	Periostial	3	LB	27	1	2	94	1
0	545292	N/A	Periostial	4	LB	27	1	2	94	1
0	545292	N/A	Periostial	5	LB	27	1	2	94	1
0	545292	N/A	Segment	6	LB	27	1	2	94	1
0	545292	N/A	Segment	7	LB	27	1	2	94	1
0	545292	N/A	Segment	8	LB	27	1	2	94	1
0	545292	N/A	Periostial	6	LB	27	1	2	94	1
0	545292	N/A	Periostial	7	LB	27	1	2	94	1
0	545292	N/A	Periostial	8	LB	27	1	2	94	1
1.66	545292	430	Segment	3	LB	27	1	3	95	1
5.41	545292	512.38	Segment	4	LB	27	1	3	95	1
0	545292	N/A	Segment	5	LB	27	1	3	95	1
0	545292	N/A	Periostial	3	LB	27	1	3	95	1
0	545292	N/A	Periostial	4	LB	27	1	3	95	1
0	545292	N/A	Periostial	5	LB	27	1	3	95	1
0	545292	N/A	Segment	6	LB	27	1	3	95	1
0	545292	N/A	Segment	7	LB	27	1	3	95	1
0	545292	N/A	Segment	8	LB	27	1	3	95	1
0	545292	N/A	Periostial	6	LB	27	1	3	95	1
0	545292	N/A	Periostial	7	LB	27	1	3	95	1
0	545292	N/A	Periostial	8	LB	27	1	3	95	1
4.99	545292	478.08	Segment	3	LB	27	1	4	96	2
53.67	545292	491.95	Segment	4	LB	27	1	4	96	2
14.56	545292	470.63	Segment	5	LB	27	1	4	96	2
0	545292	N/A	Periostial	3	LB	27	1	4	96	2
0	545292	N/A	Periostial	4	LB	27	1	4	96	2
0	545292	N/A	Periostial	5	LB	27	1	4	96	2
0	545292	N/A	Segment	6	LB	27	1	4	96	2
0	545292	N/A	Segment	7	LB	27	1	4	96	2
0	545292	N/A	Segment	8	LB	27	1	4	96	2
0	545292	N/A	Periostial	6	LB	27	1	4	96	2
0	545292	N/A	Periostial	7	LB	27	1	4	96	2
0	545292	N/A	Periostial	8	LB	27	1	4	96	2
0	545292	N/A	Segment	3	LB	27	1	5	97	2
0	545292	N/A	Segment	4	LB	27	1	5	97	2
0	545292	N/A	Segment	5	LB	27	1	5	97	2
0	545292	N/A	Periostial	3	LB	27	1	5	97	2
0	545292	N/A	Periostial	4	LB	27	1	5	97	2
0	545292	N/A	Periostial	5	LB	27	1	5	97	2
0	545292	N/A	Segment	6	LB	27	1	5	97	2
0	545292	N/A	Segment	7	LB	27	1	5	97	2
0	545292	N/A	Segment	8	LB	27	1	5	97	2
0	545292	N/A	Periostial	6	LB	27	1	5	97	2
0	545292	N/A	Periostial	7	LB	27	1	5	97	2
0	545292	N/A	Periostial	8	LB	27	1	5	97	2
240.46	545292	461.24	Segment	3	LB	27	1	6	98	2
109.41	545292	482.41	Segment	4	LB	27	1	6	98	2
21.22	545292	501.2	Segment	5	LB	27	1	6	98	2
0	545292	N/A	Periostial	3	LB	27	1	6	98	2
0	545292	N/A	Periostial	4	LB	27	1	6	98	2
0	545292	N/A	Periostial	5	LB	27	1	6	98	2
22.05	545292	549.6	Segment	6	LB	27	1	6	98	2
7.9	545292	475.89	Segment	7	LB	27	1	6	98	2
9.15	545292	439.45	Segment	8	LB	27	1	6	98	2
0	545292	N/A	Periostial	6	LB	27	1	6	98	2
5.41	545292	482.15	Periostial	7	LB	27	1	6	98	2
0	545292	N/A	Periostial	8	LB	27	1	6	98	2
208.43	545292	440.52	Segment	5	M_luteus	27	1	1	297	1
202.6	545292	452.04	Segment	3	M_luteus	27	1	4	102	2
74.88	545292	487.14	Periostial	3	M_luteus	27	1	1	99	1
384.82	545292	443.54	Periostial	4	M_luteus	27	1	1	99	1
34.53	545292	479.08	Periostial	5	M_luteus	27	1	1	99	1
190.12	545292	477.6	Segment	4	M_luteus	27	1	3	52	1
185.13	545292	484.4	Segment	4	M_luteus	27	1	1	50	1
184.3	545292	491.93	Segment	3	M_luteus	27	1	6	302	2
19.14	545292	479.02	Periostial	6	M_luteus	27	1	1	99	1
72.8	545292	406.48	Periostial	7	M_luteus	27	1	1	99	1
0	545292	N/A	Periostial	8	M_luteus	27	1	1	99	1
183.05	545292	471.52	Segment	5	M_luteus	27	1	3	299	1
181.8	545292	479.91	Segment	6	M_luteus	27	1	2	298	1
179.31	545292	483.08	Segment	6	M_luteus	27	1	3	299	1
4.16	545292	443.3	Periostial	3	M_luteus	27	1	2	100	1
3.74	545292	530.55999999999995	Periostial	4	M_luteus	27	1	2	100	1
2.91	545292	411	Periostial	5	M_luteus	27	1	2	100	1
175.56	545292	459.56	Segment	6	M_luteus	27	1	5	54	2
171.4	545292	473.13	Segment	4	M_luteus	27	1	3	299	1
170.57	545292	489.34	Segment	7	M_luteus	27	1	5	301	2
14.14	545292	378.56	Periostial	6	M_luteus	27	1	2	100	1
0	545292	N/A	Periostial	7	M_luteus	27	1	2	100	1
42.43	545292	394.68	Periostial	8	M_luteus	27	1	2	100	1
167.24	545292	453.91	Segment	6	M_luteus	27	1	1	99	1
164.33	545292	458.74	Segment	3	M_luteus	27	1	2	100	1
163.91	545292	475.54	Segment	6	M_luteus	27	1	6	302	2
0	545292	N/A	Periostial	3	M_luteus	27	1	3	101	1
68.23	545292	483.87	Periostial	4	M_luteus	27	1	3	101	1
172.23	545292	475.05	Periostial	5	M_luteus	27	1	3	101	1
163.5	545292	463.05	Segment	7	M_luteus	27	1	2	51	1
159.34	545292	492.37	Segment	7	M_luteus	27	1	5	54	2
156.01	545292	418.7	Segment	8	M_luteus	27	1	6	55	2
224.24	545292	455.24	Periostial	6	M_luteus	27	1	3	101	1
443.07	545292	474.6	Periostial	7	M_luteus	27	1	3	101	1
37.86	545292	511.24	Periostial	8	M_luteus	27	1	3	101	1
152.68	545292	439.57	Segment	6	M_luteus	27	1	7	303	2
146.44	545292	529.71	Segment	8	M_luteus	27	1	3	101	1
35.36	545292	435.95	Periostial	3	M_luteus	27	1	4	102	2
140.62	545292	429.42	Periostial	4	M_luteus	27	1	4	102	2
0	545292	N/A	Periostial	5	M_luteus	27	1	4	102	2
145.61	545292	395.57	Segment	5	M_luteus	27	1	4	102	2
144.78	545292	478.66	Segment	3	M_luteus	27	1	1	50	1
144.78	545292	452.58	Segment	7	M_luteus	27	1	3	299	1
304.53	545292	440.84	Periostial	6	M_luteus	27	1	4	102	2
29.12	545292	444.33	Periostial	7	M_luteus	27	1	4	102	2
0	545292	N/A	Periostial	8	M_luteus	27	1	4	102	2
143.11	545292	455.82	Segment	3	M_luteus	27	1	3	299	1
141.86	545292	485.67	Segment	7	M_luteus	27	1	7	303	2
138.54	545292	448	Segment	5	M_luteus	27	1	2	100	1
9.98	545292	482.54	Periostial	3	M_luteus	27	1	5	103	2
4.58	545292	534.27	Periostial	4	M_luteus	27	1	5	103	2
0	545292	N/A	Periostial	5	M_luteus	27	1	5	103	2
134.79	545292	458.02	Segment	4	M_luteus	27	1	2	51	1
134.38	545292	472.95	Segment	4	M_luteus	27	1	5	103	2
133.13	545292	466.65	Segment	7	M_luteus	27	1	1	297	1
21.22	545292	473.84	Periostial	6	M_luteus	27	1	5	103	2
4.16	545292	406.9	Periostial	7	M_luteus	27	1	5	103	2
0	545292	N/A	Periostial	8	M_luteus	27	1	5	103	2
128.55	545292	460.17	Segment	3	M_luteus	27	1	3	52	1
128.55	545292	478.76	Segment	3	M_luteus	27	1	4	53	2
128.14	545292	440.89	Segment	6	M_luteus	27	1	4	53	2
22.47	545292	482.26	Periostial	3	M_luteus	27	1	6	104	2
0	545292	N/A	Periostial	4	M_luteus	27	1	6	104	2
89.45	545292	476.4	Periostial	5	M_luteus	27	1	6	104	2
123.14	545292	474.77	Segment	5	M_luteus	27	1	7	303	2
122.73	545292	464.08	Segment	6	M_luteus	27	1	3	52	1
122.31	545292	479	Segment	4	M_luteus	27	1	6	302	2
116.9	545292	441.63	Periostial	6	M_luteus	27	1	6	104	2
59.91	545292	437.94	Periostial	7	M_luteus	27	1	6	104	2
6.66	545292	497.44	Periostial	8	M_luteus	27	1	6	104	2
1204.39	545292	324.74	Segment	3	E_coli	32	5	1	105	1
0	545292	N/A	Segment	4	E_coli	32	5	1	105	1
0	545292	N/A	Segment	5	E_coli	32	5	1	105	1
0	545292	N/A	Periostial	3	E_coli	32	5	1	105	1
0	545292	N/A	Periostial	4	E_coli	32	5	1	105	1
0	545292	N/A	Periostial	5	E_coli	32	5	1	105	1
0	545292	N/A	Segment	6	E_coli	32	5	1	105	1
0	545292	N/A	Segment	7	E_coli	32	5	1	105	1
0	545292	N/A	Segment	8	E_coli	32	5	1	105	1
0	545292	N/A	Periostial	6	E_coli	32	5	1	105	1
0	545292	N/A	Periostial	7	E_coli	32	5	1	105	1
0	545292	N/A	Periostial	8	E_coli	32	5	1	105	1
544.16	545292	464.71	Segment	3	E_coli	32	5	2	106	1
323.67	545292	453.2	Segment	4	E_coli	32	5	2	106	1
313.27	545292	438.47	Segment	5	E_coli	32	5	2	106	1
134.38	545292	419.41	Periostial	3	E_coli	32	5	2	106	1
2.91	545292	513.14	Periostial	4	E_coli	32	5	2	106	1
141.86	545292	397.53	Periostial	5	E_coli	32	5	2	106	1
90.69	545292	479.06	Segment	6	E_coli	32	5	2	106	1
208.43	545292	443.88	Segment	7	E_coli	32	5	2	106	1
35.36	545292	453.98	Segment	8	E_coli	32	5	2	106	1
0	545292	N/A	Periostial	6	E_coli	32	5	2	106	1
105.67	545292	380.46	Periostial	7	E_coli	32	5	2	106	1
35.36	545292	453.98	Periostial	8	E_coli	32	5	2	106	1
303.7	545292	455.23	Segment	3	E_coli	32	5	3	107	1
556.23	545292	478.67	Segment	4	E_coli	32	5	3	107	1
886.13	545292	427.57	Segment	5	E_coli	32	5	3	107	1
0	545292	N/A	Periostial	3	E_coli	32	5	3	107	1
110.25	545292	456.02	Periostial	4	E_coli	32	5	3	107	1
291.22	545292	299.70999999999998	Periostial	5	E_coli	32	5	3	107	1
114.82	545292	484.66	Segment	6	E_coli	32	5	3	107	1
211.34	545292	451.82	Segment	7	E_coli	32	5	3	107	1
5.82	545292	570.14	Segment	8	E_coli	32	5	3	107	1
0	545292	N/A	Periostial	6	E_coli	32	5	3	107	1
119.82	545292	404.35	Periostial	7	E_coli	32	5	3	107	1
2.5	545292	566.33000000000004	Periostial	8	E_coli	32	5	3	107	1
44.1	545292	464.42	Segment	3	E_coli	32	5	4	108	2
15.81	545292	484.97	Segment	4	E_coli	32	5	4	108	2
0	545292	N/A	Segment	5	E_coli	32	5	4	108	2
0	545292	N/A	Periostial	3	E_coli	32	5	4	108	2
0	545292	N/A	Periostial	4	E_coli	32	5	4	108	2
0	545292	N/A	Periostial	5	E_coli	32	5	4	108	2
0	545292	N/A	Segment	6	E_coli	32	5	4	108	2
0	545292	N/A	Segment	7	E_coli	32	5	4	108	2
0	545292	N/A	Segment	8	E_coli	32	5	4	108	2
0	545292	N/A	Periostial	6	E_coli	32	5	4	108	2
0	545292	N/A	Periostial	7	E_coli	32	5	4	108	2
0	545292	N/A	Periostial	8	E_coli	32	5	4	108	2
1.66	545292	564	Segment	3	E_coli	32	5	5	109	2
0	545292	N/A	Segment	4	E_coli	32	5	5	109	2
0	545292	N/A	Segment	5	E_coli	32	5	5	109	2
0	545292	N/A	Periostial	3	E_coli	32	5	5	109	2
0	545292	N/A	Periostial	4	E_coli	32	5	5	109	2
0	545292	N/A	Periostial	5	E_coli	32	5	5	109	2
409.78	545292	358.47	Segment	6	E_coli	32	5	5	109	2
0	545292	N/A	Segment	7	E_coli	32	5	5	109	2
0	545292	N/A	Segment	8	E_coli	32	5	5	109	2
0	545292	N/A	Periostial	6	E_coli	32	5	5	109	2
0	545292	N/A	Periostial	7	E_coli	32	5	5	109	2
0	545292	N/A	Periostial	8	E_coli	32	5	5	109	2
0	545292	N/A	Segment	3	LB	32	5	1	110	1
0	545292	N/A	Segment	4	LB	32	5	1	110	1
0	545292	N/A	Segment	5	LB	32	5	1	110	1
0	545292	N/A	Periostial	3	LB	32	5	1	110	1
0	545292	N/A	Periostial	4	LB	32	5	1	110	1
0	545292	N/A	Periostial	5	LB	32	5	1	110	1
0	545292	N/A	Segment	6	LB	32	5	1	110	1
0	545292	N/A	Segment	7	LB	32	5	1	110	1
0	545292	N/A	Segment	8	LB	32	5	1	110	1
0	545292	N/A	Periostial	6	LB	32	5	1	110	1
0	545292	N/A	Periostial	7	LB	32	5	1	110	1
0	545292	N/A	Periostial	8	LB	32	5	1	110	1
0	545292	N/A	Segment	3	LB	32	5	2	111	1
5.82	545292	530.57000000000005	Segment	4	LB	32	5	2	111	1
5.41	545292	564.77	Segment	5	LB	32	5	2	111	1
0	545292	N/A	Periostial	3	LB	32	5	2	111	1
0	545292	N/A	Periostial	4	LB	32	5	2	111	1
0	545292	N/A	Periostial	5	LB	32	5	2	111	1
0	545292	N/A	Segment	6	LB	32	5	2	111	1
0	545292	N/A	Segment	7	LB	32	5	2	111	1
0	545292	N/A	Segment	8	LB	32	5	2	111	1
0	545292	N/A	Periostial	6	LB	32	5	2	111	1
0	545292	N/A	Periostial	7	LB	32	5	2	111	1
0	545292	N/A	Periostial	8	LB	32	5	2	111	1
0	545292	N/A	Segment	3	LB	32	5	3	112	2
0	545292	N/A	Segment	4	LB	32	5	3	112	2
0	545292	N/A	Segment	5	LB	32	5	3	112	2
0	545292	N/A	Periostial	3	LB	32	5	3	112	2
0	545292	N/A	Periostial	4	LB	32	5	3	112	2
0	545292	N/A	Periostial	5	LB	32	5	3	112	2
0	545292	N/A	Segment	6	LB	32	5	3	112	2
29.54	545292	526.28	Segment	7	LB	32	5	3	112	2
0	545292	N/A	Segment	8	LB	32	5	3	112	2
0	545292	N/A	Periostial	6	LB	32	5	3	112	2
26.21	545292	524.76	Periostial	7	LB	32	5	3	112	2
0	545292	N/A	Periostial	8	LB	32	5	3	112	2
19.55	545292	527.91	Segment	3	LB	32	5	4	113	2
1.66	545292	548.75	Segment	4	LB	32	5	4	113	2
0	545292	N/A	Segment	5	LB	32	5	4	113	2
0	545292	N/A	Periostial	3	LB	32	5	4	113	2
0	545292	N/A	Periostial	4	LB	32	5	4	113	2
0	545292	N/A	Periostial	5	LB	32	5	4	113	2
0	545292	N/A	Segment	6	LB	32	5	4	113	2
0	545292	N/A	Segment	7	LB	32	5	4	113	2
0	545292	N/A	Segment	8	LB	32	5	4	113	2
0	545292	N/A	Periostial	6	LB	32	5	4	113	2
0	545292	N/A	Periostial	7	LB	32	5	4	113	2
0	545292	N/A	Periostial	8	LB	32	5	4	113	2
17.47	545292	522.26	Segment	3	LB	32	5	5	114	2
17.47	545292	465.74	Segment	4	LB	32	5	5	114	2
4.16	545292	527.6	Segment	5	LB	32	5	5	114	2
0	545292	N/A	Periostial	3	LB	32	5	5	114	2
0	545292	N/A	Periostial	4	LB	32	5	5	114	2
0	545292	N/A	Periostial	5	LB	32	5	5	114	2
0	545292	N/A	Segment	6	LB	32	5	5	114	2
0	545292	N/A	Segment	7	LB	32	5	5	114	2
0	545292	N/A	Segment	8	LB	32	5	5	114	2
0	545292	N/A	Periostial	6	LB	32	5	5	114	2
0	545292	N/A	Periostial	7	LB	32	5	5	114	2
0	545292	N/A	Periostial	8	LB	32	5	5	114	2
69.89	545292	543.4	Segment	3	M_luteus	32	5	1	115	1
52.84	545292	532.9	Segment	4	M_luteus	32	5	1	115	1
0	545292	N/A	Segment	5	M_luteus	32	5	1	115	1
0	545292	N/A	Periostial	3	M_luteus	32	5	1	115	1
18.31	545292	553.57000000000005	Periostial	4	M_luteus	32	5	1	115	1
0	545292	N/A	Periostial	5	M_luteus	32	5	1	115	1
26.21	545292	494.9	Segment	6	M_luteus	32	5	1	115	1
0	545292	N/A	Segment	7	M_luteus	32	5	1	115	1
0	545292	N/A	Segment	8	M_luteus	32	5	1	115	1
21.22	545292	491.08	Periostial	6	M_luteus	32	5	1	115	1
0	545292	N/A	Periostial	7	M_luteus	32	5	1	115	1
0	545292	N/A	Periostial	8	M_luteus	32	5	1	115	1
25.79	545292	567.6	Segment	3	M_luteus	32	5	2	116	1
8.74	545292	516.66999999999996	Segment	4	M_luteus	32	5	2	116	1
11.23	545292	585.07000000000005	Segment	5	M_luteus	32	5	2	116	1
0	545292	N/A	Periostial	3	M_luteus	32	5	2	116	1
0	545292	N/A	Periostial	4	M_luteus	32	5	2	116	1
0	545292	N/A	Periostial	5	M_luteus	32	5	2	116	1
0	545292	N/A	Segment	6	M_luteus	32	5	2	116	1
0	545292	N/A	Segment	7	M_luteus	32	5	2	116	1
0	545292	N/A	Segment	8	M_luteus	32	5	2	116	1
0	545292	N/A	Periostial	6	M_luteus	32	5	2	116	1
0	545292	N/A	Periostial	7	M_luteus	32	5	2	116	1
0	545292	N/A	Periostial	8	M_luteus	32	5	2	116	1
54.5	545292	509.59	Segment	3	M_luteus	32	5	3	117	2
2.5	545292	487	Segment	4	M_luteus	32	5	3	117	2
58.24	545292	512.82000000000005	Segment	5	M_luteus	32	5	3	117	2
0	545292	N/A	Periostial	3	M_luteus	32	5	3	117	2
0	545292	N/A	Periostial	4	M_luteus	32	5	3	117	2
12.9	545292	499.52	Periostial	5	M_luteus	32	5	3	117	2
21.22	545292	537.02	Segment	6	M_luteus	32	5	3	117	2
0	545292	N/A	Segment	7	M_luteus	32	5	3	117	2
0	545292	N/A	Segment	8	M_luteus	32	5	3	117	2
0	545292	N/A	Periostial	6	M_luteus	32	5	3	117	2
0	545292	N/A	Periostial	7	M_luteus	32	5	3	117	2
0	545292	N/A	Periostial	8	M_luteus	32	5	3	117	2
24.96	545292	536.07000000000005	Segment	3	M_luteus	32	5	4	118	2
0	545292	N/A	Segment	4	M_luteus	32	5	4	118	2
0	545292	N/A	Segment	5	M_luteus	32	5	4	118	2
0	545292	N/A	Periostial	3	M_luteus	32	5	4	118	2
0	545292	N/A	Periostial	4	M_luteus	32	5	4	118	2
0	545292	N/A	Periostial	5	M_luteus	32	5	4	118	2
2.5	545292	561	Segment	6	M_luteus	32	5	4	118	2
8.74	545292	487.67	Segment	7	M_luteus	32	5	4	118	2
7.49	545292	485.33	Segment	8	M_luteus	32	5	4	118	2
0	545292	N/A	Periostial	6	M_luteus	32	5	4	118	2
0	545292	N/A	Periostial	7	M_luteus	32	5	4	118	2
0	545292	N/A	Periostial	8	M_luteus	32	5	4	118	2
32.87	545292	487.96	Segment	3	M_luteus	32	5	5	119	2
57.41	545292	487.25	Segment	4	M_luteus	32	5	5	120	2
11.23	545292	491.63	Segment	5	M_luteus	32	5	5	120	2
0	545292	N/A	Periostial	3	M_luteus	32	5	5	120	2
36.61	545292	461.93	Periostial	4	M_luteus	32	5	5	120	2
0	545292	N/A	Periostial	5	M_luteus	32	5	5	120	2
152.27	545292	459.89	Segment	6	M_luteus	32	5	5	120	2
4.16	545292	504.5	Segment	7	M_luteus	32	5	5	120	2
0	545292	N/A	Segment	8	M_luteus	32	5	5	120	2
29.95	545292	479.17	Periostial	6	M_luteus	32	5	5	120	2
0	545292	N/A	Periostial	7	M_luteus	32	5	5	120	2
0	545292	N/A	Periostial	8	M_luteus	32	5	5	120	2
0	545292	N/A	Segment	3	Naïve	32	5	1	121	1
0	545292	N/A	Segment	4	Naïve	32	5	1	121	1
16.64	545292	531.25	Segment	5	Naïve	32	5	1	121	1
0	545292	N/A	Periostial	3	Naïve	32	5	1	121	1
0	545292	N/A	Periostial	4	Naïve	32	5	1	121	1
0	545292	N/A	Periostial	5	Naïve	32	5	1	121	1
8.32	545292	495.65	Segment	6	Naïve	32	5	1	121	1
3.33	545292	501.63	Segment	7	Naïve	32	5	1	121	1
37.03	545292	526.72	Segment	8	Naïve	32	5	1	121	1
0	545292	N/A	Periostial	6	Naïve	32	5	1	121	1
3.33	545292	501.63	Periostial	7	Naïve	32	5	1	121	1
37.03	545292	526.72	Periostial	8	Naïve	32	5	1	121	1
4.99	545292	496.83	Segment	3	Naïve	32	5	2	122	1
0	545292	N/A	Segment	4	Naïve	32	5	2	122	1
55.33	545292	460.88	Segment	5	Naïve	32	5	2	122	1
0	545292	N/A	Periostial	3	Naïve	32	5	2	122	1
0	545292	N/A	Periostial	4	Naïve	32	5	2	122	1
39.94	545292	456.81	Periostial	5	Naïve	32	5	2	122	1
0	545292	N/A	Segment	6	Naïve	32	5	2	122	1
13.31	545292	518.47	Segment	7	Naïve	32	5	2	122	1
0	545292	N/A	Segment	8	Naïve	32	5	2	122	1
0	545292	N/A	Periostial	6	Naïve	32	5	2	122	1
0	545292	N/A	Periostial	7	Naïve	32	5	2	122	1
0	545292	N/A	Periostial	8	Naïve	32	5	2	122	1
23.71	545292	462.16	Segment	3	Naïve	32	5	3	123	1
13.31	545292	530.22	Segment	4	Naïve	32	5	3	123	1
0	545292	N/A	Segment	5	Naïve	32	5	3	123	1
23.71	545292	462.16	Periostial	3	Naïve	32	5	3	123	1
2.91	545292	522.71	Periostial	4	Naïve	32	5	3	123	1
0	545292	N/A	Periostial	5	Naïve	32	5	3	123	1
8.32	545292	566.1	Segment	6	Naïve	32	5	3	123	1
6.24	545292	533.66999999999996	Segment	7	Naïve	32	5	3	123	1
0	545292	N/A	Segment	8	Naïve	32	5	3	123	1
0	545292	N/A	Periostial	6	Naïve	32	5	3	123	1
0	545292	N/A	Periostial	7	Naïve	32	5	3	123	1
0	545292	N/A	Periostial	8	Naïve	32	5	3	123	1
2.5	545292	597.66999999999996	Segment	3	Naïve	32	5	4	124	1
0	545292	N/A	Segment	4	Naïve	32	5	4	124	1
2.5	545292	499	Segment	5	Naïve	32	5	4	124	1
0	545292	N/A	Periostial	3	Naïve	32	5	4	124	1
0	545292	N/A	Periostial	4	Naïve	32	5	4	124	1
0	545292	N/A	Periostial	5	Naïve	32	5	4	124	1
22.47	545292	425.72	Segment	6	Naïve	32	5	4	124	1
8.32	545292	443.85	Segment	7	Naïve	32	5	4	124	1
0	545292	N/A	Segment	8	Naïve	32	5	4	124	1
22.47	545292	425.72	Periostial	6	Naïve	32	5	4	124	1
4.99	545292	376.17	Periostial	7	Naïve	32	5	4	124	1
0	545292	N/A	Periostial	8	Naïve	32	5	4	124	1
96.1	545292	470.88	Segment	3	Naïve	32	5	5	125	2
2.91	545292	485.71	Segment	4	Naïve	32	5	5	125	2
0	545292	N/A	Segment	5	Naïve	32	5	5	125	2
2.91	545292	488.29	Periostial	3	Naïve	32	5	5	125	2
0	545292	N/A	Periostial	4	Naïve	32	5	5	125	2
0	545292	N/A	Periostial	5	Naïve	32	5	5	125	2
4.99	545292	514.91999999999996	Segment	6	Naïve	32	5	5	125	2
19.97	545292	532	Segment	7	Naïve	32	5	5	125	2
0	545292	N/A	Segment	8	Naïve	32	5	5	125	2
4.99	545292	514.91999999999996	Periostial	6	Naïve	32	5	5	125	2
0	545292	N/A	Periostial	7	Naïve	32	5	5	125	2
0	545292	N/A	Periostial	8	Naïve	32	5	5	125	2
123.56	545292	492.53	Segment	3	E_coli	27	1	4	129	2
113.57	545292	488.16	Segment	6	E_coli	27	1	5	130	2
0	545292	N/A	Periostial	3	E_coli	27	1	1	126	1
0	545292	N/A	Periostial	4	E_coli	27	1	1	126	1
0	545292	N/A	Periostial	5	E_coli	27	1	1	126	1
110.25	545292	468.62	Segment	3	E_coli	27	1	7	132	2
108.17	545292	458.77	Segment	6	E_coli	27	1	2	127	1
107.75	545292	488.54	Segment	7	E_coli	27	1	7	132	2
0	545292	N/A	Periostial	6	E_coli	27	1	1	126	1
0	545292	N/A	Periostial	7	E_coli	27	1	1	126	1
0	545292	N/A	Periostial	8	E_coli	27	1	1	126	1
107.33	545292	487.62	Segment	5	E_coli	27	1	5	130	2
104.42	545292	475.22	Segment	5	E_coli	27	1	1	126	1
0	545292	N/A	Periostial	3	E_coli	27	1	2	127	1
0	545292	N/A	Periostial	4	E_coli	27	1	2	127	1
0	545292	N/A	Periostial	5	E_coli	27	1	2	127	1
103.17	545292	455.59	Segment	4	E_coli	27	1	6	191	2
101.93	545292	453.31	Segment	4	E_coli	27	1	2	127	1
101.93	545292	479.06	Segment	4	E_coli	27	1	4	189	1
1.66	545292	517	Periostial	6	E_coli	27	1	2	127	1
0	545292	N/A	Periostial	7	E_coli	27	1	2	127	1
0	545292	N/A	Periostial	8	E_coli	27	1	2	127	1
97.35	545292	472.91	Segment	5	E_coli	27	1	6	131	2
94.02	545292	468.2	Segment	8	E_coli	27	1	5	130	2
89.86	545292	489.85	Segment	3	E_coli	27	1	5	130	2
0	545292	N/A	Periostial	3	E_coli	27	1	3	128	1
0	545292	N/A	Periostial	4	E_coli	27	1	3	128	1
0	545292	N/A	Periostial	5	E_coli	27	1	3	128	1
86.53	545292	500.21	Segment	6	E_coli	27	1	8	133	2
85.29	545292	501.35	Segment	6	E_coli	27	1	2	187	1
83.2	545292	488.2	Segment	3	E_coli	27	1	3	128	1
0	545292	N/A	Periostial	6	E_coli	27	1	3	128	1
0	545292	N/A	Periostial	7	E_coli	27	1	3	128	1
0	545292	N/A	Periostial	8	E_coli	27	1	3	128	1
83.2	545292	498.17	Segment	6	E_coli	27	1	4	129	2
82.79	545292	458.47	Segment	3	E_coli	27	1	4	60	1
76.13	545292	475.14	Segment	3	E_coli	27	1	1	186	1
0	545292	N/A	Periostial	3	E_coli	27	1	4	129	2
0	545292	N/A	Periostial	4	E_coli	27	1	4	129	2
0	545292	N/A	Periostial	5	E_coli	27	1	4	129	2
74.88	545292	493.98	Segment	7	E_coli	27	1	5	130	2
74.88	545292	515.1	Segment	4	E_coli	27	1	2	187	1
11.65	545292	530.11	Periostial	6	E_coli	27	1	4	129	2
0	545292	N/A	Periostial	7	E_coli	27	1	4	129	2
0	545292	N/A	Periostial	8	E_coli	27	1	4	129	2
74.05	545292	452.61	Segment	5	E_coli	27	1	1	57	1
74.05	545292	490.73	Segment	4	E_coli	27	1	5	130	2
74.05	545292	504.18	Segment	4	E_coli	27	1	7	192	2
0	545292	N/A	Periostial	3	E_coli	27	1	5	130	2
0	545292	N/A	Periostial	4	E_coli	27	1	5	130	2
4.16	545292	540.70000000000005	Periostial	5	E_coli	27	1	5	130	2
68.64	545292	505.16	Segment	7	E_coli	27	1	4	129	2
67.4	545292	470.11	Segment	5	E_coli	27	1	8	133	2
65.32	545292	490.99	Segment	7	E_coli	27	1	8	133	2
9.98	545292	507.17	Periostial	6	E_coli	27	1	5	130	2
7.07	545292	495.94	Periostial	7	E_coli	27	1	5	130	2
4.16	545292	449.9	Periostial	8	E_coli	27	1	5	130	2
64.9	545292	482.46	Segment	5	E_coli	27	1	2	187	1
61.99	545292	510.83	Segment	7	E_coli	27	1	2	187	1
61.57	545292	494.61	Segment	5	E_coli	27	1	3	128	1
61.16	545292	493.24	Segment	8	E_coli	27	1	4	129	2
0	545292	N/A	Periostial	3	E_coli	27	1	6	131	2
5.82	545292	495.07	Periostial	4	E_coli	27	1	6	131	2
0	545292	N/A	Periostial	5	E_coli	27	1	6	131	2
61.16	545292	499.04	Segment	5	E_coli	27	1	3	188	1
59.49	545292	431.85	Segment	3	E_coli	27	1	2	58	1
58.24	545292	511.2	Segment	6	E_coli	27	1	1	186	1
0	545292	N/A	Periostial	6	E_coli	27	1	6	131	2
0	545292	N/A	Periostial	7	E_coli	27	1	6	131	2
0	545292	N/A	Periostial	8	E_coli	27	1	6	131	2
57.41	545292	473.51	Segment	3	E_coli	27	1	1	126	1
49.92	545292	497.39	Segment	5	E_coli	27	1	2	127	1
48.26	545292	486.09	Segment	4	E_coli	27	1	3	128	1
41.6	545292	499.65	Segment	8	E_coli	27	1	6	191	2
0	545292	N/A	Periostial	3	E_coli	27	1	7	132	2
0	545292	N/A	Periostial	4	E_coli	27	1	7	132	2
0	545292	N/A	Periostial	5	E_coli	27	1	7	132	2
41.19	545292	478.45	Segment	3	E_coli	27	1	7	192	2
36.19	545292	494.86	Segment	6	E_coli	27	1	1	126	1
33.28	545292	492.82	Segment	3	E_coli	27	1	2	127	1
4.99	545292	438.08	Periostial	6	E_coli	27	1	7	132	2
0	545292	N/A	Periostial	7	E_coli	27	1	7	132	2
0	545292	N/A	Periostial	8	E_coli	27	1	7	132	2
31.2	545292	481.68	Segment	8	E_coli	27	1	3	188	1
30.79	545292	524.04999999999995	Segment	6	E_coli	27	1	6	62	2
29.54	545292	448.39	Segment	3	E_coli	27	1	4	189	1
14.98	545292	534.5	Periostial	3	E_coli	27	1	8	133	2
0	545292	N/A	Periostial	4	E_coli	27	1	8	133	2
0	545292	N/A	Periostial	5	E_coli	27	1	8	133	2
26.63	545292	481.77	Segment	5	E_coli	27	1	6	62	2
25.79	545292	480.71	Segment	5	E_coli	27	1	4	189	1
25.38	545292	486.21	Segment	4	E_coli	27	1	2	58	1
0	545292	N/A	Periostial	6	E_coli	27	1	8	133	2
0	545292	N/A	Periostial	7	E_coli	27	1	8	133	2
0	545292	N/A	Periostial	8	E_coli	27	1	8	133	2
59.49	545292	477.36	Segment	3	Naïve	27	1	1	134	1
63.65	545292	477.42	Segment	4	Naïve	27	1	1	134	1
24.96	545292	478.77	Segment	5	Naïve	27	1	1	134	1
0	545292	N/A	Periostial	3	Naïve	27	1	1	134	1
0	545292	N/A	Periostial	4	Naïve	27	1	1	134	1
0	545292	N/A	Periostial	5	Naïve	27	1	1	134	1
7.49	545292	471.78	Segment	6	Naïve	27	1	1	134	1
30.37	545292	502.77	Segment	7	Naïve	27	1	1	134	1
0	545292	N/A	Segment	8	Naïve	27	1	1	134	1
0	545292	N/A	Periostial	6	Naïve	27	1	1	134	1
0	545292	N/A	Periostial	7	Naïve	27	1	1	134	1
0	545292	N/A	Periostial	8	Naïve	27	1	1	134	1
87.37	545292	462.52	Segment	3	Naïve	27	1	2	135	1
76.13	545292	484.62	Segment	4	Naïve	27	1	2	135	1
36.61	545292	488.89	Segment	5	Naïve	27	1	2	135	1
0	545292	N/A	Periostial	3	Naïve	27	1	2	135	1
0	545292	N/A	Periostial	4	Naïve	27	1	2	135	1
0	545292	N/A	Periostial	5	Naïve	27	1	2	135	1
162.25	545292	479.17	Segment	6	Naïve	27	1	2	135	1
49.51	545292	514.02	Segment	7	Naïve	27	1	2	135	1
10.82	545292	567.54	Segment	8	Naïve	27	1	2	135	1
0	545292	N/A	Periostial	6	Naïve	27	1	2	135	1
0	545292	N/A	Periostial	7	Naïve	27	1	2	135	1
0	545292	N/A	Periostial	8	Naïve	27	1	2	135	1
86.53	545292	478.37	Segment	3	Naïve	27	1	3	136	1
71.56	545292	501.29	Segment	4	Naïve	27	1	3	136	1
128.14	545292	456.42	Segment	5	Naïve	27	1	3	136	1
0	545292	N/A	Periostial	3	Naïve	27	1	3	136	1
0	545292	N/A	Periostial	4	Naïve	27	1	3	136	1
0	545292	N/A	Periostial	5	Naïve	27	1	3	136	1
39.11	545292	479.21	Segment	6	Naïve	27	1	3	136	1
54.5	545292	478.61	Segment	7	Naïve	27	1	3	136	1
30.79	545292	509.86	Segment	8	Naïve	27	1	3	136	1
0	545292	N/A	Periostial	6	Naïve	27	1	3	136	1
0	545292	N/A	Periostial	7	Naïve	27	1	3	136	1
0	545292	N/A	Periostial	8	Naïve	27	1	3	136	1
15.81	545292	485.71	Segment	3	Naïve	27	1	4	137	2
19.97	545292	475.54	Segment	4	Naïve	27	1	4	137	2
16.64	545292	500.77	Segment	5	Naïve	27	1	4	137	2
0	545292	N/A	Periostial	3	Naïve	27	1	4	137	2
0	545292	N/A	Periostial	4	Naïve	27	1	4	137	2
0	545292	N/A	Periostial	5	Naïve	27	1	4	137	2
1.66	545292	529.75	Segment	6	Naïve	27	1	4	137	2
41.6	545292	447.49	Segment	7	Naïve	27	1	4	137	2
7.49	545292	533.55999999999995	Segment	8	Naïve	27	1	4	137	2
0	545292	N/A	Periostial	6	Naïve	27	1	4	137	2
0	545292	N/A	Periostial	7	Naïve	27	1	4	137	2
0	545292	N/A	Periostial	8	Naïve	27	1	4	137	2
44.1	545292	515.19000000000005	Segment	3	E_coli	32	1	1	138	1
9.98	545292	535.33000000000004	Segment	4	E_coli	32	1	1	138	1
104.84	545292	478.61	Segment	5	E_coli	32	1	1	138	1
10.82	545292	492.88	Periostial	3	E_coli	32	1	1	138	1
0	545292	N/A	Periostial	4	E_coli	32	1	1	138	1
4.58	545292	484.36	Periostial	5	E_coli	32	1	1	138	1
3.74	545292	517.66999999999996	Segment	6	E_coli	32	1	1	138	1
0	545292	N/A	Segment	7	E_coli	32	1	1	138	1
85.29	545292	526.21	Segment	8	E_coli	32	1	1	138	1
0	545292	N/A	Periostial	6	E_coli	32	1	1	138	1
0	545292	N/A	Periostial	7	E_coli	32	1	1	138	1
0	545292	N/A	Periostial	8	E_coli	32	1	1	138	1
91.11	545292	526.85	Segment	3	E_coli	32	1	2	140	2
57.83	545292	526.15	Segment	4	E_coli	32	1	2	140	2
244.21	545292	464.68	Segment	5	E_coli	32	1	2	140	2
22.88	545292	474.2	Periostial	3	E_coli	32	1	2	140	2
3.74	545292	502	Periostial	4	E_coli	32	1	2	140	2
47.84	545292	448.34	Periostial	5	E_coli	32	1	2	140	2
147.69	545292	437.15	Segment	6	E_coli	32	1	2	140	2
71.14	545292	452.46	Segment	7	E_coli	32	1	2	140	2
109.41	545292	500.51	Segment	8	E_coli	32	1	2	140	2
103.59	545292	463.98	Periostial	6	E_coli	32	1	2	140	2
21.63	545292	435.58	Periostial	7	E_coli	32	1	2	140	2
0	545292	N/A	Periostial	8	E_coli	32	1	2	140	2
3.33	545292	528.25	Segment	3	E_coli	32	1	3	141	2
22.88	545292	477.98	Segment	4	E_coli	32	1	3	141	2
3.33	545292	499.13	Segment	5	E_coli	32	1	3	141	2
0	545292	N/A	Periostial	3	E_coli	32	1	3	141	2
0	545292	N/A	Periostial	4	E_coli	32	1	3	141	2
0	545292	N/A	Periostial	5	E_coli	32	1	3	141	2
0	545292	N/A	Segment	6	E_coli	32	1	3	141	2
0	545292	N/A	Segment	7	E_coli	32	1	3	141	2
0	545292	N/A	Segment	8	E_coli	32	1	3	141	2
0	545292	N/A	Periostial	6	E_coli	32	1	3	141	2
0	545292	N/A	Periostial	7	E_coli	32	1	3	141	2
0	545292	N/A	Periostial	8	E_coli	32	1	3	141	2
0	545292	N/A	Segment	3	E_coli	32	1	4	142	2
0	545292	N/A	Segment	4	E_coli	32	1	4	142	2
0	545292	N/A	Segment	5	E_coli	32	1	4	142	2
0	545292	N/A	Periostial	3	E_coli	32	1	4	142	2
0	545292	N/A	Periostial	4	E_coli	32	1	4	142	2
0	545292	N/A	Periostial	5	E_coli	32	1	4	142	2
27.04	545292	496.83	Segment	6	E_coli	32	1	4	142	2
0	545292	N/A	Segment	7	E_coli	32	1	4	142	2
3.33	545292	495.25	Segment	8	E_coli	32	1	4	142	2
0	545292	N/A	Periostial	6	E_coli	32	1	4	142	2
0	545292	N/A	Periostial	7	E_coli	32	1	4	142	2
0	545292	N/A	Periostial	8	E_coli	32	1	4	142	2
13.31	545292	518.66	Segment	3	Naïve	32	1	1	143	1
9.57	545292	559.09	Segment	4	Naïve	32	1	1	143	1
1.66	545292	493.25	Segment	5	Naïve	32	1	1	143	1
0	545292	N/A	Periostial	3	Naïve	32	1	1	143	1
0	545292	N/A	Periostial	4	Naïve	32	1	1	143	1
0	545292	N/A	Periostial	5	Naïve	32	1	1	143	1
9.98	545292	470.46	Segment	6	Naïve	32	1	1	143	1
0	545292	N/A	Segment	7	Naïve	32	1	1	143	1
0	545292	N/A	Segment	8	Naïve	32	1	1	143	1
0	545292	N/A	Periostial	6	Naïve	32	1	1	143	1
0	545292	N/A	Periostial	7	Naïve	32	1	1	143	1
0	545292	N/A	Periostial	8	Naïve	32	1	1	143	1
50.76	545292	448.07	Segment	3	Naïve	32	1	2	144	1
17.06	545292	490.73	Segment	4	Naïve	32	1	2	144	1
0	545292	N/A	Segment	5	Naïve	32	1	2	144	1
0	545292	N/A	Periostial	3	Naïve	32	1	2	144	1
0	545292	N/A	Periostial	4	Naïve	32	1	2	144	1
0	545292	N/A	Periostial	5	Naïve	32	1	2	144	1
0	545292	N/A	Segment	6	Naïve	32	1	2	144	1
0	545292	N/A	Segment	7	Naïve	32	1	2	144	1
2.5	545292	482.83	Segment	8	Naïve	32	1	2	144	1
0	545292	N/A	Periostial	6	Naïve	32	1	2	144	1
0	545292	N/A	Periostial	7	Naïve	32	1	2	144	1
4.58	545292	555.73	Periostial	8	Naïve	32	1	2	144	1
0	545292	N/A	Segment	3	Naïve	32	1	3	145	1
0	545292	N/A	Segment	4	Naïve	32	1	3	145	1
10.4	545292	454.24	Segment	5	Naïve	32	1	3	145	1
0	545292	N/A	Periostial	3	Naïve	32	1	3	145	1
0	545292	N/A	Periostial	4	Naïve	32	1	3	145	1
0	545292	N/A	Periostial	5	Naïve	32	1	3	145	1
15.39	545292	487.51	Segment	6	Naïve	32	1	3	145	1
0	545292	N/A	Segment	7	Naïve	32	1	3	145	1
2.5	545292	555.33000000000004	Segment	8	Naïve	32	1	3	145	1
0.83	545292	513	Periostial	6	Naïve	32	1	3	145	1
0	545292	N/A	Periostial	7	Naïve	32	1	3	145	1
0	545292	N/A	Periostial	8	Naïve	32	1	3	145	1
491.74	545292	460.03	Segment	3	Naïve	32	1	4	146	2
280.82	545292	447.62	Segment	4	Naïve	32	1	4	146	2
366.1	545292	479.38	Segment	5	Naïve	32	1	4	146	2
0	545292	N/A	Periostial	3	Naïve	32	1	4	146	2
0	545292	N/A	Periostial	4	Naïve	32	1	4	146	2
0	545292	N/A	Periostial	5	Naïve	32	1	4	146	2
172.23	545292	485.53	Segment	6	Naïve	32	1	4	146	2
198.03	545292	484.38	Segment	7	Naïve	32	1	4	146	2
7.9	545292	506.89	Segment	8	Naïve	32	1	4	146	2
0	545292	N/A	Periostial	6	Naïve	32	1	4	146	2
0	545292	N/A	Periostial	7	Naïve	32	1	4	146	2
0	545292	N/A	Periostial	8	Naïve	32	1	4	146	2
123.14	545292	475.47	Segment	3	Naïve	32	1	5	147	2
101.93	545292	501.25	Segment	4	Naïve	32	1	5	147	2
90.28	545292	487.39	Segment	5	Naïve	32	1	5	147	2
0	545292	N/A	Periostial	3	Naïve	32	1	5	147	2
0	545292	N/A	Periostial	4	Naïve	32	1	5	147	2
0	545292	N/A	Periostial	5	Naïve	32	1	5	147	2
109	545292	498.18	Segment	6	Naïve	32	1	5	147	2
72.39	545292	496.64	Segment	7	Naïve	32	1	5	147	2
4.99	545292	530.41999999999996	Segment	8	Naïve	32	1	5	147	2
0	545292	N/A	Periostial	6	Naïve	32	1	5	147	2
0	545292	N/A	Periostial	7	Naïve	32	1	5	147	2
0	545292	N/A	Periostial	8	Naïve	32	1	5	147	2
101.09	545292	456.83	Segment	3	Naïve	32	1	6	148	2
141.45	545292	504.29	Segment	4	Naïve	32	1	6	148	2
126.47	545292	465.65	Segment	5	Naïve	32	1	6	148	2
0	545292	N/A	Periostial	3	Naïve	32	1	6	148	2
0	545292	N/A	Periostial	4	Naïve	32	1	6	148	2
0	545292	N/A	Periostial	5	Naïve	32	1	6	148	2
147.27	545292	463.53	Segment	6	Naïve	32	1	6	148	2
119.4	545292	484.17	Segment	7	Naïve	32	1	6	148	2
38.69	545292	498.9	Segment	8	Naïve	32	1	6	148	2
0	545292	N/A	Periostial	6	Naïve	32	1	6	148	2
0	545292	N/A	Periostial	7	Naïve	32	1	6	148	2
0	545292	N/A	Periostial	8	Naïve	32	1	6	148	2
52.42	545292	498.73	Segment	3	Naïve	32	1	7	149	2
27.46	545292	480.64	Segment	4	Naïve	32	1	7	149	2
0	545292	N/A	Periostial	3	Naïve	32	1	7	149	2
0	545292	N/A	Periostial	4	Naïve	32	1	7	149	2
3.33	545292	482.13	Segment	5	Naïve	32	1	7	149	2
0	545292	N/A	Periostial	5	Naïve	32	1	7	149	2
33.7	545292	445.01	Segment	6	Naïve	32	1	7	149	2
37.44	545292	500.4	Segment	7	Naïve	32	1	7	149	2
0	545292	N/A	Segment	8	Naïve	32	1	7	149	2
0	545292	N/A	Periostial	6	Naïve	32	1	7	149	2
0	545292	N/A	Periostial	7	Naïve	32	1	7	149	2
0	545292	N/A	Periostial	8	Naïve	32	1	7	149	2
11.23	545292	459.93	Segment	3	E_coli	32	5	1	150	1
88.2	545292	482.16	Segment	4	E_coli	32	5	1	150	1
0	545292	N/A	Segment	5	E_coli	32	5	1	150	1
0	545292	N/A	Periostial	3	E_coli	32	5	1	150	1
0	545292	N/A	Periostial	4	E_coli	32	5	1	150	1
0	545292	N/A	Periostial	5	E_coli	32	5	1	150	1
4.99	545292	509.83	Segment	6	E_coli	32	5	1	150	1
0	545292	N/A	Segment	7	E_coli	32	5	1	150	1
0	545292	N/A	Segment	8	E_coli	32	5	1	150	1
0	545292	N/A	Periostial	6	E_coli	32	5	1	150	1
0	545292	N/A	Periostial	7	E_coli	32	5	1	150	1
0	545292	N/A	Periostial	8	E_coli	32	5	1	150	1
3.33	545292	541.88	Segment	3	E_coli	32	5	2	151	1
0	545292	N/A	Segment	4	E_coli	32	5	2	151	1
0	545292	N/A	Segment	5	E_coli	32	5	2	151	1
0	545292	N/A	Periostial	3	E_coli	32	5	2	151	1
0	545292	N/A	Periostial	4	E_coli	32	5	2	151	1
0	545292	N/A	Periostial	5	E_coli	32	5	2	151	1
3.33	545292	499.38	Segment	6	E_coli	32	5	2	151	1
0	545292	N/A	Segment	7	E_coli	32	5	2	151	1
0	545292	N/A	Segment	8	E_coli	32	5	2	151	1
0	545292	N/A	Periostial	6	E_coli	32	5	2	151	1
0	545292	N/A	Periostial	7	E_coli	32	5	2	151	1
0	545292	N/A	Periostial	8	E_coli	32	5	2	151	1
107.75	545292	455.86	Segment	3	E_coli	32	5	3	152	1
14.56	545292	509.57	Segment	4	E_coli	32	5	3	152	1
0	545292	N/A	Segment	5	E_coli	32	5	3	152	1
3.74	545292	449.33	Periostial	3	E_coli	32	5	3	152	1
0	545292	N/A	Periostial	4	E_coli	32	5	3	152	1
0	545292	N/A	Periostial	5	E_coli	32	5	3	152	1
0	545292	N/A	Segment	6	E_coli	32	5	3	152	1
13.73	545292	552.27	Segment	7	E_coli	32	5	3	152	1
0	545292	N/A	Segment	8	E_coli	32	5	3	152	1
0	545292	N/A	Periostial	6	E_coli	32	5	3	152	1
0	545292	N/A	Periostial	7	E_coli	32	5	3	152	1
0	545292	N/A	Periostial	8	E_coli	32	5	3	152	1
41.19	545292	541.4	Segment	3	E_coli	32	5	4	153	2
0	545292	N/A	Segment	4	E_coli	32	5	4	153	2
0	545292	N/A	Periostial	3	E_coli	32	5	4	153	2
0	545292	N/A	Periostial	4	E_coli	32	5	4	153	2
0	545292	N/A	Segment	5	E_coli	32	5	4	153	2
0	545292	N/A	Periostial	5	E_coli	32	5	4	153	2
0	545292	N/A	Segment	6	E_coli	32	5	4	153	2
2.5	545292	530.33000000000004	Segment	7	E_coli	32	5	4	153	2
0	545292	N/A	Segment	8	E_coli	32	5	4	153	2
0	545292	N/A	Periostial	6	E_coli	32	5	4	153	2
0	545292	N/A	Periostial	7	E_coli	32	5	4	153	2
0	545292	N/A	Periostial	8	E_coli	32	5	4	153	2
0	545292	N/A	Segment	3	LB	32	5	1	154	1
0	545292	N/A	Segment	4	LB	32	5	1	154	1
0	545292	N/A	Periostial	3	LB	32	5	1	154	1
0	545292	N/A	Periostial	4	LB	32	5	1	154	1
0	545292	N/A	Segment	5	LB	32	5	1	154	1
0	545292	N/A	Periostial	5	LB	32	5	1	154	1
0	545292	N/A	Segment	6	LB	32	5	1	154	1
0	545292	N/A	Segment	7	LB	32	5	1	154	1
0	545292	N/A	Segment	8	LB	32	5	1	154	1
0	545292	N/A	Periostial	6	LB	32	5	1	154	1
0	545292	N/A	Periostial	7	LB	32	5	1	154	1
0	545292	N/A	Periostial	8	LB	32	5	1	154	1
0	545292	N/A	Segment	3	LB	32	5	2	155	1
0	545292	N/A	Segment	4	LB	32	5	2	155	1
0	545292	N/A	Segment	5	LB	32	5	2	155	1
0	545292	N/A	Periostial	3	LB	32	5	2	155	1
0	545292	N/A	Periostial	4	LB	32	5	2	155	1
0	545292	N/A	Periostial	5	LB	32	5	2	155	1
2.5	545292	509.83	Segment	6	LB	32	5	2	155	1
0	545292	N/A	Segment	7	LB	32	5	2	155	1
1.66	545292	521.25	Segment	8	LB	32	5	2	155	1
0	545292	N/A	Periostial	6	LB	32	5	2	155	1
0	545292	N/A	Periostial	7	LB	32	5	2	155	1
1.66	545292	521.25	Periostial	8	LB	32	5	2	155	1
39.11	545292	494.84	Segment	3	LB	32	5	3	156	1
0	545292	N/A	Segment	4	LB	32	5	3	156	1
0	545292	N/A	Periostial	3	LB	32	5	3	156	1
0	545292	N/A	Periostial	4	LB	32	5	3	156	1
0	545292	N/A	Segment	5	LB	32	5	3	156	1
0	545292	N/A	Periostial	5	LB	32	5	3	156	1
3.74	545292	500.11	Segment	6	LB	32	5	3	156	1
0	545292	N/A	Segment	7	LB	32	5	3	156	1
0	545292	N/A	Segment	8	LB	32	5	3	156	1
0	545292	N/A	Periostial	6	LB	32	5	3	156	1
0	545292	N/A	Periostial	7	LB	32	5	3	156	1
0	545292	N/A	Periostial	8	LB	32	5	3	156	1
23.71	545292	470.19	Segment	3	LB	32	5	4	157	2
9.15	545292	523.64	Segment	4	LB	32	5	4	157	2
0	545292	N/A	Segment	5	LB	32	5	4	157	2
0	545292	N/A	Periostial	3	LB	32	5	4	157	2
0	545292	N/A	Periostial	4	LB	32	5	4	157	2
0	545292	N/A	Periostial	5	LB	32	5	4	157	2
1.66	545292	516.5	Segment	6	LB	32	5	4	157	2
0	545292	N/A	Segment	7	LB	32	5	4	157	2
0	545292	N/A	Segment	8	LB	32	5	4	157	2
0	545292	N/A	Periostial	6	LB	32	5	4	157	2
0	545292	N/A	Periostial	7	LB	32	5	4	157	2
0	545292	N/A	Periostial	8	LB	32	5	4	157	2
30.79	545292	489.55	Segment	3	LB	32	5	5	158	2
0	545292	N/A	Segment	4	LB	32	5	5	158	2
0	545292	N/A	Periostial	3	LB	32	5	5	158	2
0	545292	N/A	Periostial	4	LB	32	5	5	158	2
0	545292	N/A	Segment	5	LB	32	5	5	158	2
0	545292	N/A	Periostial	5	LB	32	5	5	158	2
5.41	545292	505.62	Segment	6	LB	32	5	5	158	2
0	545292	N/A	Segment	7	LB	32	5	5	158	2
0	545292	N/A	Segment	8	LB	32	5	5	158	2
0	545292	N/A	Periostial	6	LB	32	5	5	158	2
0	545292	N/A	Periostial	7	LB	32	5	5	158	2
0	545292	N/A	Periostial	8	LB	32	5	5	158	2
639.43	545292	428.97	Segment	3	E_coli	32	1	1	159	1
1374.96	545292	434	Segment	4	E_coli	32	1	1	159	1
592.84	545292	440.8	Segment	5	E_coli	32	1	1	159	1
19.14	545292	423.96	Periostial	3	E_coli	32	1	1	159	1
79.04	545292	447.11	Periostial	4	E_coli	32	1	1	159	1
166.41	545292	424.46	Periostial	5	E_coli	32	1	1	159	1
68.23	545292	479.86	Segment	6	E_coli	32	1	1	159	1
74.05	545292	514.42999999999995	Segment	7	E_coli	32	1	1	159	1
16.64	545292	486.98	Segment	8	E_coli	32	1	1	159	1
15.39	545292	481.78	Periostial	6	E_coli	32	1	1	159	1
0	545292	N/A	Periostial	7	E_coli	32	1	1	159	1
1.66	545292	527	Periostial	8	E_coli	32	1	1	159	1
324.5	545292	465.24	Segment	3	E_coli	32	1	2	160	1
463.04	545292	458.8	Segment	4	E_coli	32	1	2	160	1
245.87	545292	481.5	Segment	5	E_coli	32	1	2	160	1
0	545292	N/A	Periostial	3	E_coli	32	1	2	160	1
136.46	545292	428.14	Periostial	4	E_coli	32	1	2	160	1
15.39	545292	466.51	Periostial	5	E_coli	32	1	2	160	1
162.25	545292	468.99	Segment	6	E_coli	32	1	2	160	1
54.92	545292	524.23	Segment	7	E_coli	32	1	2	160	1
25.79	545292	542.37	Segment	8	E_coli	32	1	2	160	1
32.87	545292	503.61	Periostial	6	E_coli	32	1	2	160	1
0	545292	N/A	Periostial	7	E_coli	32	1	2	160	1
0	545292	N/A	Periostial	8	E_coli	32	1	2	160	1
390.65	545292	470.01	Segment	3	E_coli	32	1	3	161	1
535.84	545292	472.93	Segment	4	E_coli	32	1	3	161	1
165.58	545292	495.02	Segment	5	E_coli	32	1	3	161	1
2.91	545292	546.57000000000005	Periostial	3	E_coli	32	1	3	161	1
17.47	545292	472.76	Periostial	4	E_coli	32	1	3	161	1
13.31	545292	435.09	Periostial	5	E_coli	32	1	3	161	1
86.12	545292	476.46	Segment	6	E_coli	32	1	3	161	1
116.9	545292	516.96	Segment	7	E_coli	32	1	3	161	1
10.4	545292	527.48	Segment	8	E_coli	32	1	3	161	1
0	545292	N/A	Periostial	6	E_coli	32	1	3	161	1
26.21	545292	477.14	Periostial	7	E_coli	32	1	3	161	1
5.41	545292	535.46	Periostial	8	E_coli	32	1	3	161	1
369.85	545292	460.48	Segment	3	E_coli	32	1	4	162	2
404.79	545292	478.67	Segment	4	E_coli	32	1	4	162	2
146.86	545292	467.18	Segment	5	E_coli	32	1	4	162	2
74.47	545292	470.5	Periostial	3	E_coli	32	1	4	162	2
47.84	545292	507.31	Periostial	4	E_coli	32	1	4	162	2
0	545292	N/A	Periostial	5	E_coli	32	1	4	162	2
5.82	545292	575.07000000000005	Segment	6	E_coli	32	1	4	162	2
20.8	545292	520.58000000000004	Segment	7	E_coli	32	1	4	162	2
0	545292	N/A	Segment	8	E_coli	32	1	4	162	2
0	545292	N/A	Periostial	6	E_coli	32	1	4	162	2
7.07	545292	492.94	Periostial	7	E_coli	32	1	4	162	2
0	545292	N/A	Periostial	8	E_coli	32	1	4	162	2
240.05	545292	460.88	Segment	3	E_coli	32	1	5	163	2
271.25	545292	453.62	Segment	4	E_coli	32	1	5	163	2
86.95	545292	451.82	Segment	5	E_coli	32	1	5	163	2
0	545292	N/A	Periostial	3	E_coli	32	1	5	163	2
0	545292	N/A	Periostial	4	E_coli	32	1	5	163	2
0	545292	N/A	Periostial	5	E_coli	32	1	5	163	2
91.94	545292	484.22	Segment	6	E_coli	32	1	5	163	2
123.56	545292	489.58	Segment	7	E_coli	32	1	5	163	2
22.05	545292	501.19	Segment	8	E_coli	32	1	5	163	2
0	545292	N/A	Periostial	6	E_coli	32	1	5	163	2
10.82	545292	369.38	Periostial	7	E_coli	32	1	5	163	2
0	545292	N/A	Periostial	8	E_coli	32	1	5	163	2
125.22	545292	513.63	Segment	3	E_coli	32	1	6	164	2
152.27	545292	504.87	Segment	4	E_coli	32	1	6	164	2
28.29	545292	525.72	Periostial	3	E_coli	32	1	6	164	2
27.46	545292	520.45000000000005	Periostial	4	E_coli	32	1	6	164	2
169.32	545292	499.84	Segment	5	E_coli	32	1	6	164	2
60.74	545292	494.58	Periostial	5	E_coli	32	1	6	164	2
167.66	545292	506.71	Segment	6	E_coli	32	1	6	164	2
93.61	545292	499.23	Segment	7	E_coli	32	1	6	164	2
9.98	545292	488.33	Segment	8	E_coli	32	1	6	164	2
45.76	545292	513.91	Periostial	6	E_coli	32	1	6	164	2
31.2	545292	491.92	Periostial	7	E_coli	32	1	6	164	2
3.74	545292	531.44000000000005	Periostial	8	E_coli	32	1	6	164	2
102.76	545292	479.47	Segment	3	E_coli	32	1	7	165	2
70.31	545292	475.66	Segment	4	E_coli	32	1	7	165	2
0	545292	N/A	Periostial	3	E_coli	32	1	7	165	2
19.14	545292	461.17	Periostial	4	E_coli	32	1	7	165	2
80.29	545292	440.63	Segment	5	E_coli	32	1	7	165	2
1.66	545292	484.5	Periostial	5	E_coli	32	1	7	165	2
89.03	545292	445.92	Segment	6	E_coli	32	1	7	165	2
70.72	545292	497.76	Segment	7	E_coli	32	1	7	165	2
14.14	545292	498.18	Segment	8	E_coli	32	1	7	165	2
0	545292	N/A	Periostial	6	E_coli	32	1	7	165	2
0	545292	N/A	Periostial	7	E_coli	32	1	7	165	2
0	545292	N/A	Periostial	8	E_coli	32	1	7	165	2
0	545292	N/A	Segment	3	LB	32	1	1	166	1
4.99	545292	473.08	Segment	4	LB	32	1	1	166	1
0	545292	N/A	Periostial	3	LB	32	1	1	166	1
0	545292	N/A	Periostial	4	LB	32	1	1	166	1
1.66	545292	487.25	Segment	5	LB	32	1	1	166	1
0	545292	N/A	Periostial	5	LB	32	1	1	166	1
9.98	545292	520.54	Segment	6	LB	32	1	1	166	1
2.91	545292	525.71	Segment	7	LB	32	1	1	166	1
0	545292	N/A	Segment	8	LB	32	1	1	166	1
0	545292	N/A	Periostial	6	LB	32	1	1	166	1
0	545292	N/A	Periostial	7	LB	32	1	1	166	1
0	545292	N/A	Periostial	8	LB	32	1	1	166	1
262.93	545292	462.37	Segment	3	LB	32	1	2	167	1
197.2	545292	464.74	Segment	4	LB	32	1	2	167	1
0	545292	N/A	Periostial	3	LB	32	1	2	167	1
4.99	545292	484.08	Periostial	4	LB	32	1	2	167	1
204.27	545292	468.96	Segment	5	LB	32	1	2	167	1
0	545292	N/A	Periostial	5	LB	32	1	2	167	1
137.29	545292	483.77	Segment	6	LB	32	1	2	167	1
82.79	545292	487.95	Segment	7	LB	32	1	2	167	1
8.74	545292	548.80999999999995	Segment	8	LB	32	1	2	167	1
0	545292	N/A	Periostial	6	LB	32	1	2	167	1
0	545292	N/A	Periostial	7	LB	32	1	2	167	1
0	545292	N/A	Periostial	8	LB	32	1	2	167	1
7.9	545292	545.47	Segment	3	LB	32	1	3	168	1
0	545292	N/A	Segment	4	LB	32	1	3	168	1
6.24	545292	553.53	Segment	5	LB	32	1	3	168	1
0	545292	N/A	Periostial	3	LB	32	1	3	168	1
0	545292	N/A	Periostial	4	LB	32	1	3	168	1
0	545292	N/A	Periostial	5	LB	32	1	3	168	1
4.99	545292	543.75	Segment	6	LB	32	1	3	168	1
2.5	545292	573.16999999999996	Segment	7	LB	32	1	3	168	1
0	545292	N/A	Segment	8	LB	32	1	3	168	1
0	545292	N/A	Periostial	6	LB	32	1	3	168	1
0	545292	N/A	Periostial	7	LB	32	1	3	168	1
0	545292	N/A	Periostial	8	LB	32	1	3	168	1
61.57	545292	481.06	Segment	3	LB	32	1	4	169	2
46.59	545292	484.54	Segment	4	LB	32	1	4	169	2
44.51	545292	487.36	Segment	5	LB	32	1	4	169	2
0	545292	N/A	Periostial	3	LB	32	1	4	169	2
0	545292	N/A	Periostial	4	LB	32	1	4	169	2
0	545292	N/A	Periostial	5	LB	32	1	4	169	2
39.11	545292	465.4	Segment	6	LB	32	1	4	169	2
30.79	545292	523.09	Segment	7	LB	32	1	4	169	2
14.98	545292	450.92	Segment	8	LB	32	1	4	169	2
0	545292	N/A	Periostial	6	LB	32	1	4	169	2
0	545292	N/A	Periostial	7	LB	32	1	4	169	2
0	545292	N/A	Periostial	8	LB	32	1	4	169	2
9.15	545292	510.77	Segment	3	LB	32	1	5	170	2
0	545292	N/A	Segment	4	LB	32	1	5	170	2
[truncated: 7,265 more rows]

## Sheet: S7-10 Figs raw data
RoiID	BinaryID	NumberObjects	BinaryAreaFraction	BinaryArea	ROIArea	MeasuredArea	MeanIntensity	SumIntensity	MaxIntensity	Segment_or_Periostial	Segment_Number	Treatment	Temperature	Age	Mosquito_Number_TechRep	Mosquito_ID	Threshold_Value	Dissection_Date	Imaging_Date	Quantified_Date	Slide_Number	Treatment_Date	Ecoli_CFU1	Ecoli_CFU2	Ecoli_Dose	Mluteus_CFU	Mluteus_Dose
1	Threshold	0	0	0	110888	545292	N/A	N/A	N/A	Segment	3	LB	27	10	1	1	600	2023-01-04	2023-01-05	2023-02-08	1	2023-01-03
2	Threshold	7	0.0003	39.11	119107	545292	505.14	47483	907	Segment	4	LB	27	10	1	1	600	2023-01-04	2023-01-05	2023-02-08	1	2023-01-03
3	Threshold	4	0.0002	21.22	114839	545292	501.75	25589	677	Segment	5	LB	27	10	1	1	600	2023-01-04	2023-01-05	2023-02-08	1	2023-01-03
4	Threshold	0	0	0	12316.4	545292	N/A	N/A	N/A	Periostial	3	LB	27	10	1	1	600	2023-01-04	2023-01-05	2023-02-08	1	2023-01-03
5	Threshold	0	0	0	13154.7	545292	N/A	N/A	N/A	Periostial	4	LB	27	10	1	1	600	2023-01-04	2023-01-05	2023-02-08	1	2023-01-03
6	Threshold	0	0	0	13735.1	545292	N/A	N/A	N/A	Periostial	5	LB	27	10	1	1	600	2023-01-04	2023-01-05	2023-02-08	1	2023-01-03
1	Threshold	0	0	0	94981.4	545292	N/A	N/A	N/A	Segment	6	LB	27	10	1	1	600	2023-01-04	2023-01-05	2023-02-08	1	2023-01-03
2	Threshold	1	0.0004	28.71	77076.1	545292	568.58	39232	646	Segment	7	LB	27	10	1	1	600	2023-01-04	2023-01-05	2023-02-08	1	2023-01-03
3	Threshold	0	0	0	46087.2	545292	N/A	N/A	N/A	Segment	8	LB	27	10	1	1	600	2023-01-04	2023-01-05	2023-02-08	1	2023-01-03
4	Threshold	0	0	0	13090.2	545292	N/A	N/A	N/A	Periostial	6	LB	27	10	1	1	600	2023-01-04	2023-01-05	2023-02-08	1	2023-01-03
5	Threshold	0	0	0	13090.2	545292	N/A	N/A	N/A	Periostial	7	LB	27	10	1	1	600	2023-01-04	2023-01-05	2023-02-08	1	2023-01-03
6	Threshold	0	0	0	10510.9	545292	N/A	N/A	N/A	Periostial	8	LB	27	10	1	1	600	2023-01-04	2023-01-05	2023-02-08	1	2023-01-03
1	Threshold	3	0.0002	17.47	106440	545292	524.93	22047	590	Segment	3	LB	27	10	2	2	600	2023-01-04	2023-01-05	2023-02-08	1	2023-01-03
2	Threshold	1	1e-05	1.66	113630	545292	483	1932	603	Segment	4	LB	27	10	2	2	600	2023-01-04	2023-01-05	2023-02-08	1	2023-01-03
3	Threshold	0	0	0	104443	545292	N/A	N/A	N/A	Segment	5	LB	27	10	2	2	600	2023-01-04	2023-01-05	2023-02-08	1	2023-01-03
4	Threshold	0	0	0	12832.3	545292	N/A	N/A	N/A	Periostial	3	LB	27	10	2	2	600	2023-01-04	2023-01-05	2023-02-08	1	2023-01-03
5	Threshold	0	0	0	12832.3	545292	N/A	N/A	N/A	Periostial	4	LB	27	10	2	2	600	2023-01-04	2023-01-05	2023-02-08	1	2023-01-03
6	Threshold	0	0	0	12832.3	545292	N/A	N/A	N/A	Periostial	5	LB	27	10	2	2	600	2023-01-04	2023-01-05	2023-02-08	1	2023-01-03
1	Threshold	0	0	0	88316.7	545292	N/A	N/A	N/A	Segment	6	LB	27	10	2	2	600	2023-01-04	2023-01-05	2023-02-08	1	2023-01-03
2	Threshold	0	0	0	64880.8	545292	N/A	N/A	N/A	Segment	7	LB	27	10	2	2	600	2023-01-04	2023-01-05	2023-02-08	1	2023-01-03
3	Threshold	0	0	0	38349.6	545292	N/A	N/A	N/A	Segment	8	LB	27	10	2	2	600	2023-01-04	2023-01-05	2023-02-08	1	2023-01-03
4	Threshold	0	0	0	11607.1	545292	N/A	N/A	N/A	Periostial	6	LB	27	10	2	2	600	2023-01-04	2023-01-05	2023-02-08	1	2023-01-03
5	Threshold	0	0	0	11607.1	545292	N/A	N/A	N/A	Periostial	7	LB	27	10	2	2	600	2023-01-04	2023-01-05	2023-02-08	1	2023-01-03
6	Threshold	0	0	0	8898.77	545292	N/A	N/A	N/A	Periostial	8	LB	27	10	2	2	600	2023-01-04	2023-01-05	2023-02-08	1	2023-01-03
1	Threshold	7	0.0004	47.84	134432	545292	488.86	56219	1098	Segment	3	LB	27	10	3	3	600	2023-01-04	2023-01-05	2023-02-08	2	2023-01-03
2	Threshold	4	7e-05	9.98	143546	545292	444.17	10660	645	Segment	4	LB	27	10	3	3	600	2023-01-04	2023-01-05	2023-02-08	2	2023-01-03
3	Threshold	0	0	0	102489	545292	N/A	N/A	N/A	Segment	5	LB	27	10	3	3	600	2023-01-04	2023-01-05	2023-02-08	2	2023-01-03
4	Threshold	0	0	0	13606.1	545292	N/A	N/A	N/A	Periostial	3	LB	27	10	3	3	600	2023-01-04	2023-01-05	2023-02-08	2	2023-01-03
5	Threshold	0	0	0	14895.8	545292	N/A	N/A	N/A	Periostial	4	LB	27	10	3	3	600	2023-01-04	2023-01-05	2023-02-08	2	2023-01-03
6	Threshold	0	0	0	12380.9	545292	N/A	N/A	N/A	Periostial	5	LB	27	10	3	3	600	2023-01-04	2023-01-05	2023-02-08	2	2023-01-03
1	Threshold	0	0	0	83986.7	545292	N/A	N/A	N/A	Segment	6	LB	27	10	3	3	600	2023-01-04	2023-01-05	2023-02-08	2	2023-01-03
2	Threshold	0	0	0	59686.7	545292	N/A	N/A	N/A	Segment	7	LB	27	10	3	3	600	2023-01-04	2023-01-05	2023-02-08	2	2023-01-03
3	Threshold	0	0	0	37213	545292	N/A	N/A	N/A	Segment	8	LB	27	10	3	3	600	2023-01-04	2023-01-05	2023-02-08	2	2023-01-03
4	Threshold	0	0	0	9584.8	545292	N/A	N/A	N/A	Periostial	6	LB	27	10	3	3	600	2023-01-04	2023-01-05	2023-02-08	2	2023-01-03
5	Threshold	0	0	0	12445.4	545292	N/A	N/A	N/A	Periostial	7	LB	27	10	3	3	600	2023-01-04	2023-01-05	2023-02-08	2	2023-01-03
6	Threshold	0	0	0	10962.3	545292	N/A	N/A	N/A	Periostial	8	LB	27	10	3	3	600	2023-01-04	2023-01-05	2023-02-08	2	2023-01-03
1	Threshold	9	0.0002	28.71	127973	545292	488.14	33682	651	Segment	3	LB	27	10	4	4	600	2023-01-04	2023-01-05	2023-02-08	2	2023-01-03
2	Threshold	2	5e-05	5.41	117936	545292	496	6448	579	Segment	4	LB	27	10	4	4	600	2023-01-04	2023-01-05	2023-02-08	2	2023-01-03
3	Threshold	0	0	0	123958	545292	N/A	N/A	N/A	Segment	5	LB	27	10	4	4	600	2023-01-04	2023-01-05	2023-02-08	2	2023-01-03
4	Threshold	0	0	0	13025.7	545292	N/A	N/A	N/A	Periostial	3	LB	27	10	4	4	600	2023-01-04	2023-01-05	2023-02-08	2	2023-01-03
5	Threshold	0	0	0	13025.7	545292	N/A	N/A	N/A	Periostial	4	LB	27	10	4	4	600	2023-01-04	2023-01-05	2023-02-08	2	2023-01-03
6	Threshold	0	0	0	14508.9	545292	N/A	N/A	N/A	Periostial	5	LB	27	10	4	4	600	2023-01-04	2023-01-05	2023-02-08	2	2023-01-03
1	Threshold	0	0	0	109951	545292	N/A	N/A	N/A	Segment	6	LB	27	10	4	4	600	2023-01-04	2023-01-05	2023-02-08	2	2023-01-03
2	Threshold	1	4e-05	3.74	84990.2	545292	493.22	4439	589	Segment	7	LB	27	10	4	4	600	2023-01-04	2023-01-05	2023-02-08	2	2023-01-03
3	Threshold	0	0	0	41062.5	545292	N/A	N/A	N/A	Segment	8	LB	27	10	4	4	600	2023-01-04	2023-01-05	2023-02-08	2	2023-01-03
4	Threshold	0	0	0	13928.5	545292	N/A	N/A	N/A	Periostial	6	LB	27	10	4	4	600	2023-01-04	2023-01-05	2023-02-08	2	2023-01-03
5	Threshold	0	0	0	13928.5	545292	N/A	N/A	N/A	Periostial	7	LB	27	10	4	4	600	2023-01-04	2023-01-05	2023-02-08	2	2023-01-03
6	Threshold	0	0	0	9930.52	545292	N/A	N/A	N/A	Periostial	8	LB	27	10	4	4	600	2023-01-04	2023-01-05	2023-02-08	2	2023-01-03
1	Threshold	9	0.001	108.58	129632	545292	509.87	133077	1004	Segment	3	LB	27	10	5	5	600	2023-01-04	2023-01-05	2023-02-08	2	2023-01-03
2	Threshold	0	0	0	108956	545292	N/A	N/A	N/A	Segment	4	LB	27	10	5	5	600	2023-01-04	2023-01-05	2023-02-08	2	2023-01-03
3	Threshold	0	0	0	111597	545292	N/A	N/A	N/A	Segment	5	LB	27	10	5	5	600	2023-01-04	2023-01-05	2023-02-08	2	2023-01-03
4	Threshold	0	0	0	13541.6	545292	N/A	N/A	N/A	Periostial	3	LB	27	10	5	5	600	2023-01-04	2023-01-05	2023-02-08	2	2023-01-03
5	Threshold	0	0	0	13541.6	545292	N/A	N/A	N/A	Periostial	4	LB	27	10	5	5	600	2023-01-04	2023-01-05	2023-02-08	2	2023-01-03
6	Threshold	0	0	0	13541.6	545292	N/A	N/A	N/A	Periostial	5	LB	27	10	5	5	600	2023-01-04	2023-01-05	2023-02-08	2	2023-01-03
1	Threshold	0	0	0	97342.8	545292	N/A	N/A	N/A	Segment	6	LB	27	10	5	5	600	2023-01-04	2023-01-05	2023-02-08	2	2023-01-03
2	Threshold	0	0	0	70948.1	545292	N/A	N/A	N/A	Segment	7	LB	27	10	5	5	600	2023-01-04	2023-01-05	2023-02-08	2	2023-01-03
3	Threshold	0	0	0	36794.9	545292	N/A	N/A	N/A	Segment	8	LB	27	10	5	5	600	2023-01-04	2023-01-05	2023-02-08	2	2023-01-03
4	Threshold	0	0	0	11994	545292	N/A	N/A	N/A	Periostial	6	LB	27	10	5	5	600	2023-01-04	2023-01-05	2023-02-08	2	2023-01-03
5	Threshold	0	0	0	11607.1	545292	N/A	N/A	N/A	Periostial	7	LB	27	10	5	5	600	2023-01-04	2023-01-05	2023-02-08	2	2023-01-03
6	Threshold	0	0	0	9027.74	545292	N/A	N/A	N/A	Periostial	8	LB	27	10	5	5	600	2023-01-04	2023-01-05	2023-02-08	2	2023-01-03
1	Threshold	18	0.002	274.99	134248	545292	483.85	319822	1119	Segment	3	M_luteus	27	10	1	6	600	2023-01-04	2023-01-05	2023-02-09	1	2023-01-03				56	1932
2	Threshold	3	0.0003	33.28	116094	545292	453.5	36280	795	Segment	4	M_luteus	27	10	1	6	600	2023-01-04	2023-01-05	2023-02-09	1	2023-01-03				56	1932
3	Threshold	2	4e-05	4.16	114370	545292	520.7	5207	582	Segment	5	M_luteus	27	10	1	6	600	2023-01-04	2023-01-05	2023-02-09	1	2023-01-03				56	1932
4	Threshold	0	0	0	12767.8	545292	N/A	N/A	N/A	Periostial	3	M_luteus	27	10	1	6	600	2023-01-04	2023-01-05	2023-02-09	1	2023-01-03				56	1932
5	Threshold	0	0	0	14250.9	545292	N/A	N/A	N/A	Periostial	4	M_luteus	27	10	1	6	600	2023-01-04	2023-01-05	2023-02-09	1	2023-01-03				56	1932
6	Threshold	0	0	0	13670.6	545292	N/A	N/A	N/A	Periostial	5	M_luteus	27	10	1	6	600	2023-01-04	2023-01-05	2023-02-09	1	2023-01-03				56	1932
1	Threshold	1	3e-05	3.33	111122	545292	530	4240	610	Segment	6	M_luteus	27	10	1	6	600	2023-01-04	2023-01-05	2023-02-09	1	2023-01-03				56	1932
2	Threshold	0	0	0	96552.3	545292	N/A	N/A	N/A	Segment	7	M_luteus	27	10	1	6	600	2023-01-04	2023-01-05	2023-02-09	1	2023-01-03				56	1932
3	Threshold	0	0	0	54396.1	545292	N/A	N/A	N/A	Segment	8	M_luteus	27	10	1	6	600	2023-01-04	2023-01-05	2023-02-09	1	2023-01-03				56	1932
4	Threshold	0	0	0	14122	545292	N/A	N/A	N/A	Periostial	6	M_luteus	27	10	1	6	600	2023-01-04	2023-01-05	2023-02-09	1	2023-01-03				56	1932
5	Threshold	0	0	0	13993	545292	N/A	N/A	N/A	Periostial	7	M_luteus	27	10	1	6	600	2023-01-04	2023-01-05	2023-02-09	1	2023-01-03				56	1932
6	Threshold	0	0	0	11284.7	545292	N/A	N/A	N/A	Periostial	8	M_luteus	27	10	1	6	600	2023-01-04	2023-01-05	2023-02-09	1	2023-01-03				56	1932
1	Threshold	0	0	0	118563	545292	N/A	N/A	N/A	Segment	3	M_luteus	27	10	2	7	600	2023-01-04	2023-01-05	2023-02-09	1	2023-01-03				56	1932
2	Threshold	0	0	0	111708	545292	N/A	N/A	N/A	Segment	4	M_luteus	27	10	2	7	600	2023-01-04	2023-01-05	2023-02-09	1	2023-01-03				56	1932
3	Threshold	0	0	0	96130.5	545292	N/A	N/A	N/A	Segment	5	M_luteus	27	10	2	7	600	2023-01-04	2023-01-05	2023-02-09	1	2023-01-03				56	1932
4	Threshold	0	0	0	12187.5	545292	N/A	N/A	N/A	Periostial	3	M_luteus	27	10	2	7	600	2023-01-04	2023-01-05	2023-02-09	1	2023-01-03				56	1932
5	Threshold	0	0	0	12380.9	545292	N/A	N/A	N/A	Periostial	4	M_luteus	27	10	2	7	600	2023-01-04	2023-01-05	2023-02-09	1	2023-01-03				56	1932
6	Threshold	0	0	0	12187.5	545292	N/A	N/A	N/A	Periostial	5	M_luteus	27	10	2	7	600	2023-01-04	2023-01-05	2023-02-09	1	2023-01-03				56	1932
1	Threshold	0	0	0	92725.3	545292	N/A	N/A	N/A	Segment	6	M_luteus	27	10	2	7	600	2023-01-04	2023-01-05	2023-02-09	1	2023-01-03				56	1932
2	Threshold	0	0	0	12896.8	545292	N/A	N/A	N/A	Segment	7	M_luteus	27	10	2	7	600	2023-01-04	2023-01-05	2023-02-09	1	2023-01-03				56	1932
1	Threshold	0	0	0	67672.7	1.02846e+06	N/A	N/A	N/A	Segment	8	M_luteus	27	10	2	7	600	2023-01-04	2023-01-05	2023-02-09	1	2023-01-03				56	1932
2	Threshold	0	0	0	41549.2	1.02846e+06	N/A	N/A	N/A	Periostial	6	M_luteus	27	10	2	7	600	2023-01-04	2023-01-05	2023-02-09	1	2023-01-03				56	1932
3	Threshold	0	0	0	13283.7	1.02846e+06	N/A	N/A	N/A	Periostial	7	M_luteus	27	10	2	7	600	2023-01-04	2023-01-05	2023-02-09	1	2023-01-03				56	1932
4	Threshold	0	0	0	11026.7	1.02846e+06	N/A	N/A	N/A	Periostial	8	M_luteus	27	10	2	7	600	2023-01-04	2023-01-05	2023-02-09	1	2023-01-03				56	1932
1	Threshold	0	0	0	104132	545292	N/A	N/A	N/A	Segment	3	M_luteus	27	10	3	8	600	2023-01-04	2023-01-05	2023-02-09	2	2023-01-03				56	1932
2	Threshold	0	0	0	99372.1	545292	N/A	N/A	N/A	Segment	4	M_luteus	27	10	3	8	600	2023-01-04	2023-01-05	2023-02-09	2	2023-01-03				56	1932
3	Threshold	0	0	0	95487.7	545292	N/A	N/A	N/A	Segment	5	M_luteus	27	10	3	8	600	2023-01-04	2023-01-05	2023-02-09	2	2023-01-03				56	1932
4	Threshold	0	0	0	12574.4	545292	N/A	N/A	N/A	Periostial	3	M_luteus	27	10	3	8	600	2023-01-04	2023-01-05	2023-02-09	2	2023-01-03				56	1932
5	Threshold	0	0	0	13090.2	545292	N/A	N/A	N/A	Periostial	4	M_luteus	27	10	3	8	600	2023-01-04	2023-01-05	2023-02-09	2	2023-01-03				56	1932
6	Threshold	0	0	0	13606.1	545292	N/A	N/A	N/A	Periostial	5	M_luteus	27	10	3	8	600	2023-01-04	2023-01-05	2023-02-09	2	2023-01-03				56	1932
1	Threshold	0	0	0	92093	545292	N/A	N/A	N/A	Segment	6	M_luteus	27	10	3	8	600	2023-01-04	2023-01-05	2023-02-09	2	2023-01-03				56	1932
2	Threshold	1	8e-05	6.66	85878.8	545292	511	8176	619	Segment	7	M_luteus	27	10	3	8	600	2023-01-04	2023-01-05	2023-02-09	2	2023-01-03				56	1932
3	Threshold	1	0.0002	7.07	38816.8	545292	541.88	9212	650	Segment	8	M_luteus	27	10	3	8	600	2023-01-04	2023-01-05	2023-02-09	2	2023-01-03				56	1932
4	Threshold	0	0	0	12961.3	545292	N/A	N/A	N/A	Periostial	6	M_luteus	27	10	3	8	600	2023-01-04	2023-01-05	2023-02-09	2	2023-01-03				56	1932
5	Threshold	0	0	0	13735.1	545292	N/A	N/A	N/A	Periostial	7	M_luteus	27	10	3	8	600	2023-01-04	2023-01-05	2023-02-09	2	2023-01-03				56	1932
6	Threshold	0	0	0	9350.16	545292	N/A	N/A	N/A	Periostial	8	M_luteus	27	10	3	8	600	2023-01-04	2023-01-05	2023-02-09	2	2023-01-03				56	1932
1	Threshold	0	0	0	104132	545292	N/A	N/A	N/A	Segment	3	M_luteus	27	10	4	9	600	2023-01-04	2023-01-05	2023-02-09	2	2023-01-03				56	1932
2	Threshold	1	0.0001	10.82	101745	545292	524	13624	825	Segment	4	M_luteus	27	10	4	9	600	2023-01-04	2023-01-05	2023-02-09	2	2023-01-03				56	1932
3	Threshold	0	0	0	104097	545292	N/A	N/A	N/A	Segment	5	M_luteus	27	10	4	9	600	2023-01-04	2023-01-05	2023-02-09	2	2023-01-03				56	1932
4	Threshold	0	0	0	12896.8	545292	N/A	N/A	N/A	Periostial	3	M_luteus	27	10	4	9	600	2023-01-04	2023-01-05	2023-02-09	2	2023-01-03				56	1932
5	Threshold	0	0	0	12638.8	545292	N/A	N/A	N/A	Periostial	4	M_luteus	27	10	4	9	600	2023-01-04	2023-01-05	2023-02-09	2	2023-01-03				56	1932
6	Threshold	0	0	0	12961.3	545292	N/A	N/A	N/A	Periostial	5	M_luteus	27	10	4	9	600	2023-01-04	2023-01-05	2023-02-09	2	2023-01-03				56	1932
1	Threshold	0	0	0	97968.9	545292	N/A	N/A	N/A	Segment	6	M_luteus	27	10	4	9	600	2023-01-04	2023-01-05	2023-02-09	2	2023-01-03				56	1932
2	Threshold	0	0	0	78799.3	545292	N/A	N/A	N/A	Segment	7	M_luteus	27	10	4	9	600	2023-01-04	2023-01-05	2023-02-09	2	2023-01-03				56	1932
3	Threshold	0	0	0	40499.2	545292	N/A	N/A	N/A	Segment	8	M_luteus	27	10	4	9	600	2023-01-04	2023-01-05	2023-02-09	2	2023-01-03				56	1932
4	Threshold	0	0	0	12961.3	545292	N/A	N/A	N/A	Periostial	6	M_luteus	27	10	4	9	600	2023-01-04	2023-01-05	2023-02-09	2	2023-01-03				56	1932
5	Threshold	0	0	0	10124.4	545292	N/A	N/A	N/A	Periostial	7	M_luteus	27	10	4	9	600	2023-01-04	2023-01-05	2023-02-09	2	2023-01-03				56	1932
6	Threshold	0	0	0	10946.5	545292	N/A	N/A	N/A	Periostial	8	M_luteus	27	10	4	9	600	2023-01-04	2023-01-05	2023-02-09	2	2023-01-03				56	1932
1	Threshold	0	0	0	103395	545292	N/A	N/A	N/A	Segment	3	M_luteus	27	10	5	10	600	2023-01-04	2023-01-05	2023-02-09	2	2023-01-03				56	1932
2	Threshold	1	2e-05	2.08	102584	545292	499.8	2499	554	Segment	4	M_luteus	27	10	5	10	600	2023-01-04	2023-01-05	2023-02-09	2	2023-01-03				56	1932
3	Threshold	1	3e-05	2.5	98737.7	545292	497.67	2986	572	Segment	5	M_luteus	27	10	5	10	600	2023-01-04	2023-01-05	2023-02-09	2	2023-01-03				56	1932
4	Threshold	0	0	0	11155.7	545292	N/A	N/A	N/A	Periostial	3	M_luteus	27	10	5	10	600	2023-01-04	2023-01-05	2023-02-09	2	2023-01-03				56	1932
5	Threshold	0	0	0	12832.3	545292	N/A	N/A	N/A	Periostial	4	M_luteus	27	10	5	10	600	2023-01-04	2023-01-05	2023-02-09	2	2023-01-03				56	1932
6	Threshold	0	0	0	12703.3	545292	N/A	N/A	N/A	Periostial	5	M_luteus	27	10	5	10	600	2023-01-04	2023-01-05	2023-02-09	2	2023-01-03				56	1932
1	Threshold	0	0	0	92668.7	545292	N/A	N/A	N/A	Segment	6	M_luteus	27	10	5	10	600	2023-01-04	2023-01-05	2023-02-09	2	2023-01-03				56	1932
2	Threshold	0	0	0	79837.7	545292	N/A	N/A	N/A	Segment	7	M_luteus	27	10	5	10	600	2023-01-04	2023-01-05	2023-02-09	2	2023-01-03				56	1932
3	Threshold	0	0	0	13154.7	545292	N/A	N/A	N/A	Segment	8	M_luteus	27	10	5	10	600	2023-01-04	2023-01-05	2023-02-09	2	2023-01-03				56	1932
4	Threshold	0	0	0	12123	545292	N/A	N/A	N/A	Periostial	6	M_luteus	27	10	5	10	600	2023-01-04	2023-01-05	2023-02-09	2	2023-01-03				56	1932
1	Threshold	0	0	0	36624.8	545292	N/A	N/A	N/A	Periostial	7	M_luteus	27	10	5	10	600	2023-01-04	2023-01-05	2023-02-09	2	2023-01-03				56	1932
2	Threshold	0	0	0	6181.72	545292	N/A	N/A	N/A	Periostial	8	M_luteus	27	10	5	10	600	2023-01-04	2023-01-05	2023-02-09	2	2023-01-03				56	1932
1	Threshold	4	0.0002	17.47	108208	545292	467.81	19648	608	Segment	3	E_coli	27	5	1	11	600	2023-01-06	2023-01-09	2023-02-09	1	2023-01-05	116	201	10936.5
2	Threshold	4	0.0002	18.72	108837	545292	545.11	24530	1331	Segment	4	E_coli	27	5	1	11	600	2023-01-06	2023-01-09	2023-02-09	1	2023-01-05	116	201	10936.5
3	Threshold	3	0.0002	17.89	108686	545292	516.98	22230	626	Segment	5	E_coli	27	5	1	11	600	2023-01-06	2023-01-09	2023-02-09	1	2023-01-05	116	201	10936.5
4	Threshold	0	0	0	12187.5	545292	N/A	N/A	N/A	Periostial	3	E_coli	27	5	1	11	600	2023-01-06	2023-01-09	2023-02-09	1	2023-01-05	116	201	10936.5
5	Threshold	0	0	0	12703.3	545292	N/A	N/A	N/A	Periostial	4	E_coli	27	5	1	11	600	2023-01-06	2023-01-09	2023-02-09	1	2023-01-05	116	201	10936.5
6	Threshold	0	0	0	13154.7	545292	N/A	N/A	N/A	Periostial	5	E_coli	27	5	1	11	600	2023-01-06	2023-01-09	2023-02-09	1	2023-01-05	116	201	10936.5
1	Threshold	0	0	0	94916.9	545292	N/A	N/A	N/A	Segment	6	E_coli	27	5	1	11	600	2023-01-06	2023-01-09	2023-02-09	1	2023-01-05	116	201	10936.5
2	Threshold	0	0	0	74328.7	545292	N/A	N/A	N/A	Segment	7	E_coli	27	5	1	11	600	2023-01-06	2023-01-09	2023-02-09	1	2023-01-05	116	201	10936.5
3	Threshold	0	0	0	41362.9	545292	N/A	N/A	N/A	Segment	8	E_coli	27	5	1	11	600	2023-01-06	2023-01-09	2023-02-09	1	2023-01-05	116	201	10936.5
4	Threshold	0	0	0	12638.8	545292	N/A	N/A	N/A	Periostial	6	E_coli	27	5	1	11	600	2023-01-06	2023-01-09	2023-02-09	1	2023-01-05	116	201	10936.5
5	Threshold	0	0	0	11865	545292	N/A	N/A	N/A	Periostial	7	E_coli	27	5	1	11	600	2023-01-06	2023-01-09	2023-02-09	1	2023-01-05	116	201	10936.5
6	Threshold	0	0	0	8963.26	545292	N/A	N/A	N/A	Periostial	8	E_coli	27	5	1	11	600	2023-01-06	2023-01-09	2023-02-09	1	2023-01-05	116	201	10936.5
1	Threshold	0	0	0	98484.4	545292	N/A	N/A	N/A	Segment	3	E_coli	27	5	2	12	600	2023-01-06	2023-01-09	2023-02-09	1	2023-01-05	116	201	10936.5
2	Threshold	0	0	0	105947	545292	N/A	N/A	N/A	Segment	4	E_coli	27	5	2	12	600	2023-01-06	2023-01-09	2023-02-09	1	2023-01-05	116	201	10936.5
3	Threshold	0	0	0	104779	545292	N/A	N/A	N/A	Segment	5	E_coli	27	5	2	12	600	2023-01-06	2023-01-09	2023-02-09	1	2023-01-05	116	201	10936.5
4	Threshold	0	0	0	8447.39	545292	N/A	N/A	N/A	Periostial	3	E_coli	27	5	2	12	600	2023-01-06	2023-01-09	2023-02-09	1	2023-01-05	116	201	10936.5
5	Threshold	0	0	0	10962.3	545292	N/A	N/A	N/A	Periostial	4	E_coli	27	5	2	12	600	2023-01-06	2023-01-09	2023-02-09	1	2023-01-05	116	201	10936.5
6	Threshold	0	0	0	12638.8	545292	N/A	N/A	N/A	Periostial	5	E_coli	27	5	2	12	600	2023-01-06	2023-01-09	2023-02-09	1	2023-01-05	116	201	10936.5
1	Threshold	0	0	0	82031	545292	N/A	N/A	N/A	Segment	6	E_coli	27	5	2	12	600	2023-01-06	2023-01-09	2023-02-09	1	2023-01-05	116	201	10936.5
2	Threshold	0	0	0	68045.5	545292	N/A	N/A	N/A	Segment	7	E_coli	27	5	2	12	600	2023-01-06	2023-01-09	2023-02-09	1	2023-01-05	116	201	10936.5
3	Threshold	0	0	0	36913.9	545292	N/A	N/A	N/A	Segment	8	E_coli	27	5	2	12	600	2023-01-06	2023-01-09	2023-02-09	1	2023-01-05	116	201	10936.5
4	Threshold	0	0	0	12896.8	545292	N/A	N/A	N/A	Periostial	6	E_coli	27	5	2	12	600	2023-01-06	2023-01-09	2023-02-09	1	2023-01-05	116	201	10936.5
5	Threshold	0	0	0	12187.5	545292	N/A	N/A	N/A	Periostial	7	E_coli	27	5	2	12	600	2023-01-06	2023-01-09	2023-02-09	1	2023-01-05	116	201	10936.5
6	Threshold	0	0	0	10160.2	545292	N/A	N/A	N/A	Periostial	8	E_coli	27	5	2	12	600	2023-01-06	2023-01-09	2023-02-09	1	2023-01-05	116	201	10936.5
1	Threshold	1	1e-05	1.66	124707	545292	470.25	1881	513	Segment	3	E_coli	27	5	3	13	600	2023-01-06	2023-01-09	2023-02-09	1	2023-01-05	116	201	10936.5
2	Threshold	0	0	0	115174	545292	N/A	N/A	N/A	Segment	4	E_coli	27	5	3	13	600	2023-01-06	2023-01-09	2023-02-09	1	2023-01-05	116	201	10936.5
3	Threshold	0	0	0	109713	545292	N/A	N/A	N/A	Segment	5	E_coli	27	5	3	13	600	2023-01-06	2023-01-09	2023-02-09	1	2023-01-05	116	201	10936.5
4	Threshold	0	0	0	12445.4	545292	N/A	N/A	N/A	Periostial	3	E_coli	27	5	3	13	600	2023-01-06	2023-01-09	2023-02-09	1	2023-01-05	116	201	10936.5
5	Threshold	0	0	0	12961.3	545292	N/A	N/A	N/A	Periostial	4	E_coli	27	5	3	13	600	2023-01-06	2023-01-09	2023-02-09	1	2023-01-05	116	201	10936.5
6	Threshold	0	0	0	14186.5	545292	N/A	N/A	N/A	Periostial	5	E_coli	27	5	3	13	600	2023-01-06	2023-01-09	2023-02-09	1	2023-01-05	116	201	10936.5
1	Threshold	1	4e-05	3.74	94743	545292	505.78	4552	653	Segment	6	E_coli	27	5	3	13	600	2023-01-06	2023-01-09	2023-02-09	1	2023-01-05	116	201	10936.5
2	Threshold	0	0	0	77388.6	545292	N/A	N/A	N/A	Segment	7	E_coli	27	5	3	13	600	2023-01-06	2023-01-09	2023-02-09	1	2023-01-05	116	201	10936.5
3	Threshold	0	0	0	48006.4	545292	N/A	N/A	N/A	Segment	8	E_coli	27	5	3	13	600	2023-01-06	2023-01-09	2023-02-09	1	2023-01-05	116	201	10936.5
4	Threshold	0	0	0	12445.4	545292	N/A	N/A	N/A	Periostial	6	E_coli	27	5	3	13	600	2023-01-06	2023-01-09	2023-02-09	1	2023-01-05	116	201	10936.5
5	Threshold	0	0	0	12896.8	545292	N/A	N/A	N/A	Periostial	7	E_coli	27	5	3	13	600	2023-01-06	2023-01-09	2023-02-09	1	2023-01-05	116	201	10936.5
6	Threshold	0	0	0	10188.5	545292	N/A	N/A	N/A	Periostial	8	E_coli	27	5	3	13	600	2023-01-06	2023-01-09	2023-02-09	1	2023-01-05	116	201	10936.5
1	Threshold	8	0.001	64.48	109449	545292	517.06	80144	776	Segment	3	E_coli	27	5	4	14	600	2023-01-06	2023-01-09	2023-02-09	2	2023-01-05	116	201	10936.5
2	Threshold	3	4e-05	4.99	115329	545292	457.75	5493	587	Segment	4	E_coli	27	5	4	14	600	2023-01-06	2023-01-09	2023-02-09	2	2023-01-05	116	201	10936.5
3	Threshold	2	5e-05	4.99	109244	545292	503.25	6039	631	Segment	5	E_coli	27	5	4	14	600	2023-01-06	2023-01-09	2023-02-09	2	2023-01-05	116	201	10936.5
4	Threshold	0	0	0	13412.6	545292	N/A	N/A	N/A	Periostial	3	E_coli	27	5	4	14	600	2023-01-06	2023-01-09	2023-02-09	2	2023-01-05	116	201	10936.5
5	Threshold	0	0	0	13025.7	545292	N/A	N/A	N/A	Periostial	4	E_coli	27	5	4	14	600	2023-01-06	2023-01-09	2023-02-09	2	2023-01-05	116	201	10936.5
6	Threshold	0	0	0	13606.1	545292	N/A	N/A	N/A	Periostial	5	E_coli	27	5	4	14	600	2023-01-06	2023-01-09	2023-02-09	2	2023-01-05	116	201	10936.5
1	Threshold	0	0	0	87849.9	545292	N/A	N/A	N/A	Segment	6	E_coli	27	5	4	14	600	2023-01-06	2023-01-09	2023-02-09	2	2023-01-05	116	201	10936.5
2	Threshold	0	0	0	68784.7	545292	N/A	N/A	N/A	Segment	7	E_coli	27	5	4	14	600	2023-01-06	2023-01-09	2023-02-09	2	2023-01-05	116	201	10936.5
3	Threshold	0	0	0	31886.2	545292	N/A	N/A	N/A	Segment	8	E_coli	27	5	4	14	600	2023-01-06	2023-01-09	2023-02-09	2	2023-01-05	116	201	10936.5
4	Threshold	0	0	0	12316.4	545292	N/A	N/A	N/A	Periostial	6	E_coli	27	5	4	14	600	2023-01-06	2023-01-09	2023-02-09	2	2023-01-05	116	201	10936.5
5	Threshold	0	0	0	11478.1	545292	N/A	N/A	N/A	Periostial	7	E_coli	27	5	4	14	600	2023-01-06	2023-01-09	2023-02-09	2	2023-01-05	116	201	10936.5
6	Threshold	0	0	0	8963.26	545292	N/A	N/A	N/A	Periostial	8	E_coli	27	5	4	14	600	2023-01-06	2023-01-09	2023-02-09	2	2023-01-05	116	201	10936.5
1	Threshold	4	0.0001	16.64	130856	545292	482.82	19313	607	Segment	3	E_coli	27	5	5	15	600	2023-01-06	2023-01-09	2023-02-09	2	2023-01-05	116	201	10936.5
2	Threshold	10	0.001	163.5	128497	545292	434.58	170789	811	Segment	4	E_coli	27	5	5	15	600	2023-01-06	2023-01-09	2023-02-09	2	2023-01-05	116	201	10936.5
3	Threshold	19	0.006	734.28	116402	545292	475.91	839974	1008	Segment	5	E_coli	27	5	5	15	600	2023-01-06	2023-01-09	2023-02-09	2	2023-01-05	116	201	10936.5
4	Threshold	0	0	0	13348.2	545292	N/A	N/A	N/A	Periostial	3	E_coli	27	5	5	15	600	2023-01-06	2023-01-09	2023-02-09	2	2023-01-05	116	201	10936.5
5	Threshold	0	0	0	14379.9	545292	N/A	N/A	N/A	Periostial	4	E_coli	27	5	5	15	600	2023-01-06	2023-01-09	2023-02-09	2	2023-01-05	116	201	10936.5
6	Threshold	20	0.038	584.52	15347.2	545292	490.6	689297	903	Periostial	5	E_coli	27	5	5	15	600	2023-01-06	2023-01-09	2023-02-09	2	2023-01-05	116	201	10936.5
1	Threshold	1	0.001	76.13	96396.7	545292	501.25	91729	786	Segment	6	E_coli	27	5	5	15	600	2023-01-06	2023-01-09	2023-02-09	2	2023-01-05	116	201	10936.5
2	Threshold	0	0	0	85719	545292	N/A	N/A	N/A	Segment	7	E_coli	27	5	5	15	600	2023-01-06	2023-01-09	2023-02-09	2	2023-01-05	116	201	10936.5
3	Threshold	0	0	0	48980.3	545292	N/A	N/A	N/A	Segment	8	E_coli	27	5	5	15	600	2023-01-06	2023-01-09	2023-02-09	2	2023-01-05	116	201	10936.5
4	Threshold	1	0.006	76.13	13219.2	545292	501.25	91729	786	Periostial	6	E_coli	27	5	5	15	600	2023-01-06	2023-01-09	2023-02-09	2	2023-01-05	116	201	10936.5
5	Threshold	0	0	0	14250.9	545292	N/A	N/A	N/A	Periostial	7	E_coli	27	5	5	15	600	2023-01-06	2023-01-09	2023-02-09	2	2023-01-05	116	201	10936.5
6	Threshold	0	0	0	8735.69	545292	N/A	N/A	N/A	Periostial	8	E_coli	27	5	5	15	600	2023-01-06	2023-01-09	2023-02-09	2	2023-01-05	116	201	10936.5
1	Threshold	2	0.0005	50.76	103806	545292	464.76	56701	664	Segment	3	E_coli	27	5	6	16	600	2023-01-06	2023-01-09	2023-02-09	2	2023-01-05	116	201	10936.5
2	Threshold	1	6e-05	5.41	91530.9	545292	498.62	6482	769	Segment	4	E_coli	27	5	6	16	600	2023-01-06	2023-01-09	2023-02-09	2	2023-01-05	116	201	10936.5
3	Threshold	0	0	0	93669.3	545292	N/A	N/A	N/A	Segment	5	E_coli	27	5	6	16	600	2023-01-06	2023-01-09	2023-02-09	2	2023-01-05	116	201	10936.5
4	Threshold	0	0	0	11865	545292	N/A	N/A	N/A	Periostial	3	E_coli	27	5	6	16	600	2023-01-06	2023-01-09	2023-02-09	2	2023-01-05	116	201	10936.5
5	Threshold	0	0	0	11349.2	545292	N/A	N/A	N/A	Periostial	4	E_coli	27	5	6	16	600	2023-01-06	2023-01-09	2023-02-09	2	2023-01-05	116	201	10936.5
6	Threshold	0	0	0	12896.8	545292	N/A	N/A	N/A	Periostial	5	E_coli	27	5	6	16	600	2023-01-06	2023-01-09	2023-02-09	2	2023-01-05	116	201	10936.5
1	Threshold	0	0	0	83264.9	545292	N/A	N/A	N/A	Segment	6	E_coli	27	5	6	16	600	2023-01-06	2023-01-09	2023-02-09	2	2023-01-05	116	201	10936.5
2	Threshold	0	0	0	50424.7	545292	N/A	N/A	N/A	Segment	7	E_coli	27	5	6	16	600	2023-01-06	2023-01-09	2023-02-09	2	2023-01-05	116	201	10936.5
3	Threshold	0	0	0	34738.5	545292	N/A	N/A	N/A	Segment	8	E_coli	27	5	6	16	600	2023-01-06	2023-01-09	2023-02-09	2	2023-01-05	116	201	10936.5
4	Threshold	0	0	0	11349.2	545292	N/A	N/A	N/A	Periostial	6	E_coli	27	5	6	16	600	2023-01-06	2023-01-09	2023-02-09	2	2023-01-05	116	201	10936.5
5	Threshold	0	0	0	11220.2	545292	N/A	N/A	N/A	Periostial	7	E_coli	27	5	6	16	600	2023-01-06	2023-01-09	2023-02-09	2	2023-01-05	116	201	10936.5
6	Threshold	0	0	0	10381.9	545292	N/A	N/A	N/A	Periostial	8	E_coli	27	5	6	16	600	2023-01-06	2023-01-09	2023-02-09	2	2023-01-05	116	201	10936.5
1	Threshold	2	0.0003	31.2	103644	545292	525.68	39426	722	Segment	3	LB	27	5	1	17	600	2023-01-06	2023-01-09	2023-02-10	1	2023-01-05
2	Threshold	2	0.0001	12.48	103064	545292	499.67	14990	795	Segment	4	LB	27	5	1	17	600	2023-01-06	2023-01-09	2023-02-10	1	2023-01-05
3	Threshold	0	0	0	104296	545292	N/A	N/A	N/A	Segment	5	LB	27	5	1	17	600	2023-01-06	2023-01-09	2023-02-10	1	2023-01-05
4	Threshold	0	0	0	11736.1	545292	N/A	N/A	N/A	Periostial	3	LB	27	5	1	17	600	2023-01-06	2023-01-09	2023-02-10	1	2023-01-05
5	Threshold	0	0	0	12251.9	545292	N/A	N/A	N/A	Periostial	4	LB	27	5	1	17	600	2023-01-06	2023-01-09	2023-02-10	1	2023-01-05
6	Threshold	0	0	0	11865	545292	N/A	N/A	N/A	Periostial	5	LB	27	5	1	17	600	2023-01-06	2023-01-09	2023-02-10	1	2023-01-05
1	Threshold	0	0	0	93409.7	545292	N/A	N/A	N/A	Segment	6	LB	27	5	1	17	600	2023-01-06	2023-01-09	2023-02-10	1	2023-01-05
2	Threshold	0	0	0	70226.3	545292	N/A	N/A	N/A	Segment	7	LB	27	5	1	17	600	2023-01-06	2023-01-09	2023-02-10	1	2023-01-05
3	Threshold	0	0	0	39942.1	545292	N/A	N/A	N/A	Segment	8	LB	27	5	1	17	600	2023-01-06	2023-01-09	2023-02-10	1	2023-01-05
4	Threshold	0	0	0	11671.6	545292	N/A	N/A	N/A	Periostial	6	LB	27	5	1	17	600	2023-01-06	2023-01-09	2023-02-10	1	2023-01-05
5	Threshold	0	0	0	12058.5	545292	N/A	N/A	N/A	Periostial	7	LB	27	5	1	17	600	2023-01-06	2023-01-09	2023-02-10	1	2023-01-05
6	Threshold	0	0	0	8834.29	545292	N/A	N/A	N/A	Periostial	8	LB	27	5	1	17	600	2023-01-06	2023-01-09	2023-02-10	1	2023-01-05
1	Threshold	3	9e-05	10.4	118159	545292	486.76	12169	573	Segment	3	LB	27	5	2	18	600	2023-01-06	2023-01-09	2023-02-10	1	2023-01-05
2	Threshold	1	1e-05	1.66	131247	545292	512.75	2051	588	Segment	4	LB	27	5	2	18	600	2023-01-06	2023-01-09	2023-02-10	1	2023-01-05
3	Threshold	1	5e-05	6.24	129354	545292	511.13	7667	707	Segment	5	LB	27	5	2	18	600	2023-01-06	2023-01-09	2023-02-10	1	2023-01-05
4	Threshold	0	0	0	12187.5	545292	N/A	N/A	N/A	Periostial	3	LB	27	5	2	18	600	2023-01-06	2023-01-09	2023-02-10	1	2023-01-05
5	Threshold	0	0	0	12961.3	545292	N/A	N/A	N/A	Periostial	4	LB	27	5	2	18	600	2023-01-06	2023-01-09	2023-02-10	1	2023-01-05
6	Threshold	0	0	0	14724	545292	N/A	N/A	N/A	Periostial	5	LB	27	5	2	18	600	2023-01-06	2023-01-09	2023-02-10	1	2023-01-05
1	Threshold	0	0	0	93756.2	545292	N/A	N/A	N/A	Segment	6	LB	27	5	2	18	600	2023-01-06	2023-01-09	2023-02-10	1	2023-01-05
2	Threshold	0	0	0	82908.8	545292	N/A	N/A	N/A	Segment	7	LB	27	5	2	18	600	2023-01-06	2023-01-09	2023-02-10	1	2023-01-05
3	Threshold	0	0	0	57272.5	545292	N/A	N/A	N/A	Segment	8	LB	27	5	2	18	600	2023-01-06	2023-01-09	2023-02-10	1	2023-01-05
4	Threshold	0	0	0	13090.2	545292	N/A	N/A	N/A	Periostial	6	LB	27	5	2	18	600	2023-01-06	2023-01-09	2023-02-10	1	2023-01-05
5	Threshold	0	0	0	10381.9	545292	N/A	N/A	N/A	Periostial	7	LB	27	5	2	18	600	2023-01-06	2023-01-09	2023-02-10	1	2023-01-05
6	Threshold	0	0	0	8253.94	545292	N/A	N/A	N/A	Periostial	8	LB	27	5	2	18	600	2023-01-06	2023-01-09	2023-02-10	1	2023-01-05
1	Threshold	1	3e-05	2.91	91966.5	545292	525.43	3678	592	Segment	3	LB	27	5	3	19	600	2023-01-06	2023-01-09	2023-02-10	1	2023-01-05
2	Threshold	2	0.0001	10.4	91553	545292	515.48	12887	621	Segment	4	LB	27	5	3	19	600	2023-01-06	2023-01-09	2023-02-10	1	2023-01-05
3	Threshold	0	0	0	78214.8	545292	N/A	N/A	N/A	Segment	5	LB	27	5	3	19	600	2023-01-06	2023-01-09	2023-02-10	1	2023-01-05
4	Threshold	0	0	0	11349.2	545292	N/A	N/A	N/A	Periostial	3	LB	27	5	3	19	600	2023-01-06	2023-01-09	2023-02-10	1	2023-01-05
5	Threshold	0	0	0	10446.4	545292	N/A	N/A	N/A	Periostial	4	LB	27	5	3	19	600	2023-01-06	2023-01-09	2023-02-10	1	2023-01-05
6	Threshold	0	0	0	10704.3	545292	N/A	N/A	N/A	Periostial	5	LB	27	5	3	19	600	2023-01-06	2023-01-09	2023-02-10	1	2023-01-05
1	Threshold	0	0	0	78428.6	545292	N/A	N/A	N/A	Segment	6	LB	27	5	3	19	600	2023-01-06	2023-01-09	2023-02-10	1	2023-01-05
2	Threshold	0	0	0	60073.6	545292	N/A	N/A	N/A	Segment	7	LB	27	5	3	19	600	2023-01-06	2023-01-09	2023-02-10	1	2023-01-05
3	Threshold	0	0	0	42360.1	545292	N/A	N/A	N/A	Segment	8	LB	27	5	3	19	600	2023-01-06	2023-01-09	2023-02-10	1	2023-01-05
4	Threshold	0	0	0	11865	545292	N/A	N/A	N/A	Periostial	6	LB	27	5	3	19	600	2023-01-06	2023-01-09	2023-02-10	1	2023-01-05
5	Threshold	0	0	0	10639.8	545292	N/A	N/A	N/A	Periostial	7	LB	27	5	3	19	600	2023-01-06	2023-01-09	2023-02-10	1	2023-01-05
6	Threshold	0	0	0	8124.97	545292	N/A	N/A	N/A	Periostial	8	LB	27	5	3	19	600	2023-01-06	2023-01-09	2023-02-10	1	2023-01-05
1	Threshold	0	0	0	124082	545292	N/A	N/A	N/A	Segment	3	LB	27	5	4	20	600	2023-01-06	2023-01-09	2023-02-10	2	2023-01-05
2	Threshold	2	6e-05	6.66	118604	545292	563	9008	910	Segment	4	LB	27	5	4	20	600	2023-01-06	2023-01-09	2023-02-10	2	2023-01-05
3	Threshold	1	3e-05	3.74	112675	545292	579.33	5214	771	Segment	5	LB	27	5	4	20	600	2023-01-06	2023-01-09	2023-02-10	2	2023-01-05
4	Threshold	0	0	0	14379.9	545292	N/A	N/A	N/A	Periostial	3	LB	27	5	4	20	600	2023-01-06	2023-01-09	2023-02-10	2	2023-01-05
5	Threshold	0	0	0	12445.4	545292	N/A	N/A	N/A	Periostial	4	LB	27	5	4	20	600	2023-01-06	2023-01-09	2023-02-10	2	2023-01-05
6	Threshold	0	0	0	13670.6	545292	N/A	N/A	N/A	Periostial	5	LB	27	5	4	20	600	2023-01-06	2023-01-09	2023-02-10	2	2023-01-05
1	Threshold	0	0	0	100418	545292	N/A	N/A	N/A	Segment	6	LB	27	5	4	20	600	2023-01-06	2023-01-09	2023-02-10	2	2023-01-05
2	Threshold	0	0	0	78904.1	545292	N/A	N/A	N/A	Segment	7	LB	27	5	4	20	600	2023-01-06	2023-01-09	2023-02-10	2	2023-01-05
3	Threshold	0	0	0	40550.4	545292	N/A	N/A	N/A	Segment	8	LB	27	5	4	20	600	2023-01-06	2023-01-09	2023-02-10	2	2023-01-05
4	Threshold	0	0	0	13283.7	545292	N/A	N/A	N/A	Periostial	6	LB	27	5	4	20	600	2023-01-06	2023-01-09	2023-02-10	2	2023-01-05
5	Threshold	0	0	0	13090.2	545292	N/A	N/A	N/A	Periostial	7	LB	27	5	4	20	600	2023-01-06	2023-01-09	2023-02-10	2	2023-01-05
6	Threshold	0	0	0	10446.4	545292	N/A	N/A	N/A	Periostial	8	LB	27	5	4	20	600	2023-01-06	2023-01-09	2023-02-10	2	2023-01-05
1	Threshold	8	0.0003	38.27	134144	545292	505.37	46494	834	Segment	3	LB	27	5	5	21	600	2023-01-06	2023-01-09	2023-02-10	2	2023-01-05
2	Threshold	1	5e-05	6.66	131426	545292	502.06	8033	666	Segment	4	LB	27	5	5	21	600	2023-01-06	2023-01-09	2023-02-10	2	2023-01-05
3	Threshold	1	2e-05	2.5	113006	545292	509.33	3056	571	Segment	5	LB	27	5	5	21	600	2023-01-06	2023-01-09	2023-02-10	2	2023-01-05
4	Threshold	0	0	0	13154.7	545292	N/A	N/A	N/A	Periostial	3	LB	27	5	5	21	600	2023-01-06	2023-01-09	2023-02-10	2	2023-01-05
5	Threshold	0	0	0	13928.5	545292	N/A	N/A	N/A	Periostial	4	LB	27	5	5	21	600	2023-01-06	2023-01-09	2023-02-10	2	2023-01-05
6	Threshold	0	0	0	13412.6	545292	N/A	N/A	N/A	Periostial	5	LB	27	5	5	21	600	2023-01-06	2023-01-09	2023-02-10	2	2023-01-05
1	Threshold	0	0	0	98604.2	545292	N/A	N/A	N/A	Segment	6	LB	27	5	5	21	600	2023-01-06	2023-01-09	2023-02-10	2	2023-01-05
2	Threshold	0	0	0	76935.5	545292	N/A	N/A	N/A	Segment	7	LB	27	5	5	21	600	2023-01-06	2023-01-09	2023-02-10	2	2023-01-05
3	Threshold	1	0.0005	15.39	34057.9	545292	430.81	15940	599	Segment	8	LB	27	5	5	21	600	2023-01-06	2023-01-09	2023-02-10	2	2023-01-05
4	Threshold	0	0	0	13219.2	545292	N/A	N/A	N/A	Periostial	6	LB	27	5	5	21	600	2023-01-06	2023-01-09	2023-02-10	2	2023-01-05
5	Threshold	0	0	0	13606.1	545292	N/A	N/A	N/A	Periostial	7	LB	27	5	5	21	600	2023-01-06	2023-01-09	2023-02-10	2	2023-01-05
6	Threshold	1	0.002	15.39	9156.71	545292	430.81	15940	599	Periostial	8	LB	27	5	5	21	600	2023-01-06	2023-01-09	2023-02-10	2	2023-01-05
1	Threshold	1	3e-05	3.33	110080	545292	562.63	4501	680	Segment	3	M_luteus	27	5	1	22	600	2023-01-06	2023-01-09	2023-02-10	1	2023-01-05				226	7797
2	Threshold	1	7e-05	7.49	100632	545292	465.5	8379	654	Segment	4	M_luteus	27	5	1	22	600	2023-01-06	2023-01-09	2023-02-10	1	2023-01-05				226	7797
3	Threshold	0	0	0	92464.5	545292	N/A	N/A	N/A	Segment	5	M_luteus	27	5	1	22	600	2023-01-06	2023-01-09	2023-02-10	1	2023-01-05				226	7797
4	Threshold	0	0	0	12266.1	545292	N/A	N/A	N/A	Periostial	3	M_luteus	27	5	1	22	600	2023-01-06	2023-01-09	2023-02-10	1	2023-01-05				226	7797
5	Threshold	0	0	0	14186.5	545292	N/A	N/A	N/A	Periostial	4	M_luteus	27	5	1	22	600	2023-01-06	2023-01-09	2023-02-10	1	2023-01-05				226	7797
6	Threshold	0	0	0	13219.2	545292	N/A	N/A	N/A	Periostial	5	M_luteus	27	5	1	22	600	2023-01-06	2023-01-09	2023-02-10	1	2023-01-05				226	7797
1	Threshold	0	0	0	80888.2	545292	N/A	N/A	N/A	Segment	6	M_luteus	27	5	1	22	600	2023-01-06	2023-01-09	2023-02-10	1	2023-01-05				226	7797
2	Threshold	0	0	0	73674.7	545292	N/A	N/A	N/A	Segment	7	M_luteus	27	5	1	22	600	2023-01-06	2023-01-09	2023-02-10	1	2023-01-05				226	7797
3	Threshold	0	0	0	40285.8	545292	N/A	N/A	N/A	Segment	8	M_luteus	27	5	1	22	600	2023-01-06	2023-01-09	2023-02-10	1	2023-01-05				226	7797
4	Threshold	0	0	0	12123	545292	N/A	N/A	N/A	Periostial	6	M_luteus	27	5	1	22	600	2023-01-06	2023-01-09	2023-02-10	1	2023-01-05				226	7797
5	Threshold	0	0	0	12832.3	545292	N/A	N/A	N/A	Periostial	7	M_luteus	27	5	1	22	600	2023-01-06	2023-01-09	2023-02-10	1	2023-01-05				226	7797
6	Threshold	0	0	0	9285.68	545292	N/A	N/A	N/A	Periostial	8	M_luteus	27	5	1	22	600	2023-01-06	2023-01-09	2023-02-10	1	2023-01-05				226	7797
1	Threshold	0	0	0	114821	545292	N/A	N/A	N/A	Segment	3	M_luteus	27	5	2	23	600	2023-01-06	2023-01-09	2023-02-10	1	2023-01-05				226	7797
2	Threshold	1	2e-05	2.5	115711	545292	460.17	2761	502	Segment	4	M_luteus	27	5	2	23	600	2023-01-06	2023-01-09	2023-02-10	1	2023-01-05				226	7797
3	Threshold	0	0	0	11709	545292	N/A	N/A	N/A	Segment	5	M_luteus	27	5	2	23	600	2023-01-06	2023-01-09	2023-02-10	1	2023-01-05				226	7797
4	Threshold	0	0	0	14016.3	545292	N/A	N/A	N/A	Periostial	3	M_luteus	27	5	2	23	600	2023-01-06	2023-01-09	2023-02-10	1	2023-01-05				226	7797
1	Threshold	0	0	0	122000	545292	N/A	N/A	N/A	Periostial	4	M_luteus	27	5	2	23	600	2023-01-06	2023-01-09	2023-02-10	1	2023-01-05				226	7797
2	Threshold	0	0	0	99592.2	545292	N/A	N/A	N/A	Periostial	5	M_luteus	27	5	2	23	600	2023-01-06	2023-01-09	2023-02-10	1	2023-01-05				226	7797
3	Threshold	0	0	0	13864	545292	N/A	N/A	N/A	Segment	6	M_luteus	27	5	2	23	600	2023-01-06	2023-01-09	2023-02-10	1	2023-01-05				226	7797
4	Threshold	0	0	0	14637.8	545292	N/A	N/A	N/A	Segment	7	M_luteus	27	5	2	23	600	2023-01-06	2023-01-09	2023-02-10	1	2023-01-05				226	7797
1	Threshold	0	0	0	84744.3	545292	N/A	N/A	N/A	Segment	8	M_luteus	27	5	2	23	600	2023-01-06	2023-01-09	2023-02-10	1	2023-01-05				226	7797
2	Threshold	0	0	0	46362.7	545292	N/A	N/A	N/A	Periostial	6	M_luteus	27	5	2	23	600	2023-01-06	2023-01-09	2023-02-10	1	2023-01-05				226	7797
3	Threshold	0	0	0	13412.6	545292	N/A	N/A	N/A	Periostial	7	M_luteus	27	5	2	23	600	2023-01-06	2023-01-09	2023-02-10	1	2023-01-05				226	7797
4	Threshold	0	0	0	11091.2	545292	N/A	N/A	N/A	Periostial	8	M_luteus	27	5	2	23	600	2023-01-06	2023-01-09	2023-02-10	1	2023-01-05				226	7797
1	Threshold	3	0.0002	22.88	118467	545292	546.64	30065	683	Segment	3	M_luteus	27	5	3	24	600	2023-01-06	2023-01-09	2023-02-10	1	2023-01-05				226	7797
2	Threshold	1	7e-05	8.74	117334	545292	490.05	10291	763	Segment	4	M_luteus	27	5	3	24	600	2023-01-06	2023-01-09	2023-02-10	1	2023-01-05				226	7797
3	Threshold	0	0	0	108907	545292	N/A	N/A	N/A	Segment	5	M_luteus	27	5	3	24	600	2023-01-06	2023-01-09	2023-02-10	1	2023-01-05				226	7797
4	Threshold	0	0	0	12380.9	545292	N/A	N/A	N/A	Periostial	3	M_luteus	27	5	3	24	600	2023-01-06	2023-01-09	2023-02-10	1	2023-01-05				226	7797
5	Threshold	0	0	0	14122	545292	N/A	N/A	N/A	Periostial	4	M_luteus	27	5	3	24	600	2023-01-06	2023-01-09	2023-02-10	1	2023-01-05				226	7797
6	Threshold	0	0	0	13928.5	545292	N/A	N/A	N/A	Periostial	5	M_luteus	27	5	3	24	600	2023-01-06	2023-01-09	2023-02-10	1	2023-01-05				226	7797
1	Threshold	2	0.0001	13.73	102863	545292	532	17556	821	Segment	6	M_luteus	27	5	3	24	600	2023-01-06	2023-01-09	2023-02-10	1	2023-01-05				226	7797
2	Threshold	0	0	0	76958.4	545292	N/A	N/A	N/A	Segment	7	M_luteus	27	5	3	24	600	2023-01-06	2023-01-09	2023-02-10	1	2023-01-05				226	7797
3	Threshold	0	0	0	45261	545292	N/A	N/A	N/A	Segment	8	M_luteus	27	5	3	24	600	2023-01-06	2023-01-09	2023-02-10	1	2023-01-05				226	7797
4	Threshold	0	0	0	13090.2	545292	N/A	N/A	N/A	Periostial	6	M_luteus	27	5	3	24	600	2023-01-06	2023-01-09	2023-02-10	1	2023-01-05				226	7797
5	Threshold	0	0	0	12638.8	545292	N/A	N/A	N/A	Periostial	7	M_luteus	27	5	3	24	600	2023-01-06	2023-01-09	2023-02-10	1	2023-01-05				226	7797
6	Threshold	0	0	0	9995	545292	N/A	N/A	N/A	Periostial	8	M_luteus	27	5	3	24	600	2023-01-06	2023-01-09	2023-02-10	1	2023-01-05				226	7797
1	Threshold	4	0.0002	22.05	109779	545292	499.23	26459	783	Segment	3	M_luteus	27	5	4	25	600	2023-01-06	2023-01-09	2023-02-10	1	2023-01-05				226	7797
2	Threshold	2	0.0003	36.19	107643	545292	552.46	48064	707	Segment	4	M_luteus	27	5	4	25	600	2023-01-06	2023-01-09	2023-02-10	1	2023-01-05				226	7797
3	Threshold	3	0.0002	16.22	103578	545292	499.15	19467	750	Segment	5	M_luteus	27	5	4	25	600	2023-01-06	2023-01-09	2023-02-10	1	2023-01-05				226	7797
4	Threshold	0	0	0	11800.5	545292	N/A	N/A	N/A	Periostial	3	M_luteus	27	5	4	25	600	2023-01-06	2023-01-09	2023-02-10	1	2023-01-05				226	7797
5	Threshold	0	0	0	12767.8	545292	N/A	N/A	N/A	Periostial	4	M_luteus	27	5	4	25	600	2023-01-06	2023-01-09	2023-02-10	1	2023-01-05				226	7797
6	Threshold	0	0	0	13283.7	545292	N/A	N/A	N/A	Periostial	5	M_luteus	27	5	4	25	600	2023-01-06	2023-01-09	2023-02-10	1	2023-01-05				226	7797
1	Threshold	1	5e-05	4.58	97807.1	545292	532.64	5859	593	Segment	6	M_luteus	27	5	4	25	600	2023-01-06	2023-01-09	2023-02-10	1	2023-01-05				226	7797
2	Threshold	0	0	0	83693.8	545292	N/A	N/A	N/A	Segment	7	M_luteus	27	5	4	25	600	2023-01-06	2023-01-09	2023-02-10	1	2023-01-05				226	7797
3	Threshold	0	0	0	40174.7	545292	N/A	N/A	N/A	Segment	8	M_luteus	27	5	4	25	600	2023-01-06	2023-01-09	2023-02-10	1	2023-01-05				226	7797
4	Threshold	1	0.0003	4.58	13219.2	545292	532.64	5859	593	Periostial	6	M_luteus	27	5	4	25	600	2023-01-06	2023-01-09	2023-02-10	1	2023-01-05				226	7797
5	Threshold	0	0	0	12083	545292	N/A	N/A	N/A	Periostial	7	M_luteus	27	5	4	25	600	2023-01-06	2023-01-09	2023-02-10	1	2023-01-05				226	7797
6	Threshold	0	0	0	9995	545292	N/A	N/A	N/A	Periostial	8	M_luteus	27	5	4	25	600	2023-01-06	2023-01-09	2023-02-10	1	2023-01-05				226	7797
1	Threshold	3	9e-05	11.65	131553	545292	512.39	14347	762	Segment	3	M_luteus	27	5	5	26	600	2023-01-06	2023-01-09	2023-02-10	2	2023-01-05				226	7797
2	Threshold	3	0.0001	17.47	133666	545292	471.24	19792	871	Segment	4	M_luteus	27	5	5	26	600	2023-01-06	2023-01-09	2023-02-10	2	2023-01-05				226	7797
3	Threshold	8	0.001	74.05	123385	545292	417.83	74374	782	Segment	5	M_luteus	27	5	5	26	600	2023-01-06	2023-01-09	2023-02-10	2	2023-01-05				226	7797
4	Threshold	0	0	0	12896.8	545292	N/A	N/A	N/A	Periostial	3	M_luteus	27	5	5	26	600	2023-01-06	2023-01-09	2023-02-10	2	2023-01-05				226	7797
5	Threshold	0	0	0	13412.6	545292	N/A	N/A	N/A	Periostial	4	M_luteus	27	5	5	26	600	2023-01-06	2023-01-09	2023-02-10	2	2023-01-05				226	7797
6	Threshold	0	0	0	13348.2	545292	N/A	N/A	N/A	Periostial	5	M_luteus	27	5	5	26	600	2023-01-06	2023-01-09	2023-02-10	2	2023-01-05				226	7797
1	Threshold	0	0	0	94142.3	545292	N/A	N/A	N/A	Segment	6	M_luteus	27	5	5	26	600	2023-01-06	2023-01-09	2023-02-10	2	2023-01-05				226	7797
2	Threshold	2	0.0002	11.23	69978.7	545292	504.19	13613	600	Segment	7	M_luteus	27	5	5	26	600	2023-01-06	2023-01-09	2023-02-10	2	2023-01-05				226	7797
3	Threshold	2	0.001	32.45	43931.4	545292	472.73	36873	768	Segment	8	M_luteus	27	5	5	26	600	2023-01-06	2023-01-09	2023-02-10	2	2023-01-05				226	7797
4	Threshold	0	0	0	11220.2	545292	N/A	N/A	N/A	Periostial	6	M_luteus	27	5	5	26	600	2023-01-06	2023-01-09	2023-02-10	2	2023-01-05				226	7797
5	Threshold	0	0	0	11929.5	545292	N/A	N/A	N/A	Periostial	7	M_luteus	27	5	5	26	600	2023-01-06	2023-01-09	2023-02-10	2	2023-01-05				226	7797
6	Threshold	1	0.002	18.31	9737.07	545292	446.5	19646	768	Periostial	8	M_luteus	27	5	5	26	600	2023-01-06	2023-01-09	2023-02-10	2	2023-01-05				226	7797
1	Threshold	5	0.0002	19.97	118273	545292	509.77	24469	744	Segment	3	M_luteus	27	5	6	27	600	2023-01-06	2023-01-09	2023-02-10	2	2023-01-05				226	7797
2	Threshold	2	0.0002	17.89	117419	545292	516.56	22212	626	Segment	4	M_luteus	27	5	6	27	600	2023-01-06	2023-01-09	2023-02-10	2	2023-01-05				226	7797
3	Threshold	2	6e-05	6.24	97579.1	545292	474.47	7117	792	Segment	5	M_luteus	27	5	6	27	600	2023-01-06	2023-01-09	2023-02-10	2	2023-01-05				226	7797
4	Threshold	0	0	0	12767.8	545292	N/A	N/A	N/A	Periostial	3	M_luteus	27	5	6	27	600	2023-01-06	2023-01-09	2023-02-10	2	2023-01-05				226	7797
5	Threshold	0	0	0	13670.6	545292	N/A	N/A	N/A	Periostial	4	M_luteus	27	5	6	27	600	2023-01-06	2023-01-09	2023-02-10	2	2023-01-05				226	7797
6	Threshold	0	0	0	10446.4	545292	N/A	N/A	N/A	Periostial	5	M_luteus	27	5	6	27	600	2023-01-06	2023-01-09	2023-02-10	2	2023-01-05				226	7797
1	Threshold	0	0	0	76082.2	545292	N/A	N/A	N/A	Segment	6	M_luteus	27	5	6	27	600	2023-01-06	2023-01-09	2023-02-10	2	2023-01-05				226	7797
2	Threshold	1	4e-05	2.5	62394.6	545292	554.83	3329	619	Segment	7	M_luteus	27	5	6	27	600	2023-01-06	2023-01-09	2023-02-10	2	2023-01-05				226	7797
3	Threshold	1	0.0001	3.74	31957.8	545292	561.44	5053	601	Segment	8	M_luteus	27	5	6	27	600	2023-01-06	2023-01-09	2023-02-10	2	2023-01-05				226	7797
4	Threshold	0	0	0	12187.5	545292	N/A	N/A	N/A	Periostial	6	M_luteus	27	5	6	27	600	2023-01-06	2023-01-09	2023-02-10	2	2023-01-05				226	7797
5	Threshold	0	0	0	12445.4	545292	N/A	N/A	N/A	Periostial	7	M_luteus	27	5	6	27	600	2023-01-06	2023-01-09	2023-02-10	2	2023-01-05				226	7797
6	Threshold	1	0.0004	3.74	8511.87	545292	561.44	5053	601	Periostial	8	M_luteus	27	5	6	27	600	2023-01-06	2023-01-09	2023-02-10	2	2023-01-05				226	7797
1	Threshold	4	0.0002	19.97	113160	545292	529.71	25426	785	Segment	3	Naïve	27	5	1	28	600	2023-01-06	2023-01-09	2023-02-10	1	2023-01-05
2	Threshold	2	7e-05	8.74	116982	545292	534.29	11220	651	Segment	4	Naïve	27	5	1	28	600	2023-01-06	2023-01-09	2023-02-10	1	2023-01-05
3	Threshold	4	0.0001	14.98	109208	545292	508	18288	819	Segment	5	Naïve	27	5	1	28	600	2023-01-06	2023-01-09	2023-02-10	1	2023-01-05
4	Threshold	0	0	0	11671.6	545292	N/A	N/A	N/A	Periostial	3	Naïve	27	5	1	28	600	2023-01-06	2023-01-09	2023-02-10	1	2023-01-05
5	Threshold	0	0	0	10381.9	545292	N/A	N/A	N/A	Periostial	4	Naïve	27	5	1	28	600	2023-01-06	2023-01-09	2023-02-10	1	2023-01-05
6	Threshold	0	0	0	12703.3	545292	N/A	N/A	N/A	Periostial	5	Naïve	27	5	1	28	600	2023-01-06	2023-01-09	2023-02-10	1	2023-01-05
1	Threshold	3	9e-05	9.57	103718	545292	527.87	12141	711	Segment	6	Naïve	27	5	1	28	600	2023-01-06	2023-01-09	2023-02-10	1	2023-01-05
2	Threshold	1	2e-05	1.66	84775.5	545292	502.5	2010	537	Segment	7	Naïve	27	5	1	28	600	2023-01-06	2023-01-09	2023-02-10	1	2023-01-05
3	Threshold	0	0	0	45883.8	545292	N/A	N/A	N/A	Segment	8	Naïve	27	5	1	28	600	2023-01-06	2023-01-09	2023-02-10	1	2023-01-05
4	Threshold	0	0	0	12380.9	545292	N/A	N/A	N/A	Periostial	6	Naïve	27	5	1	28	600	2023-01-06	2023-01-09	2023-02-10	1	2023-01-05
5	Threshold	0	0	0	12896.8	545292	N/A	N/A	N/A	Periostial	7	Naïve	27	5	1	28	600	2023-01-06	2023-01-09	2023-02-10	1	2023-01-05
6	Threshold	0	0	0	9479.13	545292	N/A	N/A	N/A	Periostial	8	Naïve	27	5	1	28	600	2023-01-06	2023-01-09	2023-02-10	1	2023-01-05
1	Threshold	0	0	0	96586.9	545292	N/A	N/A	N/A	Segment	3	Naïve	27	5	2	29	600	2023-01-06	2023-01-09	2023-02-10	1	2023-01-05
2	Threshold	0	0	0	89054.3	545292	N/A	N/A	N/A	Segment	4	Naïve	27	5	2	29	600	2023-01-06	2023-01-09	2023-02-10	1	2023-01-05
3	Threshold	0	0	0	79532.8	545292	N/A	N/A	N/A	Segment	5	Naïve	27	5	2	29	600	2023-01-06	2023-01-09	2023-02-10	1	2023-01-05
4	Threshold	0	0	0	11413.6	545292	N/A	N/A	N/A	Periostial	3	Naïve	27	5	2	29	600	2023-01-06	2023-01-09	2023-02-10	1	2023-01-05
5	Threshold	0	0	0	12509.9	545292	N/A	N/A	N/A	Periostial	4	Naïve	27	5	2	29	600	2023-01-06	2023-01-09	2023-02-10	1	2023-01-05
6	Threshold	0	0	0	11671.6	545292	N/A	N/A	N/A	Periostial	5	Naïve	27	5	2	29	600	2023-01-06	2023-01-09	2023-02-10	1	2023-01-05
1	Threshold	0	0	0	67785	545292	N/A	N/A	N/A	Segment	6	Naïve	27	5	2	29	600	2023-01-06	2023-01-09	2023-02-10	1	2023-01-05
2	Threshold	0	0	0	51971.9	545292	N/A	N/A	N/A	Segment	7	Naïve	27	5	2	29	600	2023-01-06	2023-01-09	2023-02-10	1	2023-01-05
3	Threshold	0	0	0	24525.1	545292	N/A	N/A	N/A	Segment	8	Naïve	27	5	2	29	600	2023-01-06	2023-01-09	2023-02-10	1	2023-01-05
6	Threshold	0	0	0	11220.2	545292	N/A	N/A	N/A	Periostial	6	Naïve	27	5	2	29	600	2023-01-06	2023-01-09	2023-02-10	1	2023-01-05
7	Threshold	0	0	0	10510.9	545292	N/A	N/A	N/A	Periostial	7	Naïve	27	5	2	29	600	2023-01-06	2023-01-09	2023-02-10	1	2023-01-05
8	Threshold	0	0	0	6088.53	545292	N/A	N/A	N/A	Periostial	8	Naïve	27	5	2	29	600	2023-01-06	2023-01-09	2023-02-10	1	2023-01-05
1	Threshold	1	3e-05	3.74	112272	545292	484.56	4361	557	Segment	3	Naïve	27	5	3	30	600	2023-01-06	2023-01-09	2023-02-10	2	2023-01-05
2	Threshold	1	4e-05	4.58	112923	545292	529.09	5820	783	Segment	4	Naïve	27	5	3	30	600	2023-01-06	2023-01-09	2023-02-10	2	2023-01-05
3	Threshold	0	0	0	115031	545292	N/A	N/A	N/A	Segment	5	Naïve	27	5	3	30	600	2023-01-06	2023-01-09	2023-02-10	2	2023-01-05
4	Threshold	0	0	0	9479.13	545292	N/A	N/A	N/A	Periostial	3	Naïve	27	5	3	30	600	2023-01-06	2023-01-09	2023-02-10	2	2023-01-05
5	Threshold	0	0	0	13864	545292	N/A	N/A	N/A	Periostial	4	Naïve	27	5	3	30	600	2023-01-06	2023-01-09	2023-02-10	2	2023-01-05
6	Threshold	0	0	0	13799.5	545292	N/A	N/A	N/A	Periostial	5	Naïve	27	5	3	30	600	2023-01-06	2023-01-09	2023-02-10	2	2023-01-05
1	Threshold	1	7e-05	7.49	100911	545292	478.17	8607	572	Segment	6	Naïve	27	5	3	30	600	2023-01-06	2023-01-09	2023-02-10	2	2023-01-05
2	Threshold	0	0	0	73996.3	545292	N/A	N/A	N/A	Segment	7	Naïve	27	5	3	30	600	2023-01-06	2023-01-09	2023-02-10	2	2023-01-05
3	Threshold	0	0	0	40219.6	545292	N/A	N/A	N/A	Segment	8	Naïve	27	5	3	30	600	2023-01-06	2023-01-09	2023-02-10	2	2023-01-05
4	Threshold	0	0	0	13541.6	545292	N/A	N/A	N/A	Periostial	6	Naïve	27	5	3	30	600	2023-01-06	2023-01-09	2023-02-10	2	2023-01-05
5	Threshold	0	0	0	13799.5	545292	N/A	N/A	N/A	Periostial	7	Naïve	27	5	3	30	600	2023-01-06	2023-01-09	2023-02-10	2	2023-01-05
6	Threshold	0	0	0	10639.8	545292	N/A	N/A	N/A	Periostial	8	Naïve	27	5	3	30	600	2023-01-06	2023-01-09	2023-02-10	2	2023-01-05
1	Threshold	0	0	0	112830	545292	N/A	N/A	N/A	Segment	3	Naïve	27	5	4	31	600	2023-01-06	2023-01-09	2023-02-10	2	2023-01-05
2	Threshold	0	0	0	103386	545292	N/A	N/A	N/A	Segment	4	Naïve	27	5	4	31	600	2023-01-06	2023-01-09	2023-02-10	2	2023-01-05
3	Threshold	0	0	0	97712.6	545292	N/A	N/A	N/A	Segment	5	Naïve	27	5	4	31	600	2023-01-06	2023-01-09	2023-02-10	2	2023-01-05
4	Threshold	0	0	0	13219.2	545292	N/A	N/A	N/A	Periostial	3	Naïve	27	5	4	31	600	2023-01-06	2023-01-09	2023-02-10	2	2023-01-05
5	Threshold	0	0	0	11478.1	545292	N/A	N/A	N/A	Periostial	4	Naïve	27	5	4	31	600	2023-01-06	2023-01-09	2023-02-10	2	2023-01-05
6	Threshold	0	0	0	10575.4	545292	N/A	N/A	N/A	Periostial	5	Naïve	27	5	4	31	600	2023-01-06	2023-01-09	2023-02-10	2	2023-01-05
1	Threshold	0	0	0	76398.4	545292	N/A	N/A	N/A	Segment	6	Naïve	27	5	4	31	600	2023-01-06	2023-01-09	2023-02-10	2	2023-01-05
2	Threshold	0	0	0	61065.4	545292	N/A	N/A	N/A	Segment	7	Naïve	27	5	4	31	600	2023-01-06	2023-01-09	2023-02-10	2	2023-01-05
3	Threshold	0	0	0	42938.4	545292	N/A	N/A	N/A	Segment	8	Naïve	27	5	4	31	600	2023-01-06	2023-01-09	2023-02-10	2	2023-01-05
4	Threshold	0	0	0	11671.6	545292	N/A	N/A	N/A	Periostial	6	Naïve	27	5	4	31	600	2023-01-06	2023-01-09	2023-02-10	2	2023-01-05
5	Threshold	0	0	0	12123	545292	N/A	N/A	N/A	Periostial	7	Naïve	27	5	4	31	600	2023-01-06	2023-01-09	2023-02-10	2	2023-01-05
6	Threshold	0	0	0	9350.16	545292	N/A	N/A	N/A	Periostial	8	Naïve	27	5	4	31	600	2023-01-06	2023-01-09	2023-02-10	2	2023-01-05
1	Threshold	3	0.0001	12.48	128918	545292	501.1	15033	719	Segment	3	Naïve	27	5	5	32	600	2023-01-06	2023-01-09	2023-02-10	2	2023-01-05
2	Threshold	0	0	0	115460	545292	N/A	N/A	N/A	Segment	4	Naïve	27	5	5	32	600	2023-01-06	2023-01-09	2023-02-10	2	2023-01-05
3	Threshold	0	0	0	102638	545292	N/A	N/A	N/A	Segment	5	Naïve	27	5	5	32	600	2023-01-06	2023-01-09	2023-02-10	2	2023-01-05
4	Threshold	0	0	0	12574.4	545292	N/A	N/A	N/A	Periostial	3	Naïve	27	5	5	32	600	2023-01-06	2023-01-09	2023-02-10	2	2023-01-05
5	Threshold	0	0	0	12767.8	545292	N/A	N/A	N/A	Periostial	4	Naïve	27	5	5	32	600	2023-01-06	2023-01-09	2023-02-10	2	2023-01-05
6	Threshold	0	0	0	10639.8	545292	N/A	N/A	N/A	Periostial	5	Naïve	27	5	5	32	600	2023-01-06	2023-01-09	2023-02-10	2	2023-01-05
1	Threshold	0	0	0	104446	545292	N/A	N/A	N/A	Segment	6	Naïve	27	5	5	32	600	2023-01-06	2023-01-09	2023-02-10	2	2023-01-05
2	Threshold	0	0	0	78098.3	545292	N/A	N/A	N/A	Segment	7	Naïve	27	5	5	32	600	2023-01-06	2023-01-09	2023-02-10	2	2023-01-05
3	Threshold	0	0	0	41572.6	545292	N/A	N/A	N/A	Segment	8	Naïve	27	5	5	32	600	2023-01-06	2023-01-09	2023-02-10	2	2023-01-05
4	Threshold	0	0	0	13219.2	545292	N/A	N/A	N/A	Periostial	6	Naïve	27	5	5	32	600	2023-01-06	2023-01-09	2023-02-10	2	2023-01-05
5	Threshold	0	0	0	11478.1	545292	N/A	N/A	N/A	Periostial	7	Naïve	27	5	5	32	600	2023-01-06	2023-01-09	2023-02-10	2	2023-01-05
6	Threshold	0	0	0	9930.52	545292	N/A	N/A	N/A	Periostial	8	Naïve	27	5	5	32	600	2023-01-06	2023-01-09	2023-02-10	2	2023-01-05
1	Threshold	11	0.001	87.37	126231	545292	498.16	104613	722	Segment	3	LB	27	10	1	33	600	2023-01-10	2023-01-11	2023-02-10	1	2023-01-09
2	Threshold	19	0.001	131.05	133549	545292	515.84	162489	876	Segment	4	LB	27	10	1	33	600	2023-01-10	2023-01-11	2023-02-10	1	2023-01-09
3	Threshold	21	0.001	165.16	133982	545292	550.94	218722	815	Segment	5	LB	27	10	1	33	600	2023-01-10	2023-01-11	2023-02-10	1	2023-01-09
4	Threshold	0	0	0	17298.3	545292	550.94	218722	815	Periostial	3	LB	27	10	1	33	600	2023-01-10	2023-01-11	2023-02-10	1	2023-01-09
5	Threshold	0	0	0	13799.5	545292	550.94	218722	815	Periostial	4	LB	27	10	1	33	600	2023-01-10	2023-01-11	2023-02-10	1	2023-01-09
6	Threshold	0	0	0	14702.3	545292	550.94	218722	815	Periostial	5	LB	27	10	1	33	600	2023-01-10	2023-01-11	2023-02-10	1	2023-01-09
1	Threshold	0	0	0	112846	545292	0	0	0	Segment	6	LB	27	10	1	33	600	2023-01-10	2023-01-11	2023-02-10	1	2023-01-09
2	Threshold	0	0	0	91178.1	545292	0	0	0	Segment	7	LB	27	10	1	33	600	2023-01-10	2023-01-11	2023-02-10	1	2023-01-09
3	Threshold	0	0	0	51307.9	545292	0	0	0	Segment	8	LB	27	10	1	33	600	2023-01-10	2023-01-11	2023-02-10	1	2023-01-09
4	Threshold	0	0	0	16219.1	545292	0	0	0	Periostial	6	LB	27	10	1	33	600	2023-01-10	2023-01-11	2023-02-10	1	2023-01-09
5	Threshold	0	0	0	13477.1	545292	0	0	0	Periostial	7	LB	27	10	1	33	600	2023-01-10	2023-01-11	2023-02-10	1	2023-01-09
6	Threshold	0	0	0	10188.5	545292	0	0	0	Periostial	8	LB	27	10	1	33	600	2023-01-10	2023-01-11	2023-02-10	1	2023-01-09
1	Threshold	1	1e-05	1.66	156642	545292	546	2184	592	Segment	3	LB	27	10	2	34	600	2023-01-10	2023-01-11	2023-02-10	1	2023-01-09
2	Threshold	0	0	0	131221	545292	546	2184	592	Segment	4	LB	27	10	2	34	600	2023-01-10	2023-01-11	2023-02-10	1	2023-01-09
3	Threshold	2	0.0001	11.65	100570	545292	529.64	14830	591	Segment	5	LB	27	10	2	34	600	2023-01-10	2023-01-11	2023-02-10	1	2023-01-09
4	Threshold	0	0	0	17539.6	545292	529.64	14830	591	Periostial	3	LB	27	10	2	34	600	2023-01-10	2023-01-11	2023-02-10	1	2023-01-09
5	Threshold	0	0	0	11542.6	545292	529.64	14830	591	Periostial	4	LB	27	10	2	34	600	2023-01-10	2023-01-11	2023-02-10	1	2023-01-09
6	Threshold	0	0	0	12380.9	545292	529.64	14830	591	Periostial	5	LB	27	10	2	34	600	2023-01-10	2023-01-11	2023-02-10	1	2023-01-09
1	Threshold	0	0	0	132024	545292	0	0	0	Segment	6	LB	27	10	2	34	600	2023-01-10	2023-01-11	2023-02-10	1	2023-01-09
2	Threshold	0	0	0	98595	545292	0	0	0	Segment	7	LB	27	10	2	34	600	2023-01-10	2023-01-11	2023-02-10	1	2023-01-09
3	Threshold	0	0	0	14444.4	545292	0	0	0	Segment	8	LB	27	10	2	34	600	2023-01-10	2023-01-11	2023-02-10	1	2023-01-09
4	Threshold	0	0	0	14315.4	545292	0	0	0	Periostial	6	LB	27	10	2	34	600	2023-01-10	2023-01-11	2023-02-10	1	2023-01-09
1	Threshold	1	0.0003	14.56	56969.2	545292	564.71	19765	610	Periostial	7	LB	27	10	2	34	600	2023-01-10	2023-01-11	2023-02-10	1	2023-01-09
2	Threshold	0	0	0	13090.2	545292	564.71	19765	610	Periostial	8	LB	27	10	2	34	600	2023-01-10	2023-01-11	2023-02-10	1	2023-01-09
1	Threshold	1	3e-05	3.33	126690	545292	489.25	3914	549	Segment	3	LB	27	10	3	35	600	2023-01-10	2023-01-11	2023-02-10	1	2023-01-09
2	Threshold	1	2e-05	2.08	119076	545292	575.2	2876	649	Segment	4	LB	27	10	3	35	600	2023-01-10	2023-01-11	2023-02-10	1	2023-01-09
3	Threshold	0	0	0	118629	545292	575.2	2876	649	Segment	5	LB	27	10	3	35	600	2023-01-10	2023-01-11	2023-02-10	1	2023-01-09
4	Threshold	1	0.0002	3.33	13484.2	545292	489.25	3914	549	Periostial	3	LB	27	10	3	35	600	2023-01-10	2023-01-11	2023-02-10	1	2023-01-09
5	Threshold	0	0	0	15024.7	545292	489.25	3914	549	Periostial	4	LB	27	10	3	35	600	2023-01-10	2023-01-11	2023-02-10	1	2023-01-09
6	Threshold	0	0	0	14122	545292	489.25	3914	549	Periostial	5	LB	27	10	3	35	600	2023-01-10	2023-01-11	2023-02-10	1	2023-01-09
1	Threshold	3	0.0001	13.73	105980	545292	540.82	17847	609	Segment	6	LB	27	10	3	35	600	2023-01-10	2023-01-11	2023-02-10	1	2023-01-09
2	Threshold	2	4e-05	3.74	86214.9	545292	580.89	5228	851	Segment	7	LB	27	10	3	35	600	2023-01-10	2023-01-11	2023-02-10	1	2023-01-09
3	Threshold	0	0	0	45754	545292	580.89	5228	851	Segment	8	LB	27	10	3	35	600	2023-01-10	2023-01-11	2023-02-10	1	2023-01-09
4	Threshold	0	0	0	12638.8	545292	580.89	5228	851	Periostial	6	LB	27	10	3	35	600	2023-01-10	2023-01-11	2023-02-10	1	2023-01-09
5	Threshold	0	0	0	13993	545292	580.89	5228	851	Periostial	7	LB	27	10	3	35	600	2023-01-10	2023-01-11	2023-02-10	1	2023-01-09
6	Threshold	1	0.0002	2.08	10897.8	545292	576.8	2884	726	Periostial	8	LB	27	10	3	35	600	2023-01-10	2023-01-11	2023-02-10	1	2023-01-09
1	Threshold	14	0.0005	59.49	128127	545292	513.28	73399	808	Segment	3	LB	27	10	4	36	600	2023-01-10	2023-01-11	2023-02-10	2	2023-01-09
2	Threshold	1	0	1.25	135720	545292	420.33	1261	438	Segment	4	LB	27	10	4	36	600	2023-01-10	2023-01-11	2023-02-10	2	2023-01-09
3	Threshold	4	0.0004	49.09	135470	545292	537.65	63443	766	Segment	5	LB	27	10	4	36	600	2023-01-10	2023-01-11	2023-02-10	2	2023-01-09
4	Threshold	1	0.001	10.82	17377	545292	455.73	11849	623	Periostial	3	LB	27	10	4	36	600	2023-01-10	2023-01-11	2023-02-10	2	2023-01-09
5	Threshold	0	0	0	18421.6	545292	455.73	11849	623	Periostial	4	LB	27	10	4	36	600	2023-01-10	2023-01-11	2023-02-10	2	2023-01-09
6	Threshold	0	0	0	16141.8	545292	455.73	11849	623	Periostial	5	LB	27	10	4	36	600	2023-01-10	2023-01-11	2023-02-10	2	2023-01-09
1	Threshold	4	0.0001	13.31	137766	545292	542.47	17359	604	Segment	6	LB	27	10	4	36	600	2023-01-10	2023-01-11	2023-02-10	2	2023-01-09
2	Threshold	0	0	0	96323.9	545292	542.47	17359	604	Segment	7	LB	27	10	4	36	600	2023-01-10	2023-01-11	2023-02-10	2	2023-01-09
3	Threshold	1	4e-05	2.08	47996	545292	539.8	2699	587	Segment	8	LB	27	10	4	36	600	2023-01-10	2023-01-11	2023-02-10	2	2023-01-09
4	Threshold	0	0	0	14702.3	545292	539.8	2699	587	Periostial	6	LB	27	10	4	36	600	2023-01-10	2023-01-11	2023-02-10	2	2023-01-09
5	Threshold	0	0	0	12896.8	545292	539.8	2699	587	Periostial	7	LB	27	10	4	36	600	2023-01-10	2023-01-11	2023-02-10	2	2023-01-09
6	Threshold	0	0	0	9995	545292	539.8	2699	587	Periostial	8	LB	27	10	4	36	600	2023-01-10	2023-01-11	2023-02-10	2	2023-01-09
1	Threshold	2	7e-05	7.49	104945	545292	510.11	9182	612	Segment	3	LB	27	10	5	37	600	2023-01-10	2023-01-11	2023-02-10	2	2023-01-09
2	Threshold	7	0.0002	34.11	162147	545292	474.61	38918	665	Segment	4	LB	27	10	5	37	600	2023-01-10	2023-01-11	2023-02-10	2	2023-01-09
3	Threshold	0	0	0	96491.2	545292	474.61	38918	665	Segment	5	LB	27	10	5	37	600	2023-01-10	2023-01-11	2023-02-10	2	2023-01-09
4	Threshold	0	0	0	13928.5	545292	474.61	38918	665	Periostial	3	LB	27	10	5	37	600	2023-01-10	2023-01-11	2023-02-10	2	2023-01-09
5	Threshold	0	0	0	14573.4	545292	474.61	38918	665	Periostial	4	LB	27	10	5	37	600	2023-01-10	2023-01-11	2023-02-10	2	2023-01-09
6	Threshold	0	0	0	11091.2	545292	474.61	38918	665	Periostial	5	LB	27	10	5	37	600	2023-01-10	2023-01-11	2023-02-10	2	2023-01-09
1	Threshold	3	0.0001	16.64	122583	545292	481.73	19269	590	Segment	6	LB	27	10	5	37	600	2023-01-10	2023-01-11	2023-02-10	2	2023-01-09
2	Threshold	2	6e-05	6.24	97469.7	545292	469.8	7047	618	Segment	7	LB	27	10	5	37	600	2023-01-10	2023-01-11	2023-02-10	2	2023-01-09
3	Threshold	0	0	0	60178.4	545292	469.8	7047	618	Segment	8	LB	27	10	5	37	600	2023-01-10	2023-01-11	2023-02-10	2	2023-01-09
4	Threshold	0	0	0	13477.1	545292	469.8	7047	618	Periostial	6	LB	27	10	5	37	600	2023-01-10	2023-01-11	2023-02-10	2	2023-01-09
5	Threshold	0	0	0	12316.4	545292	469.8	7047	618	Periostial	7	LB	27	10	5	37	600	2023-01-10	2023-01-11	2023-02-10	2	2023-01-09
6	Threshold	0	0	0	10510.9	545292	469.8	7047	618	Periostial	8	LB	27	10	5	37	600	2023-01-10	2023-01-11	2023-02-10	2	2023-01-09
1	Threshold	1	1e-05	1.66	129118	545292	524	2096	569	Segment	3	LB	27	10	6	38	600	2023-01-10	2023-01-11	2023-02-10	2	2023-01-09
2	Threshold	2	5e-05	7.49	145921	545292	487.89	8782	631	Segment	4	LB	27	10	6	38	600	2023-01-10	2023-01-11	2023-02-10	2	2023-01-09
3	Threshold	1	0	0.83	114642	545292	529	1058	553	Segment	5	LB	27	10	6	38	600	2023-01-10	2023-01-11	2023-02-10	2	2023-01-09
4	Threshold	0	0	0	13477.1	545292	529	1058	553	Periostial	3	LB	27	10	6	38	600	2023-01-10	2023-01-11	2023-02-10	2	2023-01-09
5	Threshold	0	0	0	14444.4	545292	529	1058	553	Periostial	4	LB	27	10	6	38	600	2023-01-10	2023-01-11	2023-02-10	2	2023-01-09
6	Threshold	0	0	0	12574.4	545292	529	1058	553	Periostial	5	LB	27	10	6	38	600	2023-01-10	2023-01-11	2023-02-10	2	2023-01-09
1	Threshold	4	0.0002	25.79	125796	545292	521.34	32323	636	Segment	6	LB	27	10	6	38	600	2023-01-10	2023-01-11	2023-02-10	2	2023-01-09
2	Threshold	5	9e-05	11.23	124414	545292	518.67	14004	598	Segment	7	LB	27	10	6	38	600	2023-01-10	2023-01-11	2023-02-10	2	2023-01-09
3	Threshold	1	0.0003	18.31	59523.6	545292	549.05	24158	631	Segment	8	LB	27	10	6	38	600	2023-01-10	2023-01-11	2023-02-10	2	2023-01-09
4	Threshold	0	0	0	13934.8	545292	549.05	24158	631	Periostial	6	LB	27	10	6	38	600	2023-01-10	2023-01-11	2023-02-10	2	2023-01-09
5	Threshold	0	0	0	14057.5	545292	549.05	24158	631	Periostial	7	LB	27	10	6	38	600	2023-01-10	2023-01-11	2023-02-10	2	2023-01-09
6	Threshold	1	0.0003	1.66	6103.09	545292	546.25	2185	571	Periostial	8	LB	27	10	6	38	600	2023-01-10	2023-01-11	2023-02-10	2	2023-01-09
1	Threshold	3	0.0003	37.03	123768	545292	530.45	47210	802	Segment	3	M_luteus	27	10	1	39	600	2023-01-10	2023-01-11	2023-02-10	1	2023-01-09				77	2656.5
2	Threshold	3	6e-05	6.66	112984	545292	562.88	9006	673	Segment	4	M_luteus	27	10	1	39	600	2023-01-10	2023-01-11	2023-02-10	1	2023-01-09				77	2656.5
3	Threshold	1	4e-05	3.74	105363	545292	464.11	4177	545	Segment	5	M_luteus	27	10	1	39	600	2023-01-10	2023-01-11	2023-02-10	1	2023-01-09				77	2656.5
4	Threshold	0	0	0	15170.4	545292	464.11	4177	545	Periostial	3	M_luteus	27	10	1	39	600	2023-01-10	2023-01-11	2023-02-10	1	2023-01-09				77	2656.5
5	Threshold	0	0	0	12961.3	545292	464.11	4177	545	Periostial	4	M_luteus	27	10	1	39	600	2023-01-10	2023-01-11	2023-02-10	1	2023-01-09				77	2656.5
6	Threshold	1	0.0003	3.74	12187.5	545292	464.11	4177	545	Periostial	5	M_luteus	27	10	1	39	600	2023-01-10	2023-01-11	2023-02-10	1	2023-01-09				77	2656.5
1	Threshold	1	5e-05	6.24	123159	545292	539.53	8093	571	Segment	6	M_luteus	27	10	1	39	600	2023-01-10	2023-01-11	2023-02-10	1	2023-01-09				77	2656.5
2	Threshold	1	5e-05	4.58	97227.9	545292	536.91	5906	602	Segment	7	M_luteus	27	10	1	39	600	2023-01-10	2023-01-11	2023-02-10	1	2023-01-09				77	2656.5
3	Threshold	0	0	0	61432.3	545292	536.91	5906	602	Segment	8	M_luteus	27	10	1	39	600	2023-01-10	2023-01-11	2023-02-10	1	2023-01-09				77	2656.5
4	Threshold	0	0	0	12896.8	545292	536.91	5906	602	Periostial	6	M_luteus	27	10	1	39	600	2023-01-10	2023-01-11	2023-02-10	1	2023-01-09				77	2656.5
5	Threshold	0	0	0	11994	545292	536.91	5906	602	Periostial	7	M_luteus	27	10	1	39	600	2023-01-10	2023-01-11	2023-02-10	1	2023-01-09				77	2656.5
6	Threshold	0	0	0	10188.5	545292	536.91	5906	602	Periostial	8	M_luteus	27	10	1	39	600	2023-01-10	2023-01-11	2023-02-10	1	2023-01-09				77	2656.5
1	Threshold	8	0.0002	26.21	139547	545292	504.27	31769	703	Segment	3	M_luteus	27	10	2	40	600	2023-01-10	2023-01-11	2023-02-10	2	2023-01-09				77	2656.5
2	Threshold	4	8e-05	11.65	143622	545292	541.18	15153	700	Segment	4	M_luteus	27	10	2	40	600	2023-01-10	2023-01-11	2023-02-10	2	2023-01-09				77	2656.5
3	Threshold	3	0.0001	12.06	121838	545292	461.03	13370	696	Segment	5	M_luteus	27	10	2	40	600	2023-01-10	2023-01-11	2023-02-10	2	2023-01-09				77	2656.5
5	Threshold	1	0.0001	1.66	13735.1	545292	568.5	2274	589	Periostial	3	M_luteus	27	10	2	40	600	2023-01-10	2023-01-11	2023-02-10	2	2023-01-09				77	2656.5
6	Threshold	0	0	0	13477.1	545292	568.5	2274	589	Periostial	4	M_luteus	27	10	2	40	600	2023-01-10	2023-01-11	2023-02-10	2	2023-01-09				77	2656.5
7	Threshold	0	0	0	12994.1	545292	568.5	2274	589	Periostial	5	M_luteus	27	10	2	40	600	2023-01-10	2023-01-11	2023-02-10	2	2023-01-09				77	2656.5
1	Threshold	0	0	0	103490	545292	0	0	0	Segment	6	M_luteus	27	10	2	40	600	2023-01-10	2023-01-11	2023-02-10	2	2023-01-09				77	2656.5
2	Threshold	0	0	0	84885.3	545292	0	0	0	Segment	7	M_luteus	27	10	2	40	600	2023-01-10	2023-01-11	2023-02-10	2	2023-01-09				77	2656.5
3	Threshold	0	0	0	46403.4	545292	0	0	0	Segment	8	M_luteus	27	10	2	40	600	2023-01-10	2023-01-11	2023-02-10	2	2023-01-09				77	2656.5
[truncated: 9,019 more rows]

## Sheet: S7-10 Figs sample sizes
	27C								30C								32									Treatment	Temperature	Age	Segment_or_Periostial	n_reps
[truncated: 96 more rows]

[truncated: 6 more sheets: Fig 9-10 emmeans, Fig 9-10 pairwise contrasts, Fig 9-10 reverse contrasts, Fig 9-10 model coefficients, Fig 9-10 ANOVA, S9-10 Figs. raw means]
